# Supplementary material for: Integrated analysis of long non-coding RNA and mRNA expression in different colored skin of koi carp
Source: BMC Genomics. 2019 Jun 21;20:515. doi: 10.1186/s12864-019-5894-8 (PMC6588874; doi:10.1186/s12864-019-5894-8)
Supplement: Supplementary file 2 — Quality control results of nine representative samples. (XLSX 10 kb) [file 12864_2019_5894_MOESM2_ESM.xlsx]

## Sheet: Sheet1
Sample	ReadLen	RawReads	CleanReads	Percentage(%)	RawBase(G)	CleanBase(G)	RawQ20(%)	CleanQ20(%)	RawQ30(%)	CleanQ30(%)	RawGC(%)	CleanGC(%)	Adapter(%)
T1B	150	81008768	78420496	96.8	12.15	11.76	95.69	96.24	90.35	91.11	50.79	50.83	1.61
T1R	150	63801270	61158174	95.86	9.57	9.17	95.7	96.31	90.4	91.23	49.34	49.35	2.49
T1W	150	62865918	60467254	96.18	9.43	9.07	94.75	95.53	88.67	89.79	47.67	47.68	1.28
T2B	150	77534236	74908622	96.61	11.63	11.24	95.29	95.94	89.6	90.5	51.64	51.68	1.56
T2R	150	67560742	65294176	96.65	10.13	9.79	95.24	95.86	89.52	90.41	48.75	48.75	1.31
T2W	150	73846344	71591262	96.95	11.08	10.74	95.64	96.18	90.2	90.97	49.95	49.97	1.35
T3B	150	59881450	57779234	96.49	8.98	8.67	95.6	96.29	90.28	91.21	51.63	51.67	1.99
T3R	150	68696904	66117174	96.24	10.3	9.92	95.71	96.46	90.53	91.54	49.34	49.36	2.28
T3W	150	57057600	54678658	95.83	8.56	8.2	94.74	95.69	88.68	89.98	49.96	49.97	1.85
