# Supplementary material for: Integrated analysis of long non-coding RNA and mRNA expression in different colored skin of koi carp
Source: BMC Genomics. 2019 Jun 21;20:515. doi: 10.1186/s12864-019-5894-8 (PMC6588874; doi:10.1186/s12864-019-5894-8)
Supplement: Supplementary file 3 — Known and novel lncRNAs identified in black, white and red skin samples from Koi carp. (XLSX 3809 kb) [file 12864_2019_5894_MOESM3_ESM.xlsx]

## Sheet: Novel lncRNA
GeneID	TranscriptID	Cat	Chr	ExonNum	Length
TRINITY_GG_166509_c0_g1	TRINITY_GG_166509_c0_g1_i1	u	2029	1	217
TRINITY_GG_162209_c56_g1	TRINITY_GG_162209_c56_g1_i1	u	1596	1	270
TRINITY_GG_112475_c44_g1	TRINITY_GG_112475_c44_g1_i1	u	LG11	1	1075
TRINITY_GG_70731_c106_g1	TRINITY_GG_70731_c106_g1_i1	u	LG3	3	610
TRINITY_GG_116798_c118_g1	TRINITY_GG_116798_c118_g1_i1	u	244	1	432
TRINITY_GG_98071_c33_g1	TRINITY_GG_98071_c33_g1_i1	u	LG48	1	534
TRINITY_GG_191661_c0_g1	TRINITY_GG_191661_c0_g1_i1	u	1102	2	693
TRINITY_GG_4922_c29_g1	TRINITY_GG_4922_c29_g1_i1	u	LG47	3	651
TRINITY_GG_162438_c7_g1	TRINITY_GG_162438_c7_g1_i1	u	LG37	4	863
TRINITY_GG_14465_c37_g1	TRINITY_GG_14465_c37_g1_i1	u	LG4	1	680
TRINITY_GG_82825_c0_g1	TRINITY_GG_82825_c0_g1_i1	u	LG32	1	291
TRINITY_GG_173684_c0_g1	TRINITY_GG_173684_c0_g1_i1	u	LG26	2	306
TRINITY_GG_39200_c103_g1	TRINITY_GG_39200_c103_g1_i1	u	LG13	1	414
TRINITY_GG_93991_c0_g1	TRINITY_GG_93991_c0_g1_i1	u	LG37	2	630
TRINITY_GG_19349_c0_g1	TRINITY_GG_19349_c0_g1_i1	u	LG40	1	237
TRINITY_GG_134760_c0_g1	TRINITY_GG_134760_c0_g1_i2	u	LG8	2	559
TRINITY_GG_36758_c1_g2	TRINITY_GG_36758_c1_g2_i1	u	6154	2	888
TRINITY_GG_14065_c0_g1	TRINITY_GG_14065_c0_g1_i1	u	LG2	1	298
TRINITY_GG_150020_c2_g1	TRINITY_GG_150020_c2_g1_i1	u	LG34	2	285
TRINITY_GG_42175_c81_g1	TRINITY_GG_42175_c81_g1_i2	u	LG39	4	858
TRINITY_GG_164924_c0_g1	TRINITY_GG_164924_c0_g1_i1	u	LG16	3	1053
TRINITY_GG_42010_c0_g1	TRINITY_GG_42010_c0_g1_i1	u	LG39	3	762
TRINITY_GG_171140_c60_g2	TRINITY_GG_171140_c60_g2_i1	u	LG27	2	202
TRINITY_GG_174403_c1_g1	TRINITY_GG_174403_c1_g1_i1	u	1097	3	712
TRINITY_GG_5755_c82_g1	TRINITY_GG_5755_c82_g1_i2	u	LG47	6	1667
TRINITY_GG_29054_c4_g1	TRINITY_GG_29054_c4_g1_i1	u	LG12	2	448
TRINITY_GG_96442_c64_g1	TRINITY_GG_96442_c64_g1_i1	u	LG48	1	239
TRINITY_GG_174693_c0_g2	TRINITY_GG_174693_c0_g2_i1	u	514	2	509
TRINITY_GG_43071_c1_g2	TRINITY_GG_43071_c1_g2_i1	u	LG42	4	1380
TRINITY_GG_114671_c1_g1	TRINITY_GG_114671_c1_g1_i1	u	LG8	3	3218
TRINITY_GG_147950_c0_g1	TRINITY_GG_147950_c0_g1_i1	u	LG18	2	516
TRINITY_GG_161111_c0_g1	TRINITY_GG_161111_c0_g1_i1	u	LG36	1	250
TRINITY_GG_106833_c60_g1	TRINITY_GG_106833_c60_g1_i1	u	351	4	1744
TRINITY_GG_73803_c8_g1	TRINITY_GG_73803_c8_g1_i1	u	LG6	1	239
TRINITY_GG_76879_c32_g1	TRINITY_GG_76879_c32_g1_i1	u	LG5	2	253
TRINITY_GG_75610_c50_g1	TRINITY_GG_75610_c50_g1_i1	u	501	1	270
TRINITY_GG_81974_c62_g1	TRINITY_GG_81974_c62_g1_i1	u	LG32	1	492
TRINITY_GG_70647_c10_g1	TRINITY_GG_70647_c10_g1_i1	u	LG3	4	887
TRINITY_GG_53625_c10_g1	TRINITY_GG_53625_c10_g1_i1	u	28863	1	295
TRINITY_GG_92233_c0_g1	TRINITY_GG_92233_c0_g1_i1	u	LG38	1	287
TRINITY_GG_164978_c34_g1	TRINITY_GG_164978_c34_g1_i1	u	LG16	2	1018
TRINITY_GG_120444_c0_g1	TRINITY_GG_120444_c0_g1_i1	u	LG24	3	212
TRINITY_GG_96716_c178_g1	TRINITY_GG_96716_c178_g1_i1	u	LG48	1	358
TRINITY_GG_153760_c2_g1	TRINITY_GG_153760_c2_g1_i1	u	LG30	1	267
TRINITY_GG_33030_c122_g2	TRINITY_GG_33030_c122_g2_i1	u	LG16	15	985
TRINITY_GG_124027_c0_g1	TRINITY_GG_124027_c0_g1_i1	u	29038	1	312
TRINITY_GG_117977_c0_g1	TRINITY_GG_117977_c0_g1_i1	u	LG44	2	296
TRINITY_GG_85962_c0_g1	TRINITY_GG_85962_c0_g1_i1	u	LG30	2	474
TRINITY_GG_142691_c0_g1	TRINITY_GG_142691_c0_g1_i1	u	LG1	5	1780
TRINITY_GG_98243_c1_g1	TRINITY_GG_98243_c1_g1_i1	u	LG48	1	362
TRINITY_GG_137158_c0_g1	TRINITY_GG_137158_c0_g1_i1	u	LG29	1	205
TRINITY_GG_125784_c0_g1	TRINITY_GG_125784_c0_g1_i1	u	LG20	2	628
TRINITY_GG_41053_c63_g1	TRINITY_GG_41053_c63_g1_i1	u	LG13	1	621
TRINITY_GG_113998_c2_g1	TRINITY_GG_113998_c2_g1_i1	u	LG11	3	555
TRINITY_GG_58687_c77_g1	TRINITY_GG_58687_c77_g1_i1	u	268	1	680
TRINITY_GG_97978_c0_g1	TRINITY_GG_97978_c0_g1_i1	u	LG48	3	437
TRINITY_GG_15508_c0_g1	TRINITY_GG_15508_c0_g1_i1	u	LG4	1	545
TRINITY_GG_120321_c80_g1	TRINITY_GG_120321_c80_g1_i1	u	LG24	1	377
TRINITY_GG_182472_c75_g1	TRINITY_GG_182472_c75_g1_i1	u	122	1	344
TRINITY_GG_41607_c0_g1	TRINITY_GG_41607_c0_g1_i1	u	LG39	1	295
TRINITY_GG_120760_c11_g1	TRINITY_GG_120760_c11_g1_i1	u	LG24	4	288
TRINITY_GG_124704_c15_g1	TRINITY_GG_124704_c15_g1_i1	u	LG20	2	296
TRINITY_GG_5021_c53_g1	TRINITY_GG_5021_c53_g1_i1	u	LG47	2	570
TRINITY_GG_82761_c27_g1	TRINITY_GG_82761_c27_g1_i3	u	LG32	2	475
TRINITY_GG_115070_c2_g1	TRINITY_GG_115070_c2_g1_i1	u	49	1	717
TRINITY_GG_136675_c2_g1	TRINITY_GG_136675_c2_g1_i1	u	LG29	1	253
TRINITY_GG_102484_c5_g1	TRINITY_GG_102484_c5_g1_i1	u	401	1	219
TRINITY_GG_39022_c0_g1	TRINITY_GG_39022_c0_g1_i1	u	LG13	1	295
TRINITY_GG_154203_c2_g1	TRINITY_GG_154203_c2_g1_i2	u	LG30	8	4766
TRINITY_GG_112829_c3_g1	TRINITY_GG_112829_c3_g1_i1	u	LG11	1	510
TRINITY_GG_1639_c0_g1	TRINITY_GG_1639_c0_g1_i1	u	LG23	1	341
TRINITY_GG_39620_c150_g1	TRINITY_GG_39620_c150_g1_i1	u	LG13	1	252
TRINITY_GG_87388_c3_g1	TRINITY_GG_87388_c3_g1_i1	u	6399	3	1518
TRINITY_GG_92196_c213_g1	TRINITY_GG_92196_c213_g1_i2	u	LG38	4	1211
TRINITY_GG_152735_c35_g1	TRINITY_GG_152735_c35_g1_i1	u	LG17	2	204
TRINITY_GG_91891_c0_g1	TRINITY_GG_91891_c0_g1_i1	u	LG38	1	457
TRINITY_GG_135359_c1_g1	TRINITY_GG_135359_c1_g1_i2	u	LG8	1	255
TRINITY_GG_181502_c10_g1	TRINITY_GG_181502_c10_g1_i1	u	LG25	1	228
TRINITY_GG_24962_c0_g1	TRINITY_GG_24962_c0_g1_i1	u	LG33	2	258
TRINITY_GG_175266_c0_g1	TRINITY_GG_175266_c0_g1_i1	u	1374	2	228
TRINITY_GG_186015_c1_g1	TRINITY_GG_186015_c1_g1_i1	u	28918	2	788
TRINITY_GG_142684_c307_g1	TRINITY_GG_142684_c307_g1_i1	u	LG1	1	255
TRINITY_GG_39318_c38_g1	TRINITY_GG_39318_c38_g1_i1	u	LG13	1	252
TRINITY_GG_126752_c0_g1	TRINITY_GG_126752_c0_g1_i1	u	28898	1	390
TRINITY_GG_81926_c0_g1	TRINITY_GG_81926_c0_g1_i1	u	LG32	1	205
TRINITY_GG_181840_c108_g1	TRINITY_GG_181840_c108_g1_i1	u	LG25	1	209
TRINITY_GG_105616_c9_g1	TRINITY_GG_105616_c9_g1_i1	u	21529	2	434
TRINITY_GG_181743_c69_g1	TRINITY_GG_181743_c69_g1_i2	u	LG32	3	1461
TRINITY_GG_12310_c0_g1	TRINITY_GG_12310_c0_g1_i1	u	602	1	348
TRINITY_GG_173805_c2_g1	TRINITY_GG_173805_c2_g1_i6	u	LG26	2	1015
TRINITY_GG_148031_c70_g1	TRINITY_GG_148031_c70_g1_i2	u	LG18	2	3382
TRINITY_GG_177424_c28_g1	TRINITY_GG_177424_c28_g1_i1	u	LG14	2	331
TRINITY_GG_134879_c393_g1	TRINITY_GG_134879_c393_g1_i1	u	LG8	1	419
TRINITY_GG_117342_c98_g1	TRINITY_GG_117342_c98_g1_i1	u	LG44	1	294
TRINITY_GG_129306_c77_g1	TRINITY_GG_129306_c77_g1_i1	u	LG45	1	231
TRINITY_GG_189202_c2_g1	TRINITY_GG_189202_c2_g1_i1	u	LG46	3	1139
TRINITY_GG_112553_c2_g1	TRINITY_GG_112553_c2_g1_i1	u	LG11	1	305
TRINITY_GG_24510_c75_g1	TRINITY_GG_24510_c75_g1_i5	u	LG33	6	1437
TRINITY_GG_144534_c126_g1	TRINITY_GG_144534_c126_g1_i1	u	LG31	1	803
TRINITY_GG_148452_c19_g1	TRINITY_GG_148452_c19_g1_i1	u	LG18	3	557
TRINITY_GG_120228_c94_g1	TRINITY_GG_120228_c94_g1_i1	u	LG24	2	610
TRINITY_GG_141518_c64_g1	TRINITY_GG_141518_c64_g1_i1	u	901	3	475
TRINITY_GG_47719_c1_g1	TRINITY_GG_47719_c1_g1_i1	u	28855	1	338
TRINITY_GG_174613_c0_g1	TRINITY_GG_174613_c0_g1_i1	u	LG5	1	203
TRINITY_GG_133920_c0_g1	TRINITY_GG_133920_c0_g1_i1	u	LG2	2	332
TRINITY_GG_64256_c0_g1	TRINITY_GG_64256_c0_g1_i1	u	LG38	2	277
TRINITY_GG_125547_c0_g1	TRINITY_GG_125547_c0_g1_i1	u	LG20	2	239
TRINITY_GG_168860_c51_g1	TRINITY_GG_168860_c51_g1_i1	u	LG34	1	293
TRINITY_GG_120800_c15_g1	TRINITY_GG_120800_c15_g1_i1	u	LG24	1	523
TRINITY_GG_38117_c75_g1	TRINITY_GG_38117_c75_g1_i1	u	1747	1	330
TRINITY_GG_69825_c74_g1	TRINITY_GG_69825_c74_g1_i1	u	29028	3	437
TRINITY_GG_49236_c24_g1	TRINITY_GG_49236_c24_g1_i1	u	10674	1	310
TRINITY_GG_124725_c109_g1	TRINITY_GG_124725_c109_g1_i3	u	LG20	4	1487
TRINITY_GG_82029_c6_g1	TRINITY_GG_82029_c6_g1_i1	u	LG32	3	1366
TRINITY_GG_188393_c35_g1	TRINITY_GG_188393_c35_g1_i1	u	1225	1	251
TRINITY_GG_25298_c58_g1	TRINITY_GG_25298_c58_g1_i2	u	LG33	6	2003
TRINITY_GG_120738_c1_g1	TRINITY_GG_120738_c1_g1_i1	u	LG24	2	325
TRINITY_GG_135653_c2_g1	TRINITY_GG_135653_c2_g1_i6	u	2059	6	2724
TRINITY_GG_18372_c0_g1	TRINITY_GG_18372_c0_g1_i1	u	LG40	2	275
TRINITY_GG_124731_c0_g1	TRINITY_GG_124731_c0_g1_i1	u	LG20	2	487
TRINITY_GG_93070_c26_g1	TRINITY_GG_93070_c26_g1_i1	u	LG38	4	674
TRINITY_GG_145925_c0_g1	TRINITY_GG_145925_c0_g1_i1	u	LG31	2	454
TRINITY_GG_12656_c0_g2	TRINITY_GG_12656_c0_g2_i2	u	LG2	2	439
TRINITY_GG_65186_c15_g1	TRINITY_GG_65186_c15_g1_i1	u	1513	1	293
TRINITY_GG_189390_c1_g1	TRINITY_GG_189390_c1_g1_i1	u	LG46	3	2266
TRINITY_GG_51402_c0_g1	TRINITY_GG_51402_c0_g1_i1	u	LG42	1	288
TRINITY_GG_39200_c38_g1	TRINITY_GG_39200_c38_g1_i1	u	LG13	3	450
TRINITY_GG_92437_c18_g1	TRINITY_GG_92437_c18_g1_i1	u	LG38	1	512
TRINITY_GG_160751_c0_g1	TRINITY_GG_160751_c0_g1_i5	u	LG5	6	1221
TRINITY_GG_40476_c0_g1	TRINITY_GG_40476_c0_g1_i1	u	LG13	2	299
TRINITY_GG_135863_c3_g1	TRINITY_GG_135863_c3_g1_i1	u	LG29	2	247
TRINITY_GG_6599_c45_g1	TRINITY_GG_6599_c45_g1_i1	u	28884	2	441
TRINITY_GG_42611_c2_g1	TRINITY_GG_42611_c2_g1_i1	u	LG39	2	577
TRINITY_GG_159999_c37_g1	TRINITY_GG_159999_c37_g1_i1	u	LG36	1	680
TRINITY_GG_145937_c0_g1	TRINITY_GG_145937_c0_g1_i1	u	LG31	1	400
TRINITY_GG_150749_c52_g1	TRINITY_GG_150749_c52_g1_i1	u	LG34	5	943
TRINITY_GG_18995_c0_g1	TRINITY_GG_18995_c0_g1_i1	u	LG40	1	1053
TRINITY_GG_85603_c7_g1	TRINITY_GG_85603_c7_g1_i1	u	1862	3	344
TRINITY_GG_116352_c0_g1	TRINITY_GG_116352_c0_g1_i1	u	LG24	1	252
TRINITY_GG_100801_c0_g1	TRINITY_GG_100801_c0_g1_i1	u	346	4	258
TRINITY_GG_117096_c38_g2	TRINITY_GG_117096_c38_g2_i1	u	LG44	5	2099
TRINITY_GG_96297_c156_g1	TRINITY_GG_96297_c156_g1_i1	u	LG48	1	289
TRINITY_GG_89625_c1_g1	TRINITY_GG_89625_c1_g1_i1	u	LG42	1	381
TRINITY_GG_172122_c0_g1	TRINITY_GG_172122_c0_g1_i1	u	LG19	1	332
TRINITY_GG_160870_c0_g1	TRINITY_GG_160870_c0_g1_i1	u	LG36	4	319
TRINITY_GG_127695_c1_g1	TRINITY_GG_127695_c1_g1_i1	u	LG3	2	842
TRINITY_GG_176824_c2_g1	TRINITY_GG_176824_c2_g1_i1	u	LG14	1	262
TRINITY_GG_170360_c0_g1	TRINITY_GG_170360_c0_g1_i1	u	LG27	1	316
TRINITY_GG_97663_c2_g1	TRINITY_GG_97663_c2_g1_i1	u	LG48	2	1020
TRINITY_GG_115346_c9_g1	TRINITY_GG_115346_c9_g1_i1	u	886	1	355
TRINITY_GG_43085_c2_g1	TRINITY_GG_43085_c2_g1_i2	u	1472	3	426
TRINITY_GG_120720_c1_g1	TRINITY_GG_120720_c1_g1_i1	u	LG24	3	322
TRINITY_GG_173537_c50_g1	TRINITY_GG_173537_c50_g1_i1	u	LG26	4	2307
TRINITY_GG_131449_c0_g1	TRINITY_GG_131449_c0_g1_i1	u	986	3	455
TRINITY_GG_8614_c0_g1	TRINITY_GG_8614_c0_g1_i1	u	LG41	1	490
TRINITY_GG_144716_c4_g1	TRINITY_GG_144716_c4_g1_i1	u	LG31	2	316
TRINITY_GG_49468_c22_g1	TRINITY_GG_49468_c22_g1_i1	u	LG35	2	635
TRINITY_GG_27619_c43_g1	TRINITY_GG_27619_c43_g1_i1	u	1032	1	306
TRINITY_GG_143033_c0_g1	TRINITY_GG_143033_c0_g1_i2	u	LG1	5	6381
TRINITY_GG_1765_c67_g1	TRINITY_GG_1765_c67_g1_i1	u	LG23	3	506
TRINITY_GG_172593_c0_g1	TRINITY_GG_172593_c0_g1_i1	u	LG26	2	288
TRINITY_GG_178043_c64_g1	TRINITY_GG_178043_c64_g1_i1	u	LG14	1	427
TRINITY_GG_123137_c61_g1	TRINITY_GG_123137_c61_g1_i1	u	LG37	8	3188
TRINITY_GG_99155_c60_g1	TRINITY_GG_99155_c60_g1_i1	u	LG35	1	486
TRINITY_GG_19062_c0_g1	TRINITY_GG_19062_c0_g1_i1	u	LG40	1	211
TRINITY_GG_66610_c1_g1	TRINITY_GG_66610_c1_g1_i1	u	LG28	1	375
TRINITY_GG_144819_c113_g1	TRINITY_GG_144819_c113_g1_i1	u	LG31	2	279
TRINITY_GG_58677_c90_g1	TRINITY_GG_58677_c90_g1_i1	u	268	2	855
TRINITY_GG_91440_c8_g1	TRINITY_GG_91440_c8_g1_i1	u	LG38	3	651
TRINITY_GG_5085_c35_g1	TRINITY_GG_5085_c35_g1_i1	u	LG47	1	441
TRINITY_GG_18587_c0_g1	TRINITY_GG_18587_c0_g1_i1	u	LG40	1	225
TRINITY_GG_92567_c0_g1	TRINITY_GG_92567_c0_g1_i1	u	LG38	2	408
TRINITY_GG_38798_c177_g1	TRINITY_GG_38798_c177_g1_i1	u	LG13	2	500
TRINITY_GG_20480_c3_g1	TRINITY_GG_20480_c3_g1_i1	u	LG40	2	461
TRINITY_GG_3159_c12_g1	TRINITY_GG_3159_c12_g1_i5	u	1555	1	1031
TRINITY_GG_10612_c3_g1	TRINITY_GG_10612_c3_g1_i1	u	4582	1	346
TRINITY_GG_95383_c84_g1	TRINITY_GG_95383_c84_g1_i1	u	1016	3	716
TRINITY_GG_101823_c105_g1	TRINITY_GG_101823_c105_g1_i1	u	LG21	3	5606
TRINITY_GG_4554_c1_g1	TRINITY_GG_4554_c1_g1_i1	u	LG47	3	664
TRINITY_GG_68897_c0_g1	TRINITY_GG_68897_c0_g1_i1	u	10169	1	320
TRINITY_GG_18350_c0_g1	TRINITY_GG_18350_c0_g1_i1	u	LG40	1	362
TRINITY_GG_124497_c82_g1	TRINITY_GG_124497_c82_g1_i1	u	LG20	2	799
TRINITY_GG_149249_c5_g1	TRINITY_GG_149249_c5_g1_i1	u	2676	1	263
TRINITY_GG_101637_c0_g1	TRINITY_GG_101637_c0_g1_i1	u	29080	2	269
TRINITY_GG_68569_c44_g1	TRINITY_GG_68569_c44_g1_i1	u	LG28	3	254
TRINITY_GG_187624_c59_g1	TRINITY_GG_187624_c59_g1_i1	u	LG10	1	325
TRINITY_GG_159560_c26_g1	TRINITY_GG_159560_c26_g1_i1	u	LG36	2	274
TRINITY_GG_141284_c76_g1	TRINITY_GG_141284_c76_g1_i1	u	29035	2	632
TRINITY_GG_116548_c33_g2	TRINITY_GG_116548_c33_g2_i1	u	611	3	1330
TRINITY_GG_39324_c18_g1	TRINITY_GG_39324_c18_g1_i1	u	LG13	2	542
TRINITY_GG_129611_c0_g1	TRINITY_GG_129611_c0_g1_i1	u	LG45	1	302
TRINITY_GG_1803_c23_g1	TRINITY_GG_1803_c23_g1_i1	u	LG23	1	244
TRINITY_GG_56352_c39_g1	TRINITY_GG_56352_c39_g1_i1	u	LG9	1	238
TRINITY_GG_103740_c0_g1	TRINITY_GG_103740_c0_g1_i1	u	LG50	4	809
TRINITY_GG_129946_c0_g1	TRINITY_GG_129946_c0_g1_i1	u	235	1	216
TRINITY_GG_40490_c0_g1	TRINITY_GG_40490_c0_g1_i1	u	LG13	2	687
TRINITY_GG_148188_c1_g1	TRINITY_GG_148188_c1_g1_i1	u	LG18	3	587
TRINITY_GG_163254_c1_g1	TRINITY_GG_163254_c1_g1_i1	u	LG16	1	486
TRINITY_GG_89065_c122_g1	TRINITY_GG_89065_c122_g1_i1	u	LG42	2	701
TRINITY_GG_39221_c2_g1	TRINITY_GG_39221_c2_g1_i1	u	LG13	2	520
TRINITY_GG_14746_c0_g1	TRINITY_GG_14746_c0_g1_i1	u	LG4	2	681
TRINITY_GG_8773_c17_g1	TRINITY_GG_8773_c17_g1_i1	u	29045	1	302
TRINITY_GG_129627_c0_g1	TRINITY_GG_129627_c0_g1_i1	u	LG45	1	224
TRINITY_GG_58259_c57_g1	TRINITY_GG_58259_c57_g1_i1	u	LG9	2	644
TRINITY_GG_171625_c11_g1	TRINITY_GG_171625_c11_g1_i1	u	LG27	1	281
TRINITY_GG_1230_c38_g1	TRINITY_GG_1230_c38_g1_i1	u	LG23	1	301
TRINITY_GG_99954_c0_g1	TRINITY_GG_99954_c0_g1_i1	u	LG18	1	658
TRINITY_GG_92404_c4_g1	TRINITY_GG_92404_c4_g1_i1	u	LG38	1	540
TRINITY_GG_14033_c2_g1	TRINITY_GG_14033_c2_g1_i1	u	LG2	3	294
TRINITY_GG_13977_c43_g1	TRINITY_GG_13977_c43_g1_i1	u	LG2	3	299
TRINITY_GG_123510_c27_g1	TRINITY_GG_123510_c27_g1_i1	u	LG37	6	968
TRINITY_GG_139905_c0_g1	TRINITY_GG_139905_c0_g1_i1	u	LG17	1	232
TRINITY_GG_141594_c16_g1	TRINITY_GG_141594_c16_g1_i1	u	LG49	1	456
TRINITY_GG_82405_c37_g1	TRINITY_GG_82405_c37_g1_i1	u	LG32	1	704
TRINITY_GG_30936_c2_g1	TRINITY_GG_30936_c2_g1_i1	u	23430	1	345
TRINITY_GG_62733_c59_g1	TRINITY_GG_62733_c59_g1_i1	u	LG35	1	215
TRINITY_GG_182494_c0_g1	TRINITY_GG_182494_c0_g1_i1	u	3877	1	469
TRINITY_GG_6318_c0_g1	TRINITY_GG_6318_c0_g1_i1	u	LG40	1	267
TRINITY_GG_133685_c26_g1	TRINITY_GG_133685_c26_g1_i3	u	LG8	2	1286
TRINITY_GG_16194_c20_g1	TRINITY_GG_16194_c20_g1_i1	u	LG43	2	334
TRINITY_GG_150392_c60_g1	TRINITY_GG_150392_c60_g1_i1	u	LG34	1	401
TRINITY_GG_177173_c11_g1	TRINITY_GG_177173_c11_g1_i1	u	LG14	2	311
TRINITY_GG_134936_c23_g1	TRINITY_GG_134936_c23_g1_i1	u	LG8	1	611
TRINITY_GG_166607_c0_g1	TRINITY_GG_166607_c0_g1_i1	u	LG35	6	748
TRINITY_GG_165202_c0_g1	TRINITY_GG_165202_c0_g1_i1	u	1066	2	230
TRINITY_GG_4604_c56_g1	TRINITY_GG_4604_c56_g1_i2	u	LG47	3	800
TRINITY_GG_101097_c1_g1	TRINITY_GG_101097_c1_g1_i1	u	881	1	229
TRINITY_GG_154465_c1_g1	TRINITY_GG_154465_c1_g1_i4	u	LG30	8	2902
TRINITY_GG_135848_c25_g1	TRINITY_GG_135848_c25_g1_i1	u	LG29	3	709
TRINITY_GG_42485_c87_g1	TRINITY_GG_42485_c87_g1_i1	u	LG39	3	1134
TRINITY_GG_90445_c29_g1	TRINITY_GG_90445_c29_g1_i1	u	LG10	3	469
TRINITY_GG_63521_c9_g1	TRINITY_GG_63521_c9_g1_i1	u	87	4	2158
TRINITY_GG_142531_c0_g1	TRINITY_GG_142531_c0_g1_i1	u	LG1	1	268
TRINITY_GG_25201_c0_g1	TRINITY_GG_25201_c0_g1_i1	u	LG33	1	454
TRINITY_GG_40486_c25_g1	TRINITY_GG_40486_c25_g1_i1	u	LG13	1	221
TRINITY_GG_41920_c139_g1	TRINITY_GG_41920_c139_g1_i1	u	LG39	2	351
TRINITY_GG_112176_c88_g1	TRINITY_GG_112176_c88_g1_i1	u	1179	1	218
TRINITY_GG_81052_c10_g1	TRINITY_GG_81052_c10_g1_i1	u	865	3	333
TRINITY_GG_68569_c47_g1	TRINITY_GG_68569_c47_g1_i1	u	LG28	1	228
TRINITY_GG_16360_c0_g1	TRINITY_GG_16360_c0_g1_i3	u	LG43	4	1220
TRINITY_GG_181651_c62_g2	TRINITY_GG_181651_c62_g2_i1	u	LG25	2	1087
TRINITY_GG_61126_c59_g1	TRINITY_GG_61126_c59_g1_i1	u	LG35	3	508
TRINITY_GG_188836_c290_g1	TRINITY_GG_188836_c290_g1_i1	u	LG34	2	1133
TRINITY_GG_25098_c0_g1	TRINITY_GG_25098_c0_g1_i1	u	LG33	1	288
TRINITY_GG_161882_c0_g1	TRINITY_GG_161882_c0_g1_i1	u	LG10	2	267
TRINITY_GG_92196_c129_g1	TRINITY_GG_92196_c129_g1_i1	u	LG38	1	616
TRINITY_GG_13108_c45_g1	TRINITY_GG_13108_c45_g1_i1	u	LG2	2	351
TRINITY_GG_140847_c0_g1	TRINITY_GG_140847_c0_g1_i1	u	LG11	2	967
TRINITY_GG_60232_c0_g1	TRINITY_GG_60232_c0_g1_i1	u	1010	2	249
TRINITY_GG_72606_c0_g1	TRINITY_GG_72606_c0_g1_i1	u	738	1	650
TRINITY_GG_106113_c0_g1	TRINITY_GG_106113_c0_g1_i1	u	29072	1	242
TRINITY_GG_182137_c0_g1	TRINITY_GG_182137_c0_g1_i1	u	626	3	203
TRINITY_GG_41010_c0_g1	TRINITY_GG_41010_c0_g1_i1	u	LG13	3	423
TRINITY_GG_71664_c0_g1	TRINITY_GG_71664_c0_g1_i1	u	LG3	3	1851
TRINITY_GG_36145_c19_g1	TRINITY_GG_36145_c19_g1_i1	u	LG23	3	437
TRINITY_GG_55085_c69_g1	TRINITY_GG_55085_c69_g1_i1	u	29025	1	300
TRINITY_GG_62686_c196_g1	TRINITY_GG_62686_c196_g1_i1	u	LG35	1	241
TRINITY_GG_82662_c0_g1	TRINITY_GG_82662_c0_g1_i1	u	LG32	3	631
TRINITY_GG_72282_c18_g1	TRINITY_GG_72282_c18_g1_i6	u	LG3	3	1236
TRINITY_GG_26553_c30_g1	TRINITY_GG_26553_c30_g1_i1	u	LG33	4	1338
TRINITY_GG_60151_c0_g1	TRINITY_GG_60151_c0_g1_i1	u	LG1	1	363
TRINITY_GG_172546_c1_g1	TRINITY_GG_172546_c1_g1_i1	u	LG26	3	733
TRINITY_GG_38945_c22_g1	TRINITY_GG_38945_c22_g1_i1	u	LG31	2	272
TRINITY_GG_62521_c0_g1	TRINITY_GG_62521_c0_g1_i1	u	LG35	2	515
TRINITY_GG_146235_c16_g1	TRINITY_GG_146235_c16_g1_i1	u	LG31	1	317
TRINITY_GG_3305_c13_g1	TRINITY_GG_3305_c13_g1_i1	u	28937	12	4258
TRINITY_GG_150915_c92_g2	TRINITY_GG_150915_c92_g2_i1	u	LG34	2	2308
TRINITY_GG_1856_c0_g1	TRINITY_GG_1856_c0_g1_i1	u	LG23	2	980
TRINITY_GG_78573_c0_g1	TRINITY_GG_78573_c0_g1_i1	u	4962	1	302
TRINITY_GG_170415_c0_g1	TRINITY_GG_170415_c0_g1_i1	u	LG27	1	210
TRINITY_GG_93010_c101_g1	TRINITY_GG_93010_c101_g1_i1	u	LG38	1	417
TRINITY_GG_90527_c0_g1	TRINITY_GG_90527_c0_g1_i1	u	LG38	4	478
TRINITY_GG_154629_c18_g1	TRINITY_GG_154629_c18_g1_i1	u	LG30	2	1834
TRINITY_GG_176824_c44_g1	TRINITY_GG_176824_c44_g1_i1	u	LG14	1	222
TRINITY_GG_42591_c0_g1	TRINITY_GG_42591_c0_g1_i2	u	LG39	3	1061
TRINITY_GG_36672_c0_g1	TRINITY_GG_36672_c0_g1_i2	u	LG31	3	1317
TRINITY_GG_96785_c93_g1	TRINITY_GG_96785_c93_g1_i1	u	LG48	2	210
TRINITY_GG_82503_c109_g1	TRINITY_GG_82503_c109_g1_i1	u	LG32	1	677
TRINITY_GG_28261_c58_g1	TRINITY_GG_28261_c58_g1_i1	u	LG12	7	2838
TRINITY_GG_25639_c1_g1	TRINITY_GG_25639_c1_g1_i1	u	LG33	6	961
TRINITY_GG_164548_c98_g1	TRINITY_GG_164548_c98_g1_i1	u	LG16	3	632
TRINITY_GG_25261_c21_g1	TRINITY_GG_25261_c21_g1_i1	u	LG33	1	391
TRINITY_GG_154710_c1_g1	TRINITY_GG_154710_c1_g1_i2	u	LG30	5	846
TRINITY_GG_28684_c65_g1	TRINITY_GG_28684_c65_g1_i2	u	LG12	7	2436
TRINITY_GG_156016_c3_g1	TRINITY_GG_156016_c3_g1_i1	u	LG49	3	650
TRINITY_GG_2219_c1_g1	TRINITY_GG_2219_c1_g1_i1	u	LG23	1	304
TRINITY_GG_136734_c0_g1	TRINITY_GG_136734_c0_g1_i1	u	LG29	2	536
TRINITY_GG_6964_c0_g1	TRINITY_GG_6964_c0_g1_i1	u	28819	5	488
TRINITY_GG_39638_c1_g1	TRINITY_GG_39638_c1_g1_i2	u	LG13	5	17447
TRINITY_GG_20038_c14_g1	TRINITY_GG_20038_c14_g1_i1	u	LG40	1	355
TRINITY_GG_136284_c5_g1	TRINITY_GG_136284_c5_g1_i1	u	LG29	4	1054
TRINITY_GG_81974_c7_g1	TRINITY_GG_81974_c7_g1_i1	u	LG32	1	397
TRINITY_GG_190798_c2_g1	TRINITY_GG_190798_c2_g1_i1	u	1291	3	552
TRINITY_GG_173596_c40_g1	TRINITY_GG_173596_c40_g1_i1	u	LG26	2	608
TRINITY_GG_56249_c11_g1	TRINITY_GG_56249_c11_g1_i1	u	LG9	1	822
TRINITY_GG_20893_c15_g1	TRINITY_GG_20893_c15_g1_i1	u	LG4	1	327
TRINITY_GG_61080_c0_g1	TRINITY_GG_61080_c0_g1_i1	u	LG35	1	613
TRINITY_GG_89237_c73_g1	TRINITY_GG_89237_c73_g1_i1	u	LG42	1	250
TRINITY_GG_47250_c24_g1	TRINITY_GG_47250_c24_g1_i1	u	1078	3	773
TRINITY_GG_154450_c1_g1	TRINITY_GG_154450_c1_g1_i1	u	LG30	3	535
TRINITY_GG_51256_c0_g1	TRINITY_GG_51256_c0_g1_i1	u	LG26	2	237
TRINITY_GG_134272_c27_g1	TRINITY_GG_134272_c27_g1_i1	u	LG8	1	849
TRINITY_GG_53679_c97_g1	TRINITY_GG_53679_c97_g1_i1	u	28863	4	401
TRINITY_GG_43601_c0_g1	TRINITY_GG_43601_c0_g1_i1	u	LG44	2	458
TRINITY_GG_58038_c7_g1	TRINITY_GG_58038_c7_g1_i1	u	LG9	1	242
TRINITY_GG_45234_c0_g1	TRINITY_GG_45234_c0_g1_i1	u	LG35	5	253
TRINITY_GG_128314_c62_g1	TRINITY_GG_128314_c62_g1_i1	u	LG45	4	509
TRINITY_GG_147105_c0_g1	TRINITY_GG_147105_c0_g1_i1	u	LG18	1	221
TRINITY_GG_134272_c15_g1	TRINITY_GG_134272_c15_g1_i1	u	LG8	2	635
TRINITY_GG_25160_c11_g1	TRINITY_GG_25160_c11_g1_i1	u	LG33	1	381
TRINITY_GG_98235_c0_g1	TRINITY_GG_98235_c0_g1_i1	u	LG48	1	263
TRINITY_GG_180369_c0_g1	TRINITY_GG_180369_c0_g1_i1	u	LG7	1	516
TRINITY_GG_159716_c0_g1	TRINITY_GG_159716_c0_g1_i1	u	LG36	2	203
TRINITY_GG_76604_c0_g1	TRINITY_GG_76604_c0_g1_i1	u	LG5	4	366
TRINITY_GG_89010_c0_g1	TRINITY_GG_89010_c0_g1_i1	u	LG42	3	746
TRINITY_GG_43210_c0_g1	TRINITY_GG_43210_c0_g1_i1	u	40	2	220
TRINITY_GG_170840_c89_g1	TRINITY_GG_170840_c89_g1_i1	u	LG27	1	219
TRINITY_GG_161825_c3_g1	TRINITY_GG_161825_c3_g1_i1	u	1909	5	1093
TRINITY_GG_156184_c0_g2	TRINITY_GG_156184_c0_g2_i1	u	LG49	3	675
TRINITY_GG_189200_c2_g1	TRINITY_GG_189200_c2_g1_i1	u	LG46	2	372
TRINITY_GG_66559_c41_g1	TRINITY_GG_66559_c41_g1_i1	u	LG28	1	374
TRINITY_GG_83352_c32_g1	TRINITY_GG_83352_c32_g1_i1	u	LG32	2	870
TRINITY_GG_163041_c61_g1	TRINITY_GG_163041_c61_g1_i1	u	LG33	2	253
TRINITY_GG_92196_c267_g1	TRINITY_GG_92196_c267_g1_i1	u	LG38	1	257
TRINITY_GG_180279_c0_g1	TRINITY_GG_180279_c0_g1_i1	u	LG7	3	340
TRINITY_GG_150021_c0_g1	TRINITY_GG_150021_c0_g1_i1	u	LG34	4	412
TRINITY_GG_135218_c145_g2	TRINITY_GG_135218_c145_g2_i3	u	LG8	7	1858
TRINITY_GG_129317_c0_g1	TRINITY_GG_129317_c0_g1_i1	u	LG45	3	569
TRINITY_GG_83555_c19_g1	TRINITY_GG_83555_c19_g1_i1	u	LG32	4	3526
TRINITY_GG_81151_c60_g1	TRINITY_GG_81151_c60_g1_i1	u	LG32	4	374
TRINITY_GG_26626_c0_g1	TRINITY_GG_26626_c0_g1_i1	u	LG33	1	375
TRINITY_GG_12862_c70_g1	TRINITY_GG_12862_c70_g1_i1	u	LG2	3	577
TRINITY_GG_76942_c0_g1	TRINITY_GG_76942_c0_g1_i1	u	LG5	2	217
TRINITY_GG_86101_c0_g1	TRINITY_GG_86101_c0_g1_i1	u	277	1	223
TRINITY_GG_135056_c108_g1	TRINITY_GG_135056_c108_g1_i1	u	LG8	4	433
TRINITY_GG_142684_c90_g1	TRINITY_GG_142684_c90_g1_i1	u	LG1	1	307
TRINITY_GG_83279_c0_g1	TRINITY_GG_83279_c0_g1_i1	u	LG32	2	234
TRINITY_GG_82862_c0_g1	TRINITY_GG_82862_c0_g1_i1	u	LG32	2	371
TRINITY_GG_11728_c27_g1	TRINITY_GG_11728_c27_g1_i1	u	LG49	4	308
TRINITY_GG_146455_c6_g1	TRINITY_GG_146455_c6_g1_i1	u	LG31	3	869
TRINITY_GG_138057_c0_g1	TRINITY_GG_138057_c0_g1_i1	u	LG22	1	210
TRINITY_GG_42632_c0_g1	TRINITY_GG_42632_c0_g1_i1	u	LG39	1	367
TRINITY_GG_12852_c59_g1	TRINITY_GG_12852_c59_g1_i1	u	LG2	2	488
TRINITY_GG_119791_c0_g1	TRINITY_GG_119791_c0_g1_i1	u	LG24	1	470
TRINITY_GG_56622_c84_g1	TRINITY_GG_56622_c84_g1_i1	u	LG9	1	340
TRINITY_GG_180419_c0_g1	TRINITY_GG_180419_c0_g1_i2	u	LG7	2	397
TRINITY_GG_146027_c2_g1	TRINITY_GG_146027_c2_g1_i1	u	LG31	3	794
TRINITY_GG_128309_c6_g1	TRINITY_GG_128309_c6_g1_i1	u	LG45	2	1525
TRINITY_GG_25580_c34_g1	TRINITY_GG_25580_c34_g1_i4	u	LG33	4	482
TRINITY_GG_137102_c147_g1	TRINITY_GG_137102_c147_g1_i1	u	LG29	1	309
TRINITY_GG_92908_c0_g1	TRINITY_GG_92908_c0_g1_i1	u	LG38	2	467
TRINITY_GG_124743_c0_g1	TRINITY_GG_124743_c0_g1_i1	u	LG20	3	661
TRINITY_GG_41209_c0_g1	TRINITY_GG_41209_c0_g1_i1	u	LG13	1	332
TRINITY_GG_128177_c162_g1	TRINITY_GG_128177_c162_g1_i1	u	LG45	1	288
TRINITY_GG_191165_c0_g1	TRINITY_GG_191165_c0_g1_i1	u	548	1	250
TRINITY_GG_186962_c36_g1	TRINITY_GG_186962_c36_g1_i1	u	LG10	3	308
TRINITY_GG_156712_c106_g1	TRINITY_GG_156712_c106_g1_i1	u	LG49	5	792
TRINITY_GG_3159_c4_g1	TRINITY_GG_3159_c4_g1_i1	u	1555	2	629
TRINITY_GG_66559_c22_g1	TRINITY_GG_66559_c22_g1_i1	u	LG28	2	472
TRINITY_GG_147443_c237_g1	TRINITY_GG_147443_c237_g1_i1	u	LG18	3	302
TRINITY_GG_109625_c0_g1	TRINITY_GG_109625_c0_g1_i1	u	LG41	2	397
TRINITY_GG_2552_c0_g1	TRINITY_GG_2552_c0_g1_i1	u	LG23	2	5025
TRINITY_GG_47800_c0_g1	TRINITY_GG_47800_c0_g1_i1	u	28855	1	288
TRINITY_GG_181477_c0_g1	TRINITY_GG_181477_c0_g1_i1	u	LG25	1	242
TRINITY_GG_60659_c0_g1	TRINITY_GG_60659_c0_g1_i1	u	10822	3	2034
TRINITY_GG_147664_c0_g1	TRINITY_GG_147664_c0_g1_i1	u	LG18	3	489
TRINITY_GG_135326_c72_g1	TRINITY_GG_135326_c72_g1_i1	u	LG8	1	285
TRINITY_GG_70828_c39_g1	TRINITY_GG_70828_c39_g1_i1	u	LG3	2	298
TRINITY_GG_81061_c0_g1	TRINITY_GG_81061_c0_g1_i1	u	LG16	3	287
TRINITY_GG_123603_c1_g1	TRINITY_GG_123603_c1_g1_i1	u	LG37	1	204
TRINITY_GG_35571_c6_g1	TRINITY_GG_35571_c6_g1_i1	u	LG44	4	2881
TRINITY_GG_41779_c11_g1	TRINITY_GG_41779_c11_g1_i1	u	LG39	1	224
TRINITY_GG_180490_c1_g1	TRINITY_GG_180490_c1_g1_i1	u	LG7	6	389
TRINITY_GG_46017_c0_g1	TRINITY_GG_46017_c0_g1_i1	u	1567	2	410
TRINITY_GG_112754_c0_g1	TRINITY_GG_112754_c0_g1_i1	u	LG11	1	457
TRINITY_GG_95678_c0_g1	TRINITY_GG_95678_c0_g1_i1	u	6733	1	243
TRINITY_GG_160142_c52_g1	TRINITY_GG_160142_c52_g1_i1	u	LG36	2	532
TRINITY_GG_181684_c2_g1	TRINITY_GG_181684_c2_g1_i1	u	LG25	1	558
TRINITY_GG_67580_c6_g1	TRINITY_GG_67580_c6_g1_i1	u	LG28	4	1178
TRINITY_GG_124285_c1_g1	TRINITY_GG_124285_c1_g1_i1	u	LG36	5	419
TRINITY_GG_72065_c0_g1	TRINITY_GG_72065_c0_g1_i1	u	LG3	2	575
TRINITY_GG_57614_c0_g1	TRINITY_GG_57614_c0_g1_i1	u	LG9	2	328
TRINITY_GG_40407_c1_g1	TRINITY_GG_40407_c1_g1_i1	u	LG13	1	253
TRINITY_GG_27889_c0_g1	TRINITY_GG_27889_c0_g1_i1	u	LG29	3	429
TRINITY_GG_106570_c1_g1	TRINITY_GG_106570_c1_g1_i1	u	LG25	3	1177
TRINITY_GG_62322_c0_g1	TRINITY_GG_62322_c0_g1_i1	u	LG35	1	677
TRINITY_GG_129540_c1_g1	TRINITY_GG_129540_c1_g1_i1	u	LG45	5	649
TRINITY_GG_13421_c0_g1	TRINITY_GG_13421_c0_g1_i1	u	LG2	1	1215
TRINITY_GG_71141_c44_g1	TRINITY_GG_71141_c44_g1_i1	u	LG3	1	319
TRINITY_GG_49293_c0_g1	TRINITY_GG_49293_c0_g1_i1	u	2030	3	1306
TRINITY_GG_92050_c0_g1	TRINITY_GG_92050_c0_g1_i1	u	LG38	2	417
TRINITY_GG_179654_c0_g1	TRINITY_GG_179654_c0_g1_i2	u	8218	2	755
TRINITY_GG_74437_c6_g1	TRINITY_GG_74437_c6_g1_i1	u	LG6	2	214
TRINITY_GG_128455_c2_g1	TRINITY_GG_128455_c2_g1_i1	u	LG45	2	652
TRINITY_GG_26216_c33_g1	TRINITY_GG_26216_c33_g1_i1	u	LG33	1	236
TRINITY_GG_76404_c10_g1	TRINITY_GG_76404_c10_g1_i1	u	LG5	1	479
TRINITY_GG_38453_c0_g1	TRINITY_GG_38453_c0_g1_i1	u	5363	3	525
TRINITY_GG_129349_c1_g1	TRINITY_GG_129349_c1_g1_i1	u	LG45	1	513
TRINITY_GG_173523_c1_g1	TRINITY_GG_173523_c1_g1_i1	u	LG26	5	431
TRINITY_GG_15985_c1_g1	TRINITY_GG_15985_c1_g1_i1	u	LG43	1	210
TRINITY_GG_11699_c2_g1	TRINITY_GG_11699_c2_g1_i1	u	LG40	5	461
TRINITY_GG_57217_c1_g1	TRINITY_GG_57217_c1_g1_i1	u	LG9	3	597
TRINITY_GG_16481_c1_g1	TRINITY_GG_16481_c1_g1_i1	u	LG43	2	875
TRINITY_GG_74733_c0_g1	TRINITY_GG_74733_c0_g1_i1	u	LG6	2	358
TRINITY_GG_96560_c11_g1	TRINITY_GG_96560_c11_g1_i1	u	LG48	2	916
TRINITY_GG_69709_c63_g1	TRINITY_GG_69709_c63_g1_i1	u	28912	2	384
TRINITY_GG_187665_c15_g1	TRINITY_GG_187665_c15_g1_i1	u	LG10	1	589
TRINITY_GG_188294_c0_g1	TRINITY_GG_188294_c0_g1_i1	u	LG10	2	337
TRINITY_GG_99543_c0_g1	TRINITY_GG_99543_c0_g1_i1	u	2660	1	584
TRINITY_GG_186971_c0_g1	TRINITY_GG_186971_c0_g1_i1	u	LG10	3	385
TRINITY_GG_143703_c185_g1	TRINITY_GG_143703_c185_g1_i3	u	LG1	3	582
TRINITY_GG_34777_c2_g1	TRINITY_GG_34777_c2_g1_i1	u	2117	2	216
TRINITY_GG_181891_c22_g1	TRINITY_GG_181891_c22_g1_i1	u	LG25	1	268
TRINITY_GG_65125_c0_g1	TRINITY_GG_65125_c0_g1_i1	u	1513	3	2039
TRINITY_GG_161180_c0_g1	TRINITY_GG_161180_c0_g1_i1	u	LG36	1	409
TRINITY_GG_184419_c0_g1	TRINITY_GG_184419_c0_g1_i1	u	12807	5	1003
TRINITY_GG_79194_c24_g1	TRINITY_GG_79194_c24_g1_i1	u	187	1	599
TRINITY_GG_134356_c1_g1	TRINITY_GG_134356_c1_g1_i1	u	LG8	1	251
TRINITY_GG_191338_c0_g1	TRINITY_GG_191338_c0_g1_i1	u	LG41	3	2198
TRINITY_GG_81001_c92_g1	TRINITY_GG_81001_c92_g1_i1	u	1372	2	251
TRINITY_GG_74437_c22_g1	TRINITY_GG_74437_c22_g1_i1	u	LG6	3	560
TRINITY_GG_63647_c5_g1	TRINITY_GG_63647_c5_g1_i1	u	LG3	2	567
TRINITY_GG_141518_c75_g1	TRINITY_GG_141518_c75_g1_i1	u	901	1	471
TRINITY_GG_170261_c21_g1	TRINITY_GG_170261_c21_g1_i1	u	LG27	7	1559
TRINITY_GG_73269_c0_g2	TRINITY_GG_73269_c0_g2_i1	u	LG6	2	341
TRINITY_GG_179822_c97_g1	TRINITY_GG_179822_c97_g1_i1	u	LG7	3	736
TRINITY_GG_80536_c3_g1	TRINITY_GG_80536_c3_g1_i3	u	LG5	7	640
TRINITY_GG_12566_c0_g1	TRINITY_GG_12566_c0_g1_i1	u	LG2	1	293
TRINITY_GG_55412_c0_g1	TRINITY_GG_55412_c0_g1_i1	u	LG48	2	888
TRINITY_GG_84987_c1_g1	TRINITY_GG_84987_c1_g1_i1	u	718	1	501
TRINITY_GG_13907_c1_g1	TRINITY_GG_13907_c1_g1_i1	u	LG2	2	463
TRINITY_GG_125539_c0_g1	TRINITY_GG_125539_c0_g1_i1	u	LG20	3	352
TRINITY_GG_147443_c210_g1	TRINITY_GG_147443_c210_g1_i1	u	LG18	1	318
TRINITY_GG_142152_c2_g1	TRINITY_GG_142152_c2_g1_i1	u	LG36	1	406
TRINITY_GG_129974_c101_g1	TRINITY_GG_129974_c101_g1_i1	u	235	2	258
TRINITY_GG_120321_c125_g1	TRINITY_GG_120321_c125_g1_i1	u	LG24	2	495
TRINITY_GG_93187_c177_g2	TRINITY_GG_93187_c177_g2_i1	u	LG38	3	847
TRINITY_GG_98132_c0_g1	TRINITY_GG_98132_c0_g1_i1	u	LG48	1	255
TRINITY_GG_2852_c0_g1	TRINITY_GG_2852_c0_g1_i1	u	LG23	5	687
TRINITY_GG_178460_c1_g1	TRINITY_GG_178460_c1_g1_i2	u	LG14	1	628
TRINITY_GG_27665_c0_g1	TRINITY_GG_27665_c0_g1_i1	u	LG31	7	1100
TRINITY_GG_125012_c0_g1	TRINITY_GG_125012_c0_g1_i1	u	LG20	4	811
TRINITY_GG_134044_c80_g1	TRINITY_GG_134044_c80_g1_i1	u	LG8	3	287
TRINITY_GG_184819_c0_g1	TRINITY_GG_184819_c0_g1_i1	u	LG1	2	496
TRINITY_GG_83194_c4_g1	TRINITY_GG_83194_c4_g1_i1	u	LG32	3	2564
TRINITY_GG_132878_c14_g1	TRINITY_GG_132878_c14_g1_i1	u	330	2	276
TRINITY_GG_13848_c0_g1	TRINITY_GG_13848_c0_g1_i1	u	LG2	2	508
TRINITY_GG_124707_c0_g1	TRINITY_GG_124707_c0_g1_i1	u	LG20	1	344
TRINITY_GG_191680_c0_g1	TRINITY_GG_191680_c0_g1_i1	u	LG28	2	479
TRINITY_GG_71725_c0_g1	TRINITY_GG_71725_c0_g1_i1	u	LG3	1	558
TRINITY_GG_5177_c122_g1	TRINITY_GG_5177_c122_g1_i1	u	LG47	1	392
TRINITY_GG_110594_c2_g1	TRINITY_GG_110594_c2_g1_i1	u	LG41	1	760
TRINITY_GG_46818_c22_g1	TRINITY_GG_46818_c22_g1_i1	u	29063	2	306
TRINITY_GG_66592_c9_g1	TRINITY_GG_66592_c9_g1_i1	u	LG28	4	349
TRINITY_GG_83108_c69_g1	TRINITY_GG_83108_c69_g1_i1	u	LG32	1	213
TRINITY_GG_184689_c0_g1	TRINITY_GG_184689_c0_g1_i1	u	LG32	3	245
TRINITY_GG_66090_c0_g1	TRINITY_GG_66090_c0_g1_i1	u	2217	2	426
TRINITY_GG_106463_c140_g1	TRINITY_GG_106463_c140_g1_i1	u	28925	3	220
TRINITY_GG_25282_c0_g1	TRINITY_GG_25282_c0_g1_i1	u	LG33	2	385
TRINITY_GG_187585_c103_g1	TRINITY_GG_187585_c103_g1_i1	u	LG10	1	663
TRINITY_GG_41148_c4_g1	TRINITY_GG_41148_c4_g1_i2	u	LG13	2	421
TRINITY_GG_181491_c159_g1	TRINITY_GG_181491_c159_g1_i1	u	LG25	2	481
TRINITY_GG_13958_c0_g1	TRINITY_GG_13958_c0_g1_i1	u	LG2	3	735
TRINITY_GG_2646_c28_g1	TRINITY_GG_2646_c28_g1_i1	u	LG23	3	2587
TRINITY_GG_28993_c57_g1	TRINITY_GG_28993_c57_g1_i1	u	LG12	1	245
TRINITY_GG_180934_c0_g1	TRINITY_GG_180934_c0_g1_i3	u	LG7	3	296
TRINITY_GG_67895_c53_g1	TRINITY_GG_67895_c53_g1_i1	u	LG28	1	356
TRINITY_GG_143026_c1_g1	TRINITY_GG_143026_c1_g1_i1	u	LG1	2	432
TRINITY_GG_4742_c51_g1	TRINITY_GG_4742_c51_g1_i2	u	LG47	2	768
TRINITY_GG_138007_c0_g1	TRINITY_GG_138007_c0_g1_i1	u	LG22	2	5445
TRINITY_GG_120231_c0_g1	TRINITY_GG_120231_c0_g1_i1	u	LG24	1	367
TRINITY_GG_25314_c33_g1	TRINITY_GG_25314_c33_g1_i1	u	LG33	1	514
TRINITY_GG_86757_c21_g1	TRINITY_GG_86757_c21_g1_i1	u	LG5	3	551
TRINITY_GG_172170_c116_g1	TRINITY_GG_172170_c116_g1_i1	u	LG19	1	301
TRINITY_GG_102072_c0_g1	TRINITY_GG_102072_c0_g1_i1	u	557	1	362
TRINITY_GG_163552_c39_g1	TRINITY_GG_163552_c39_g1_i1	u	LG16	2	582
TRINITY_GG_167830_c47_g1	TRINITY_GG_167830_c47_g1_i1	u	LG21	1	487
TRINITY_GG_133734_c28_g1	TRINITY_GG_133734_c28_g1_i1	u	LG8	3	534
TRINITY_GG_68459_c47_g1	TRINITY_GG_68459_c47_g1_i1	u	LG28	1	214
TRINITY_GG_150971_c16_g1	TRINITY_GG_150971_c16_g1_i1	u	LG34	1	263
TRINITY_GG_164468_c0_g1	TRINITY_GG_164468_c0_g1_i1	u	LG16	1	348
TRINITY_GG_62530_c0_g1	TRINITY_GG_62530_c0_g1_i1	u	LG35	1	288
TRINITY_GG_31270_c0_g1	TRINITY_GG_31270_c0_g1_i1	u	LG44	1	220
TRINITY_GG_89449_c2_g1	TRINITY_GG_89449_c2_g1_i1	u	LG42	3	649
TRINITY_GG_186962_c107_g1	TRINITY_GG_186962_c107_g1_i1	u	LG10	1	242
TRINITY_GG_151197_c70_g1	TRINITY_GG_151197_c70_g1_i1	u	LG34	3	842
TRINITY_GG_28244_c59_g1	TRINITY_GG_28244_c59_g1_i1	u	LG12	2	389
TRINITY_GG_145044_c21_g1	TRINITY_GG_145044_c21_g1_i2	u	LG31	1	459
TRINITY_GG_138595_c23_g1	TRINITY_GG_138595_c23_g1_i1	u	LG17	2	493
TRINITY_GG_41358_c0_g1	TRINITY_GG_41358_c0_g1_i1	u	LG13	2	500
TRINITY_GG_68734_c16_g1	TRINITY_GG_68734_c16_g1_i1	u	64	1	209
TRINITY_GG_159138_c0_g1	TRINITY_GG_159138_c0_g1_i1	u	LG14	3	295
TRINITY_GG_5674_c0_g1	TRINITY_GG_5674_c0_g1_i1	u	LG47	1	356
TRINITY_GG_76591_c138_g1	TRINITY_GG_76591_c138_g1_i1	u	LG5	2	465
TRINITY_GG_42084_c16_g1	TRINITY_GG_42084_c16_g1_i1	u	LG39	2	210
TRINITY_GG_96755_c8_g1	TRINITY_GG_96755_c8_g1_i1	u	LG48	3	360
TRINITY_GG_92709_c0_g1	TRINITY_GG_92709_c0_g1_i1	u	LG38	2	467
TRINITY_GG_164345_c63_g1	TRINITY_GG_164345_c63_g1_i1	u	LG16	5	860
TRINITY_GG_12381_c9_g1	TRINITY_GG_12381_c9_g1_i1	u	LG28	5	438
TRINITY_GG_70731_c84_g1	TRINITY_GG_70731_c84_g1_i1	u	LG3	3	1846
TRINITY_GG_149420_c0_g1	TRINITY_GG_149420_c0_g1_i1	u	LG34	1	681
TRINITY_GG_17035_c43_g1	TRINITY_GG_17035_c43_g1_i1	u	LG43	2	273
TRINITY_GG_88902_c4_g1	TRINITY_GG_88902_c4_g1_i1	u	LG42	3	1126
TRINITY_GG_96785_c25_g1	TRINITY_GG_96785_c25_g1_i2	u	LG48	1	294
TRINITY_GG_1090_c0_g1	TRINITY_GG_1090_c0_g1_i1	u	LG50	3	616
TRINITY_GG_77408_c17_g1	TRINITY_GG_77408_c17_g1_i1	u	LG5	1	911
TRINITY_GG_98219_c66_g1	TRINITY_GG_98219_c66_g1_i1	u	LG48	2	1036
TRINITY_GG_148037_c101_g1	TRINITY_GG_148037_c101_g1_i1	u	LG18	1	531
TRINITY_GG_55094_c0_g1	TRINITY_GG_55094_c0_g1_i1	u	4947	2	589
TRINITY_GG_175793_c0_g1	TRINITY_GG_175793_c0_g1_i1	u	LG40	4	337
TRINITY_GG_135203_c0_g1	TRINITY_GG_135203_c0_g1_i1	u	LG8	1	381
TRINITY_GG_158518_c88_g1	TRINITY_GG_158518_c88_g1_i1	u	LG15	2	317
TRINITY_GG_83952_c68_g1	TRINITY_GG_83952_c68_g1_i1	u	LG32	3	547
TRINITY_GG_189754_c7_g1	TRINITY_GG_189754_c7_g1_i1	u	28938	1	745
TRINITY_GG_188283_c5_g1	TRINITY_GG_188283_c5_g1_i1	u	LG10	5	9937
TRINITY_GG_19050_c53_g1	TRINITY_GG_19050_c53_g1_i1	u	LG40	3	1520
TRINITY_GG_160857_c74_g1	TRINITY_GG_160857_c74_g1_i1	u	LG36	1	1008
TRINITY_GG_110634_c0_g1	TRINITY_GG_110634_c0_g1_i1	u	LG41	1	387
TRINITY_GG_53982_c0_g1	TRINITY_GG_53982_c0_g1_i1	u	373	1	217
TRINITY_GG_172469_c0_g1	TRINITY_GG_172469_c0_g1_i1	u	LG26	1	396
TRINITY_GG_15179_c0_g1	TRINITY_GG_15179_c0_g1_i1	u	LG4	1	348
TRINITY_GG_121375_c1_g1	TRINITY_GG_121375_c1_g1_i4	u	LG37	2	510
TRINITY_GG_97144_c49_g1	TRINITY_GG_97144_c49_g1_i1	u	LG48	2	437
TRINITY_GG_73453_c0_g1	TRINITY_GG_73453_c0_g1_i1	u	LG6	2	330
TRINITY_GG_173390_c2_g1	TRINITY_GG_173390_c2_g1_i1	u	LG26	1	237
TRINITY_GG_161600_c0_g1	TRINITY_GG_161600_c0_g1_i1	u	8504	1	321
TRINITY_GG_19549_c0_g1	TRINITY_GG_19549_c0_g1_i1	u	LG40	3	681
TRINITY_GG_177929_c13_g1	TRINITY_GG_177929_c13_g1_i1	u	LG14	1	250
TRINITY_GG_62986_c22_g1	TRINITY_GG_62986_c22_g1_i1	u	LG35	1	314
TRINITY_GG_135461_c0_g1	TRINITY_GG_135461_c0_g1_i1	u	LG8	2	604
TRINITY_GG_119835_c0_g1	TRINITY_GG_119835_c0_g1_i1	u	LG24	3	645
TRINITY_GG_123150_c0_g1	TRINITY_GG_123150_c0_g1_i1	u	LG37	3	576
TRINITY_GG_73330_c1_g1	TRINITY_GG_73330_c1_g1_i1	u	LG6	2	507
TRINITY_GG_164020_c0_g1	TRINITY_GG_164020_c0_g1_i1	u	LG16	2	668
TRINITY_GG_37074_c6_g1	TRINITY_GG_37074_c6_g1_i1	u	328	5	1502
TRINITY_GG_128901_c0_g1	TRINITY_GG_128901_c0_g1_i1	u	LG45	1	259
TRINITY_GG_97667_c0_g1	TRINITY_GG_97667_c0_g1_i1	u	LG48	2	372
TRINITY_GG_134133_c0_g1	TRINITY_GG_134133_c0_g1_i1	u	LG8	3	844
TRINITY_GG_32604_c58_g1	TRINITY_GG_32604_c58_g1_i1	u	475	1	455
TRINITY_GG_129311_c0_g1	TRINITY_GG_129311_c0_g1_i1	u	LG45	2	636
TRINITY_GG_32119_c0_g1	TRINITY_GG_32119_c0_g1_i1	u	10760	1	652
TRINITY_GG_156712_c123_g1	TRINITY_GG_156712_c123_g1_i1	u	LG49	3	1290
TRINITY_GG_6180_c0_g1	TRINITY_GG_6180_c0_g1_i1	u	801	1	533
TRINITY_GG_93148_c43_g1	TRINITY_GG_93148_c43_g1_i1	u	LG38	4	523
TRINITY_GG_5076_c4_g1	TRINITY_GG_5076_c4_g1_i1	u	LG47	1	480
TRINITY_GG_36303_c39_g1	TRINITY_GG_36303_c39_g1_i1	u	378	2	284
TRINITY_GG_32170_c0_g1	TRINITY_GG_32170_c0_g1_i1	u	7517	2	276
TRINITY_GG_98107_c105_g1	TRINITY_GG_98107_c105_g1_i1	u	LG48	1	204
TRINITY_GG_75958_c114_g1	TRINITY_GG_75958_c114_g1_i1	u	LG5	2	667
TRINITY_GG_5298_c0_g1	TRINITY_GG_5298_c0_g1_i1	u	LG47	1	271
TRINITY_GG_81498_c0_g1	TRINITY_GG_81498_c0_g1_i1	u	10027	2	246
TRINITY_GG_185203_c0_g1	TRINITY_GG_185203_c0_g1_i2	u	28990	2	10049
TRINITY_GG_77349_c2_g1	TRINITY_GG_77349_c2_g1_i1	u	LG5	2	1059
TRINITY_GG_129415_c26_g1	TRINITY_GG_129415_c26_g1_i1	u	LG45	1	1741
TRINITY_GG_186196_c3_g1	TRINITY_GG_186196_c3_g1_i1	u	LG45	2	617
TRINITY_GG_66055_c103_g1	TRINITY_GG_66055_c103_g1_i1	u	29044	1	342
TRINITY_GG_180779_c1_g1	TRINITY_GG_180779_c1_g1_i1	u	LG7	8	1721
TRINITY_GG_100579_c1_g1	TRINITY_GG_100579_c1_g1_i1	u	LG39	2	603
TRINITY_GG_145935_c0_g1	TRINITY_GG_145935_c0_g1_i1	u	LG31	2	278
TRINITY_GG_93759_c9_g1	TRINITY_GG_93759_c9_g1_i1	u	LG36	3	563
TRINITY_GG_27801_c0_g1	TRINITY_GG_27801_c0_g1_i1	u	9440	1	224
TRINITY_GG_11094_c103_g1	TRINITY_GG_11094_c103_g1_i1	u	LG3	1	810
TRINITY_GG_172467_c93_g1	TRINITY_GG_172467_c93_g1_i1	u	LG26	5	641
TRINITY_GG_77002_c76_g1	TRINITY_GG_77002_c76_g1_i1	u	LG5	3	433
TRINITY_GG_83971_c20_g1	TRINITY_GG_83971_c20_g1_i1	u	LG32	2	814
TRINITY_GG_68211_c1_g1	TRINITY_GG_68211_c1_g1_i2	u	LG28	2	442
TRINITY_GG_233_c0_g1	TRINITY_GG_233_c0_g1_i1	u	LG18	3	624
TRINITY_GG_94945_c14_g1	TRINITY_GG_94945_c14_g1_i1	u	342	2	334
TRINITY_GG_87008_c55_g1	TRINITY_GG_87008_c55_g1_i1	u	1502	1	224
TRINITY_GG_135804_c110_g1	TRINITY_GG_135804_c110_g1_i1	u	LG29	1	214
TRINITY_GG_123538_c150_g1	TRINITY_GG_123538_c150_g1_i1	u	LG37	3	292
TRINITY_GG_137624_c104_g1	TRINITY_GG_137624_c104_g1_i1	u	LG22	2	578
TRINITY_GG_12210_c0_g1	TRINITY_GG_12210_c0_g1_i1	u	7187	1	349
TRINITY_GG_148096_c1_g1	TRINITY_GG_148096_c1_g1_i1	u	LG18	1	702
TRINITY_GG_168248_c10_g1	TRINITY_GG_168248_c10_g1_i2	u	LG21	4	1911
TRINITY_GG_129494_c0_g1	TRINITY_GG_129494_c0_g1_i1	u	LG45	3	360
TRINITY_GG_102246_c11_g1	TRINITY_GG_102246_c11_g1_i1	u	2322	1	507
TRINITY_GG_128181_c0_g1	TRINITY_GG_128181_c0_g1_i1	u	LG45	3	555
TRINITY_GG_96548_c27_g1	TRINITY_GG_96548_c27_g1_i1	u	LG48	2	1182
TRINITY_GG_152850_c0_g1	TRINITY_GG_152850_c0_g1_i1	u	LG19	6	920
TRINITY_GG_171617_c80_g1	TRINITY_GG_171617_c80_g1_i1	u	LG27	2	475
TRINITY_GG_1523_c0_g1	TRINITY_GG_1523_c0_g1_i1	u	LG23	2	705
TRINITY_GG_128139_c0_g1	TRINITY_GG_128139_c0_g1_i1	u	LG45	4	571
TRINITY_GG_37086_c0_g1	TRINITY_GG_37086_c0_g1_i1	u	328	4	820
TRINITY_GG_179825_c4_g1	TRINITY_GG_179825_c4_g1_i2	u	LG7	6	2123
TRINITY_GG_181450_c0_g1	TRINITY_GG_181450_c0_g1_i1	u	LG25	1	558
TRINITY_GG_159442_c1_g1	TRINITY_GG_159442_c1_g1_i1	u	LG36	2	296
TRINITY_GG_158217_c0_g1	TRINITY_GG_158217_c0_g1_i1	u	LG15	2	219
TRINITY_GG_136599_c3_g1	TRINITY_GG_136599_c3_g1_i1	u	LG29	1	380
TRINITY_GG_134624_c0_g1	TRINITY_GG_134624_c0_g1_i2	u	LG8	1	358
TRINITY_GG_135058_c34_g1	TRINITY_GG_135058_c34_g1_i1	u	LG8	1	304
TRINITY_GG_158375_c74_g1	TRINITY_GG_158375_c74_g1_i1	u	LG15	2	325
TRINITY_GG_69081_c32_g1	TRINITY_GG_69081_c32_g1_i1	u	1624	2	1088
TRINITY_GG_161932_c0_g1	TRINITY_GG_161932_c0_g1_i1	u	871	4	830
TRINITY_GG_89051_c78_g1	TRINITY_GG_89051_c78_g1_i1	u	LG42	2	545
TRINITY_GG_93556_c83_g1	TRINITY_GG_93556_c83_g1_i2	u	LG38	2	1251
TRINITY_GG_142938_c19_g1	TRINITY_GG_142938_c19_g1_i1	u	LG1	4	1215
TRINITY_GG_26523_c0_g1	TRINITY_GG_26523_c0_g1_i1	u	LG33	3	879
TRINITY_GG_117070_c76_g1	TRINITY_GG_117070_c76_g1_i1	u	LG44	1	202
TRINITY_GG_33775_c1_g1	TRINITY_GG_33775_c1_g1_i1	u	1231	2	7607
TRINITY_GG_73377_c0_g1	TRINITY_GG_73377_c0_g1_i1	u	LG6	1	314
TRINITY_GG_32822_c23_g1	TRINITY_GG_32822_c23_g1_i1	u	LG28	1	247
TRINITY_GG_82525_c0_g1	TRINITY_GG_82525_c0_g1_i1	u	LG32	1	239
TRINITY_GG_20307_c168_g1	TRINITY_GG_20307_c168_g1_i1	u	LG40	1	281
TRINITY_GG_32384_c13_g1	TRINITY_GG_32384_c13_g1_i1	u	28983	1	517
TRINITY_GG_55072_c1_g1	TRINITY_GG_55072_c1_g1_i1	u	LG28	2	835
TRINITY_GG_144406_c64_g1	TRINITY_GG_144406_c64_g1_i1	u	LG31	3	398
TRINITY_GG_168633_c167_g1	TRINITY_GG_168633_c167_g1_i1	u	299	2	332
TRINITY_GG_89051_c9_g1	TRINITY_GG_89051_c9_g1_i1	u	LG42	2	510
TRINITY_GG_130271_c54_g1	TRINITY_GG_130271_c54_g1_i1	u	28876	2	401
TRINITY_GG_167962_c0_g1	TRINITY_GG_167962_c0_g1_i1	u	LG21	2	754
TRINITY_GG_44799_c1_g1	TRINITY_GG_44799_c1_g1_i2	u	LG18	2	916
TRINITY_GG_62291_c64_g1	TRINITY_GG_62291_c64_g1_i1	u	LG35	2	593
TRINITY_GG_123546_c0_g1	TRINITY_GG_123546_c0_g1_i1	u	LG37	1	270
TRINITY_GG_109684_c1_g1	TRINITY_GG_109684_c1_g1_i1	u	LG41	4	596
TRINITY_GG_124208_c10_g1	TRINITY_GG_124208_c10_g1_i1	u	28943	1	468
TRINITY_GG_31368_c5_g1	TRINITY_GG_31368_c5_g1_i1	u	1327	2	450
TRINITY_GG_151213_c53_g1	TRINITY_GG_151213_c53_g1_i1	u	LG34	2	258
TRINITY_GG_10631_c9_g1	TRINITY_GG_10631_c9_g1_i1	u	726	3	266
TRINITY_GG_81151_c124_g1	TRINITY_GG_81151_c124_g1_i1	u	LG18	2	248
TRINITY_GG_97157_c0_g1	TRINITY_GG_97157_c0_g1_i1	u	LG48	2	255
TRINITY_GG_73374_c299_g1	TRINITY_GG_73374_c299_g1_i1	u	LG6	1	677
TRINITY_GG_73342_c85_g1	TRINITY_GG_73342_c85_g1_i1	u	LG6	4	473
TRINITY_GG_55921_c4_g1	TRINITY_GG_55921_c4_g1_i1	u	10272	1	301
TRINITY_GG_95064_c10_g1	TRINITY_GG_95064_c10_g1_i1	u	655	1	646
TRINITY_GG_96785_c117_g1	TRINITY_GG_96785_c117_g1_i1	u	LG48	1	255
TRINITY_GG_93493_c20_g1	TRINITY_GG_93493_c20_g1_i1	u	LG38	3	459
TRINITY_GG_50494_c66_g1	TRINITY_GG_50494_c66_g1_i1	u	LG3	5	567
TRINITY_GG_148207_c0_g1	TRINITY_GG_148207_c0_g1_i1	u	LG18	2	406
TRINITY_GG_19640_c0_g1	TRINITY_GG_19640_c0_g1_i1	u	LG40	3	1656
TRINITY_GG_82612_c2_g1	TRINITY_GG_82612_c2_g1_i1	u	LG32	3	2185
TRINITY_GG_175726_c1_g1	TRINITY_GG_175726_c1_g1_i2	u	1691	2	786
TRINITY_GG_151033_c5_g1	TRINITY_GG_151033_c5_g1_i1	u	LG34	2	457
TRINITY_GG_98101_c0_g1	TRINITY_GG_98101_c0_g1_i1	u	LG48	1	366
TRINITY_GG_150084_c7_g1	TRINITY_GG_150084_c7_g1_i1	u	LG34	3	316
TRINITY_GG_112351_c30_g1	TRINITY_GG_112351_c30_g1_i1	u	LG11	2	204
TRINITY_GG_16481_c141_g1	TRINITY_GG_16481_c141_g1_i1	u	LG43	2	373
TRINITY_GG_73357_c9_g1	TRINITY_GG_73357_c9_g1_i1	u	LG41	8	1800
TRINITY_GG_154420_c106_g1	TRINITY_GG_154420_c106_g1_i1	u	LG30	1	328
TRINITY_GG_18584_c37_g1	TRINITY_GG_18584_c37_g1_i1	u	LG40	3	968
TRINITY_GG_146962_c2_g1	TRINITY_GG_146962_c2_g1_i2	u	LG18	4	1606
TRINITY_GG_43837_c1_g1	TRINITY_GG_43837_c1_g1_i1	u	1845	3	470
TRINITY_GG_81388_c18_g1	TRINITY_GG_81388_c18_g1_i1	u	1736	1	263
TRINITY_GG_39405_c0_g1	TRINITY_GG_39405_c0_g1_i1	u	LG13	1	215
TRINITY_GG_150020_c8_g1	TRINITY_GG_150020_c8_g1_i1	u	LG34	2	367
TRINITY_GG_68459_c34_g1	TRINITY_GG_68459_c34_g1_i1	u	LG28	2	323
TRINITY_GG_30960_c17_g1	TRINITY_GG_30960_c17_g1_i1	u	LG47	5	426
TRINITY_GG_65156_c0_g1	TRINITY_GG_65156_c0_g1_i3	u	1513	1	613
TRINITY_GG_136522_c0_g1	TRINITY_GG_136522_c0_g1_i1	u	LG29	2	242
TRINITY_GG_123123_c53_g1	TRINITY_GG_123123_c53_g1_i1	u	LG37	2	399
TRINITY_GG_162824_c31_g1	TRINITY_GG_162824_c31_g1_i1	u	964	2	695
TRINITY_GG_159830_c0_g1	TRINITY_GG_159830_c0_g1_i1	u	LG36	2	260
TRINITY_GG_140365_c41_g3	TRINITY_GG_140365_c41_g3_i1	u	LG20	4	771
TRINITY_GG_89295_c40_g1	TRINITY_GG_89295_c40_g1_i1	u	LG42	3	53774
TRINITY_GG_2186_c97_g1	TRINITY_GG_2186_c97_g1_i1	u	LG23	2	328
TRINITY_GG_172662_c0_g1	TRINITY_GG_172662_c0_g1_i1	u	LG26	1	270
TRINITY_GG_77471_c0_g1	TRINITY_GG_77471_c0_g1_i1	u	LG5	1	402
TRINITY_GG_137046_c60_g1	TRINITY_GG_137046_c60_g1_i1	u	LG29	1	443
TRINITY_GG_42398_c0_g1	TRINITY_GG_42398_c0_g1_i1	u	LG31	3	566
TRINITY_GG_172363_c0_g1	TRINITY_GG_172363_c0_g1_i1	u	LG19	1	556
TRINITY_GG_92964_c0_g1	TRINITY_GG_92964_c0_g1_i1	u	LG38	2	434
TRINITY_GG_46517_c1_g1	TRINITY_GG_46517_c1_g1_i1	u	LG33	1	725
TRINITY_GG_18766_c102_g1	TRINITY_GG_18766_c102_g1_i1	u	LG40	1	326
TRINITY_GG_76412_c153_g1	TRINITY_GG_76412_c153_g1_i1	u	LG5	1	405
TRINITY_GG_13237_c55_g1	TRINITY_GG_13237_c55_g1_i1	u	LG2	2	267
TRINITY_GG_82923_c26_g1	TRINITY_GG_82923_c26_g1_i1	u	LG32	1	881
TRINITY_GG_109767_c0_g1	TRINITY_GG_109767_c0_g1_i2	u	LG41	1	406
TRINITY_GG_56413_c16_g1	TRINITY_GG_56413_c16_g1_i1	u	LG9	4	1431
TRINITY_GG_120056_c3_g1	TRINITY_GG_120056_c3_g1_i1	u	LG24	1	460
TRINITY_GG_47683_c132_g1	TRINITY_GG_47683_c132_g1_i1	u	28855	1	248
TRINITY_GG_67449_c0_g1	TRINITY_GG_67449_c0_g1_i1	u	LG28	1	404
TRINITY_GG_136237_c135_g1	TRINITY_GG_136237_c135_g1_i1	u	LG29	2	248
TRINITY_GG_98148_c17_g1	TRINITY_GG_98148_c17_g1_i1	u	LG48	1	286
TRINITY_GG_189521_c12_g1	TRINITY_GG_189521_c12_g1_i1	u	LG14	4	293
TRINITY_GG_96726_c0_g1	TRINITY_GG_96726_c0_g1_i1	u	LG48	3	624
TRINITY_GG_73702_c0_g1	TRINITY_GG_73702_c0_g1_i1	u	LG6	1	239
TRINITY_GG_132472_c0_g1	TRINITY_GG_132472_c0_g1_i1	u	698	3	309
TRINITY_GG_26700_c44_g1	TRINITY_GG_26700_c44_g1_i1	u	LG33	2	430
TRINITY_GG_37689_c0_g1	TRINITY_GG_37689_c0_g1_i1	u	LG23	3	396
TRINITY_GG_26449_c0_g1	TRINITY_GG_26449_c0_g1_i1	u	LG33	3	509
TRINITY_GG_25954_c0_g1	TRINITY_GG_25954_c0_g1_i1	u	LG33	1	660
TRINITY_GG_154420_c108_g1	TRINITY_GG_154420_c108_g1_i1	u	LG30	2	417
TRINITY_GG_114877_c0_g1	TRINITY_GG_114877_c0_g1_i1	u	1047	1	464
TRINITY_GG_847_c0_g1	TRINITY_GG_847_c0_g1_i1	u	LG50	1	519
TRINITY_GG_74222_c0_g1	TRINITY_GG_74222_c0_g1_i1	u	LG6	2	645
TRINITY_GG_171913_c0_g1	TRINITY_GG_171913_c0_g1_i1	u	LG19	1	224
TRINITY_GG_152597_c0_g1	TRINITY_GG_152597_c0_g1_i1	u	1912	1	203
TRINITY_GG_119796_c1_g1	TRINITY_GG_119796_c1_g1_i1	u	LG24	2	1104
TRINITY_GG_153587_c13_g1	TRINITY_GG_153587_c13_g1_i1	u	LG30	1	277
TRINITY_GG_496_c2_g1	TRINITY_GG_496_c2_g1_i1	u	LG50	2	302
TRINITY_GG_174937_c71_g1	TRINITY_GG_174937_c71_g1_i1	u	LG18	4	628
TRINITY_GG_145119_c6_g1	TRINITY_GG_145119_c6_g1_i1	u	LG31	1	294
TRINITY_GG_82123_c0_g1	TRINITY_GG_82123_c0_g1_i1	u	LG32	2	822
TRINITY_GG_100238_c89_g1	TRINITY_GG_100238_c89_g1_i1	u	295	1	306
TRINITY_GG_118669_c110_g1	TRINITY_GG_118669_c110_g1_i1	u	712	4	1509
TRINITY_GG_136162_c63_g1	TRINITY_GG_136162_c63_g1_i1	u	LG29	1	690
TRINITY_GG_141307_c4_g1	TRINITY_GG_141307_c4_g1_i2	u	LG6	3	326
TRINITY_GG_24151_c0_g1	TRINITY_GG_24151_c0_g1_i1	u	29057	2	4374
TRINITY_GG_16763_c35_g1	TRINITY_GG_16763_c35_g1_i1	u	LG43	3	372
TRINITY_GG_80850_c0_g1	TRINITY_GG_80850_c0_g1_i1	u	LG1	1	284
TRINITY_GG_73544_c20_g1	TRINITY_GG_73544_c20_g1_i1	u	LG6	2	218
TRINITY_GG_62818_c59_g1	TRINITY_GG_62818_c59_g1_i1	u	LG35	1	684
TRINITY_GG_45263_c0_g1	TRINITY_GG_45263_c0_g1_i1	u	LG16	2	387
TRINITY_GG_93519_c0_g1	TRINITY_GG_93519_c0_g1_i1	u	LG38	1	360
TRINITY_GG_82491_c2_g1	TRINITY_GG_82491_c2_g1_i1	u	LG32	3	442
TRINITY_GG_74198_c0_g1	TRINITY_GG_74198_c0_g1_i1	u	LG6	1	362
TRINITY_GG_163568_c49_g1	TRINITY_GG_163568_c49_g1_i1	u	LG16	1	567
TRINITY_GG_57615_c13_g1	TRINITY_GG_57615_c13_g1_i1	u	LG9	1	369
TRINITY_GG_145614_c13_g1	TRINITY_GG_145614_c13_g1_i1	u	LG31	2	326
TRINITY_GG_7919_c1_g1	TRINITY_GG_7919_c1_g1_i1	u	549	1	258
TRINITY_GG_74266_c0_g1	TRINITY_GG_74266_c0_g1_i2	u	LG6	1	676
TRINITY_GG_188052_c0_g1	TRINITY_GG_188052_c0_g1_i1	u	LG10	2	3414
TRINITY_GG_154917_c0_g1	TRINITY_GG_154917_c0_g1_i1	u	LG30	3	868
TRINITY_GG_159889_c90_g1	TRINITY_GG_159889_c90_g1_i1	u	LG36	1	552
TRINITY_GG_3619_c0_g1	TRINITY_GG_3619_c0_g1_i1	u	LG40	5	437
TRINITY_GG_131459_c0_g1	TRINITY_GG_131459_c0_g1_i1	u	986	1	271
TRINITY_GG_118316_c36_g1	TRINITY_GG_118316_c36_g1_i1	u	LG44	1	234
TRINITY_GG_140573_c43_g1	TRINITY_GG_140573_c43_g1_i1	u	LG36	12	824
TRINITY_GG_48470_c4_g1	TRINITY_GG_48470_c4_g1_i1	u	526	1	211
TRINITY_GG_74199_c9_g1	TRINITY_GG_74199_c9_g1_i1	u	LG6	3	487
TRINITY_GG_72359_c0_g1	TRINITY_GG_72359_c0_g1_i1	u	LG21	1	291
TRINITY_GG_134479_c1_g1	TRINITY_GG_134479_c1_g1_i1	u	LG8	2	370
TRINITY_GG_76101_c7_g1	TRINITY_GG_76101_c7_g1_i1	u	LG5	2	331
TRINITY_GG_147269_c26_g1	TRINITY_GG_147269_c26_g1_i1	u	LG18	4	557
TRINITY_GG_171094_c0_g1	TRINITY_GG_171094_c0_g1_i1	u	LG27	1	234
TRINITY_GG_139021_c61_g1	TRINITY_GG_139021_c61_g1_i1	u	LG17	1	303
TRINITY_GG_66559_c52_g1	TRINITY_GG_66559_c52_g1_i1	u	LG28	1	319
TRINITY_GG_131546_c0_g1	TRINITY_GG_131546_c0_g1_i1	u	986	3	797
TRINITY_GG_173373_c22_g2	TRINITY_GG_173373_c22_g2_i1	u	LG26	1	546
TRINITY_GG_124783_c66_g1	TRINITY_GG_124783_c66_g1_i1	u	LG20	3	531
TRINITY_GG_136214_c0_g1	TRINITY_GG_136214_c0_g1_i1	u	LG29	1	205
TRINITY_GG_100830_c135_g1	TRINITY_GG_100830_c135_g1_i1	u	554	2	563
TRINITY_GG_55085_c74_g1	TRINITY_GG_55085_c74_g1_i1	u	29025	1	376
TRINITY_GG_153691_c21_g1	TRINITY_GG_153691_c21_g1_i1	u	LG30	1	261
TRINITY_GG_163927_c0_g1	TRINITY_GG_163927_c0_g1_i1	u	LG16	1	305
TRINITY_GG_66454_c0_g1	TRINITY_GG_66454_c0_g1_i1	u	LG34	2	285
TRINITY_GG_129409_c0_g1	TRINITY_GG_129409_c0_g1_i1	u	LG45	1	342
TRINITY_GG_65133_c0_g1	TRINITY_GG_65133_c0_g1_i1	u	1513	1	837
TRINITY_GG_57601_c11_g1	TRINITY_GG_57601_c11_g1_i1	u	LG9	1	278
TRINITY_GG_82824_c1_g1	TRINITY_GG_82824_c1_g1_i1	u	LG32	2	237
TRINITY_GG_188260_c154_g1	TRINITY_GG_188260_c154_g1_i1	u	LG10	2	684
TRINITY_GG_147545_c43_g1	TRINITY_GG_147545_c43_g1_i1	u	LG3	5	307
TRINITY_GG_45903_c1_g1	TRINITY_GG_45903_c1_g1_i1	u	2475	2	478
TRINITY_GG_1173_c0_g1	TRINITY_GG_1173_c0_g1_i1	u	LG23	2	539
TRINITY_GG_42246_c51_g1	TRINITY_GG_42246_c51_g1_i1	u	LG39	1	368
TRINITY_GG_168135_c42_g1	TRINITY_GG_168135_c42_g1_i1	u	LG21	1	233
TRINITY_GG_135056_c116_g1	TRINITY_GG_135056_c116_g1_i1	u	LG8	1	206
TRINITY_GG_62717_c8_g1	TRINITY_GG_62717_c8_g1_i1	u	LG35	3	681
TRINITY_GG_98211_c5_g1	TRINITY_GG_98211_c5_g1_i1	u	LG48	4	2090
TRINITY_GG_180359_c114_g1	TRINITY_GG_180359_c114_g1_i1	u	LG7	1	481
TRINITY_GG_171083_c0_g1	TRINITY_GG_171083_c0_g1_i1	u	LG27	1	263
TRINITY_GG_112467_c1_g1	TRINITY_GG_112467_c1_g1_i1	u	LG11	1	361
TRINITY_GG_30749_c1_g1	TRINITY_GG_30749_c1_g1_i4	u	5434	5	2130
TRINITY_GG_40520_c0_g1	TRINITY_GG_40520_c0_g1_i1	u	LG13	1	336
TRINITY_GG_19475_c0_g1	TRINITY_GG_19475_c0_g1_i1	u	LG40	3	593
TRINITY_GG_113167_c71_g1	TRINITY_GG_113167_c71_g1_i1	u	LG11	2	286
TRINITY_GG_67778_c29_g1	TRINITY_GG_67778_c29_g1_i1	u	LG28	1	303
TRINITY_GG_82090_c62_g1	TRINITY_GG_82090_c62_g1_i1	u	LG32	1	240
TRINITY_GG_179889_c12_g1	TRINITY_GG_179889_c12_g1_i1	u	LG7	1	637
TRINITY_GG_31166_c0_g1	TRINITY_GG_31166_c0_g1_i1	u	1889	2	447
TRINITY_GG_131259_c1_g1	TRINITY_GG_131259_c1_g1_i1	u	22011	2	269
TRINITY_GG_143850_c43_g1	TRINITY_GG_143850_c43_g1_i1	u	28988	6	3366
TRINITY_GG_156022_c23_g1	TRINITY_GG_156022_c23_g1_i1	u	LG49	2	331
TRINITY_GG_149644_c0_g1	TRINITY_GG_149644_c0_g1_i1	u	LG34	3	331
TRINITY_GG_4713_c0_g1	TRINITY_GG_4713_c0_g1_i1	u	LG47	2	399
TRINITY_GG_123338_c17_g1	TRINITY_GG_123338_c17_g1_i1	u	LG37	3	260
TRINITY_GG_18191_c0_g1	TRINITY_GG_18191_c0_g1_i1	u	LG40	2	595
TRINITY_GG_91346_c0_g1	TRINITY_GG_91346_c0_g1_i1	u	LG38	2	274
TRINITY_GG_115071_c131_g1	TRINITY_GG_115071_c131_g1_i1	u	49	1	429
TRINITY_GG_68569_c23_g1	TRINITY_GG_68569_c23_g1_i3	u	LG28	4	6873
TRINITY_GG_82254_c0_g1	TRINITY_GG_82254_c0_g1_i1	u	LG32	1	631
TRINITY_GG_48435_c53_g1	TRINITY_GG_48435_c53_g1_i1	u	894	1	317
TRINITY_GG_139825_c31_g1	TRINITY_GG_139825_c31_g1_i1	u	LG17	2	391
TRINITY_GG_28526_c6_g1	TRINITY_GG_28526_c6_g1_i1	u	LG12	1	307
TRINITY_GG_148264_c0_g1	TRINITY_GG_148264_c0_g1_i1	u	LG18	2	261
TRINITY_GG_44090_c15_g1	TRINITY_GG_44090_c15_g1_i1	u	1350	4	1220
TRINITY_GG_176824_c34_g1	TRINITY_GG_176824_c34_g1_i1	u	LG14	1	260
TRINITY_GG_178401_c52_g1	TRINITY_GG_178401_c52_g1_i1	u	LG14	3	618
TRINITY_GG_42042_c9_g1	TRINITY_GG_42042_c9_g1_i1	u	LG39	1	331
TRINITY_GG_164751_c0_g1	TRINITY_GG_164751_c0_g1_i1	u	LG16	1	306
TRINITY_GG_40005_c56_g1	TRINITY_GG_40005_c56_g1_i4	u	LG13	2	681
TRINITY_GG_169514_c3_g1	TRINITY_GG_169514_c3_g1_i1	u	3863	1	360
TRINITY_GG_167429_c0_g1	TRINITY_GG_167429_c0_g1_i1	u	LG21	1	630
TRINITY_GG_73342_c57_g1	TRINITY_GG_73342_c57_g1_i1	u	LG6	2	339
TRINITY_GG_20468_c1_g1	TRINITY_GG_20468_c1_g1_i1	u	LG40	1	836
TRINITY_GG_69642_c41_g1	TRINITY_GG_69642_c41_g1_i1	u	414	1	379
TRINITY_GG_57023_c3_g2	TRINITY_GG_57023_c3_g2_i1	u	LG9	2	402
TRINITY_GG_82272_c152_g1	TRINITY_GG_82272_c152_g1_i1	u	LG32	3	1629
TRINITY_GG_89680_c1_g1	TRINITY_GG_89680_c1_g1_i1	u	LG42	1	283
TRINITY_GG_189275_c27_g1	TRINITY_GG_189275_c27_g1_i1	u	LG46	2	358
TRINITY_GG_76648_c45_g1	TRINITY_GG_76648_c45_g1_i1	u	LG5	1	518
TRINITY_GG_113653_c0_g1	TRINITY_GG_113653_c0_g1_i1	u	LG11	1	314
TRINITY_GG_139897_c85_g1	TRINITY_GG_139897_c85_g1_i1	u	LG17	1	444
TRINITY_GG_57232_c65_g1	TRINITY_GG_57232_c65_g1_i1	u	LG9	2	591
TRINITY_GG_159885_c213_g1	TRINITY_GG_159885_c213_g1_i1	u	LG36	1	218
TRINITY_GG_82428_c120_g1	TRINITY_GG_82428_c120_g1_i1	u	LG32	3	537
TRINITY_GG_19909_c0_g1	TRINITY_GG_19909_c0_g1_i1	u	LG40	1	699
TRINITY_GG_144729_c12_g1	TRINITY_GG_144729_c12_g1_i1	u	LG31	2	870
TRINITY_GG_28387_c1_g1	TRINITY_GG_28387_c1_g1_i1	u	LG12	2	1098
TRINITY_GG_150370_c0_g1	TRINITY_GG_150370_c0_g1_i1	u	LG34	3	444
TRINITY_GG_35323_c1_g1	TRINITY_GG_35323_c1_g1_i2	u	952	1	516
TRINITY_GG_61880_c64_g1	TRINITY_GG_61880_c64_g1_i1	u	LG35	2	501
TRINITY_GG_21698_c1_g1	TRINITY_GG_21698_c1_g1_i1	u	LG4	5	1205
TRINITY_GG_153865_c16_g1	TRINITY_GG_153865_c16_g1_i1	u	LG30	3	647
TRINITY_GG_119446_c59_g1	TRINITY_GG_119446_c59_g1_i1	u	90	1	360
TRINITY_GG_112505_c0_g1	TRINITY_GG_112505_c0_g1_i1	u	LG11	2	1432
TRINITY_GG_60251_c0_g1	TRINITY_GG_60251_c0_g1_i1	u	LG42	2	661
TRINITY_GG_166203_c10_g1	TRINITY_GG_166203_c10_g1_i1	u	762	2	259
TRINITY_GG_146231_c1_g1	TRINITY_GG_146231_c1_g1_i1	u	LG31	2	1097
TRINITY_GG_103567_c36_g1	TRINITY_GG_103567_c36_g1_i1	u	616	2	335
TRINITY_GG_152200_c0_g1	TRINITY_GG_152200_c0_g1_i1	u	LG39	5	855
TRINITY_GG_33237_c47_g1	TRINITY_GG_33237_c47_g1_i2	u	LG44	3	831
TRINITY_GG_73676_c85_g1	TRINITY_GG_73676_c85_g1_i1	u	LG6	2	308
TRINITY_GG_32384_c25_g1	TRINITY_GG_32384_c25_g1_i1	u	28983	2	541
TRINITY_GG_48319_c80_g1	TRINITY_GG_48319_c80_g1_i1	u	1021	3	223
TRINITY_GG_125032_c46_g1	TRINITY_GG_125032_c46_g1_i1	u	LG20	3	1216
TRINITY_GG_173350_c1_g1	TRINITY_GG_173350_c1_g1_i1	u	LG26	2	324
TRINITY_GG_2859_c17_g2	TRINITY_GG_2859_c17_g2_i2	u	LG23	2	6555
TRINITY_GG_165033_c0_g1	TRINITY_GG_165033_c0_g1_i1	u	LG16	2	470
TRINITY_GG_19188_c63_g1	TRINITY_GG_19188_c63_g1_i1	u	LG40	2	558
TRINITY_GG_179822_c233_g1	TRINITY_GG_179822_c233_g1_i1	u	LG7	1	247
TRINITY_GG_68410_c8_g1	TRINITY_GG_68410_c8_g1_i1	u	LG28	1	690
TRINITY_GG_82272_c65_g1	TRINITY_GG_82272_c65_g1_i1	u	LG32	1	250
TRINITY_GG_25284_c0_g1	TRINITY_GG_25284_c0_g1_i1	u	LG33	1	320
TRINITY_GG_132846_c65_g1	TRINITY_GG_132846_c65_g1_i1	u	330	2	9198
TRINITY_GG_48244_c0_g1	TRINITY_GG_48244_c0_g1_i1	u	1469	1	257
TRINITY_GG_109262_c0_g1	TRINITY_GG_109262_c0_g1_i1	u	28889	2	704
TRINITY_GG_183163_c0_g1	TRINITY_GG_183163_c0_g1_i1	u	17921	1	934
TRINITY_GG_150479_c5_g1	TRINITY_GG_150479_c5_g1_i1	u	LG34	1	456
TRINITY_GG_166659_c57_g1	TRINITY_GG_166659_c57_g1_i1	u	897	1	279
TRINITY_GG_25473_c1_g1	TRINITY_GG_25473_c1_g1_i1	u	LG33	1	1194
TRINITY_GG_20384_c0_g1	TRINITY_GG_20384_c0_g1_i1	u	LG40	2	718
TRINITY_GG_168010_c0_g1	TRINITY_GG_168010_c0_g1_i1	u	LG21	2	785
TRINITY_GG_17741_c1_g1	TRINITY_GG_17741_c1_g1_i1	u	28868	1	598
TRINITY_GG_68334_c1_g1	TRINITY_GG_68334_c1_g1_i1	u	LG28	1	555
TRINITY_GG_188386_c35_g1	TRINITY_GG_188386_c35_g1_i1	u	1225	3	509
TRINITY_GG_161327_c81_g1	TRINITY_GG_161327_c81_g1_i3	u	LG36	5	3100
TRINITY_GG_89466_c62_g1	TRINITY_GG_89466_c62_g1_i1	u	LG42	1	380
TRINITY_GG_44037_c0_g1	TRINITY_GG_44037_c0_g1_i1	u	1384	2	405
TRINITY_GG_61745_c1_g1	TRINITY_GG_61745_c1_g1_i1	u	LG35	2	557
TRINITY_GG_38457_c8_g1	TRINITY_GG_38457_c8_g1_i1	u	159	2	333
TRINITY_GG_6762_c0_g1	TRINITY_GG_6762_c0_g1_i1	u	1003	1	279
TRINITY_GG_58494_c102_g1	TRINITY_GG_58494_c102_g1_i1	u	268	8	4488
TRINITY_GG_92855_c1_g1	TRINITY_GG_92855_c1_g1_i1	u	LG38	1	273
TRINITY_GG_160948_c0_g1	TRINITY_GG_160948_c0_g1_i1	u	LG36	2	464
TRINITY_GG_160746_c0_g1	TRINITY_GG_160746_c0_g1_i1	u	LG36	1	403
TRINITY_GG_146080_c61_g1	TRINITY_GG_146080_c61_g1_i1	u	LG31	5	714
TRINITY_GG_168489_c0_g1	TRINITY_GG_168489_c0_g1_i1	u	2297	2	253
TRINITY_GG_120529_c0_g1	TRINITY_GG_120529_c0_g1_i2	u	LG24	9	3992
TRINITY_GG_167830_c29_g1	TRINITY_GG_167830_c29_g1_i1	u	LG21	2	454
TRINITY_GG_71011_c0_g1	TRINITY_GG_71011_c0_g1_i1	u	LG3	1	210
TRINITY_GG_73374_c191_g1	TRINITY_GG_73374_c191_g1_i1	u	LG6	3	757
TRINITY_GG_61943_c27_g1	TRINITY_GG_61943_c27_g1_i1	u	LG35	1	284
TRINITY_GG_2799_c62_g1	TRINITY_GG_2799_c62_g1_i1	u	LG23	1	312
TRINITY_GG_40538_c0_g1	TRINITY_GG_40538_c0_g1_i1	u	LG13	2	375
TRINITY_GG_178876_c61_g1	TRINITY_GG_178876_c61_g1_i1	u	1594	1	402
TRINITY_GG_46535_c0_g1	TRINITY_GG_46535_c0_g1_i1	u	7872	1	321
TRINITY_GG_74658_c19_g1	TRINITY_GG_74658_c19_g1_i1	u	LG6	3	838
TRINITY_GG_68398_c2_g1	TRINITY_GG_68398_c2_g1_i1	u	LG28	1	217
TRINITY_GG_117215_c0_g1	TRINITY_GG_117215_c0_g1_i1	u	LG44	2	877
TRINITY_GG_71896_c14_g1	TRINITY_GG_71896_c14_g1_i1	u	LG3	1	370
TRINITY_GG_36117_c9_g1	TRINITY_GG_36117_c9_g1_i1	u	LG39	2	304
TRINITY_GG_80265_c1_g1	TRINITY_GG_80265_c1_g1_i1	u	LG31	4	396
TRINITY_GG_105992_c1_g1	TRINITY_GG_105992_c1_g1_i3	u	LG7	3	680
TRINITY_GG_103587_c64_g2	TRINITY_GG_103587_c64_g2_i1	u	616	2	513
TRINITY_GG_167209_c0_g1	TRINITY_GG_167209_c0_g1_i1	u	LG21	3	318
TRINITY_GG_79469_c0_g1	TRINITY_GG_79469_c0_g1_i1	u	1908	1	264
TRINITY_GG_173542_c0_g1	TRINITY_GG_173542_c0_g1_i1	u	LG26	1	263
TRINITY_GG_132257_c12_g1	TRINITY_GG_132257_c12_g1_i1	u	1103	2	942
TRINITY_GG_13123_c3_g1	TRINITY_GG_13123_c3_g1_i1	u	LG2	2	245
TRINITY_GG_97513_c0_g1	TRINITY_GG_97513_c0_g1_i1	u	LG48	1	217
TRINITY_GG_65848_c6_g1	TRINITY_GG_65848_c6_g1_i1	u	9552	1	336
TRINITY_GG_160452_c9_g1	TRINITY_GG_160452_c9_g1_i1	u	LG36	1	649
TRINITY_GG_159493_c23_g1	TRINITY_GG_159493_c23_g1_i1	u	LG36	2	351
TRINITY_GG_173644_c1_g1	TRINITY_GG_173644_c1_g1_i1	u	LG26	2	254
TRINITY_GG_100881_c0_g1	TRINITY_GG_100881_c0_g1_i2	u	LG12	4	631
TRINITY_GG_82497_c4_g1	TRINITY_GG_82497_c4_g1_i1	u	LG32	4	514
TRINITY_GG_154400_c0_g1	TRINITY_GG_154400_c0_g1_i1	u	LG30	1	221
TRINITY_GG_109357_c33_g1	TRINITY_GG_109357_c33_g1_i1	u	LG41	1	384
TRINITY_GG_135193_c0_g1	TRINITY_GG_135193_c0_g1_i1	u	LG8	2	1203
TRINITY_GG_26195_c59_g1	TRINITY_GG_26195_c59_g1_i1	u	LG33	7	1979
TRINITY_GG_82255_c0_g1	TRINITY_GG_82255_c0_g1_i1	u	LG32	2	939
TRINITY_GG_4231_c35_g1	TRINITY_GG_4231_c35_g1_i1	u	LG31	7	647
TRINITY_GG_15543_c125_g1	TRINITY_GG_15543_c125_g1_i1	u	LG4	1	209
TRINITY_GG_91868_c0_g1	TRINITY_GG_91868_c0_g1_i1	u	LG38	1	468
TRINITY_GG_189131_c1_g1	TRINITY_GG_189131_c1_g1_i1	u	LG46	2	584
TRINITY_GG_141568_c0_g1	TRINITY_GG_141568_c0_g1_i1	u	LG49	1	621
TRINITY_GG_189230_c0_g1	TRINITY_GG_189230_c0_g1_i1	u	LG46	2	723
TRINITY_GG_188087_c0_g1	TRINITY_GG_188087_c0_g1_i1	u	LG10	1	521
TRINITY_GG_135804_c78_g1	TRINITY_GG_135804_c78_g1_i1	u	LG29	2	1179
TRINITY_GG_160294_c151_g1	TRINITY_GG_160294_c151_g1_i1	u	LG36	1	593
TRINITY_GG_136970_c20_g1	TRINITY_GG_136970_c20_g1_i1	u	LG29	4	434
TRINITY_GG_146336_c27_g1	TRINITY_GG_146336_c27_g1_i1	u	LG31	3	637
TRINITY_GG_46526_c0_g1	TRINITY_GG_46526_c0_g1_i1	u	LG2	5	438
TRINITY_GG_67637_c0_g1	TRINITY_GG_67637_c0_g1_i2	u	LG28	4	962
TRINITY_GG_68142_c0_g1	TRINITY_GG_68142_c0_g1_i1	u	LG28	2	350
TRINITY_GG_145641_c20_g1	TRINITY_GG_145641_c20_g1_i1	u	LG31	1	637
TRINITY_GG_76438_c0_g1	TRINITY_GG_76438_c0_g1_i1	u	LG5	2	210
TRINITY_GG_68656_c0_g1	TRINITY_GG_68656_c0_g1_i1	u	2919	1	485
TRINITY_GG_123256_c179_g1	TRINITY_GG_123256_c179_g1_i1	u	LG37	4	417
TRINITY_GG_124915_c0_g1	TRINITY_GG_124915_c0_g1_i1	u	LG20	2	723
TRINITY_GG_73542_c0_g1	TRINITY_GG_73542_c0_g1_i1	u	LG6	1	344
TRINITY_GG_173291_c1_g1	TRINITY_GG_173291_c1_g1_i1	u	LG26	1	239
TRINITY_GG_128245_c0_g1	TRINITY_GG_128245_c0_g1_i1	u	LG45	2	586
TRINITY_GG_189798_c36_g1	TRINITY_GG_189798_c36_g1_i2	u	LG5	2	312
TRINITY_GG_156367_c0_g1	TRINITY_GG_156367_c0_g1_i1	u	LG49	2	862
TRINITY_GG_76915_c48_g1	TRINITY_GG_76915_c48_g1_i1	u	LG5	1	406
TRINITY_GG_152811_c0_g1	TRINITY_GG_152811_c0_g1_i1	u	LG45	3	538
TRINITY_GG_172345_c1_g1	TRINITY_GG_172345_c1_g1_i1	u	LG19	1	222
TRINITY_GG_31004_c0_g1	TRINITY_GG_31004_c0_g1_i1	u	10723	2	306
TRINITY_GG_20307_c117_g1	TRINITY_GG_20307_c117_g1_i2	u	LG40	2	4774
TRINITY_GG_156622_c1_g1	TRINITY_GG_156622_c1_g1_i1	u	LG49	1	435
TRINITY_GG_147228_c28_g1	TRINITY_GG_147228_c28_g1_i1	u	LG18	5	715
TRINITY_GG_46944_c0_g1	TRINITY_GG_46944_c0_g1_i1	u	79	1	462
TRINITY_GG_122886_c0_g1	TRINITY_GG_122886_c0_g1_i1	u	6395	1	338
TRINITY_GG_2890_c79_g1	TRINITY_GG_2890_c79_g1_i1	u	LG23	3	996
TRINITY_GG_144819_c9_g1	TRINITY_GG_144819_c9_g1_i1	u	LG31	1	573
TRINITY_GG_113770_c1_g1	TRINITY_GG_113770_c1_g1_i1	u	LG11	3	857
TRINITY_GG_117096_c19_g1	TRINITY_GG_117096_c19_g1_i1	u	LG44	2	482
TRINITY_GG_19558_c21_g1	TRINITY_GG_19558_c21_g1_i1	u	LG40	1	646
TRINITY_GG_182876_c0_g1	TRINITY_GG_182876_c0_g1_i1	u	1051	2	313
TRINITY_GG_68022_c1_g1	TRINITY_GG_68022_c1_g1_i1	u	LG28	2	21893
TRINITY_GG_50302_c0_g1	TRINITY_GG_50302_c0_g1_i1	u	1101	1	275
TRINITY_GG_93070_c54_g1	TRINITY_GG_93070_c54_g1_i1	u	LG38	3	3024
TRINITY_GG_147695_c0_g1	TRINITY_GG_147695_c0_g1_i1	u	LG18	1	263
TRINITY_GG_2031_c0_g1	TRINITY_GG_2031_c0_g1_i1	u	LG23	4	1060
TRINITY_GG_163757_c0_g1	TRINITY_GG_163757_c0_g1_i1	u	LG16	1	239
TRINITY_GG_52948_c1_g1	TRINITY_GG_52948_c1_g1_i1	u	LG27	6	396
TRINITY_GG_14896_c131_g1	TRINITY_GG_14896_c131_g1_i1	u	LG4	1	792
TRINITY_GG_74645_c75_g1	TRINITY_GG_74645_c75_g1_i1	u	LG6	1	338
TRINITY_GG_150071_c55_g1	TRINITY_GG_150071_c55_g1_i1	u	LG34	5	1691
TRINITY_GG_111146_c0_g1	TRINITY_GG_111146_c0_g1_i1	u	995	2	335
TRINITY_GG_41660_c93_g1	TRINITY_GG_41660_c93_g1_i1	u	LG39	1	412
TRINITY_GG_113788_c0_g1	TRINITY_GG_113788_c0_g1_i1	u	LG11	2	967
TRINITY_GG_176799_c0_g1	TRINITY_GG_176799_c0_g1_i1	u	LG14	3	2250
TRINITY_GG_180427_c1_g1	TRINITY_GG_180427_c1_g1_i1	u	LG7	3	843
TRINITY_GG_189512_c21_g1	TRINITY_GG_189512_c21_g1_i2	u	808	5	644
TRINITY_GG_120178_c16_g1	TRINITY_GG_120178_c16_g1_i1	u	LG24	3	357
TRINITY_GG_147703_c49_g1	TRINITY_GG_147703_c49_g1_i1	u	LG18	1	591
TRINITY_GG_50494_c93_g1	TRINITY_GG_50494_c93_g1_i1	u	1177	1	343
TRINITY_GG_157112_c0_g1	TRINITY_GG_157112_c0_g1_i3	u	LG25	2	597
TRINITY_GG_139032_c41_g1	TRINITY_GG_139032_c41_g1_i1	u	LG17	2	252
TRINITY_GG_160060_c1_g1	TRINITY_GG_160060_c1_g1_i1	u	LG36	1	320
TRINITY_GG_154263_c0_g1	TRINITY_GG_154263_c0_g1_i1	u	LG30	4	1436
TRINITY_GG_67081_c0_g1	TRINITY_GG_67081_c0_g1_i1	u	LG28	1	556
TRINITY_GG_112627_c0_g1	TRINITY_GG_112627_c0_g1_i1	u	LG11	1	534
TRINITY_GG_123064_c0_g1	TRINITY_GG_123064_c0_g1_i1	u	LG37	1	386
TRINITY_GG_127671_c0_g1	TRINITY_GG_127671_c0_g1_i1	u	28818	1	684
TRINITY_GG_83079_c7_g1	TRINITY_GG_83079_c7_g1_i1	u	LG32	3	829
TRINITY_GG_83493_c1_g2	TRINITY_GG_83493_c1_g2_i1	u	LG32	3	1237
TRINITY_GG_61486_c306_g1	TRINITY_GG_61486_c306_g1_i1	u	LG35	1	622
TRINITY_GG_113174_c84_g1	TRINITY_GG_113174_c84_g1_i1	u	LG11	1	686
TRINITY_GG_92177_c46_g1	TRINITY_GG_92177_c46_g1_i1	u	LG38	3	256
TRINITY_GG_106634_c3_g1	TRINITY_GG_106634_c3_g1_i1	u	LG37	4	768
TRINITY_GG_122563_c0_g1	TRINITY_GG_122563_c0_g1_i1	u	LG29	6	2108
TRINITY_GG_118058_c21_g1	TRINITY_GG_118058_c21_g1_i1	u	LG44	1	259
TRINITY_GG_26520_c1_g1	TRINITY_GG_26520_c1_g1_i1	u	LG33	2	561
TRINITY_GG_5822_c24_g1	TRINITY_GG_5822_c24_g1_i1	u	LG47	3	319
TRINITY_GG_63288_c0_g1	TRINITY_GG_63288_c0_g1_i1	u	LG35	1	290
TRINITY_GG_172561_c0_g1	TRINITY_GG_172561_c0_g1_i1	u	LG26	3	376
TRINITY_GG_7376_c47_g1	TRINITY_GG_7376_c47_g1_i1	u	28921	1	420
TRINITY_GG_28937_c0_g1	TRINITY_GG_28937_c0_g1_i1	u	LG12	2	544
TRINITY_GG_124880_c1_g1	TRINITY_GG_124880_c1_g1_i1	u	LG20	5	624
TRINITY_GG_169461_c0_g1	TRINITY_GG_169461_c0_g1_i1	u	421	3	333
TRINITY_GG_41986_c0_g1	TRINITY_GG_41986_c0_g1_i1	u	LG39	2	439
TRINITY_GG_34839_c56_g1	TRINITY_GG_34839_c56_g1_i1	u	LG45	1	295
TRINITY_GG_98508_c13_g1	TRINITY_GG_98508_c13_g1_i1	u	341	3	418
TRINITY_GG_59732_c0_g1	TRINITY_GG_59732_c0_g1_i1	u	LG2	5	404
TRINITY_GG_76060_c49_g1	TRINITY_GG_76060_c49_g1_i1	u	LG5	2	6545
TRINITY_GG_62818_c2_g1	TRINITY_GG_62818_c2_g1_i1	u	LG35	1	302
TRINITY_GG_173373_c29_g1	TRINITY_GG_173373_c29_g1_i1	u	LG26	1	477
TRINITY_GG_42547_c0_g1	TRINITY_GG_42547_c0_g1_i1	u	LG39	4	3163
TRINITY_GG_179944_c44_g1	TRINITY_GG_179944_c44_g1_i1	u	LG7	2	212
TRINITY_GG_19975_c0_g1	TRINITY_GG_19975_c0_g1_i1	u	LG40	1	360
TRINITY_GG_123137_c100_g1	TRINITY_GG_123137_c100_g1_i1	u	LG37	1	374
TRINITY_GG_24573_c0_g1	TRINITY_GG_24573_c0_g1_i1	u	LG33	1	308
TRINITY_GG_1027_c62_g1	TRINITY_GG_1027_c62_g1_i1	u	LG50	1	278
TRINITY_GG_143083_c2_g1	TRINITY_GG_143083_c2_g1_i1	u	LG1	2	254
TRINITY_GG_2109_c19_g1	TRINITY_GG_2109_c19_g1_i1	u	LG23	3	646
TRINITY_GG_14503_c80_g1	TRINITY_GG_14503_c80_g1_i1	u	LG4	3	309
TRINITY_GG_93635_c33_g1	TRINITY_GG_93635_c33_g1_i1	u	LG38	3	1311
TRINITY_GG_110855_c0_g1	TRINITY_GG_110855_c0_g1_i1	u	LG41	1	357
TRINITY_GG_164792_c0_g1	TRINITY_GG_164792_c0_g1_i1	u	LG16	2	487
TRINITY_GG_19050_c59_g1	TRINITY_GG_19050_c59_g1_i8	u	LG40	2	2246
TRINITY_GG_85978_c1_g1	TRINITY_GG_85978_c1_g1_i1	u	LG30	1	921
TRINITY_GG_1459_c1_g1	TRINITY_GG_1459_c1_g1_i1	u	LG23	4	1215
TRINITY_GG_152255_c0_g1	TRINITY_GG_152255_c0_g1_i1	u	28873	6	965
TRINITY_GG_57615_c179_g1	TRINITY_GG_57615_c179_g1_i1	u	LG9	1	254
TRINITY_GG_145025_c78_g1	TRINITY_GG_145025_c78_g1_i1	u	LG31	1	1450
TRINITY_GG_58123_c0_g1	TRINITY_GG_58123_c0_g1_i1	u	LG9	1	235
TRINITY_GG_57287_c0_g1	TRINITY_GG_57287_c0_g1_i1	u	LG9	1	280
TRINITY_GG_126568_c0_g1	TRINITY_GG_126568_c0_g1_i1	u	29033	1	241
TRINITY_GG_28920_c1_g1	TRINITY_GG_28920_c1_g1_i1	u	LG12	1	476
TRINITY_GG_66498_c33_g1	TRINITY_GG_66498_c33_g1_i1	u	70	4	254
TRINITY_GG_160886_c0_g1	TRINITY_GG_160886_c0_g1_i3	u	LG36	1	750
TRINITY_GG_50528_c0_g1	TRINITY_GG_50528_c0_g1_i1	u	1177	2	219
TRINITY_GG_116131_c0_g1	TRINITY_GG_116131_c0_g1_i1	u	4337	1	740
TRINITY_GG_125264_c159_g1	TRINITY_GG_125264_c159_g1_i1	u	LG20	2	369
TRINITY_GG_93524_c133_g1	TRINITY_GG_93524_c133_g1_i1	u	LG38	1	1144
TRINITY_GG_76367_c2_g1	TRINITY_GG_76367_c2_g1_i1	u	LG5	2	532
TRINITY_GG_109735_c0_g1	TRINITY_GG_109735_c0_g1_i1	u	LG41	1	348
TRINITY_GG_178401_c31_g1	TRINITY_GG_178401_c31_g1_i1	u	LG14	1	318
TRINITY_GG_118528_c6_g1	TRINITY_GG_118528_c6_g1_i1	u	LG38	9	625
TRINITY_GG_25261_c142_g1	TRINITY_GG_25261_c142_g1_i1	u	LG33	1	208
TRINITY_GG_164938_c62_g1	TRINITY_GG_164938_c62_g1_i1	u	LG16	4	1377
TRINITY_GG_101473_c2_g1	TRINITY_GG_101473_c2_g1_i1	u	902	1	886
TRINITY_GG_87924_c0_g1	TRINITY_GG_87924_c0_g1_i1	u	LG10	6	992
TRINITY_GG_150602_c0_g1	TRINITY_GG_150602_c0_g1_i1	u	LG34	1	209
TRINITY_GG_14055_c34_g1	TRINITY_GG_14055_c34_g1_i1	u	LG2	4	719
TRINITY_GG_53622_c151_g1	TRINITY_GG_53622_c151_g1_i1	u	28863	4	912
TRINITY_GG_48206_c0_g1	TRINITY_GG_48206_c0_g1_i1	u	1469	2	217
TRINITY_GG_61955_c0_g1	TRINITY_GG_61955_c0_g1_i1	u	LG35	1	737
TRINITY_GG_127949_c0_g1	TRINITY_GG_127949_c0_g1_i2	u	29001	5	601
TRINITY_GG_162792_c6_g1	TRINITY_GG_162792_c6_g1_i1	u	9497	4	1501
TRINITY_GG_59833_c51_g1	TRINITY_GG_59833_c51_g1_i2	u	LG26	2	604
TRINITY_GG_189096_c0_g1	TRINITY_GG_189096_c0_g1_i1	u	LG46	1	365
TRINITY_GG_100643_c0_g1	TRINITY_GG_100643_c0_g1_i1	u	LG7	4	823
TRINITY_GG_148037_c129_g1	TRINITY_GG_148037_c129_g1_i1	u	LG18	1	316
TRINITY_GG_146141_c2_g1	TRINITY_GG_146141_c2_g1_i1	u	LG31	1	320
TRINITY_GG_99380_c3_g1	TRINITY_GG_99380_c3_g1_i1	u	28846	3	2672
TRINITY_GG_97168_c0_g1	TRINITY_GG_97168_c0_g1_i1	u	LG48	5	1085
TRINITY_GG_171636_c64_g1	TRINITY_GG_171636_c64_g1_i1	u	LG27	1	565
TRINITY_GG_43742_c20_g1	TRINITY_GG_43742_c20_g1_i1	u	LG42	5	591
TRINITY_GG_29297_c97_g1	TRINITY_GG_29297_c97_g1_i1	u	LG12	2	508
TRINITY_GG_82302_c3_g1	TRINITY_GG_82302_c3_g1_i1	u	LG32	3	2937
TRINITY_GG_149838_c0_g1	TRINITY_GG_149838_c0_g1_i1	u	LG34	2	252
TRINITY_GG_143282_c18_g1	TRINITY_GG_143282_c18_g1_i1	u	LG1	2	461
TRINITY_GG_179733_c0_g1	TRINITY_GG_179733_c0_g1_i1	u	LG6	1	501
TRINITY_GG_70568_c0_g1	TRINITY_GG_70568_c0_g1_i1	u	LG3	1	462
TRINITY_GG_187634_c142_g1	TRINITY_GG_187634_c142_g1_i1	u	LG10	1	322
TRINITY_GG_137935_c79_g1	TRINITY_GG_137935_c79_g1_i1	u	LG22	2	295
TRINITY_GG_48650_c0_g1	TRINITY_GG_48650_c0_g1_i1	u	LG2	3	956
TRINITY_GG_108501_c25_g1	TRINITY_GG_108501_c25_g1_i1	u	2103	3	582
TRINITY_GG_40005_c43_g1	TRINITY_GG_40005_c43_g1_i2	u	LG13	2	720
TRINITY_GG_134926_c0_g1	TRINITY_GG_134926_c0_g1_i1	u	LG8	2	500
TRINITY_GG_99350_c60_g1	TRINITY_GG_99350_c60_g1_i1	u	LG36	1	310
TRINITY_GG_15586_c65_g1	TRINITY_GG_15586_c65_g1_i1	u	LG4	2	316
TRINITY_GG_113246_c0_g1	TRINITY_GG_113246_c0_g1_i1	u	LG11	3	1392
TRINITY_GG_137771_c2_g1	TRINITY_GG_137771_c2_g1_i1	u	LG22	1	547
TRINITY_GG_28244_c23_g1	TRINITY_GG_28244_c23_g1_i1	u	LG12	1	355
TRINITY_GG_1193_c0_g1	TRINITY_GG_1193_c0_g1_i1	u	LG23	1	444
TRINITY_GG_178654_c0_g1	TRINITY_GG_178654_c0_g1_i1	u	2617	1	451
TRINITY_GG_143879_c0_g1	TRINITY_GG_143879_c0_g1_i1	u	10743	1	226
TRINITY_GG_151365_c74_g1	TRINITY_GG_151365_c74_g1_i1	u	28978	3	242
TRINITY_GG_29280_c127_g1	TRINITY_GG_29280_c127_g1_i1	u	LG12	4	780
TRINITY_GG_71040_c46_g1	TRINITY_GG_71040_c46_g1_i1	u	LG3	1	277
TRINITY_GG_164748_c0_g1	TRINITY_GG_164748_c0_g1_i1	u	LG16	3	1167
TRINITY_GG_82387_c0_g1	TRINITY_GG_82387_c0_g1_i1	u	LG32	1	478
TRINITY_GG_89288_c104_g1	TRINITY_GG_89288_c104_g1_i1	u	LG42	3	385
TRINITY_GG_29688_c0_g1	TRINITY_GG_29688_c0_g1_i1	u	3040	1	219
TRINITY_GG_171192_c88_g1	TRINITY_GG_171192_c88_g1_i1	u	LG33	2	1429
TRINITY_GG_189364_c0_g1	TRINITY_GG_189364_c0_g1_i1	u	LG46	2	645
TRINITY_GG_166659_c24_g1	TRINITY_GG_166659_c24_g1_i1	u	LG32	3	392
TRINITY_GG_122280_c0_g1	TRINITY_GG_122280_c0_g1_i1	u	28815	3	934
TRINITY_GG_117342_c83_g1	TRINITY_GG_117342_c83_g1_i1	u	LG44	4	771
TRINITY_GG_128615_c12_g1	TRINITY_GG_128615_c12_g1_i1	u	LG45	1	428
TRINITY_GG_62291_c131_g1	TRINITY_GG_62291_c131_g1_i1	u	LG35	5	527
TRINITY_GG_162901_c0_g1	TRINITY_GG_162901_c0_g1_i1	u	LG16	1	403
TRINITY_GG_39319_c0_g1	TRINITY_GG_39319_c0_g1_i1	u	LG13	1	555
TRINITY_GG_67590_c1_g1	TRINITY_GG_67590_c1_g1_i1	u	LG28	1	211
TRINITY_GG_142954_c0_g1	TRINITY_GG_142954_c0_g1_i1	u	LG1	1	387
TRINITY_GG_69731_c2_g1	TRINITY_GG_69731_c2_g1_i1	u	28912	1	407
TRINITY_GG_93442_c2_g1	TRINITY_GG_93442_c2_g1_i1	u	LG38	1	412
TRINITY_GG_91887_c1_g1	TRINITY_GG_91887_c1_g1_i1	u	LG38	2	704
TRINITY_GG_177152_c0_g1	TRINITY_GG_177152_c0_g1_i1	u	LG14	1	537
TRINITY_GG_61706_c46_g1	TRINITY_GG_61706_c46_g1_i1	u	LG35	1	228
TRINITY_GG_5106_c1_g1	TRINITY_GG_5106_c1_g1_i3	u	LG47	2	643
TRINITY_GG_99187_c20_g1	TRINITY_GG_99187_c20_g1_i1	u	29012	1	246
TRINITY_GG_180629_c101_g1	TRINITY_GG_180629_c101_g1_i1	u	LG13	2	1492
TRINITY_GG_5250_c3_g1	TRINITY_GG_5250_c3_g1_i1	u	LG47	1	246
TRINITY_GG_98180_c2_g1	TRINITY_GG_98180_c2_g1_i1	u	LG48	2	662
TRINITY_GG_58038_c15_g1	TRINITY_GG_58038_c15_g1_i1	u	LG9	1	262
TRINITY_GG_16535_c38_g1	TRINITY_GG_16535_c38_g1_i1	u	LG45	5	21363
TRINITY_GG_147071_c0_g1	TRINITY_GG_147071_c0_g1_i1	u	LG18	2	243
TRINITY_GG_16666_c20_g1	TRINITY_GG_16666_c20_g1_i1	u	LG38	3	1143
TRINITY_GG_26431_c0_g1	TRINITY_GG_26431_c0_g1_i1	u	LG33	1	339
TRINITY_GG_4227_c0_g1	TRINITY_GG_4227_c0_g1_i1	u	671	2	412
TRINITY_GG_83024_c1_g1	TRINITY_GG_83024_c1_g1_i1	u	LG32	1	349
TRINITY_GG_52633_c3_g1	TRINITY_GG_52633_c3_g1_i1	u	3404	2	737
TRINITY_GG_178198_c45_g1	TRINITY_GG_178198_c45_g1_i1	u	LG14	4	790
TRINITY_GG_167042_c0_g1	TRINITY_GG_167042_c0_g1_i1	u	LG21	1	398
TRINITY_GG_40238_c0_g1	TRINITY_GG_40238_c0_g1_i1	u	LG13	1	744
TRINITY_GG_125061_c14_g1	TRINITY_GG_125061_c14_g1_i1	u	LG20	1	291
TRINITY_GG_114051_c0_g1	TRINITY_GG_114051_c0_g1_i1	u	LG32	6	8456
TRINITY_GG_158491_c0_g1	TRINITY_GG_158491_c0_g1_i1	u	LG15	1	337
TRINITY_GG_58205_c14_g1	TRINITY_GG_58205_c14_g1_i1	u	LG9	1	266
TRINITY_GG_42108_c43_g1	TRINITY_GG_42108_c43_g1_i1	u	LG39	1	584
TRINITY_GG_151897_c0_g1	TRINITY_GG_151897_c0_g1_i1	u	LG34	4	1247
TRINITY_GG_161274_c54_g1	TRINITY_GG_161274_c54_g1_i1	u	LG36	1	266
TRINITY_GG_53368_c0_g1	TRINITY_GG_53368_c0_g1_i1	u	LG37	1	529
TRINITY_GG_91690_c124_g1	TRINITY_GG_91690_c124_g1_i2	u	LG38	2	1255
TRINITY_GG_30442_c0_g1	TRINITY_GG_30442_c0_g1_i1	u	656	3	3678
TRINITY_GG_2104_c0_g1	TRINITY_GG_2104_c0_g1_i1	u	LG23	1	611
TRINITY_GG_2579_c155_g1	TRINITY_GG_2579_c155_g1_i1	u	LG23	1	797
TRINITY_GG_184183_c0_g1	TRINITY_GG_184183_c0_g1_i1	u	1622	3	529
TRINITY_GG_39876_c63_g1	TRINITY_GG_39876_c63_g1_i1	u	LG13	1	229
TRINITY_GG_117292_c0_g1	TRINITY_GG_117292_c0_g1_i1	u	LG44	1	242
TRINITY_GG_163279_c0_g1	TRINITY_GG_163279_c0_g1_i1	u	LG16	3	396
TRINITY_GG_152757_c10_g1	TRINITY_GG_152757_c10_g1_i1	u	230	1	389
TRINITY_GG_74215_c0_g1	TRINITY_GG_74215_c0_g1_i1	u	LG6	2	357
TRINITY_GG_57633_c5_g1	TRINITY_GG_57633_c5_g1_i1	u	LG9	2	470
TRINITY_GG_170840_c83_g1	TRINITY_GG_170840_c83_g1_i1	u	LG27	1	287
TRINITY_GG_89757_c0_g1	TRINITY_GG_89757_c0_g1_i1	u	LG42	2	1926
TRINITY_GG_78226_c0_g1	TRINITY_GG_78226_c0_g1_i1	u	102	7	1676
TRINITY_GG_91784_c0_g1	TRINITY_GG_91784_c0_g1_i1	u	LG38	1	423
TRINITY_GG_75605_c0_g1	TRINITY_GG_75605_c0_g1_i1	u	501	1	411
TRINITY_GG_102533_c0_g1	TRINITY_GG_102533_c0_g1_i1	u	LG16	4	1642
TRINITY_GG_73374_c354_g1	TRINITY_GG_73374_c354_g1_i1	u	LG6	1	704
TRINITY_GG_82140_c69_g1	TRINITY_GG_82140_c69_g1_i2	u	LG32	2	718
TRINITY_GG_74549_c0_g1	TRINITY_GG_74549_c0_g1_i1	u	LG6	6	1605
TRINITY_GG_159647_c41_g1	TRINITY_GG_159647_c41_g1_i4	u	LG36	3	2369
TRINITY_GG_158493_c0_g1	TRINITY_GG_158493_c0_g1_i1	u	LG15	2	442
TRINITY_GG_31815_c2_g1	TRINITY_GG_31815_c2_g1_i1	u	1293	1	874
TRINITY_GG_47364_c1_g1	TRINITY_GG_47364_c1_g1_i1	u	LG23	1	429
TRINITY_GG_124870_c0_g1	TRINITY_GG_124870_c0_g1_i1	u	LG20	2	428
TRINITY_GG_29355_c0_g1	TRINITY_GG_29355_c0_g1_i1	u	11032	1	564
TRINITY_GG_139969_c0_g1	TRINITY_GG_139969_c0_g1_i1	u	LG17	1	541
TRINITY_GG_62882_c0_g1	TRINITY_GG_62882_c0_g1_i1	u	LG35	1	532
TRINITY_GG_118679_c0_g1	TRINITY_GG_118679_c0_g1_i1	u	712	1	445
TRINITY_GG_106102_c0_g1	TRINITY_GG_106102_c0_g1_i1	u	29072	1	545
TRINITY_GG_189073_c73_g1	TRINITY_GG_189073_c73_g1_i1	u	LG46	1	235
TRINITY_GG_185482_c1_g1	TRINITY_GG_185482_c1_g1_i2	u	2302	3	504
TRINITY_GG_86542_c0_g1	TRINITY_GG_86542_c0_g1_i1	u	835	4	522
TRINITY_GG_187344_c3_g1	TRINITY_GG_187344_c3_g1_i1	u	LG10	1	466
TRINITY_GG_96785_c34_g1	TRINITY_GG_96785_c34_g1_i1	u	LG48	1	309
TRINITY_GG_59893_c2_g1	TRINITY_GG_59893_c2_g1_i1	u	LG26	1	728
TRINITY_GG_37995_c4_g1	TRINITY_GG_37995_c4_g1_i1	u	2344	1	241
TRINITY_GG_115271_c0_g1	TRINITY_GG_115271_c0_g1_i1	u	1610	2	212
TRINITY_GG_110651_c69_g1	TRINITY_GG_110651_c69_g1_i1	u	LG41	2	320
TRINITY_GG_68135_c0_g1	TRINITY_GG_68135_c0_g1_i1	u	LG28	2	203
TRINITY_GG_26216_c20_g1	TRINITY_GG_26216_c20_g1_i1	u	LG33	2	885
TRINITY_GG_152549_c0_g1	TRINITY_GG_152549_c0_g1_i1	u	1201	1	329
TRINITY_GG_129525_c207_g1	TRINITY_GG_129525_c207_g1_i2	u	LG45	4	749
TRINITY_GG_151605_c1_g1	TRINITY_GG_151605_c1_g1_i1	u	5580	3	717
TRINITY_GG_57093_c1_g1	TRINITY_GG_57093_c1_g1_i2	u	LG9	2	1188
TRINITY_GG_1803_c61_g1	TRINITY_GG_1803_c61_g1_i1	u	LG23	2	521
TRINITY_GG_70897_c3_g1	TRINITY_GG_70897_c3_g1_i1	u	LG3	2	409
TRINITY_GG_58259_c69_g1	TRINITY_GG_58259_c69_g1_i1	u	LG9	1	351
TRINITY_GG_129306_c41_g1	TRINITY_GG_129306_c41_g1_i1	u	LG45	2	768
TRINITY_GG_89508_c115_g1	TRINITY_GG_89508_c115_g1_i1	u	LG42	1	325
TRINITY_GG_154916_c33_g1	TRINITY_GG_154916_c33_g1_i1	u	LG30	3	1062
TRINITY_GG_86662_c4_g1	TRINITY_GG_86662_c4_g1_i5	u	LG31	4	1364
TRINITY_GG_59714_c0_g1	TRINITY_GG_59714_c0_g1_i1	u	1692	2	253
TRINITY_GG_147997_c0_g1	TRINITY_GG_147997_c0_g1_i1	u	LG18	1	590
TRINITY_GG_93097_c3_g1	TRINITY_GG_93097_c3_g1_i1	u	LG38	2	882
TRINITY_GG_117154_c31_g1	TRINITY_GG_117154_c31_g1_i1	u	LG44	2	1305
TRINITY_GG_76970_c22_g1	TRINITY_GG_76970_c22_g1_i1	u	LG5	1	885
TRINITY_GG_1031_c7_g1	TRINITY_GG_1031_c7_g1_i1	u	LG50	3	522
TRINITY_GG_16527_c16_g1	TRINITY_GG_16527_c16_g1_i1	u	LG43	3	1428
TRINITY_GG_142091_c206_g1	TRINITY_GG_142091_c206_g1_i3	u	28934	12	2040
TRINITY_GG_164994_c0_g1	TRINITY_GG_164994_c0_g1_i1	u	LG16	1	451
TRINITY_GG_72535_c0_g1	TRINITY_GG_72535_c0_g1_i1	u	LG16	4	965
TRINITY_GG_75139_c0_g1	TRINITY_GG_75139_c0_g1_i1	u	LG31	4	274
TRINITY_GG_189368_c6_g1	TRINITY_GG_189368_c6_g1_i2	u	LG46	1	1285
TRINITY_GG_35313_c0_g1	TRINITY_GG_35313_c0_g1_i1	u	LG16	6	5926
TRINITY_GG_28387_c0_g1	TRINITY_GG_28387_c0_g1_i1	u	LG12	4	577
TRINITY_GG_60778_c3_g1	TRINITY_GG_60778_c3_g1_i8	u	LG3	9	2972
TRINITY_GG_109379_c0_g1	TRINITY_GG_109379_c0_g1_i1	u	LG41	6	1170
TRINITY_GG_124697_c1_g1	TRINITY_GG_124697_c1_g1_i1	u	LG20	2	526
TRINITY_GG_97162_c35_g1	TRINITY_GG_97162_c35_g1_i1	u	LG48	2	2994
TRINITY_GG_164537_c6_g1	TRINITY_GG_164537_c6_g1_i1	u	LG16	3	322
TRINITY_GG_170501_c0_g1	TRINITY_GG_170501_c0_g1_i1	u	LG27	3	715
TRINITY_GG_186090_c42_g1	TRINITY_GG_186090_c42_g1_i1	u	LG1	5	982
TRINITY_GG_66429_c0_g1	TRINITY_GG_66429_c0_g1_i1	u	LG19	6	803
TRINITY_GG_95459_c15_g1	TRINITY_GG_95459_c15_g1_i1	u	2337	6	6011
TRINITY_GG_4711_c0_g1	TRINITY_GG_4711_c0_g1_i1	u	LG47	2	537
TRINITY_GG_123740_c0_g1	TRINITY_GG_123740_c0_g1_i1	u	LG37	1	340
TRINITY_GG_85153_c5_g1	TRINITY_GG_85153_c5_g1_i1	u	LG20	3	882
TRINITY_GG_955_c63_g1	TRINITY_GG_955_c63_g1_i2	u	LG50	9	1610
TRINITY_GG_53983_c9_g1	TRINITY_GG_53983_c9_g1_i1	u	LG22	2	1166
TRINITY_GG_150000_c1_g1	TRINITY_GG_150000_c1_g1_i1	u	LG34	4	981
TRINITY_GG_169458_c0_g1	TRINITY_GG_169458_c0_g1_i1	u	421	1	295
TRINITY_GG_50000_c0_g1	TRINITY_GG_50000_c0_g1_i1	u	2449	2	395
TRINITY_GG_25725_c18_g1	TRINITY_GG_25725_c18_g1_i1	u	LG33	3	724
TRINITY_GG_96785_c35_g1	TRINITY_GG_96785_c35_g1_i1	u	LG48	3	324
TRINITY_GG_184710_c0_g1	TRINITY_GG_184710_c0_g1_i1	u	8677	2	333
TRINITY_GG_40894_c0_g1	TRINITY_GG_40894_c0_g1_i1	u	LG13	1	334
TRINITY_GG_138427_c153_g1	TRINITY_GG_138427_c153_g1_i1	u	LG17	2	206
TRINITY_GG_147443_c152_g1	TRINITY_GG_147443_c152_g1_i1	u	LG18	1	502
TRINITY_GG_1991_c0_g1	TRINITY_GG_1991_c0_g1_i1	u	LG23	2	844
TRINITY_GG_109380_c8_g1	TRINITY_GG_109380_c8_g1_i1	u	LG41	2	1043
TRINITY_GG_110436_c0_g1	TRINITY_GG_110436_c0_g1_i1	u	LG41	3	744
TRINITY_GG_25233_c84_g1	TRINITY_GG_25233_c84_g1_i3	u	LG33	3	1902
TRINITY_GG_158570_c155_g1	TRINITY_GG_158570_c155_g1_i1	u	LG15	1	272
TRINITY_GG_82272_c28_g1	TRINITY_GG_82272_c28_g1_i1	u	LG32	1	310
TRINITY_GG_24587_c52_g1	TRINITY_GG_24587_c52_g1_i1	u	LG33	3	692
TRINITY_GG_148564_c9_g1	TRINITY_GG_148564_c9_g1_i1	u	LG18	3	452
TRINITY_GG_7345_c0_g1	TRINITY_GG_7345_c0_g1_i1	u	28921	1	369
TRINITY_GG_36495_c0_g1	TRINITY_GG_36495_c0_g1_i1	u	340	1	243
TRINITY_GG_180494_c0_g1	TRINITY_GG_180494_c0_g1_i1	u	LG7	1	317
TRINITY_GG_135564_c5_g1	TRINITY_GG_135564_c5_g1_i1	u	LG37	2	379
TRINITY_GG_29633_c2_g1	TRINITY_GG_29633_c2_g1_i1	u	LG31	6	552
TRINITY_GG_112196_c4_g1	TRINITY_GG_112196_c4_g1_i1	u	1179	2	256
TRINITY_GG_4782_c0_g1	TRINITY_GG_4782_c0_g1_i1	u	LG47	1	247
TRINITY_GG_118366_c27_g1	TRINITY_GG_118366_c27_g1_i1	u	LG44	2	363
TRINITY_GG_123256_c157_g1	TRINITY_GG_123256_c157_g1_i1	u	LG37	5	3058
TRINITY_GG_105507_c7_g1	TRINITY_GG_105507_c7_g1_i1	u	4594	2	246
TRINITY_GG_164618_c89_g1	TRINITY_GG_164618_c89_g1_i1	u	LG16	2	816
TRINITY_GG_65043_c0_g1	TRINITY_GG_65043_c0_g1_i4	u	1513	13	7556
TRINITY_GG_147443_c207_g1	TRINITY_GG_147443_c207_g1_i1	u	LG18	2	318
TRINITY_GG_5645_c1_g1	TRINITY_GG_5645_c1_g1_i1	u	LG47	1	239
TRINITY_GG_42962_c0_g1	TRINITY_GG_42962_c0_g1_i2	u	LG39	2	674
TRINITY_GG_158942_c0_g1	TRINITY_GG_158942_c0_g1_i1	u	LG15	1	230
TRINITY_GG_14055_c55_g1	TRINITY_GG_14055_c55_g1_i1	u	LG2	1	409
TRINITY_GG_123718_c0_g1	TRINITY_GG_123718_c0_g1_i1	u	LG37	1	588
TRINITY_GG_73267_c0_g1	TRINITY_GG_73267_c0_g1_i1	u	LG6	1	208
TRINITY_GG_167253_c38_g1	TRINITY_GG_167253_c38_g1_i10	u	LG21	8	6199
TRINITY_GG_96800_c0_g1	TRINITY_GG_96800_c0_g1_i1	u	LG48	3	284
TRINITY_GG_163330_c0_g1	TRINITY_GG_163330_c0_g1_i1	u	LG16	1	933
TRINITY_GG_194_c3_g1	TRINITY_GG_194_c3_g1_i1	u	28982	1	386
TRINITY_GG_61480_c70_g1	TRINITY_GG_61480_c70_g1_i2	u	LG35	8	5094
TRINITY_GG_123538_c186_g1	TRINITY_GG_123538_c186_g1_i1	u	LG37	2	482
TRINITY_GG_89347_c22_g1	TRINITY_GG_89347_c22_g1_i1	u	LG42	2	821
TRINITY_GG_170602_c0_g1	TRINITY_GG_170602_c0_g1_i1	u	LG27	2	576
TRINITY_GG_13652_c5_g1	TRINITY_GG_13652_c5_g1_i1	u	LG2	1	303
TRINITY_GG_2915_c0_g1	TRINITY_GG_2915_c0_g1_i1	u	LG23	2	280
TRINITY_GG_186826_c0_g1	TRINITY_GG_186826_c0_g1_i1	u	LG10	1	210
TRINITY_GG_74276_c65_g1	TRINITY_GG_74276_c65_g1_i1	u	LG6	2	293
TRINITY_GG_177563_c57_g1	TRINITY_GG_177563_c57_g1_i1	u	LG14	1	318
TRINITY_GG_187518_c2_g1	TRINITY_GG_187518_c2_g1_i1	u	LG10	2	1265
TRINITY_GG_57936_c7_g1	TRINITY_GG_57936_c7_g1_i7	u	LG9	5	5684
TRINITY_GG_84469_c0_g1	TRINITY_GG_84469_c0_g1_i1	u	2086	1	295
TRINITY_GG_93322_c0_g1	TRINITY_GG_93322_c0_g1_i3	u	LG38	4	646
TRINITY_GG_71070_c1_g1	TRINITY_GG_71070_c1_g1_i1	u	LG3	7	1222
TRINITY_GG_65235_c2_g1	TRINITY_GG_65235_c2_g1_i1	u	LG4	4	600
TRINITY_GG_42698_c83_g1	TRINITY_GG_42698_c83_g1_i2	u	LG39	3	439
TRINITY_GG_78382_c0_g1	TRINITY_GG_78382_c0_g1_i1	u	3251	2	202
TRINITY_GG_43294_c0_g1	TRINITY_GG_43294_c0_g1_i1	u	LG35	2	357
TRINITY_GG_57704_c2_g1	TRINITY_GG_57704_c2_g1_i1	u	LG9	7	1239
TRINITY_GG_1176_c5_g1	TRINITY_GG_1176_c5_g1_i1	u	LG23	3	1005
TRINITY_GG_79691_c0_g1	TRINITY_GG_79691_c0_g1_i1	u	10971	1	685
TRINITY_GG_156051_c1_g1	TRINITY_GG_156051_c1_g1_i1	u	LG49	1	486
TRINITY_GG_136331_c16_g1	TRINITY_GG_136331_c16_g1_i5	u	LG29	2	1602
TRINITY_GG_18862_c7_g1	TRINITY_GG_18862_c7_g1_i1	u	LG40	1	214
TRINITY_GG_111036_c0_g1	TRINITY_GG_111036_c0_g1_i1	u	995	1	355
TRINITY_GG_172954_c51_g1	TRINITY_GG_172954_c51_g1_i1	u	LG26	1	279
TRINITY_GG_134879_c118_g1	TRINITY_GG_134879_c118_g1_i1	u	LG8	1	449
TRINITY_GG_179903_c40_g1	TRINITY_GG_179903_c40_g1_i1	u	LG7	2	326
TRINITY_GG_179680_c0_g1	TRINITY_GG_179680_c0_g1_i1	u	2033	2	532
TRINITY_GG_74276_c64_g1	TRINITY_GG_74276_c64_g1_i1	u	LG6	2	420
TRINITY_GG_84040_c26_g1	TRINITY_GG_84040_c26_g1_i1	u	LG32	2	845
TRINITY_GG_123546_c83_g1	TRINITY_GG_123546_c83_g1_i1	u	LG37	1	268
TRINITY_GG_81388_c46_g1	TRINITY_GG_81388_c46_g1_i1	u	LG19	3	459
TRINITY_GG_150749_c165_g1	TRINITY_GG_150749_c165_g1_i1	u	LG34	1	389
TRINITY_GG_16593_c142_g1	TRINITY_GG_16593_c142_g1_i1	u	LG43	1	371
TRINITY_GG_142543_c0_g1	TRINITY_GG_142543_c0_g1_i1	u	LG1	1	308
TRINITY_GG_5334_c43_g1	TRINITY_GG_5334_c43_g1_i1	u	LG47	2	355
TRINITY_GG_66794_c0_g1	TRINITY_GG_66794_c0_g1_i1	u	LG28	1	720
TRINITY_GG_147933_c91_g1	TRINITY_GG_147933_c91_g1_i1	u	LG18	1	258
TRINITY_GG_62764_c0_g1	TRINITY_GG_62764_c0_g1_i1	u	LG35	3	765
TRINITY_GG_119726_c42_g1	TRINITY_GG_119726_c42_g1_i1	u	LG24	2	333
TRINITY_GG_12857_c0_g1	TRINITY_GG_12857_c0_g1_i1	u	LG2	3	842
TRINITY_GG_54750_c0_g1	TRINITY_GG_54750_c0_g1_i1	u	21273	2	529
TRINITY_GG_190949_c0_g1	TRINITY_GG_190949_c0_g1_i1	u	28949	3	221
TRINITY_GG_115216_c4_g1	TRINITY_GG_115216_c4_g1_i1	u	1759	2	4552
TRINITY_GG_8377_c9_g1	TRINITY_GG_8377_c9_g1_i1	u	29029	1	328
TRINITY_GG_42280_c0_g1	TRINITY_GG_42280_c0_g1_i1	u	LG39	2	816
TRINITY_GG_58153_c6_g1	TRINITY_GG_58153_c6_g1_i1	u	LG9	3	584
TRINITY_GG_41369_c87_g1	TRINITY_GG_41369_c87_g1_i1	u	LG13	1	550
TRINITY_GG_61486_c193_g1	TRINITY_GG_61486_c193_g1_i1	u	LG35	5	1325
TRINITY_GG_23690_c115_g1	TRINITY_GG_23690_c115_g1_i1	u	2146	1	406
TRINITY_GG_119891_c0_g1	TRINITY_GG_119891_c0_g1_i1	u	LG24	1	297
TRINITY_GG_75195_c30_g1	TRINITY_GG_75195_c30_g1_i1	u	LG40	3	1452
TRINITY_GG_117109_c100_g1	TRINITY_GG_117109_c100_g1_i1	u	LG44	1	217
TRINITY_GG_164618_c56_g1	TRINITY_GG_164618_c56_g1_i1	u	LG16	2	706
TRINITY_GG_7329_c2_g1	TRINITY_GG_7329_c2_g1_i1	u	LG41	3	577
TRINITY_GG_167136_c31_g1	TRINITY_GG_167136_c31_g1_i1	u	LG21	3	316
TRINITY_GG_110267_c54_g1	TRINITY_GG_110267_c54_g1_i1	u	LG41	2	270
TRINITY_GG_68410_c17_g1	TRINITY_GG_68410_c17_g1_i1	u	LG28	2	3198
TRINITY_GG_27622_c32_g1	TRINITY_GG_27622_c32_g1_i1	u	1032	4	1193
TRINITY_GG_153802_c0_g1	TRINITY_GG_153802_c0_g1_i1	u	LG30	2	628
TRINITY_GG_26585_c0_g1	TRINITY_GG_26585_c0_g1_i1	u	LG33	1	259
TRINITY_GG_131448_c0_g1	TRINITY_GG_131448_c0_g1_i1	u	LG30	1	673
TRINITY_GG_76213_c0_g1	TRINITY_GG_76213_c0_g1_i1	u	LG5	3	756
TRINITY_GG_158518_c48_g1	TRINITY_GG_158518_c48_g1_i1	u	LG15	2	432
TRINITY_GG_150749_c49_g1	TRINITY_GG_150749_c49_g1_i1	u	LG34	2	857
TRINITY_GG_12494_c0_g1	TRINITY_GG_12494_c0_g1_i1	u	LG38	7	646
TRINITY_GG_51561_c18_g1	TRINITY_GG_51561_c18_g1_i1	u	2526	1	712
TRINITY_GG_188061_c0_g1	TRINITY_GG_188061_c0_g1_i1	u	LG10	1	371
TRINITY_GG_71258_c92_g1	TRINITY_GG_71258_c92_g1_i1	u	LG3	1	267
TRINITY_GG_82761_c37_g1	TRINITY_GG_82761_c37_g1_i1	u	LG32	4	260
TRINITY_GG_146468_c0_g1	TRINITY_GG_146468_c0_g1_i1	u	LG31	1	305
TRINITY_GG_13135_c79_g1	TRINITY_GG_13135_c79_g1_i1	u	LG2	3	541
TRINITY_GG_87618_c79_g1	TRINITY_GG_87618_c79_g1_i1	u	28950	1	292
TRINITY_GG_78604_c86_g1	TRINITY_GG_78604_c86_g1_i1	u	28947	2	371
TRINITY_GG_28526_c33_g1	TRINITY_GG_28526_c33_g1_i1	u	LG12	1	286
TRINITY_GG_56291_c56_g2	TRINITY_GG_56291_c56_g2_i4	u	LG9	1	554
TRINITY_GG_181796_c9_g1	TRINITY_GG_181796_c9_g1_i1	u	LG27	2	1259
TRINITY_GG_123123_c40_g1	TRINITY_GG_123123_c40_g1_i1	u	LG37	1	678
TRINITY_GG_172856_c0_g1	TRINITY_GG_172856_c0_g1_i1	u	LG26	2	375
TRINITY_GG_13598_c0_g1	TRINITY_GG_13598_c0_g1_i1	u	LG2	3	941
TRINITY_GG_189071_c32_g1	TRINITY_GG_189071_c32_g1_i1	u	LG46	1	250
TRINITY_GG_14291_c80_g1	TRINITY_GG_14291_c80_g1_i1	u	LG2	1	227
TRINITY_GG_159770_c2_g1	TRINITY_GG_159770_c2_g1_i1	u	LG36	1	227
TRINITY_GG_172256_c27_g1	TRINITY_GG_172256_c27_g1_i1	u	LG19	1	321
TRINITY_GG_179953_c24_g1	TRINITY_GG_179953_c24_g1_i1	u	LG7	2	569
TRINITY_GG_176129_c0_g1	TRINITY_GG_176129_c0_g1_i1	u	LG39	3	526
TRINITY_GG_184439_c0_g1	TRINITY_GG_184439_c0_g1_i1	u	561	1	238
TRINITY_GG_76332_c51_g1	TRINITY_GG_76332_c51_g1_i2	u	LG5	1	446
TRINITY_GG_4604_c65_g1	TRINITY_GG_4604_c65_g1_i1	u	LG47	3	490
TRINITY_GG_19535_c7_g1	TRINITY_GG_19535_c7_g1_i1	u	LG40	2	360
TRINITY_GG_169039_c0_g1	TRINITY_GG_169039_c0_g1_i1	u	LG38	2	341
TRINITY_GG_91104_c0_g1	TRINITY_GG_91104_c0_g1_i1	u	LG35	2	251
TRINITY_GG_83045_c1_g1	TRINITY_GG_83045_c1_g1_i1	u	LG32	2	279
TRINITY_GG_39200_c1_g1	TRINITY_GG_39200_c1_g1_i1	u	LG13	2	576
TRINITY_GG_39621_c0_g1	TRINITY_GG_39621_c0_g1_i1	u	LG13	2	256
TRINITY_GG_89406_c4_g1	TRINITY_GG_89406_c4_g1_i1	u	LG42	2	360
TRINITY_GG_90980_c2_g1	TRINITY_GG_90980_c2_g1_i2	u	14730	2	422
TRINITY_GG_138427_c11_g1	TRINITY_GG_138427_c11_g1_i1	u	LG17	3	533
TRINITY_GG_81744_c0_g1	TRINITY_GG_81744_c0_g1_i1	u	16490	1	286
TRINITY_GG_120316_c74_g1	TRINITY_GG_120316_c74_g1_i1	u	LG24	3	615
TRINITY_GG_101602_c9_g1	TRINITY_GG_101602_c9_g1_i1	u	29080	1	911
TRINITY_GG_58459_c80_g1	TRINITY_GG_58459_c80_g1_i1	u	28835	3	315
TRINITY_GG_125565_c64_g1	TRINITY_GG_125565_c64_g1_i3	u	LG20	5	1677
TRINITY_GG_159999_c30_g1	TRINITY_GG_159999_c30_g1_i1	u	LG36	2	330
TRINITY_GG_91488_c0_g1	TRINITY_GG_91488_c0_g1_i1	u	LG38	1	482
TRINITY_GG_143703_c126_g1	TRINITY_GG_143703_c126_g1_i1	u	LG1	1	246
TRINITY_GG_109260_c15_g1	TRINITY_GG_109260_c15_g1_i1	u	28889	2	331
TRINITY_GG_28223_c0_g1	TRINITY_GG_28223_c0_g1_i1	u	LG12	1	284
TRINITY_GG_61486_c118_g1	TRINITY_GG_61486_c118_g1_i1	u	LG35	1	479
TRINITY_GG_150084_c11_g1	TRINITY_GG_150084_c11_g1_i1	u	LG34	1	873
TRINITY_GG_130948_c0_g1	TRINITY_GG_130948_c0_g1_i1	u	LG47	2	206
TRINITY_GG_13629_c1_g1	TRINITY_GG_13629_c1_g1_i1	u	LG2	4	514
TRINITY_GG_47077_c0_g1	TRINITY_GG_47077_c0_g1_i1	u	LG20	4	547
TRINITY_GG_23598_c57_g1	TRINITY_GG_23598_c57_g1_i1	u	9308	2	719
TRINITY_GG_100415_c3_g1	TRINITY_GG_100415_c3_g1_i2	u	10461	7	5671
TRINITY_GG_173992_c0_g1	TRINITY_GG_173992_c0_g1_i1	u	LG26	2	324
TRINITY_GG_40162_c1_g1	TRINITY_GG_40162_c1_g1_i1	u	LG13	1	654
TRINITY_GG_177210_c69_g1	TRINITY_GG_177210_c69_g1_i2	u	LG14	3	9761
TRINITY_GG_144747_c0_g1	TRINITY_GG_144747_c0_g1_i1	u	LG31	1	297
TRINITY_GG_133824_c0_g1	TRINITY_GG_133824_c0_g1_i1	u	LG8	6	788
TRINITY_GG_134980_c1_g2	TRINITY_GG_134980_c1_g2_i1	u	LG8	1	317
TRINITY_GG_16023_c10_g1	TRINITY_GG_16023_c10_g1_i3	u	LG43	2	92005
TRINITY_GG_14035_c0_g1	TRINITY_GG_14035_c0_g1_i1	u	LG2	1	354
TRINITY_GG_129390_c0_g1	TRINITY_GG_129390_c0_g1_i1	u	LG45	1	280
TRINITY_GG_26197_c0_g1	TRINITY_GG_26197_c0_g1_i1	u	LG33	2	577
TRINITY_GG_48494_c15_g2	TRINITY_GG_48494_c15_g2_i1	u	LG18	2	989
TRINITY_GG_164101_c60_g1	TRINITY_GG_164101_c60_g1_i1	u	LG16	1	516
TRINITY_GG_124339_c0_g1	TRINITY_GG_124339_c0_g1_i1	u	76	2	420
TRINITY_GG_6481_c0_g1	TRINITY_GG_6481_c0_g1_i1	u	LG16	5	814
TRINITY_GG_145044_c37_g1	TRINITY_GG_145044_c37_g1_i1	u	LG31	1	231
TRINITY_GG_131504_c0_g1	TRINITY_GG_131504_c0_g1_i1	u	986	1	387
TRINITY_GG_114231_c5_g1	TRINITY_GG_114231_c5_g1_i1	u	10680	1	1456
TRINITY_GG_11938_c3_g1	TRINITY_GG_11938_c3_g1_i1	u	5006	1	329
TRINITY_GG_61523_c0_g1	TRINITY_GG_61523_c0_g1_i1	u	LG35	2	430
TRINITY_GG_173390_c67_g1	TRINITY_GG_173390_c67_g1_i1	u	LG26	1	391
TRINITY_GG_151091_c72_g1	TRINITY_GG_151091_c72_g1_i1	u	LG34	1	598
TRINITY_GG_22158_c0_g1	TRINITY_GG_22158_c0_g1_i1	u	LG47	6	882
TRINITY_GG_93785_c0_g1	TRINITY_GG_93785_c0_g1_i1	u	18041	3	362
TRINITY_GG_88620_c3_g1	TRINITY_GG_88620_c3_g1_i1	u	LG42	2	338
TRINITY_GG_65392_c29_g2	TRINITY_GG_65392_c29_g2_i1	u	LG6	3	615
TRINITY_GG_163568_c48_g1	TRINITY_GG_163568_c48_g1_i1	u	LG16	2	406
TRINITY_GG_98999_c0_g1	TRINITY_GG_98999_c0_g1_i1	u	LG14	2	872
TRINITY_GG_100823_c0_g1	TRINITY_GG_100823_c0_g1_i1	u	554	2	725
TRINITY_GG_154022_c15_g1	TRINITY_GG_154022_c15_g1_i1	u	LG30	2	485
TRINITY_GG_123546_c46_g1	TRINITY_GG_123546_c46_g1_i1	u	LG37	1	505
TRINITY_GG_159885_c70_g1	TRINITY_GG_159885_c70_g1_i1	u	LG36	1	366
TRINITY_GG_74349_c3_g1	TRINITY_GG_74349_c3_g1_i1	u	LG6	5	386
TRINITY_GG_97421_c25_g1	TRINITY_GG_97421_c25_g1_i1	u	LG48	3	279
TRINITY_GG_119298_c62_g1	TRINITY_GG_119298_c62_g1_i2	u	LG11	4	961
TRINITY_GG_163539_c0_g1	TRINITY_GG_163539_c0_g1_i1	u	LG16	1	339
TRINITY_GG_143456_c1_g1	TRINITY_GG_143456_c1_g1_i1	u	LG1	1	488
TRINITY_GG_189403_c2_g1	TRINITY_GG_189403_c2_g1_i1	u	LG46	4	1982
TRINITY_GG_113237_c49_g1	TRINITY_GG_113237_c49_g1_i1	u	LG11	3	1311
TRINITY_GG_171617_c130_g1	TRINITY_GG_171617_c130_g1_i1	u	LG27	2	241
TRINITY_GG_12855_c2_g1	TRINITY_GG_12855_c2_g1_i1	u	LG2	2	433
TRINITY_GG_156783_c55_g2	TRINITY_GG_156783_c55_g2_i3	u	LG49	3	435
TRINITY_GG_39284_c36_g1	TRINITY_GG_39284_c36_g1_i1	u	LG13	2	469
TRINITY_GG_162772_c0_g1	TRINITY_GG_162772_c0_g1_i1	u	2790	3	517
TRINITY_GG_5488_c0_g1	TRINITY_GG_5488_c0_g1_i1	u	LG47	1	275
TRINITY_GG_150071_c69_g1	TRINITY_GG_150071_c69_g1_i1	u	LG34	1	285
TRINITY_GG_186905_c50_g1	TRINITY_GG_186905_c50_g1_i1	u	LG10	3	238
TRINITY_GG_92444_c0_g1	TRINITY_GG_92444_c0_g1_i1	u	LG38	1	274
TRINITY_GG_160452_c74_g1	TRINITY_GG_160452_c74_g1_i1	u	LG36	1	336
TRINITY_GG_123100_c0_g1	TRINITY_GG_123100_c0_g1_i1	u	LG37	3	547
TRINITY_GG_71070_c0_g1	TRINITY_GG_71070_c0_g1_i1	u	LG3	5	911
TRINITY_GG_137598_c1_g1	TRINITY_GG_137598_c1_g1_i1	u	LG22	6	7054
TRINITY_GG_31086_c1_g1	TRINITY_GG_31086_c1_g1_i1	u	336	1	267
TRINITY_GG_68357_c1_g1	TRINITY_GG_68357_c1_g1_i1	u	LG28	2	262
TRINITY_GG_160718_c24_g1	TRINITY_GG_160718_c24_g1_i1	u	LG36	1	348
TRINITY_GG_153458_c0_g1	TRINITY_GG_153458_c0_g1_i1	u	LG30	1	274
TRINITY_GG_16061_c1_g1	TRINITY_GG_16061_c1_g1_i1	u	LG43	2	621
TRINITY_GG_120722_c13_g1	TRINITY_GG_120722_c13_g1_i1	u	LG24	2	309
TRINITY_GG_23649_c3_g1	TRINITY_GG_23649_c3_g1_i1	u	3197	1	477
TRINITY_GG_94845_c1_g1	TRINITY_GG_94845_c1_g1_i1	u	11173	1	643
TRINITY_GG_691_c7_g1	TRINITY_GG_691_c7_g1_i1	u	LG50	1	1036
TRINITY_GG_98274_c0_g1	TRINITY_GG_98274_c0_g1_i1	u	7521	1	365
TRINITY_GG_173801_c12_g1	TRINITY_GG_173801_c12_g1_i1	u	LG26	1	293
TRINITY_GG_102796_c0_g1	TRINITY_GG_102796_c0_g1_i1	u	LG5	3	215
TRINITY_GG_128615_c1_g1	TRINITY_GG_128615_c1_g1_i1	u	LG45	1	368
TRINITY_GG_92319_c55_g1	TRINITY_GG_92319_c55_g1_i1	u	LG38	2	374
TRINITY_GG_146960_c1_g1	TRINITY_GG_146960_c1_g1_i1	u	LG18	1	205
TRINITY_GG_109320_c58_g1	TRINITY_GG_109320_c58_g1_i1	u	LG41	2	1666
TRINITY_GG_133648_c0_g1	TRINITY_GG_133648_c0_g1_i1	u	LG8	2	204
TRINITY_GG_49539_c12_g1	TRINITY_GG_49539_c12_g1_i1	u	1870	1	229
TRINITY_GG_139762_c0_g1	TRINITY_GG_139762_c0_g1_i1	u	LG17	2	355
TRINITY_GG_133853_c0_g1	TRINITY_GG_133853_c0_g1_i1	u	LG8	1	241
TRINITY_GG_95260_c66_g1	TRINITY_GG_95260_c66_g1_i1	u	LG21	2	333
TRINITY_GG_179857_c54_g1	TRINITY_GG_179857_c54_g1_i1	u	LG7	3	204
TRINITY_GG_172924_c1_g1	TRINITY_GG_172924_c1_g1_i1	u	LG26	1	495
TRINITY_GG_56244_c0_g1	TRINITY_GG_56244_c0_g1_i1	u	LG9	2	828
TRINITY_GG_191445_c18_g1	TRINITY_GG_191445_c18_g1_i1	u	29060	2	386
TRINITY_GG_138837_c9_g1	TRINITY_GG_138837_c9_g1_i1	u	LG17	1	727
TRINITY_GG_137826_c0_g1	TRINITY_GG_137826_c0_g1_i1	u	LG22	1	265
TRINITY_GG_62902_c1_g1	TRINITY_GG_62902_c1_g1_i2	u	LG35	2	1009
TRINITY_GG_15030_c77_g1	TRINITY_GG_15030_c77_g1_i1	u	LG4	3	870
TRINITY_GG_148329_c0_g1	TRINITY_GG_148329_c0_g1_i1	u	LG8	2	202
TRINITY_GG_167212_c15_g1	TRINITY_GG_167212_c15_g1_i1	u	LG21	2	814
TRINITY_GG_118667_c0_g1	TRINITY_GG_118667_c0_g1_i1	u	712	2	358
TRINITY_GG_110323_c1_g1	TRINITY_GG_110323_c1_g1_i1	u	LG41	1	444
TRINITY_GG_125346_c2_g1	TRINITY_GG_125346_c2_g1_i1	u	LG20	1	481
TRINITY_GG_109855_c0_g1	TRINITY_GG_109855_c0_g1_i1	u	LG41	2	522
TRINITY_GG_43458_c141_g1	TRINITY_GG_43458_c141_g1_i1	u	346	2	214
TRINITY_GG_137504_c145_g1	TRINITY_GG_137504_c145_g1_i1	u	LG22	1	394
TRINITY_GG_176986_c65_g1	TRINITY_GG_176986_c65_g1_i1	u	LG14	2	296
TRINITY_GG_64411_c0_g1	TRINITY_GG_64411_c0_g1_i1	u	LG36	1	218
TRINITY_GG_166986_c0_g1	TRINITY_GG_166986_c0_g1_i1	u	LG21	1	419
TRINITY_GG_123246_c4_g1	TRINITY_GG_123246_c4_g1_i2	u	LG37	1	684
TRINITY_GG_112859_c84_g1	TRINITY_GG_112859_c84_g1_i1	u	LG11	2	552
TRINITY_GG_156712_c186_g1	TRINITY_GG_156712_c186_g1_i3	u	LG49	2	1735
TRINITY_GG_188477_c67_g1	TRINITY_GG_188477_c67_g1_i1	u	1062	1	293
TRINITY_GG_11022_c1_g1	TRINITY_GG_11022_c1_g1_i1	u	LG3	1	392
TRINITY_GG_93524_c161_g1	TRINITY_GG_93524_c161_g1_i1	u	LG38	4	668
TRINITY_GG_3343_c11_g1	TRINITY_GG_3343_c11_g1_i1	u	LG3	2	277
TRINITY_GG_150526_c0_g1	TRINITY_GG_150526_c0_g1_i1	u	LG34	2	216
TRINITY_GG_41998_c0_g1	TRINITY_GG_41998_c0_g1_i1	u	LG39	1	701
TRINITY_GG_109381_c5_g1	TRINITY_GG_109381_c5_g1_i1	u	LG41	3	681
TRINITY_GG_82337_c0_g1	TRINITY_GG_82337_c0_g1_i1	u	LG32	1	254
TRINITY_GG_68425_c1_g1	TRINITY_GG_68425_c1_g1_i1	u	LG28	1	921
TRINITY_GG_59833_c3_g1	TRINITY_GG_59833_c3_g1_i1	u	LG26	2	279
TRINITY_GG_153107_c10_g1	TRINITY_GG_153107_c10_g1_i1	u	LG30	4	304
TRINITY_GG_75333_c0_g1	TRINITY_GG_75333_c0_g1_i1	u	10071	1	277
TRINITY_GG_159889_c95_g1	TRINITY_GG_159889_c95_g1_i1	u	LG36	2	413
TRINITY_GG_137157_c0_g1	TRINITY_GG_137157_c0_g1_i1	u	LG29	4	1267
TRINITY_GG_95966_c0_g1	TRINITY_GG_95966_c0_g1_i1	u	29010	1	350
TRINITY_GG_70513_c114_g1	TRINITY_GG_70513_c114_g1_i1	u	LG3	4	262
TRINITY_GG_94468_c0_g1	TRINITY_GG_94468_c0_g1_i1	u	2519	1	231
TRINITY_GG_71040_c55_g1	TRINITY_GG_71040_c55_g1_i1	u	LG3	1	273
TRINITY_GG_33719_c54_g2	TRINITY_GG_33719_c54_g2_i4	u	1231	1	363
TRINITY_GG_148432_c1_g1	TRINITY_GG_148432_c1_g1_i1	u	LG18	4	2054
TRINITY_GG_82769_c0_g1	TRINITY_GG_82769_c0_g1_i1	u	LG32	2	262
TRINITY_GG_169022_c1_g1	TRINITY_GG_169022_c1_g1_i1	u	LG28	4	924
TRINITY_GG_123423_c0_g1	TRINITY_GG_123423_c0_g1_i1	u	LG37	1	236
TRINITY_GG_126904_c6_g1	TRINITY_GG_126904_c6_g1_i1	u	985	1	1702
TRINITY_GG_112506_c5_g1	TRINITY_GG_112506_c5_g1_i1	u	LG11	2	422
TRINITY_GG_53111_c55_g1	TRINITY_GG_53111_c55_g1_i1	u	LG26	7	585
TRINITY_GG_134560_c15_g1	TRINITY_GG_134560_c15_g1_i1	u	LG8	1	280
TRINITY_GG_5358_c0_g1	TRINITY_GG_5358_c0_g1_i1	u	LG47	2	776
TRINITY_GG_62510_c0_g1	TRINITY_GG_62510_c0_g1_i1	u	LG35	1	494
TRINITY_GG_18971_c0_g1	TRINITY_GG_18971_c0_g1_i1	u	LG40	3	2137
TRINITY_GG_12695_c3_g1	TRINITY_GG_12695_c3_g1_i2	u	LG2	3	563
TRINITY_GG_144400_c27_g1	TRINITY_GG_144400_c27_g1_i1	u	LG31	1	450
TRINITY_GG_68418_c94_g1	TRINITY_GG_68418_c94_g1_i1	u	LG28	1	487
TRINITY_GG_89700_c3_g1	TRINITY_GG_89700_c3_g1_i1	u	LG42	2	373
TRINITY_GG_67845_c4_g1	TRINITY_GG_67845_c4_g1_i1	u	LG7	2	300
TRINITY_GG_75033_c1_g1	TRINITY_GG_75033_c1_g1_i1	u	LG8	3	419
TRINITY_GG_26195_c49_g1	TRINITY_GG_26195_c49_g1_i1	u	LG33	2	556
TRINITY_GG_41920_c6_g1	TRINITY_GG_41920_c6_g1_i1	u	LG39	1	607
TRINITY_GG_177519_c9_g1	TRINITY_GG_177519_c9_g1_i1	u	LG14	2	407
TRINITY_GG_89368_c13_g1	TRINITY_GG_89368_c13_g1_i1	u	LG42	2	260
TRINITY_GG_138368_c68_g1	TRINITY_GG_138368_c68_g1_i1	u	LG17	1	710
TRINITY_GG_32185_c0_g1	TRINITY_GG_32185_c0_g1_i1	u	9633	1	695
TRINITY_GG_51880_c39_g1	TRINITY_GG_51880_c39_g1_i1	u	28948	4	475
TRINITY_GG_12582_c7_g1	TRINITY_GG_12582_c7_g1_i1	u	LG2	3	7966
TRINITY_GG_44568_c0_g1	TRINITY_GG_44568_c0_g1_i1	u	LG14	1	231
TRINITY_GG_159331_c1_g1	TRINITY_GG_159331_c1_g1_i1	u	LG36	1	527
TRINITY_GG_16521_c0_g1	TRINITY_GG_16521_c0_g1_i1	u	LG43	2	210
TRINITY_GG_33072_c0_g1	TRINITY_GG_33072_c0_g1_i1	u	LG7	2	423
TRINITY_GG_74248_c37_g1	TRINITY_GG_74248_c37_g1_i1	u	LG6	3	238
TRINITY_GG_159136_c14_g1	TRINITY_GG_159136_c14_g1_i2	u	LG8	1	440
TRINITY_GG_111555_c56_g1	TRINITY_GG_111555_c56_g1_i1	u	1711	2	373
TRINITY_GG_97420_c0_g1	TRINITY_GG_97420_c0_g1_i1	u	LG48	1	618
TRINITY_GG_163894_c63_g1	TRINITY_GG_163894_c63_g1_i1	u	LG16	1	218
TRINITY_GG_67410_c0_g1	TRINITY_GG_67410_c0_g1_i1	u	LG28	3	1023
TRINITY_GG_113994_c19_g1	TRINITY_GG_113994_c19_g1_i1	u	LG11	1	494
TRINITY_GG_170840_c66_g1	TRINITY_GG_170840_c66_g1_i1	u	LG27	3	1200
TRINITY_GG_41175_c3_g1	TRINITY_GG_41175_c3_g1_i1	u	LG13	2	845
TRINITY_GG_77163_c240_g1	TRINITY_GG_77163_c240_g1_i1	u	LG5	3	875
TRINITY_GG_147478_c13_g1	TRINITY_GG_147478_c13_g1_i1	u	LG18	3	1508
TRINITY_GG_91714_c89_g1	TRINITY_GG_91714_c89_g1_i1	u	LG38	1	413
TRINITY_GG_137753_c82_g1	TRINITY_GG_137753_c82_g1_i1	u	LG22	1	246
TRINITY_GG_82033_c7_g1	TRINITY_GG_82033_c7_g1_i3	u	LG24	3	50309
TRINITY_GG_74520_c17_g1	TRINITY_GG_74520_c17_g1_i1	u	LG6	1	275
TRINITY_GG_80585_c0_g1	TRINITY_GG_80585_c0_g1_i1	u	28849	3	354
TRINITY_GG_164958_c0_g1	TRINITY_GG_164958_c0_g1_i1	u	LG16	2	571
TRINITY_GG_190449_c91_g1	TRINITY_GG_190449_c91_g1_i1	u	1616	2	439
TRINITY_GG_42568_c0_g1	TRINITY_GG_42568_c0_g1_i1	u	LG39	2	296
TRINITY_GG_191564_c28_g1	TRINITY_GG_191564_c28_g1_i1	u	3073	3	2337
TRINITY_GG_101810_c3_g1	TRINITY_GG_101810_c3_g1_i1	u	2118	3	495
TRINITY_GG_151349_c0_g1	TRINITY_GG_151349_c0_g1_i1	u	28978	1	476
TRINITY_GG_97312_c65_g2	TRINITY_GG_97312_c65_g2_i1	u	LG48	3	634
TRINITY_GG_137151_c4_g1	TRINITY_GG_137151_c4_g1_i1	u	LG29	4	679
TRINITY_GG_138110_c65_g1	TRINITY_GG_138110_c65_g1_i1	u	LG22	1	1075
TRINITY_GG_125264_c181_g1	TRINITY_GG_125264_c181_g1_i1	u	LG20	3	274
TRINITY_GG_114906_c254_g1	TRINITY_GG_114906_c254_g1_i1	u	1047	1	395
TRINITY_GG_143703_c193_g1	TRINITY_GG_143703_c193_g1_i1	u	LG1	4	523
TRINITY_GG_126262_c0_g1	TRINITY_GG_126262_c0_g1_i1	u	1462	1	267
TRINITY_GG_111571_c2_g1	TRINITY_GG_111571_c2_g1_i1	u	1711	3	1727
TRINITY_GG_173520_c0_g1	TRINITY_GG_173520_c0_g1_i1	u	LG26	1	325
TRINITY_GG_34137_c1_g1	TRINITY_GG_34137_c1_g1_i1	u	LG47	3	531
TRINITY_GG_24578_c102_g1	TRINITY_GG_24578_c102_g1_i1	u	LG33	3	1296
TRINITY_GG_93060_c4_g1	TRINITY_GG_93060_c4_g1_i1	u	LG38	8	1729
TRINITY_GG_141519_c79_g1	TRINITY_GG_141519_c79_g1_i1	u	LG29	4	2009
TRINITY_GG_120031_c13_g1	TRINITY_GG_120031_c13_g1_i1	u	LG24	3	603
TRINITY_GG_164409_c0_g1	TRINITY_GG_164409_c0_g1_i1	u	LG16	1	365
TRINITY_GG_14487_c0_g1	TRINITY_GG_14487_c0_g1_i1	u	LG4	2	1524
TRINITY_GG_109561_c1_g1	TRINITY_GG_109561_c1_g1_i1	u	LG41	2	287
TRINITY_GG_135268_c69_g1	TRINITY_GG_135268_c69_g1_i1	u	LG8	2	423
TRINITY_GG_91961_c49_g1	TRINITY_GG_91961_c49_g1_i1	u	LG38	2	527
TRINITY_GG_83995_c24_g1	TRINITY_GG_83995_c24_g1_i1	u	LG32	1	571
TRINITY_GG_174615_c16_g1	TRINITY_GG_174615_c16_g1_i1	u	LG14	1	208
TRINITY_GG_112118_c81_g1	TRINITY_GG_112118_c81_g1_i1	u	678	2	358
TRINITY_GG_181194_c0_g1	TRINITY_GG_181194_c0_g1_i1	u	LG25	1	396
TRINITY_GG_49292_c0_g1	TRINITY_GG_49292_c0_g1_i1	u	2030	1	269
TRINITY_GG_39680_c70_g1	TRINITY_GG_39680_c70_g1_i1	u	LG13	2	347
TRINITY_GG_135115_c70_g1	TRINITY_GG_135115_c70_g1_i1	u	LG8	4	663
TRINITY_GG_41361_c19_g1	TRINITY_GG_41361_c19_g1_i1	u	LG13	2	354
TRINITY_GG_39136_c0_g1	TRINITY_GG_39136_c0_g1_i1	u	LG13	1	312
TRINITY_GG_180558_c4_g1	TRINITY_GG_180558_c4_g1_i1	u	LG7	2	234
TRINITY_GG_189158_c0_g1	TRINITY_GG_189158_c0_g1_i1	u	LG46	3	2053
TRINITY_GG_136704_c7_g1	TRINITY_GG_136704_c7_g1_i1	u	LG29	2	501
TRINITY_GG_91605_c49_g1	TRINITY_GG_91605_c49_g1_i1	u	LG38	1	252
TRINITY_GG_45181_c1_g1	TRINITY_GG_45181_c1_g1_i1	u	1420	1	455
TRINITY_GG_187457_c76_g1	TRINITY_GG_187457_c76_g1_i1	u	LG10	1	277
TRINITY_GG_1027_c34_g1	TRINITY_GG_1027_c34_g1_i1	u	LG50	2	235
TRINITY_GG_61211_c4_g1	TRINITY_GG_61211_c4_g1_i1	u	LG35	4	1970
TRINITY_GG_143630_c2_g1	TRINITY_GG_143630_c2_g1_i1	u	LG1	2	250
TRINITY_GG_91690_c63_g1	TRINITY_GG_91690_c63_g1_i1	u	LG38	3	482
TRINITY_GG_19732_c31_g1	TRINITY_GG_19732_c31_g1_i1	u	LG40	3	649
TRINITY_GG_15323_c0_g1	TRINITY_GG_15323_c0_g1_i1	u	LG4	3	307
TRINITY_GG_68515_c0_g1	TRINITY_GG_68515_c0_g1_i1	u	LG28	3	438
TRINITY_GG_170869_c43_g1	TRINITY_GG_170869_c43_g1_i1	u	LG27	3	830
TRINITY_GG_169388_c0_g1	TRINITY_GG_169388_c0_g1_i1	u	28837	1	263
TRINITY_GG_26182_c0_g1	TRINITY_GG_26182_c0_g1_i1	u	LG33	2	300
TRINITY_GG_97953_c0_g1	TRINITY_GG_97953_c0_g1_i1	u	LG48	3	824
TRINITY_GG_140124_c5_g1	TRINITY_GG_140124_c5_g1_i1	u	3100	2	541
TRINITY_GG_108591_c50_g1	TRINITY_GG_108591_c50_g1_i1	u	1033	1	216
TRINITY_GG_168671_c6_g1	TRINITY_GG_168671_c6_g1_i1	u	29064	1	712
TRINITY_GG_71404_c15_g1	TRINITY_GG_71404_c15_g1_i1	u	LG3	2	351
TRINITY_GG_180481_c2_g1	TRINITY_GG_180481_c2_g1_i1	u	LG7	1	589
TRINITY_GG_170698_c64_g1	TRINITY_GG_170698_c64_g1_i1	u	LG27	1	349
TRINITY_GG_84014_c5_g1	TRINITY_GG_84014_c5_g1_i1	u	LG32	1	935
TRINITY_GG_178392_c0_g1	TRINITY_GG_178392_c0_g1_i1	u	LG14	2	340
TRINITY_GG_73196_c48_g1	TRINITY_GG_73196_c48_g1_i1	u	LG6	1	255
TRINITY_GG_66639_c2_g1	TRINITY_GG_66639_c2_g1_i1	u	LG28	5	19678
TRINITY_GG_83191_c0_g1	TRINITY_GG_83191_c0_g1_i1	u	LG32	1	491
TRINITY_GG_180359_c150_g1	TRINITY_GG_180359_c150_g1_i1	u	LG7	1	244
TRINITY_GG_145685_c75_g3	TRINITY_GG_145685_c75_g3_i1	u	LG31	1	359
TRINITY_GG_16083_c0_g1	TRINITY_GG_16083_c0_g1_i1	u	LG43	1	376
TRINITY_GG_21250_c0_g1	TRINITY_GG_21250_c0_g1_i1	u	1492	1	234
TRINITY_GG_27454_c5_g1	TRINITY_GG_27454_c5_g1_i1	u	14973	5	469
TRINITY_GG_16593_c85_g1	TRINITY_GG_16593_c85_g1_i1	u	LG43	3	520
TRINITY_GG_26277_c2_g1	TRINITY_GG_26277_c2_g1_i1	u	LG33	1	261
TRINITY_GG_93759_c3_g1	TRINITY_GG_93759_c3_g1_i2	u	LG30	8	1218
TRINITY_GG_60376_c0_g1	TRINITY_GG_60376_c0_g1_i1	u	LG40	1	513
TRINITY_GG_87006_c83_g1	TRINITY_GG_87006_c83_g1_i1	u	1502	1	310
TRINITY_GG_97044_c0_g1	TRINITY_GG_97044_c0_g1_i1	u	LG48	2	797
TRINITY_GG_188748_c12_g1	TRINITY_GG_188748_c12_g1_i3	u	LG46	6	15709
TRINITY_GG_114135_c14_g1	TRINITY_GG_114135_c14_g1_i1	u	1144	2	242
TRINITY_GG_174436_c2_g1	TRINITY_GG_174436_c2_g1_i1	u	LG34	2	612
TRINITY_GG_146239_c12_g1	TRINITY_GG_146239_c12_g1_i1	u	LG31	1	469
TRINITY_GG_76410_c21_g1	TRINITY_GG_76410_c21_g1_i1	u	LG5	10	1652
TRINITY_GG_137126_c0_g1	TRINITY_GG_137126_c0_g1_i1	u	LG29	1	329
TRINITY_GG_133647_c0_g1	TRINITY_GG_133647_c0_g1_i1	u	LG8	1	375
TRINITY_GG_139962_c0_g1	TRINITY_GG_139962_c0_g1_i1	u	LG20	1	504
TRINITY_GG_149341_c1_g1	TRINITY_GG_149341_c1_g1_i1	u	LG34	2	466
TRINITY_GG_33857_c0_g1	TRINITY_GG_33857_c0_g1_i1	u	LG25	4	783
TRINITY_GG_13788_c1_g1	TRINITY_GG_13788_c1_g1_i1	u	LG2	4	649
TRINITY_GG_67895_c46_g1	TRINITY_GG_67895_c46_g1_i1	u	LG28	1	770
TRINITY_GG_92127_c0_g1	TRINITY_GG_92127_c0_g1_i1	u	LG38	2	406
TRINITY_GG_105029_c108_g1	TRINITY_GG_105029_c108_g1_i1	u	2136	4	368
TRINITY_GG_95075_c0_g1	TRINITY_GG_95075_c0_g1_i1	u	8481	5	1249
TRINITY_GG_107193_c0_g1	TRINITY_GG_107193_c0_g1_i1	u	LG11	6	563
TRINITY_GG_34740_c0_g1	TRINITY_GG_34740_c0_g1_i1	u	2117	1	825
TRINITY_GG_179032_c2_g1	TRINITY_GG_179032_c2_g1_i1	u	28904	1	254
TRINITY_GG_13108_c92_g1	TRINITY_GG_13108_c92_g1_i1	u	LG2	3	496
TRINITY_GG_49775_c11_g1	TRINITY_GG_49775_c11_g1_i2	u	528	4	1872
TRINITY_GG_136556_c2_g1	TRINITY_GG_136556_c2_g1_i1	u	LG29	3	647
TRINITY_GG_120337_c0_g1	TRINITY_GG_120337_c0_g1_i1	u	LG24	1	300
TRINITY_GG_160294_c104_g1	TRINITY_GG_160294_c104_g1_i1	u	LG36	7	1996
TRINITY_GG_30529_c4_g1	TRINITY_GG_30529_c4_g1_i1	u	2020	1	414
TRINITY_GG_88674_c17_g1	TRINITY_GG_88674_c17_g1_i1	u	LG42	1	806
TRINITY_GG_38420_c79_g1	TRINITY_GG_38420_c79_g1_i1	u	LG36	4	1239
TRINITY_GG_67573_c132_g1	TRINITY_GG_67573_c132_g1_i1	u	LG28	8	404
TRINITY_GG_57146_c0_g1	TRINITY_GG_57146_c0_g1_i2	u	LG9	1	656
TRINITY_GG_62822_c0_g1	TRINITY_GG_62822_c0_g1_i1	u	LG35	2	405
TRINITY_GG_21200_c4_g1	TRINITY_GG_21200_c4_g1_i1	u	2636	1	233
TRINITY_GG_12661_c1_g1	TRINITY_GG_12661_c1_g1_i1	u	LG2	1	636
TRINITY_GG_113187_c0_g1	TRINITY_GG_113187_c0_g1_i1	u	LG11	2	273
TRINITY_GG_92882_c25_g1	TRINITY_GG_92882_c25_g1_i1	u	LG38	2	310
TRINITY_GG_145698_c0_g1	TRINITY_GG_145698_c0_g1_i1	u	LG31	1	947
TRINITY_GG_102244_c10_g1	TRINITY_GG_102244_c10_g1_i1	u	LG45	4	370
TRINITY_GG_150518_c3_g1	TRINITY_GG_150518_c3_g1_i1	u	LG34	1	265
TRINITY_GG_148317_c131_g2	TRINITY_GG_148317_c131_g2_i1	u	LG18	2	1487
TRINITY_GG_100722_c6_g1	TRINITY_GG_100722_c6_g1_i1	u	554	3	736
TRINITY_GG_148847_c116_g1	TRINITY_GG_148847_c116_g1_i1	u	LG18	2	433
TRINITY_GG_56690_c9_g1	TRINITY_GG_56690_c9_g1_i1	u	LG9	1	216
TRINITY_GG_138292_c1_g1	TRINITY_GG_138292_c1_g1_i1	u	LG17	2	259
TRINITY_GG_187690_c0_g1	TRINITY_GG_187690_c0_g1_i1	u	LG10	1	272
TRINITY_GG_116658_c0_g1	TRINITY_GG_116658_c0_g1_i1	u	3014	6	503
TRINITY_GG_65215_c1_g1	TRINITY_GG_65215_c1_g1_i1	u	1513	2	495
TRINITY_GG_55080_c0_g1	TRINITY_GG_55080_c0_g1_i1	u	29025	1	423
TRINITY_GG_110383_c24_g1	TRINITY_GG_110383_c24_g1_i1	u	LG41	6	1247
TRINITY_GG_28405_c94_g1	TRINITY_GG_28405_c94_g1_i1	u	LG12	1	239
TRINITY_GG_126207_c144_g1	TRINITY_GG_126207_c144_g1_i1	u	28920	3	212
TRINITY_GG_73712_c2_g1	TRINITY_GG_73712_c2_g1_i1	u	LG6	1	303
TRINITY_GG_48546_c1_g1	TRINITY_GG_48546_c1_g1_i1	u	14472	1	600
TRINITY_GG_156712_c133_g1	TRINITY_GG_156712_c133_g1_i1	u	LG49	2	336
TRINITY_GG_48319_c19_g1	TRINITY_GG_48319_c19_g1_i1	u	1021	3	917
TRINITY_GG_7366_c0_g1	TRINITY_GG_7366_c0_g1_i3	u	28921	3	583
TRINITY_GG_63387_c0_g1	TRINITY_GG_63387_c0_g1_i2	u	LG23	2	497
TRINITY_GG_22264_c0_g1	TRINITY_GG_22264_c0_g1_i1	u	470	1	435
TRINITY_GG_13230_c0_g1	TRINITY_GG_13230_c0_g1_i1	u	LG2	2	902
TRINITY_GG_5523_c7_g1	TRINITY_GG_5523_c7_g1_i1	u	LG47	1	305
TRINITY_GG_52978_c0_g1	TRINITY_GG_52978_c0_g1_i1	u	LG6	8	3165
TRINITY_GG_136944_c1_g1	TRINITY_GG_136944_c1_g1_i1	u	LG29	2	379
TRINITY_GG_44357_c0_g1	TRINITY_GG_44357_c0_g1_i1	u	29040	1	543
TRINITY_GG_12264_c3_g1	TRINITY_GG_12264_c3_g1_i1	u	LG8	3	1311
TRINITY_GG_186662_c4_g1	TRINITY_GG_186662_c4_g1_i1	u	LG10	3	1211
TRINITY_GG_112475_c55_g1	TRINITY_GG_112475_c55_g1_i1	u	LG11	4	1084
TRINITY_GG_170492_c1_g1	TRINITY_GG_170492_c1_g1_i1	u	LG27	2	399
TRINITY_GG_93448_c60_g1	TRINITY_GG_93448_c60_g1_i1	u	LG38	2	463
TRINITY_GG_53844_c68_g1	TRINITY_GG_53844_c68_g1_i1	u	LG47	3	381
TRINITY_GG_144433_c0_g1	TRINITY_GG_144433_c0_g1_i1	u	LG31	2	316
TRINITY_GG_162765_c1_g1	TRINITY_GG_162765_c1_g1_i1	u	2790	2	316
TRINITY_GG_68459_c17_g1	TRINITY_GG_68459_c17_g1_i2	u	LG28	2	1738
TRINITY_GG_150653_c42_g1	TRINITY_GG_150653_c42_g1_i1	u	LG34	7	1876
TRINITY_GG_170195_c0_g1	TRINITY_GG_170195_c0_g1_i1	u	LG27	1	235
TRINITY_GG_91752_c61_g1	TRINITY_GG_91752_c61_g1_i1	u	LG38	1	277
TRINITY_GG_76154_c0_g1	TRINITY_GG_76154_c0_g1_i1	u	LG5	5	370
TRINITY_GG_84200_c0_g1	TRINITY_GG_84200_c0_g1_i1	u	LG17	1	429
TRINITY_GG_93097_c2_g1	TRINITY_GG_93097_c2_g1_i1	u	LG38	2	564
TRINITY_GG_141518_c68_g1	TRINITY_GG_141518_c68_g1_i1	u	901	1	442
TRINITY_GG_187434_c52_g1	TRINITY_GG_187434_c52_g1_i1	u	LG10	3	734
TRINITY_GG_182936_c0_g1	TRINITY_GG_182936_c0_g1_i1	u	28980	2	935
TRINITY_GG_135955_c47_g1	TRINITY_GG_135955_c47_g1_i1	u	LG29	2	365
TRINITY_GG_13224_c31_g1	TRINITY_GG_13224_c31_g1_i1	u	LG2	1	239
TRINITY_GG_33807_c0_g1	TRINITY_GG_33807_c0_g1_i1	u	1001	3	513
TRINITY_GG_133478_c5_g1	TRINITY_GG_133478_c5_g1_i1	u	1079	2	270
TRINITY_GG_136813_c0_g1	TRINITY_GG_136813_c0_g1_i1	u	LG29	1	569
TRINITY_GG_129540_c28_g1	TRINITY_GG_129540_c28_g1_i1	u	LG45	1	512
TRINITY_GG_60227_c1_g1	TRINITY_GG_60227_c1_g1_i1	u	1010	1	281
TRINITY_GG_137016_c28_g1	TRINITY_GG_137016_c28_g1_i1	u	LG29	3	623
TRINITY_GG_170902_c0_g1	TRINITY_GG_170902_c0_g1_i1	u	LG27	1	290
TRINITY_GG_112821_c65_g1	TRINITY_GG_112821_c65_g1_i1	u	LG11	6	825
TRINITY_GG_37153_c16_g1	TRINITY_GG_37153_c16_g1_i1	u	1925	1	843
TRINITY_GG_132864_c0_g1	TRINITY_GG_132864_c0_g1_i1	u	330	2	458
TRINITY_GG_158847_c0_g1	TRINITY_GG_158847_c0_g1_i1	u	LG15	2	511
TRINITY_GG_89359_c86_g1	TRINITY_GG_89359_c86_g1_i1	u	LG42	1	523
TRINITY_GG_136680_c0_g1	TRINITY_GG_136680_c0_g1_i1	u	LG29	2	489
TRINITY_GG_125483_c0_g1	TRINITY_GG_125483_c0_g1_i1	u	LG20	1	254
TRINITY_GG_76188_c5_g1	TRINITY_GG_76188_c5_g1_i1	u	LG5	1	255
TRINITY_GG_171583_c0_g1	TRINITY_GG_171583_c0_g1_i1	u	LG27	1	349
TRINITY_GG_184692_c12_g1	TRINITY_GG_184692_c12_g1_i1	u	2338	2	1079
TRINITY_GG_15433_c32_g1	TRINITY_GG_15433_c32_g1_i1	u	LG4	3	512
TRINITY_GG_31938_c0_g1	TRINITY_GG_31938_c0_g1_i1	u	22891	1	251
TRINITY_GG_118385_c19_g1	TRINITY_GG_118385_c19_g1_i1	u	LG44	7	1324
TRINITY_GG_39611_c0_g1	TRINITY_GG_39611_c0_g1_i1	u	LG13	3	356
TRINITY_GG_90574_c0_g1	TRINITY_GG_90574_c0_g1_i1	u	LG10	1	277
TRINITY_GG_172378_c102_g1	TRINITY_GG_172378_c102_g1_i1	u	LG19	2	1074
TRINITY_GG_383_c2_g1	TRINITY_GG_383_c2_g1_i1	u	LG50	3	399
TRINITY_GG_145685_c68_g1	TRINITY_GG_145685_c68_g1_i1	u	LG31	2	548
TRINITY_GG_118707_c16_g1	TRINITY_GG_118707_c16_g1_i1	u	712	2	696
TRINITY_GG_34669_c0_g1	TRINITY_GG_34669_c0_g1_i1	u	LG34	4	673
TRINITY_GG_62659_c58_g1	TRINITY_GG_62659_c58_g1_i1	u	LG35	3	412
TRINITY_GG_187984_c0_g1	TRINITY_GG_187984_c0_g1_i1	u	LG10	3	476
TRINITY_GG_134409_c0_g1	TRINITY_GG_134409_c0_g1_i1	u	LG8	2	952
TRINITY_GG_143796_c19_g1	TRINITY_GG_143796_c19_g1_i1	u	LG1	2	386
TRINITY_GG_16923_c135_g1	TRINITY_GG_16923_c135_g1_i1	u	LG43	2	671
TRINITY_GG_139420_c5_g1	TRINITY_GG_139420_c5_g1_i1	u	LG17	2	330
TRINITY_GG_15543_c29_g1	TRINITY_GG_15543_c29_g1_i1	u	LG4	2	210
TRINITY_GG_119907_c0_g1	TRINITY_GG_119907_c0_g1_i1	u	LG24	1	639
TRINITY_GG_25943_c0_g1	TRINITY_GG_25943_c0_g1_i2	u	LG23	8	1707
TRINITY_GG_82535_c135_g1	TRINITY_GG_82535_c135_g1_i1	u	LG32	1	406
TRINITY_GG_61347_c26_g1	TRINITY_GG_61347_c26_g1_i1	u	LG35	2	372
TRINITY_GG_134044_c171_g1	TRINITY_GG_134044_c171_g1_i1	u	LG8	1	344
TRINITY_GG_175056_c0_g1	TRINITY_GG_175056_c0_g1_i1	u	9115	1	244
TRINITY_GG_171927_c32_g1	TRINITY_GG_171927_c32_g1_i1	u	LG19	2	661
TRINITY_GG_47683_c118_g1	TRINITY_GG_47683_c118_g1_i1	u	LG8	6	1060
TRINITY_GG_138595_c54_g1	TRINITY_GG_138595_c54_g1_i1	u	LG17	1	826
TRINITY_GG_68318_c0_g1	TRINITY_GG_68318_c0_g1_i1	u	LG28	2	512
TRINITY_GG_22443_c109_g1	TRINITY_GG_22443_c109_g1_i1	u	29026	1	441
TRINITY_GG_147478_c18_g1	TRINITY_GG_147478_c18_g1_i1	u	LG18	2	952
TRINITY_GG_5448_c0_g1	TRINITY_GG_5448_c0_g1_i1	u	LG17	2	480
TRINITY_GG_127210_c21_g1	TRINITY_GG_127210_c21_g1_i1	u	28985	4	1106
TRINITY_GG_149866_c0_g1	TRINITY_GG_149866_c0_g1_i1	u	LG34	4	456
TRINITY_GG_99333_c0_g1	TRINITY_GG_99333_c0_g1_i1	u	LG37	2	296
TRINITY_GG_40323_c0_g1	TRINITY_GG_40323_c0_g1_i1	u	LG13	1	234
TRINITY_GG_183340_c4_g1	TRINITY_GG_183340_c4_g1_i1	u	1877	1	637
TRINITY_GG_53862_c0_g1	TRINITY_GG_53862_c0_g1_i1	u	28830	1	455
TRINITY_GG_9508_c4_g1	TRINITY_GG_9508_c4_g1_i1	u	28821	1	530
TRINITY_GG_188780_c0_g1	TRINITY_GG_188780_c0_g1_i1	u	LG46	2	301
TRINITY_GG_138224_c0_g1	TRINITY_GG_138224_c0_g1_i1	u	LG22	2	276
TRINITY_GG_150971_c3_g1	TRINITY_GG_150971_c3_g1_i1	u	LG34	2	586
TRINITY_GG_25124_c0_g1	TRINITY_GG_25124_c0_g1_i1	u	LG33	1	316
TRINITY_GG_132846_c53_g1	TRINITY_GG_132846_c53_g1_i1	u	330	1	386
TRINITY_GG_136982_c0_g1	TRINITY_GG_136982_c0_g1_i1	u	LG29	5	832
TRINITY_GG_91917_c0_g1	TRINITY_GG_91917_c0_g1_i1	u	LG38	2	480
TRINITY_GG_82940_c124_g1	TRINITY_GG_82940_c124_g1_i1	u	LG32	1	212
TRINITY_GG_2734_c1_g1	TRINITY_GG_2734_c1_g1_i1	u	LG23	1	402
TRINITY_GG_172354_c0_g1	TRINITY_GG_172354_c0_g1_i1	u	LG19	2	1178
TRINITY_GG_123256_c232_g1	TRINITY_GG_123256_c232_g1_i1	u	LG37	1	261
TRINITY_GG_90335_c2_g1	TRINITY_GG_90335_c2_g1_i1	u	LG23	5	625
TRINITY_GG_8607_c0_g1	TRINITY_GG_8607_c0_g1_i1	u	25228	2	424
TRINITY_GG_144634_c46_g1	TRINITY_GG_144634_c46_g1_i1	u	LG31	3	1034
TRINITY_GG_171927_c113_g1	TRINITY_GG_171927_c113_g1_i1	u	LG19	2	460
TRINITY_GG_15076_c19_g1	TRINITY_GG_15076_c19_g1_i1	u	LG4	1	271
TRINITY_GG_181476_c0_g1	TRINITY_GG_181476_c0_g1_i1	u	LG40	2	852
TRINITY_GG_93238_c64_g1	TRINITY_GG_93238_c64_g1_i1	u	LG38	3	1119
TRINITY_GG_135749_c0_g1	TRINITY_GG_135749_c0_g1_i1	u	LG29	4	1336
TRINITY_GG_77650_c0_g1	TRINITY_GG_77650_c0_g1_i1	u	LG5	3	403
TRINITY_GG_537_c66_g1	TRINITY_GG_537_c66_g1_i1	u	LG50	1	483
TRINITY_GG_67728_c2_g1	TRINITY_GG_67728_c2_g1_i1	u	LG28	4	1803
TRINITY_GG_21854_c63_g1	TRINITY_GG_21854_c63_g1_i1	u	208	1	423
TRINITY_GG_6051_c0_g1	TRINITY_GG_6051_c0_g1_i1	u	3198	2	961
TRINITY_GG_83126_c4_g1	TRINITY_GG_83126_c4_g1_i1	u	LG32	1	230
TRINITY_GG_63339_c1_g1	TRINITY_GG_63339_c1_g1_i1	u	4391	2	272
TRINITY_GG_171556_c0_g1	TRINITY_GG_171556_c0_g1_i1	u	LG27	1	644
TRINITY_GG_146301_c4_g1	TRINITY_GG_146301_c4_g1_i1	u	LG31	2	395
TRINITY_GG_117158_c0_g1	TRINITY_GG_117158_c0_g1_i1	u	LG44	1	547
TRINITY_GG_65174_c6_g1	TRINITY_GG_65174_c6_g1_i1	u	LG38	2	317
TRINITY_GG_81962_c5_g1	TRINITY_GG_81962_c5_g1_i1	u	LG32	2	560
TRINITY_GG_164413_c200_g1	TRINITY_GG_164413_c200_g1_i1	u	LG16	1	373
TRINITY_GG_170787_c18_g1	TRINITY_GG_170787_c18_g1_i7	u	LG27	1	508
TRINITY_GG_54182_c0_g1	TRINITY_GG_54182_c0_g1_i1	u	28871	3	383
TRINITY_GG_79321_c2_g1	TRINITY_GG_79321_c2_g1_i1	u	12284	3	271
TRINITY_GG_16337_c2_g1	TRINITY_GG_16337_c2_g1_i1	u	LG43	1	312
TRINITY_GG_168779_c0_g1	TRINITY_GG_168779_c0_g1_i1	u	LG14	2	525
TRINITY_GG_23178_c50_g1	TRINITY_GG_23178_c50_g1_i3	u	47	3	5503
TRINITY_GG_28237_c0_g1	TRINITY_GG_28237_c0_g1_i1	u	LG12	1	701
TRINITY_GG_134320_c0_g1	TRINITY_GG_134320_c0_g1_i1	u	LG8	3	951
TRINITY_GG_154121_c2_g1	TRINITY_GG_154121_c2_g1_i1	u	LG30	1	739
TRINITY_GG_135985_c22_g1	TRINITY_GG_135985_c22_g1_i1	u	LG29	2	654
TRINITY_GG_13590_c0_g1	TRINITY_GG_13590_c0_g1_i1	u	LG2	3	817
TRINITY_GG_42500_c84_g1	TRINITY_GG_42500_c84_g1_i1	u	LG39	2	300
TRINITY_GG_109789_c0_g1	TRINITY_GG_109789_c0_g1_i1	u	LG41	1	437
TRINITY_GG_23821_c0_g1	TRINITY_GG_23821_c0_g1_i1	u	2728	4	716
TRINITY_GG_54148_c0_g1	TRINITY_GG_54148_c0_g1_i1	u	3173	2	249
TRINITY_GG_110818_c0_g1	TRINITY_GG_110818_c0_g1_i1	u	LG41	3	355
TRINITY_GG_113337_c28_g1	TRINITY_GG_113337_c28_g1_i1	u	LG11	1	279
TRINITY_GG_120279_c0_g1	TRINITY_GG_120279_c0_g1_i1	u	LG24	1	353
TRINITY_GG_846_c0_g1	TRINITY_GG_846_c0_g1_i1	u	LG50	2	207
TRINITY_GG_147240_c1_g1	TRINITY_GG_147240_c1_g1_i1	u	LG18	7	1168
TRINITY_GG_83108_c81_g1	TRINITY_GG_83108_c81_g1_i1	u	LG32	1	209
TRINITY_GG_154607_c0_g1	TRINITY_GG_154607_c0_g1_i1	u	LG30	1	533
TRINITY_GG_154572_c1_g1	TRINITY_GG_154572_c1_g1_i1	u	LG30	4	707
TRINITY_GG_61218_c2_g1	TRINITY_GG_61218_c2_g1_i1	u	LG35	4	277
TRINITY_GG_89779_c0_g1	TRINITY_GG_89779_c0_g1_i1	u	LG42	2	207
TRINITY_GG_81737_c50_g1	TRINITY_GG_81737_c50_g1_i1	u	LG14	3	497
TRINITY_GG_39933_c3_g1	TRINITY_GG_39933_c3_g1_i1	u	LG13	2	941
TRINITY_GG_82151_c2_g1	TRINITY_GG_82151_c2_g1_i1	u	LG32	3	208
TRINITY_GG_57294_c112_g1	TRINITY_GG_57294_c112_g1_i1	u	LG9	1	244
TRINITY_GG_136588_c90_g1	TRINITY_GG_136588_c90_g1_i1	u	LG29	2	431
TRINITY_GG_57998_c120_g1	TRINITY_GG_57998_c120_g1_i1	u	LG9	1	219
TRINITY_GG_57530_c0_g1	TRINITY_GG_57530_c0_g1_i1	u	LG9	3	471
TRINITY_GG_168713_c0_g1	TRINITY_GG_168713_c0_g1_i1	u	934	1	265
TRINITY_GG_62291_c269_g1	TRINITY_GG_62291_c269_g1_i1	u	LG35	1	495
TRINITY_GG_4063_c39_g1	TRINITY_GG_4063_c39_g1_i1	u	LG37	4	772
TRINITY_GG_40262_c1_g1	TRINITY_GG_40262_c1_g1_i1	u	LG13	1	535
TRINITY_GG_139041_c1_g1	TRINITY_GG_139041_c1_g1_i1	u	LG17	5	651
TRINITY_GG_78878_c0_g1	TRINITY_GG_78878_c0_g1_i1	u	4390	2	311
TRINITY_GG_153942_c0_g1	TRINITY_GG_153942_c0_g1_i1	u	LG30	1	389
TRINITY_GG_29045_c0_g1	TRINITY_GG_29045_c0_g1_i1	u	LG12	4	704
TRINITY_GG_76620_c8_g1	TRINITY_GG_76620_c8_g1_i1	u	LG5	5	1116
TRINITY_GG_137005_c0_g1	TRINITY_GG_137005_c0_g1_i1	u	LG29	5	995
TRINITY_GG_97447_c0_g1	TRINITY_GG_97447_c0_g1_i1	u	LG48	2	210
TRINITY_GG_47510_c44_g1	TRINITY_GG_47510_c44_g1_i1	u	LG10	4	1230
TRINITY_GG_54884_c18_g1	TRINITY_GG_54884_c18_g1_i1	u	1389	2	943
TRINITY_GG_146239_c6_g1	TRINITY_GG_146239_c6_g1_i1	u	LG31	1	302
TRINITY_GG_187544_c0_g1	TRINITY_GG_187544_c0_g1_i1	u	LG10	2	224
TRINITY_GG_123346_c0_g1	TRINITY_GG_123346_c0_g1_i1	u	LG37	2	866
TRINITY_GG_173521_c13_g1	TRINITY_GG_173521_c13_g1_i1	u	LG26	2	465
TRINITY_GG_134485_c0_g1	TRINITY_GG_134485_c0_g1_i1	u	LG8	1	266
TRINITY_GG_26546_c32_g1	TRINITY_GG_26546_c32_g1_i1	u	LG33	4	538
TRINITY_GG_12852_c20_g1	TRINITY_GG_12852_c20_g1_i1	u	LG2	1	210
TRINITY_GG_15547_c0_g1	TRINITY_GG_15547_c0_g1_i1	u	LG4	3	460
TRINITY_GG_14800_c1_g1	TRINITY_GG_14800_c1_g1_i1	u	LG4	12	8825
TRINITY_GG_89794_c5_g1	TRINITY_GG_89794_c5_g1_i1	u	LG42	2	586
TRINITY_GG_185094_c0_g1	TRINITY_GG_185094_c0_g1_i1	u	LG46	1	243
TRINITY_GG_102718_c0_g1	TRINITY_GG_102718_c0_g1_i1	u	2326	1	207
TRINITY_GG_144406_c34_g1	TRINITY_GG_144406_c34_g1_i1	u	LG31	3	474
TRINITY_GG_191795_c0_g1	TRINITY_GG_191795_c0_g1_i1	u	316	1	351
TRINITY_GG_112522_c0_g1	TRINITY_GG_112522_c0_g1_i1	u	LG11	1	203
TRINITY_GG_165133_c3_g1	TRINITY_GG_165133_c3_g1_i1	u	LG16	3	970
TRINITY_GG_151012_c0_g1	TRINITY_GG_151012_c0_g1_i1	u	LG34	2	492
TRINITY_GG_14176_c0_g1	TRINITY_GG_14176_c0_g1_i1	u	LG2	3	250
TRINITY_GG_190205_c48_g1	TRINITY_GG_190205_c48_g1_i1	u	1451	1	299
TRINITY_GG_18104_c0_g1	TRINITY_GG_18104_c0_g1_i1	u	LG40	3	212
TRINITY_GG_167593_c0_g1	TRINITY_GG_167593_c0_g1_i1	u	LG21	1	315
TRINITY_GG_122974_c188_g1	TRINITY_GG_122974_c188_g1_i1	u	LG37	1	271
TRINITY_GG_123372_c1_g1	TRINITY_GG_123372_c1_g1_i1	u	LG37	3	497
TRINITY_GG_65446_c0_g1	TRINITY_GG_65446_c0_g1_i1	u	1009	2	520
TRINITY_GG_145006_c1_g1	TRINITY_GG_145006_c1_g1_i1	u	LG31	2	427
TRINITY_GG_62114_c0_g1	TRINITY_GG_62114_c0_g1_i1	u	LG35	4	2489
TRINITY_GG_129602_c7_g1	TRINITY_GG_129602_c7_g1_i1	u	LG45	1	412
TRINITY_GG_169292_c65_g1	TRINITY_GG_169292_c65_g1_i1	u	51	1	220
TRINITY_GG_140663_c11_g1	TRINITY_GG_140663_c11_g1_i1	u	LG14	8	535
TRINITY_GG_119398_c1_g1	TRINITY_GG_119398_c1_g1_i1	u	28907	4	351
TRINITY_GG_125519_c0_g1	TRINITY_GG_125519_c0_g1_i1	u	LG20	1	216
TRINITY_GG_128319_c0_g1	TRINITY_GG_128319_c0_g1_i1	u	LG45	1	624
TRINITY_GG_164548_c107_g2	TRINITY_GG_164548_c107_g2_i1	u	LG16	1	207
TRINITY_GG_77028_c136_g1	TRINITY_GG_77028_c136_g1_i1	u	LG5	2	322
TRINITY_GG_103417_c0_g1	TRINITY_GG_103417_c0_g1_i1	u	LG39	5	378
TRINITY_GG_604_c0_g1	TRINITY_GG_604_c0_g1_i1	u	LG50	1	744
TRINITY_GG_110639_c0_g1	TRINITY_GG_110639_c0_g1_i1	u	LG41	1	266
TRINITY_GG_162824_c55_g1	TRINITY_GG_162824_c55_g1_i1	u	964	3	427
TRINITY_GG_57775_c0_g1	TRINITY_GG_57775_c0_g1_i1	u	LG9	2	722
TRINITY_GG_93238_c133_g1	TRINITY_GG_93238_c133_g1_i1	u	LG38	1	245
TRINITY_GG_136237_c134_g1	TRINITY_GG_136237_c134_g1_i1	u	LG29	1	226
TRINITY_GG_72342_c0_g1	TRINITY_GG_72342_c0_g1_i1	u	LG3	3	838
TRINITY_GG_151217_c0_g1	TRINITY_GG_151217_c0_g1_i1	u	LG34	1	892
TRINITY_GG_190867_c24_g1	TRINITY_GG_190867_c24_g1_i1	u	1421	3	606
TRINITY_GG_17976_c2_g1	TRINITY_GG_17976_c2_g1_i1	u	1831	2	254
TRINITY_GG_39693_c0_g1	TRINITY_GG_39693_c0_g1_i1	u	LG13	1	449
TRINITY_GG_28335_c0_g1	TRINITY_GG_28335_c0_g1_i1	u	LG12	1	311
TRINITY_GG_54121_c35_g1	TRINITY_GG_54121_c35_g1_i1	u	82	2	406
TRINITY_GG_119941_c1_g1	TRINITY_GG_119941_c1_g1_i1	u	LG24	2	459
TRINITY_GG_105272_c5_g1	TRINITY_GG_105272_c5_g1_i1	u	4141	2	645
TRINITY_GG_166068_c74_g1	TRINITY_GG_166068_c74_g1_i1	u	622	2	515
TRINITY_GG_180575_c65_g1	TRINITY_GG_180575_c65_g1_i1	u	LG7	9	5568
TRINITY_GG_98960_c138_g1	TRINITY_GG_98960_c138_g1_i1	u	LG10	1	429
TRINITY_GG_8573_c58_g1	TRINITY_GG_8573_c58_g1_i6	u	619	5	4700
TRINITY_GG_138181_c68_g1	TRINITY_GG_138181_c68_g1_i1	u	LG22	2	573
TRINITY_GG_163568_c198_g1	TRINITY_GG_163568_c198_g1_i1	u	LG16	6	718
TRINITY_GG_16629_c17_g1	TRINITY_GG_16629_c17_g1_i1	u	LG43	4	1050
TRINITY_GG_131606_c26_g1	TRINITY_GG_131606_c26_g1_i1	u	986	3	421
TRINITY_GG_6776_c0_g1	TRINITY_GG_6776_c0_g1_i1	u	LG12	4	368
TRINITY_GG_145340_c0_g1	TRINITY_GG_145340_c0_g1_i1	u	LG31	2	381
TRINITY_GG_148197_c7_g1	TRINITY_GG_148197_c7_g1_i1	u	LG18	2	269
TRINITY_GG_135789_c0_g1	TRINITY_GG_135789_c0_g1_i1	u	LG29	1	294
TRINITY_GG_34892_c245_g1	TRINITY_GG_34892_c245_g1_i1	u	306	1	224
TRINITY_GG_120178_c37_g1	TRINITY_GG_120178_c37_g1_i5	u	LG24	4	2700
TRINITY_GG_129888_c3_g1	TRINITY_GG_129888_c3_g1_i1	u	LG47	3	292
TRINITY_GG_151130_c57_g1	TRINITY_GG_151130_c57_g1_i1	u	LG34	1	1338
TRINITY_GG_65500_c3_g1	TRINITY_GG_65500_c3_g1_i1	u	LG45	1	768
TRINITY_GG_115071_c132_g1	TRINITY_GG_115071_c132_g1_i1	u	49	2	560
TRINITY_GG_117294_c1_g1	TRINITY_GG_117294_c1_g1_i1	u	LG44	3	1324
TRINITY_GG_79134_c81_g1	TRINITY_GG_79134_c81_g1_i1	u	LG1	1	297
TRINITY_GG_116750_c1_g1	TRINITY_GG_116750_c1_g1_i1	u	244	4	688
TRINITY_GG_76242_c0_g1	TRINITY_GG_76242_c0_g1_i2	u	LG5	1	310
TRINITY_GG_125456_c1_g1	TRINITY_GG_125456_c1_g1_i1	u	LG20	1	438
TRINITY_GG_116783_c0_g1	TRINITY_GG_116783_c0_g1_i1	u	244	1	274
TRINITY_GG_68418_c138_g1	TRINITY_GG_68418_c138_g1_i1	u	LG28	2	412
TRINITY_GG_170998_c19_g1	TRINITY_GG_170998_c19_g1_i1	u	LG27	1	510
TRINITY_GG_70513_c93_g1	TRINITY_GG_70513_c93_g1_i1	u	LG3	5	37899
TRINITY_GG_170840_c92_g1	TRINITY_GG_170840_c92_g1_i1	u	LG27	1	404
TRINITY_GG_158368_c4_g1	TRINITY_GG_158368_c4_g1_i1	u	LG15	1	606
TRINITY_GG_42108_c45_g1	TRINITY_GG_42108_c45_g1_i1	u	LG39	5	2647
TRINITY_GG_159440_c1_g1	TRINITY_GG_159440_c1_g1_i1	u	LG36	2	348
TRINITY_GG_160516_c1_g1	TRINITY_GG_160516_c1_g1_i1	u	LG36	2	601
TRINITY_GG_97670_c0_g1	TRINITY_GG_97670_c0_g1_i1	u	LG48	2	306
TRINITY_GG_32285_c0_g1	TRINITY_GG_32285_c0_g1_i1	u	1781	1	496
TRINITY_GG_41921_c0_g1	TRINITY_GG_41921_c0_g1_i1	u	LG39	1	232
TRINITY_GG_19859_c6_g1	TRINITY_GG_19859_c6_g1_i1	u	LG40	3	840
TRINITY_GG_119508_c12_g1	TRINITY_GG_119508_c12_g1_i1	u	LG24	2	254
TRINITY_GG_9794_c2_g1	TRINITY_GG_9794_c2_g1_i1	u	LG33	5	1318
TRINITY_GG_91361_c0_g1	TRINITY_GG_91361_c0_g1_i1	u	LG38	3	491
TRINITY_GG_45419_c31_g1	TRINITY_GG_45419_c31_g1_i1	u	1971	2	446
TRINITY_GG_133271_c39_g1	TRINITY_GG_133271_c39_g1_i1	u	1070	1	347
TRINITY_GG_175226_c15_g1	TRINITY_GG_175226_c15_g1_i1	u	73	2	227
TRINITY_GG_136769_c65_g1	TRINITY_GG_136769_c65_g1_i1	u	LG29	3	1045
TRINITY_GG_88983_c0_g1	TRINITY_GG_88983_c0_g1_i1	u	LG42	6	357
TRINITY_GG_181491_c15_g1	TRINITY_GG_181491_c15_g1_i1	u	LG25	1	391
TRINITY_GG_162121_c0_g1	TRINITY_GG_162121_c0_g1_i1	u	LG35	4	875
TRINITY_GG_92903_c2_g1	TRINITY_GG_92903_c2_g1_i1	u	LG38	1	338
TRINITY_GG_85211_c26_g1	TRINITY_GG_85211_c26_g1_i1	u	LG20	2	232
TRINITY_GG_91550_c34_g1	TRINITY_GG_91550_c34_g1_i1	u	LG38	3	298
TRINITY_GG_172597_c39_g1	TRINITY_GG_172597_c39_g1_i1	u	LG26	1	225
TRINITY_GG_62172_c0_g1	TRINITY_GG_62172_c0_g1_i1	u	LG35	1	400
TRINITY_GG_134077_c2_g1	TRINITY_GG_134077_c2_g1_i1	u	LG8	1	280
TRINITY_GG_164989_c0_g1	TRINITY_GG_164989_c0_g1_i1	u	LG16	4	450
TRINITY_GG_125875_c0_g1	TRINITY_GG_125875_c0_g1_i1	u	LG20	2	437
TRINITY_GG_135804_c113_g1	TRINITY_GG_135804_c113_g1_i1	u	LG29	1	281
TRINITY_GG_151033_c23_g1	TRINITY_GG_151033_c23_g1_i1	u	LG34	2	232
TRINITY_GG_113593_c7_g1	TRINITY_GG_113593_c7_g1_i3	u	LG11	14	9373
TRINITY_GG_25810_c48_g1	TRINITY_GG_25810_c48_g1_i1	u	LG33	1	229
TRINITY_GG_70594_c4_g1	TRINITY_GG_70594_c4_g1_i1	u	LG3	1	738
TRINITY_GG_135404_c2_g1	TRINITY_GG_135404_c2_g1_i1	u	LG8	1	296
TRINITY_GG_75729_c0_g1	TRINITY_GG_75729_c0_g1_i1	u	29021	2	255
TRINITY_GG_147228_c98_g1	TRINITY_GG_147228_c98_g1_i1	u	LG18	1	449
TRINITY_GG_39660_c1_g1	TRINITY_GG_39660_c1_g1_i1	u	LG13	1	284
TRINITY_GG_4947_c0_g1	TRINITY_GG_4947_c0_g1_i1	u	LG47	1	240
TRINITY_GG_57613_c28_g1	TRINITY_GG_57613_c28_g1_i1	u	LG9	2	267
TRINITY_GG_123371_c41_g1	TRINITY_GG_123371_c41_g1_i1	u	LG37	1	466
TRINITY_GG_127940_c26_g1	TRINITY_GG_127940_c26_g1_i1	u	LG36	4	629
TRINITY_GG_188002_c43_g1	TRINITY_GG_188002_c43_g1_i1	u	LG10	2	589
TRINITY_GG_68206_c0_g1	TRINITY_GG_68206_c0_g1_i1	u	LG28	1	278
TRINITY_GG_161851_c0_g1	TRINITY_GG_161851_c0_g1_i1	u	LG7	4	340
TRINITY_GG_150603_c0_g1	TRINITY_GG_150603_c0_g1_i1	u	LG38	2	315
TRINITY_GG_177424_c11_g1	TRINITY_GG_177424_c11_g1_i1	u	LG14	1	425
TRINITY_GG_83517_c0_g1	TRINITY_GG_83517_c0_g1_i1	u	LG32	3	1281
TRINITY_GG_133944_c10_g1	TRINITY_GG_133944_c10_g1_i1	u	LG8	8	2721
TRINITY_GG_158814_c0_g1	TRINITY_GG_158814_c0_g1_i1	u	LG15	1	880
TRINITY_GG_157303_c0_g1	TRINITY_GG_157303_c0_g1_i1	u	29003	2	241
TRINITY_GG_102290_c1_g1	TRINITY_GG_102290_c1_g1_i1	u	LG29	5	220
TRINITY_GG_99155_c34_g1	TRINITY_GG_99155_c34_g1_i1	u	29012	3	530
TRINITY_GG_97336_c5_g1	TRINITY_GG_97336_c5_g1_i1	u	LG48	2	1062
TRINITY_GG_117974_c0_g1	TRINITY_GG_117974_c0_g1_i1	u	LG44	3	410
TRINITY_GG_89992_c1_g1	TRINITY_GG_89992_c1_g1_i1	u	811	1	465
TRINITY_GG_99524_c3_g1	TRINITY_GG_99524_c3_g1_i1	u	820	1	399
TRINITY_GG_139718_c0_g1	TRINITY_GG_139718_c0_g1_i1	u	LG17	1	268
TRINITY_GG_32524_c0_g1	TRINITY_GG_32524_c0_g1_i1	u	10669	1	380
TRINITY_GG_129358_c2_g1	TRINITY_GG_129358_c2_g1_i1	u	LG45	2	1016
TRINITY_GG_158489_c23_g1	TRINITY_GG_158489_c23_g1_i1	u	LG15	2	444
TRINITY_GG_93186_c6_g1	TRINITY_GG_93186_c6_g1_i1	u	LG38	2	673
TRINITY_GG_154569_c0_g1	TRINITY_GG_154569_c0_g1_i1	u	LG30	1	333
TRINITY_GG_182554_c0_g1	TRINITY_GG_182554_c0_g1_i1	u	LG34	1	1000
TRINITY_GG_2798_c4_g1	TRINITY_GG_2798_c4_g1_i1	u	LG28	1	339
TRINITY_GG_125776_c72_g1	TRINITY_GG_125776_c72_g1_i1	u	LG20	4	667
TRINITY_GG_56089_c0_g1	TRINITY_GG_56089_c0_g1_i1	u	2727	2	234
TRINITY_GG_92882_c1_g1	TRINITY_GG_92882_c1_g1_i1	u	LG38	1	427
TRINITY_GG_74492_c96_g1	TRINITY_GG_74492_c96_g1_i1	u	LG6	1	248
TRINITY_GG_139593_c0_g1	TRINITY_GG_139593_c0_g1_i1	u	LG17	1	554
TRINITY_GG_178264_c2_g1	TRINITY_GG_178264_c2_g1_i1	u	LG14	4	389
TRINITY_GG_42799_c0_g1	TRINITY_GG_42799_c0_g1_i1	u	LG39	2	320
TRINITY_GG_1597_c0_g1	TRINITY_GG_1597_c0_g1_i1	u	LG23	2	873
TRINITY_GG_92121_c38_g1	TRINITY_GG_92121_c38_g1_i1	u	LG38	2	800
TRINITY_GG_181156_c49_g1	TRINITY_GG_181156_c49_g1_i1	u	LG25	2	402
TRINITY_GG_72326_c186_g1	TRINITY_GG_72326_c186_g1_i1	u	LG3	2	381
TRINITY_GG_160452_c43_g1	TRINITY_GG_160452_c43_g1_i2	u	LG36	1	456
TRINITY_GG_7832_c0_g1	TRINITY_GG_7832_c0_g1_i1	u	8279	1	211
TRINITY_GG_63516_c8_g1	TRINITY_GG_63516_c8_g1_i1	u	LG41	1	446
TRINITY_GG_43844_c53_g1	TRINITY_GG_43844_c53_g1_i1	u	1845	2	288
TRINITY_GG_114850_c2_g1	TRINITY_GG_114850_c2_g1_i1	u	4040	1	276
TRINITY_GG_92182_c60_g1	TRINITY_GG_92182_c60_g1_i1	u	LG38	2	739
TRINITY_GG_163910_c0_g1	TRINITY_GG_163910_c0_g1_i1	u	LG16	3	1962
TRINITY_GG_712_c0_g1	TRINITY_GG_712_c0_g1_i1	u	LG50	1	358
TRINITY_GG_56214_c0_g1	TRINITY_GG_56214_c0_g1_i1	u	1346	4	537
TRINITY_GG_59864_c43_g1	TRINITY_GG_59864_c43_g1_i1	u	LG26	1	349
TRINITY_GG_102052_c0_g1	TRINITY_GG_102052_c0_g1_i1	u	509	1	243
TRINITY_GG_76060_c188_g1	TRINITY_GG_76060_c188_g1_i1	u	LG5	2	259
TRINITY_GG_113740_c60_g1	TRINITY_GG_113740_c60_g1_i2	u	LG11	4	1068
TRINITY_GG_107285_c0_g1	TRINITY_GG_107285_c0_g1_i1	u	11053	1	251
TRINITY_GG_144414_c51_g1	TRINITY_GG_144414_c51_g1_i1	u	LG31	3	394
TRINITY_GG_180229_c0_g1	TRINITY_GG_180229_c0_g1_i1	u	LG7	3	307
TRINITY_GG_95854_c1_g1	TRINITY_GG_95854_c1_g1_i1	u	LG9	6	26417
TRINITY_GG_71130_c63_g1	TRINITY_GG_71130_c63_g1_i1	u	LG3	2	253
TRINITY_GG_83112_c0_g1	TRINITY_GG_83112_c0_g1_i1	u	LG32	1	408
TRINITY_GG_83347_c2_g1	TRINITY_GG_83347_c2_g1_i1	u	LG32	2	497
TRINITY_GG_109443_c1_g1	TRINITY_GG_109443_c1_g1_i1	u	LG41	1	905
TRINITY_GG_135_c12_g1	TRINITY_GG_135_c12_g1_i1	u	LG13	3	875
TRINITY_GG_150801_c0_g1	TRINITY_GG_150801_c0_g1_i1	u	LG34	1	583
TRINITY_GG_164878_c232_g1	TRINITY_GG_164878_c232_g1_i1	u	LG16	2	289
TRINITY_GG_56862_c38_g1	TRINITY_GG_56862_c38_g1_i1	u	LG9	4	395
TRINITY_GG_185723_c0_g1	TRINITY_GG_185723_c0_g1_i1	u	LG36	4	502
TRINITY_GG_170723_c6_g1	TRINITY_GG_170723_c6_g1_i1	u	LG27	2	451
TRINITY_GG_126434_c1_g1	TRINITY_GG_126434_c1_g1_i1	u	28817	1	331
TRINITY_GG_120094_c1_g1	TRINITY_GG_120094_c1_g1_i1	u	LG24	1	343
TRINITY_GG_138351_c0_g1	TRINITY_GG_138351_c0_g1_i1	u	LG17	3	451
TRINITY_GG_162209_c62_g1	TRINITY_GG_162209_c62_g1_i1	u	1596	1	512
TRINITY_GG_15968_c63_g1	TRINITY_GG_15968_c63_g1_i1	u	LG43	1	237
TRINITY_GG_120115_c18_g1	TRINITY_GG_120115_c18_g1_i1	u	LG24	3	631
TRINITY_GG_129233_c0_g1	TRINITY_GG_129233_c0_g1_i1	u	LG45	1	230
TRINITY_GG_350_c22_g1	TRINITY_GG_350_c22_g1_i1	u	LG50	1	424
TRINITY_GG_81207_c1_g1	TRINITY_GG_81207_c1_g1_i1	u	2182	2	312
TRINITY_GG_173115_c0_g1	TRINITY_GG_173115_c0_g1_i1	u	LG26	2	524
TRINITY_GG_2792_c0_g1	TRINITY_GG_2792_c0_g1_i1	u	LG23	1	210
TRINITY_GG_59479_c0_g1	TRINITY_GG_59479_c0_g1_i1	u	LG36	1	489
TRINITY_GG_11462_c74_g2	TRINITY_GG_11462_c74_g2_i1	u	LG46	5	594
TRINITY_GG_41259_c0_g1	TRINITY_GG_41259_c0_g1_i1	u	LG13	2	740
TRINITY_GG_64758_c1_g1	TRINITY_GG_64758_c1_g1_i1	u	12297	1	462
TRINITY_GG_139302_c0_g1	TRINITY_GG_139302_c0_g1_i1	u	LG17	4	643
TRINITY_GG_15840_c66_g2	TRINITY_GG_15840_c66_g2_i1	u	LG43	3	1412
TRINITY_GG_46289_c0_g1	TRINITY_GG_46289_c0_g1_i1	u	11744	4	561
TRINITY_GG_163518_c13_g1	TRINITY_GG_163518_c13_g1_i1	u	LG16	3	522
TRINITY_GG_110267_c32_g1	TRINITY_GG_110267_c32_g1_i1	u	LG41	1	1125
TRINITY_GG_107357_c0_g1	TRINITY_GG_107357_c0_g1_i1	u	LG15	2	479
TRINITY_GG_146079_c0_g1	TRINITY_GG_146079_c0_g1_i1	u	LG31	2	400
TRINITY_GG_148730_c48_g1	TRINITY_GG_148730_c48_g1_i1	u	LG18	2	451
TRINITY_GG_164593_c0_g1	TRINITY_GG_164593_c0_g1_i1	u	LG16	2	525
TRINITY_GG_137016_c42_g1	TRINITY_GG_137016_c42_g1_i1	u	LG29	1	217
TRINITY_GG_124667_c33_g1	TRINITY_GG_124667_c33_g1_i1	u	LG20	1	304
TRINITY_GG_167749_c7_g1	TRINITY_GG_167749_c7_g1_i1	u	LG21	2	331
TRINITY_GG_137102_c38_g1	TRINITY_GG_137102_c38_g1_i1	u	LG29	2	651
TRINITY_GG_173955_c139_g1	TRINITY_GG_173955_c139_g1_i1	u	LG26	1	270
TRINITY_GG_102201_c0_g1	TRINITY_GG_102201_c0_g1_i1	u	4275	2	874
TRINITY_GG_175675_c6_g1	TRINITY_GG_175675_c6_g1_i1	u	LG28	1	215
TRINITY_GG_106670_c3_g1	TRINITY_GG_106670_c3_g1_i1	u	1448	4	1635
TRINITY_GG_96716_c112_g1	TRINITY_GG_96716_c112_g1_i1	u	LG48	2	748
TRINITY_GG_173373_c31_g1	TRINITY_GG_173373_c31_g1_i1	u	LG26	2	266
TRINITY_GG_124666_c0_g1	TRINITY_GG_124666_c0_g1_i1	u	LG20	2	468
TRINITY_GG_125676_c0_g1	TRINITY_GG_125676_c0_g1_i1	u	LG20	1	635
TRINITY_GG_137504_c188_g1	TRINITY_GG_137504_c188_g1_i1	u	LG22	1	574
TRINITY_GG_76695_c35_g1	TRINITY_GG_76695_c35_g1_i1	u	LG5	5	956
TRINITY_GG_31059_c1_g1	TRINITY_GG_31059_c1_g1_i1	u	LG36	2	579
TRINITY_GG_94262_c23_g1	TRINITY_GG_94262_c23_g1_i1	u	LG12	4	291
TRINITY_GG_144414_c72_g1	TRINITY_GG_144414_c72_g1_i1	u	LG31	1	339
TRINITY_GG_32623_c0_g1	TRINITY_GG_32623_c0_g1_i1	u	11961	2	479
TRINITY_GG_111031_c28_g1	TRINITY_GG_111031_c28_g1_i1	u	995	1	446
TRINITY_GG_191298_c3_g1	TRINITY_GG_191298_c3_g1_i3	u	LG38	8	1669
TRINITY_GG_156608_c69_g1	TRINITY_GG_156608_c69_g1_i1	u	LG49	2	1045
TRINITY_GG_109016_c0_g1	TRINITY_GG_109016_c0_g1_i1	u	28969	2	895
TRINITY_GG_131074_c4_g1	TRINITY_GG_131074_c4_g1_i1	u	3977	1	250
TRINITY_GG_187653_c0_g1	TRINITY_GG_187653_c0_g1_i1	u	LG10	3	538
TRINITY_GG_82668_c3_g1	TRINITY_GG_82668_c3_g1_i1	u	LG32	1	1095
TRINITY_GG_79134_c71_g1	TRINITY_GG_79134_c71_g1_i1	u	LG43	1	607
TRINITY_GG_172857_c0_g1	TRINITY_GG_172857_c0_g1_i1	u	LG26	4	773
TRINITY_GG_22107_c0_g1	TRINITY_GG_22107_c0_g1_i1	u	5152	1	402
TRINITY_GG_48157_c0_g1	TRINITY_GG_48157_c0_g1_i1	u	LG11	3	240
[truncated: 70,908 more rows]

## Sheet: Known lncRNA
GeneID	TranscriptID
TRINITY_DN174496_c0_g2	TRINITY_DN174496_c0_g2_i1
TRINITY_DN174496_c0_g2	TRINITY_DN174496_c0_g2_i2
TRINITY_DN152008_c9_g1	TRINITY_DN152008_c9_g1_i3
TRINITY_DN174496_c0_g2	TRINITY_DN174496_c0_g2_i8
TRINITY_DN174496_c0_g2	TRINITY_DN174496_c0_g2_i5
TRINITY_DN174496_c0_g2	TRINITY_DN174496_c0_g2_i14
TRINITY_DN174496_c0_g2	TRINITY_DN174496_c0_g2_i13
TRINITY_DN174496_c0_g2	TRINITY_DN174496_c0_g2_i6
TRINITY_DN174496_c0_g2	TRINITY_DN174496_c0_g2_i4
TRINITY_DN152008_c9_g1	TRINITY_DN152008_c9_g1_i5
TRINITY_DN152008_c9_g1	TRINITY_DN152008_c9_g1_i1
TRINITY_DN152008_c9_g1	TRINITY_DN152008_c9_g1_i4
TRINITY_DN161390_c2_g2	TRINITY_DN161390_c2_g2_i1
TRINITY_DN163591_c1_g1	TRINITY_DN163591_c1_g1_i7
TRINITY_DN163591_c1_g1	TRINITY_DN163591_c1_g1_i6
TRINITY_DN163591_c1_g1	TRINITY_DN163591_c1_g1_i8
TRINITY_DN163591_c1_g1	TRINITY_DN163591_c1_g1_i4
TRINITY_DN163591_c1_g1	TRINITY_DN163591_c1_g1_i10
TRINITY_DN163591_c1_g1	TRINITY_DN163591_c1_g1_i2
TRINITY_DN163591_c1_g1	TRINITY_DN163591_c1_g1_i1
TRINITY_DN156262_c12_g1	TRINITY_DN156262_c12_g1_i1
TRINITY_DN157659_c3_g1	TRINITY_DN157659_c3_g1_i1
TRINITY_DN157659_c3_g1	TRINITY_DN157659_c3_g1_i2
TRINITY_DN136880_c0_g1	TRINITY_DN136880_c0_g1_i1
TRINITY_DN136880_c0_g1	TRINITY_DN136880_c0_g1_i2
TRINITY_DN174360_c0_g1	TRINITY_DN174360_c0_g1_i1
TRINITY_DN169428_c3_g1	TRINITY_DN169428_c3_g1_i5
TRINITY_DN169428_c3_g1	TRINITY_DN169428_c3_g1_i7
TRINITY_DN169428_c3_g1	TRINITY_DN169428_c3_g1_i6
TRINITY_DN169428_c3_g1	TRINITY_DN169428_c3_g1_i4
TRINITY_DN162549_c6_g1	TRINITY_DN162549_c6_g1_i1
TRINITY_DN174233_c1_g1	TRINITY_DN174233_c1_g1_i1
TRINITY_DN188405_c0_g1	TRINITY_DN188405_c0_g1_i1
TRINITY_DN170928_c0_g1	TRINITY_DN170928_c0_g1_i2
TRINITY_DN170928_c0_g1	TRINITY_DN170928_c0_g1_i3
TRINITY_DN170928_c0_g1	TRINITY_DN170928_c0_g1_i5
TRINITY_DN170928_c0_g1	TRINITY_DN170928_c0_g1_i1
TRINITY_DN156231_c3_g1	TRINITY_DN156231_c3_g1_i8
TRINITY_DN156231_c3_g1	TRINITY_DN156231_c3_g1_i9
TRINITY_DN156231_c3_g1	TRINITY_DN156231_c3_g1_i4
TRINITY_DN156231_c3_g1	TRINITY_DN156231_c3_g1_i3
TRINITY_DN167599_c3_g4	TRINITY_DN167599_c3_g4_i1
TRINITY_DN173667_c0_g1	TRINITY_DN173667_c0_g1_i1
TRINITY_DN167599_c3_g4	TRINITY_DN167599_c3_g4_i2
TRINITY_DN164541_c1_g3	TRINITY_DN164541_c1_g3_i1
TRINITY_DN156215_c3_g1	TRINITY_DN156215_c3_g1_i2
TRINITY_DN173819_c6_g9	TRINITY_DN173819_c6_g9_i1
TRINITY_DN156215_c3_g1	TRINITY_DN156215_c3_g1_i1
TRINITY_DN159325_c0_g1	TRINITY_DN159325_c0_g1_i5
TRINITY_DN159325_c0_g1	TRINITY_DN159325_c0_g1_i4
TRINITY_DN159325_c0_g1	TRINITY_DN159325_c0_g1_i1
TRINITY_DN168978_c3_g3	TRINITY_DN168978_c3_g3_i8
TRINITY_DN172029_c2_g1	TRINITY_DN172029_c2_g1_i3
TRINITY_DN161384_c4_g2	TRINITY_DN161384_c4_g2_i1
TRINITY_DN163203_c3_g2	TRINITY_DN163203_c3_g2_i2
TRINITY_DN163203_c3_g2	TRINITY_DN163203_c3_g2_i1
TRINITY_DN163203_c3_g2	TRINITY_DN163203_c3_g2_i3
TRINITY_DN165018_c19_g1	TRINITY_DN165018_c19_g1_i1
TRINITY_DN169129_c0_g1	TRINITY_DN169129_c0_g1_i1
TRINITY_DN169129_c0_g1	TRINITY_DN169129_c0_g1_i2
TRINITY_DN171645_c4_g2	TRINITY_DN171645_c4_g2_i1
TRINITY_DN171482_c0_g4	TRINITY_DN171482_c0_g4_i1
TRINITY_DN169231_c0_g2	TRINITY_DN169231_c0_g2_i2
TRINITY_DN169231_c0_g1	TRINITY_DN169231_c0_g1_i1
TRINITY_DN169231_c0_g1	TRINITY_DN169231_c0_g1_i4
TRINITY_DN169231_c0_g1	TRINITY_DN169231_c0_g1_i6
TRINITY_DN169231_c0_g1	TRINITY_DN169231_c0_g1_i5
TRINITY_DN169231_c0_g1	TRINITY_DN169231_c0_g1_i2
TRINITY_DN169231_c0_g2	TRINITY_DN169231_c0_g2_i1
TRINITY_DN171482_c0_g2	TRINITY_DN171482_c0_g2_i9
TRINITY_DN171482_c0_g2	TRINITY_DN171482_c0_g2_i3
TRINITY_DN162065_c1_g1	TRINITY_DN162065_c1_g1_i5
TRINITY_DN162065_c1_g1	TRINITY_DN162065_c1_g1_i9
TRINITY_DN162065_c1_g1	TRINITY_DN162065_c1_g1_i8
TRINITY_DN162065_c1_g1	TRINITY_DN162065_c1_g1_i6
TRINITY_DN162065_c1_g1	TRINITY_DN162065_c1_g1_i1
TRINITY_DN151586_c9_g1	TRINITY_DN151586_c9_g1_i1
TRINITY_DN163540_c0_g1	TRINITY_DN163540_c0_g1_i8
TRINITY_DN163540_c0_g1	TRINITY_DN163540_c0_g1_i3
TRINITY_DN163540_c0_g1	TRINITY_DN163540_c0_g1_i5
TRINITY_DN173329_c0_g2	TRINITY_DN173329_c0_g2_i2
TRINITY_DN173329_c0_g2	TRINITY_DN173329_c0_g2_i1
TRINITY_DN170013_c1_g3	TRINITY_DN170013_c1_g3_i1
TRINITY_DN167590_c1_g1	TRINITY_DN167590_c1_g1_i7
TRINITY_DN168509_c2_g1	TRINITY_DN168509_c2_g1_i7
TRINITY_DN157431_c3_g4	TRINITY_DN157431_c3_g4_i1
TRINITY_DN172271_c1_g1	TRINITY_DN172271_c1_g1_i4
TRINITY_DN172271_c1_g1	TRINITY_DN172271_c1_g1_i8
TRINITY_DN172271_c1_g1	TRINITY_DN172271_c1_g1_i5
TRINITY_DN172271_c1_g1	TRINITY_DN172271_c1_g1_i12
TRINITY_DN172271_c1_g1	TRINITY_DN172271_c1_g1_i10
TRINITY_DN172271_c1_g1	TRINITY_DN172271_c1_g1_i9
TRINITY_DN172271_c1_g1	TRINITY_DN172271_c1_g1_i11
TRINITY_DN168178_c5_g5	TRINITY_DN168178_c5_g5_i1
TRINITY_DN162498_c6_g2	TRINITY_DN162498_c6_g2_i2
TRINITY_DN189533_c0_g1	TRINITY_DN189533_c0_g1_i1
TRINITY_DN174244_c0_g1	TRINITY_DN174244_c0_g1_i4
TRINITY_DN153833_c4_g1	TRINITY_DN153833_c4_g1_i3
TRINITY_DN161176_c3_g4	TRINITY_DN161176_c3_g4_i1
TRINITY_DN158934_c2_g7	TRINITY_DN158934_c2_g7_i1
TRINITY_DN160488_c0_g1	TRINITY_DN160488_c0_g1_i3
TRINITY_DN160488_c0_g1	TRINITY_DN160488_c0_g1_i1
TRINITY_DN160488_c0_g1	TRINITY_DN160488_c0_g1_i7
TRINITY_DN160488_c0_g1	TRINITY_DN160488_c0_g1_i6
TRINITY_DN160488_c0_g1	TRINITY_DN160488_c0_g1_i2
TRINITY_DN160488_c0_g1	TRINITY_DN160488_c0_g1_i4
TRINITY_DN151500_c11_g2	TRINITY_DN151500_c11_g2_i1
TRINITY_DN158243_c10_g1	TRINITY_DN158243_c10_g1_i1
TRINITY_DN154695_c6_g7	TRINITY_DN154695_c6_g7_i1
TRINITY_DN158439_c0_g1	TRINITY_DN158439_c0_g1_i5
TRINITY_DN158439_c0_g1	TRINITY_DN158439_c0_g1_i3
TRINITY_DN158439_c0_g1	TRINITY_DN158439_c0_g1_i4
TRINITY_DN170269_c3_g1	TRINITY_DN170269_c3_g1_i2
TRINITY_DN166198_c1_g1	TRINITY_DN166198_c1_g1_i4
TRINITY_DN166198_c1_g1	TRINITY_DN166198_c1_g1_i10
TRINITY_DN166198_c1_g1	TRINITY_DN166198_c1_g1_i9
TRINITY_DN166198_c1_g1	TRINITY_DN166198_c1_g1_i5
TRINITY_DN166198_c1_g1	TRINITY_DN166198_c1_g1_i3
TRINITY_DN174118_c2_g1	TRINITY_DN174118_c2_g1_i7
TRINITY_DN174118_c2_g1	TRINITY_DN174118_c2_g1_i1
TRINITY_DN174224_c1_g6	TRINITY_DN174224_c1_g6_i1
TRINITY_DN146746_c0_g2	TRINITY_DN146746_c0_g2_i1
TRINITY_DN146746_c0_g2	TRINITY_DN146746_c0_g2_i2
TRINITY_DN153357_c7_g3	TRINITY_DN153357_c7_g3_i9
TRINITY_DN153357_c7_g3	TRINITY_DN153357_c7_g3_i6
TRINITY_DN171370_c0_g2	TRINITY_DN171370_c0_g2_i1
TRINITY_DN171370_c0_g3	TRINITY_DN171370_c0_g3_i2
TRINITY_DN171370_c0_g3	TRINITY_DN171370_c0_g3_i13
TRINITY_DN171370_c0_g3	TRINITY_DN171370_c0_g3_i9
TRINITY_DN171370_c0_g3	TRINITY_DN171370_c0_g3_i1
TRINITY_DN157442_c2_g1	TRINITY_DN157442_c2_g1_i8
TRINITY_DN154974_c7_g1	TRINITY_DN154974_c7_g1_i6
TRINITY_DN154974_c7_g1	TRINITY_DN154974_c7_g1_i1
TRINITY_DN154974_c7_g1	TRINITY_DN154974_c7_g1_i4
TRINITY_DN154974_c7_g1	TRINITY_DN154974_c7_g1_i3
TRINITY_DN154974_c7_g1	TRINITY_DN154974_c7_g1_i8
TRINITY_DN154974_c7_g1	TRINITY_DN154974_c7_g1_i2
TRINITY_DN154974_c7_g1	TRINITY_DN154974_c7_g1_i7
TRINITY_DN162596_c3_g1	TRINITY_DN162596_c3_g1_i8
TRINITY_DN162596_c3_g1	TRINITY_DN162596_c3_g1_i3
TRINITY_DN162596_c3_g1	TRINITY_DN162596_c3_g1_i2
TRINITY_DN170096_c1_g1	TRINITY_DN170096_c1_g1_i19
TRINITY_DN170096_c1_g1	TRINITY_DN170096_c1_g1_i20
TRINITY_DN170096_c1_g1	TRINITY_DN170096_c1_g1_i3
TRINITY_DN170096_c1_g1	TRINITY_DN170096_c1_g1_i14
TRINITY_DN170096_c1_g1	TRINITY_DN170096_c1_g1_i10
TRINITY_DN170096_c1_g1	TRINITY_DN170096_c1_g1_i8
TRINITY_DN170096_c1_g1	TRINITY_DN170096_c1_g1_i6
TRINITY_DN170096_c1_g1	TRINITY_DN170096_c1_g1_i22
TRINITY_DN170096_c1_g1	TRINITY_DN170096_c1_g1_i21
TRINITY_DN170096_c1_g1	TRINITY_DN170096_c1_g1_i1
TRINITY_DN170096_c1_g1	TRINITY_DN170096_c1_g1_i5
TRINITY_DN170096_c1_g1	TRINITY_DN170096_c1_g1_i16
TRINITY_DN170096_c1_g1	TRINITY_DN170096_c1_g1_i18
TRINITY_DN170096_c1_g1	TRINITY_DN170096_c1_g1_i9
TRINITY_DN141449_c0_g1	TRINITY_DN141449_c0_g1_i1
TRINITY_DN159128_c3_g2	TRINITY_DN159128_c3_g2_i3
TRINITY_DN159128_c3_g2	TRINITY_DN159128_c3_g2_i2
TRINITY_DN172071_c2_g1	TRINITY_DN172071_c2_g1_i12
TRINITY_DN172071_c2_g1	TRINITY_DN172071_c2_g1_i11
TRINITY_DN172071_c2_g1	TRINITY_DN172071_c2_g1_i1
TRINITY_DN172071_c2_g1	TRINITY_DN172071_c2_g1_i2
TRINITY_DN156215_c1_g1	TRINITY_DN156215_c1_g1_i1
TRINITY_DN160763_c0_g2	TRINITY_DN160763_c0_g2_i3
TRINITY_DN164789_c2_g13	TRINITY_DN164789_c2_g13_i1
TRINITY_DN170876_c1_g1	TRINITY_DN170876_c1_g1_i3
TRINITY_DN170876_c1_g1	TRINITY_DN170876_c1_g1_i2
TRINITY_DN173606_c0_g1	TRINITY_DN173606_c0_g1_i1
TRINITY_DN171480_c1_g3	TRINITY_DN171480_c1_g3_i5
TRINITY_DN164963_c8_g9	TRINITY_DN164963_c8_g9_i1
TRINITY_DN158571_c3_g1	TRINITY_DN158571_c3_g1_i3
TRINITY_DN153612_c6_g2	TRINITY_DN153612_c6_g2_i10
TRINITY_DN153612_c6_g2	TRINITY_DN153612_c6_g2_i9
TRINITY_DN153612_c6_g2	TRINITY_DN153612_c6_g2_i5
TRINITY_DN169697_c0_g1	TRINITY_DN169697_c0_g1_i7
TRINITY_DN169697_c0_g1	TRINITY_DN169697_c0_g1_i2
TRINITY_DN169697_c0_g1	TRINITY_DN169697_c0_g1_i9
TRINITY_DN169697_c0_g1	TRINITY_DN169697_c0_g1_i8
TRINITY_DN174745_c1_g2	TRINITY_DN174745_c1_g2_i2
TRINITY_DN174745_c1_g2	TRINITY_DN174745_c1_g2_i6
TRINITY_DN174745_c1_g2	TRINITY_DN174745_c1_g2_i4
TRINITY_DN144392_c0_g1	TRINITY_DN144392_c0_g1_i2
TRINITY_DN155692_c11_g4	TRINITY_DN155692_c11_g4_i3
TRINITY_DN155692_c11_g4	TRINITY_DN155692_c11_g4_i2
TRINITY_DN155692_c11_g4	TRINITY_DN155692_c11_g4_i1
TRINITY_DN163102_c4_g3	TRINITY_DN163102_c4_g3_i6
TRINITY_DN158571_c3_g8	TRINITY_DN158571_c3_g8_i1
TRINITY_DN166899_c7_g1	TRINITY_DN166899_c7_g1_i5
TRINITY_DN153063_c4_g4	TRINITY_DN153063_c4_g4_i1
TRINITY_DN152428_c1_g3	TRINITY_DN152428_c1_g3_i1
TRINITY_DN164331_c2_g4	TRINITY_DN164331_c2_g4_i2
TRINITY_DN150717_c3_g9	TRINITY_DN150717_c3_g9_i1
TRINITY_DN151069_c0_g1	TRINITY_DN151069_c0_g1_i3
TRINITY_DN132699_c0_g1	TRINITY_DN132699_c0_g1_i1
TRINITY_DN168550_c1_g1	TRINITY_DN168550_c1_g1_i9
TRINITY_DN168550_c1_g1	TRINITY_DN168550_c1_g1_i7
TRINITY_DN168550_c1_g1	TRINITY_DN168550_c1_g1_i6
TRINITY_DN168550_c1_g1	TRINITY_DN168550_c1_g1_i5
TRINITY_DN168550_c1_g1	TRINITY_DN168550_c1_g1_i1
TRINITY_DN168550_c1_g1	TRINITY_DN168550_c1_g1_i3
TRINITY_DN168550_c1_g1	TRINITY_DN168550_c1_g1_i8
TRINITY_DN168550_c1_g1	TRINITY_DN168550_c1_g1_i2
TRINITY_DN65620_c0_g1	TRINITY_DN65620_c0_g1_i1
TRINITY_DN155018_c1_g1	TRINITY_DN155018_c1_g1_i1
TRINITY_DN155018_c1_g1	TRINITY_DN155018_c1_g1_i4
TRINITY_DN155018_c1_g1	TRINITY_DN155018_c1_g1_i3
TRINITY_DN155018_c1_g1	TRINITY_DN155018_c1_g1_i6
TRINITY_DN155018_c1_g1	TRINITY_DN155018_c1_g1_i5
TRINITY_DN155018_c1_g1	TRINITY_DN155018_c1_g1_i2
TRINITY_DN165205_c1_g4	TRINITY_DN165205_c1_g4_i1
TRINITY_DN189525_c0_g1	TRINITY_DN189525_c0_g1_i1
TRINITY_DN165884_c1_g1	TRINITY_DN165884_c1_g1_i3
TRINITY_DN165884_c1_g1	TRINITY_DN165884_c1_g1_i4
TRINITY_DN165884_c1_g1	TRINITY_DN165884_c1_g1_i1
TRINITY_DN165884_c1_g1	TRINITY_DN165884_c1_g1_i6
TRINITY_DN165884_c1_g1	TRINITY_DN165884_c1_g1_i2
TRINITY_DN140705_c0_g1	TRINITY_DN140705_c0_g1_i1
TRINITY_DN158721_c6_g1	TRINITY_DN158721_c6_g1_i3
TRINITY_DN158721_c6_g1	TRINITY_DN158721_c6_g1_i1
TRINITY_DN62559_c0_g1	TRINITY_DN62559_c0_g1_i1
TRINITY_DN171039_c2_g1	TRINITY_DN171039_c2_g1_i1
TRINITY_DN171039_c2_g1	TRINITY_DN171039_c2_g1_i5
TRINITY_DN171039_c2_g1	TRINITY_DN171039_c2_g1_i2
TRINITY_DN171039_c2_g1	TRINITY_DN171039_c2_g1_i6
TRINITY_DN154108_c0_g1	TRINITY_DN154108_c0_g1_i3
TRINITY_DN154108_c1_g2	TRINITY_DN154108_c1_g2_i1
TRINITY_DN119566_c0_g1	TRINITY_DN119566_c0_g1_i1
TRINITY_DN157900_c0_g1	TRINITY_DN157900_c0_g1_i7
TRINITY_DN157900_c0_g1	TRINITY_DN157900_c0_g1_i3
TRINITY_DN157900_c0_g1	TRINITY_DN157900_c0_g1_i1
TRINITY_DN157900_c0_g1	TRINITY_DN157900_c0_g1_i4
TRINITY_DN157900_c0_g1	TRINITY_DN157900_c0_g1_i2
TRINITY_DN167230_c3_g1	TRINITY_DN167230_c3_g1_i3
TRINITY_DN167230_c3_g1	TRINITY_DN167230_c3_g1_i9
TRINITY_DN167230_c3_g1	TRINITY_DN167230_c3_g1_i8
TRINITY_DN163580_c0_g2	TRINITY_DN163580_c0_g2_i2
TRINITY_DN163580_c0_g2	TRINITY_DN163580_c0_g2_i7
TRINITY_DN163580_c0_g2	TRINITY_DN163580_c0_g2_i5
TRINITY_DN163580_c0_g2	TRINITY_DN163580_c0_g2_i1
TRINITY_DN160448_c4_g2	TRINITY_DN160448_c4_g2_i3
TRINITY_DN160448_c4_g2	TRINITY_DN160448_c4_g2_i1
TRINITY_DN123697_c0_g2	TRINITY_DN123697_c0_g2_i2
TRINITY_DN150301_c0_g2	TRINITY_DN150301_c0_g2_i1
TRINITY_DN162444_c13_g4	TRINITY_DN162444_c13_g4_i1
TRINITY_DN152318_c0_g1	TRINITY_DN152318_c0_g1_i5
TRINITY_DN24256_c0_g1	TRINITY_DN24256_c0_g1_i1
TRINITY_DN90225_c0_g1	TRINITY_DN90225_c0_g1_i1
TRINITY_DN162495_c0_g1	TRINITY_DN162495_c0_g1_i9
TRINITY_DN162495_c0_g1	TRINITY_DN162495_c0_g1_i4
TRINITY_DN162495_c0_g1	TRINITY_DN162495_c0_g1_i7
TRINITY_DN162495_c0_g1	TRINITY_DN162495_c0_g1_i19
TRINITY_DN162495_c0_g1	TRINITY_DN162495_c0_g1_i13
TRINITY_DN162495_c0_g1	TRINITY_DN162495_c0_g1_i8
TRINITY_DN162495_c0_g1	TRINITY_DN162495_c0_g1_i12
TRINITY_DN162495_c0_g1	TRINITY_DN162495_c0_g1_i2
TRINITY_DN162495_c0_g1	TRINITY_DN162495_c0_g1_i15
TRINITY_DN160291_c13_g1	TRINITY_DN160291_c13_g1_i1
TRINITY_DN169827_c1_g1	TRINITY_DN169827_c1_g1_i3
TRINITY_DN169827_c1_g1	TRINITY_DN169827_c1_g1_i1
TRINITY_DN169827_c1_g1	TRINITY_DN169827_c1_g1_i2
TRINITY_DN168503_c3_g1	TRINITY_DN168503_c3_g1_i1
TRINITY_DN161165_c0_g5	TRINITY_DN161165_c0_g5_i1
TRINITY_DN121523_c0_g1	TRINITY_DN121523_c0_g1_i1
TRINITY_DN140084_c0_g1	TRINITY_DN140084_c0_g1_i2
TRINITY_DN140084_c0_g1	TRINITY_DN140084_c0_g1_i3
TRINITY_DN165469_c0_g3	TRINITY_DN165469_c0_g3_i2
TRINITY_DN159243_c1_g2	TRINITY_DN159243_c1_g2_i1
TRINITY_DN173336_c3_g3	TRINITY_DN173336_c3_g3_i6
TRINITY_DN154491_c3_g3	TRINITY_DN154491_c3_g3_i1
TRINITY_DN173336_c3_g3	TRINITY_DN173336_c3_g3_i5
TRINITY_DN154491_c3_g1	TRINITY_DN154491_c3_g1_i1
TRINITY_DN173336_c3_g3	TRINITY_DN173336_c3_g3_i3
TRINITY_DN164916_c1_g2	TRINITY_DN164916_c1_g2_i4
TRINITY_DN140707_c0_g1	TRINITY_DN140707_c0_g1_i2
TRINITY_DN140707_c0_g1	TRINITY_DN140707_c0_g1_i1
TRINITY_DN155060_c7_g2	TRINITY_DN155060_c7_g2_i1
TRINITY_DN120824_c0_g1	TRINITY_DN120824_c0_g1_i1
TRINITY_DN153740_c5_g1	TRINITY_DN153740_c5_g1_i2
TRINITY_DN153740_c5_g1	TRINITY_DN153740_c5_g1_i1
TRINITY_DN153198_c7_g2	TRINITY_DN153198_c7_g2_i1
TRINITY_DN162442_c8_g3	TRINITY_DN162442_c8_g3_i1
TRINITY_DN172181_c1_g1	TRINITY_DN172181_c1_g1_i7
TRINITY_DN162241_c3_g2	TRINITY_DN162241_c3_g2_i5
TRINITY_DN160644_c0_g1	TRINITY_DN160644_c0_g1_i8
TRINITY_DN160644_c0_g1	TRINITY_DN160644_c0_g1_i11
TRINITY_DN160644_c0_g1	TRINITY_DN160644_c0_g1_i2
TRINITY_DN160644_c0_g1	TRINITY_DN160644_c0_g1_i7
TRINITY_DN160757_c9_g1	TRINITY_DN160757_c9_g1_i1
TRINITY_DN138752_c0_g2	TRINITY_DN138752_c0_g2_i1
TRINITY_DN166422_c3_g2	TRINITY_DN166422_c3_g2_i1
TRINITY_DN150933_c1_g1	TRINITY_DN150933_c1_g1_i3
TRINITY_DN156723_c2_g3	TRINITY_DN156723_c2_g3_i1
TRINITY_DN171317_c0_g1	TRINITY_DN171317_c0_g1_i13
TRINITY_DN171317_c0_g1	TRINITY_DN171317_c0_g1_i3
TRINITY_DN171317_c0_g1	TRINITY_DN171317_c0_g1_i12
TRINITY_DN171317_c0_g1	TRINITY_DN171317_c0_g1_i2
TRINITY_DN171317_c0_g1	TRINITY_DN171317_c0_g1_i18
TRINITY_DN171317_c0_g1	TRINITY_DN171317_c0_g1_i17
TRINITY_DN171317_c0_g1	TRINITY_DN171317_c0_g1_i7
TRINITY_DN171317_c0_g1	TRINITY_DN171317_c0_g1_i6
TRINITY_DN171317_c0_g1	TRINITY_DN171317_c0_g1_i5
TRINITY_DN171317_c0_g1	TRINITY_DN171317_c0_g1_i8
TRINITY_DN171317_c0_g1	TRINITY_DN171317_c0_g1_i14
TRINITY_DN171317_c0_g1	TRINITY_DN171317_c0_g1_i1
TRINITY_DN154353_c5_g1	TRINITY_DN154353_c5_g1_i1
TRINITY_DN126070_c0_g1	TRINITY_DN126070_c0_g1_i1
TRINITY_DN149354_c0_g1	TRINITY_DN149354_c0_g1_i1
TRINITY_DN155310_c2_g1	TRINITY_DN155310_c2_g1_i1
TRINITY_DN167460_c3_g8	TRINITY_DN167460_c3_g8_i1
TRINITY_DN173696_c1_g1	TRINITY_DN173696_c1_g1_i2
TRINITY_DN158474_c2_g1	TRINITY_DN158474_c2_g1_i3
TRINITY_DN158474_c2_g1	TRINITY_DN158474_c2_g1_i2
TRINITY_DN160672_c3_g3	TRINITY_DN160672_c3_g3_i2
TRINITY_DN136512_c0_g2	TRINITY_DN136512_c0_g2_i1
TRINITY_DN136512_c0_g2	TRINITY_DN136512_c0_g2_i2
TRINITY_DN134106_c0_g2	TRINITY_DN134106_c0_g2_i1
TRINITY_DN169101_c2_g3	TRINITY_DN169101_c2_g3_i1
TRINITY_DN104102_c0_g1	TRINITY_DN104102_c0_g1_i1
TRINITY_DN170914_c0_g4	TRINITY_DN170914_c0_g4_i1
TRINITY_DN171745_c3_g1	TRINITY_DN171745_c3_g1_i3
TRINITY_DN171745_c3_g1	TRINITY_DN171745_c3_g1_i2
TRINITY_DN127571_c0_g1	TRINITY_DN127571_c0_g1_i1
TRINITY_DN155479_c0_g1	TRINITY_DN155479_c0_g1_i9
TRINITY_DN155479_c0_g1	TRINITY_DN155479_c0_g1_i3
TRINITY_DN155479_c0_g1	TRINITY_DN155479_c0_g1_i2
TRINITY_DN155479_c0_g1	TRINITY_DN155479_c0_g1_i10
TRINITY_DN155479_c0_g1	TRINITY_DN155479_c0_g1_i11
TRINITY_DN155479_c0_g1	TRINITY_DN155479_c0_g1_i8
TRINITY_DN155479_c0_g1	TRINITY_DN155479_c0_g1_i6
TRINITY_DN155479_c0_g1	TRINITY_DN155479_c0_g1_i5
TRINITY_DN125125_c0_g2	TRINITY_DN125125_c0_g2_i1
TRINITY_DN158096_c4_g4	TRINITY_DN158096_c4_g4_i1
TRINITY_DN168515_c1_g1	TRINITY_DN168515_c1_g1_i4
TRINITY_DN168515_c1_g1	TRINITY_DN168515_c1_g1_i3
TRINITY_DN168515_c1_g1	TRINITY_DN168515_c1_g1_i2
TRINITY_DN168515_c1_g1	TRINITY_DN168515_c1_g1_i1
TRINITY_DN151651_c0_g1	TRINITY_DN151651_c0_g1_i8
TRINITY_DN151651_c0_g1	TRINITY_DN151651_c0_g1_i6
TRINITY_DN151651_c0_g1	TRINITY_DN151651_c0_g1_i5
TRINITY_DN151651_c0_g1	TRINITY_DN151651_c0_g1_i2
TRINITY_DN151651_c0_g1	TRINITY_DN151651_c0_g1_i11
TRINITY_DN151651_c0_g1	TRINITY_DN151651_c0_g1_i7
TRINITY_DN168646_c3_g2	TRINITY_DN168646_c3_g2_i1
TRINITY_DN152783_c3_g1	TRINITY_DN152783_c3_g1_i10
TRINITY_DN152783_c3_g1	TRINITY_DN152783_c3_g1_i1
TRINITY_DN161165_c0_g3	TRINITY_DN161165_c0_g3_i2
TRINITY_DN161165_c0_g3	TRINITY_DN161165_c0_g3_i5
TRINITY_DN161165_c0_g3	TRINITY_DN161165_c0_g3_i4
TRINITY_DN161165_c0_g3	TRINITY_DN161165_c0_g3_i1
TRINITY_DN161165_c0_g3	TRINITY_DN161165_c0_g3_i3
TRINITY_DN172823_c0_g1	TRINITY_DN172823_c0_g1_i1
TRINITY_DN130410_c0_g1	TRINITY_DN130410_c0_g1_i1
TRINITY_DN173104_c0_g1	TRINITY_DN173104_c0_g1_i1
TRINITY_DN173104_c0_g1	TRINITY_DN173104_c0_g1_i8
TRINITY_DN173104_c0_g1	TRINITY_DN173104_c0_g1_i2
TRINITY_DN173104_c0_g1	TRINITY_DN173104_c0_g1_i4
TRINITY_DN171934_c1_g4	TRINITY_DN171934_c1_g4_i1
TRINITY_DN160276_c3_g4	TRINITY_DN160276_c3_g4_i1
TRINITY_DN153063_c4_g5	TRINITY_DN153063_c4_g5_i1
TRINITY_DN152394_c2_g5	TRINITY_DN152394_c2_g5_i1
TRINITY_DN152394_c2_g5	TRINITY_DN152394_c2_g5_i2
TRINITY_DN164811_c2_g1	TRINITY_DN164811_c2_g1_i3
TRINITY_DN164811_c2_g1	TRINITY_DN164811_c2_g1_i1
TRINITY_DN164811_c2_g1	TRINITY_DN164811_c2_g1_i2
TRINITY_DN164811_c2_g1	TRINITY_DN164811_c2_g1_i4
TRINITY_DN154504_c0_g1	TRINITY_DN154504_c0_g1_i3
TRINITY_DN154504_c0_g1	TRINITY_DN154504_c0_g1_i1
TRINITY_DN154504_c0_g1	TRINITY_DN154504_c0_g1_i5
TRINITY_DN151596_c1_g1	TRINITY_DN151596_c1_g1_i1
TRINITY_DN156542_c0_g2	TRINITY_DN156542_c0_g2_i2
TRINITY_DN156542_c0_g2	TRINITY_DN156542_c0_g2_i1
TRINITY_DN101017_c0_g1	TRINITY_DN101017_c0_g1_i1
TRINITY_DN152949_c3_g1	TRINITY_DN152949_c3_g1_i1
TRINITY_DN154420_c5_g1	TRINITY_DN154420_c5_g1_i2
TRINITY_DN168166_c0_g3	TRINITY_DN168166_c0_g3_i1
TRINITY_DN165577_c1_g3	TRINITY_DN165577_c1_g3_i9
TRINITY_DN165577_c1_g3	TRINITY_DN165577_c1_g3_i8
TRINITY_DN156725_c8_g1	TRINITY_DN156725_c8_g1_i1
TRINITY_DN131189_c0_g1	TRINITY_DN131189_c0_g1_i1
TRINITY_DN220541_c0_g1	TRINITY_DN220541_c0_g1_i1
TRINITY_DN141045_c1_g1	TRINITY_DN141045_c1_g1_i1
TRINITY_DN141045_c1_g1	TRINITY_DN141045_c1_g1_i2
TRINITY_DN130419_c0_g1	TRINITY_DN130419_c0_g1_i1
TRINITY_DN117064_c0_g1	TRINITY_DN117064_c0_g1_i1
TRINITY_DN164988_c3_g1	TRINITY_DN164988_c3_g1_i1
TRINITY_DN165042_c0_g1	TRINITY_DN165042_c0_g1_i17
TRINITY_DN165042_c0_g1	TRINITY_DN165042_c0_g1_i5
TRINITY_DN165042_c0_g1	TRINITY_DN165042_c0_g1_i7
TRINITY_DN158147_c9_g1	TRINITY_DN158147_c9_g1_i4
TRINITY_DN158147_c9_g1	TRINITY_DN158147_c9_g1_i2
TRINITY_DN168094_c0_g7	TRINITY_DN168094_c0_g7_i1
TRINITY_DN152514_c1_g7	TRINITY_DN152514_c1_g7_i1
TRINITY_DN155969_c0_g1	TRINITY_DN155969_c0_g1_i1
TRINITY_DN155969_c0_g1	TRINITY_DN155969_c0_g1_i11
TRINITY_DN155969_c0_g1	TRINITY_DN155969_c0_g1_i5
TRINITY_DN155969_c0_g1	TRINITY_DN155969_c0_g1_i17
TRINITY_DN155969_c0_g1	TRINITY_DN155969_c0_g1_i18
TRINITY_DN155969_c0_g1	TRINITY_DN155969_c0_g1_i2
TRINITY_DN166704_c4_g1	TRINITY_DN166704_c4_g1_i8
TRINITY_DN166704_c4_g1	TRINITY_DN166704_c4_g1_i17
TRINITY_DN156585_c3_g3	TRINITY_DN156585_c3_g3_i1
TRINITY_DN156585_c3_g1	TRINITY_DN156585_c3_g1_i2
TRINITY_DN153272_c3_g1	TRINITY_DN153272_c3_g1_i4
TRINITY_DN153272_c3_g1	TRINITY_DN153272_c3_g1_i1
TRINITY_DN142829_c0_g1	TRINITY_DN142829_c0_g1_i4
TRINITY_DN142829_c0_g1	TRINITY_DN142829_c0_g1_i2
TRINITY_DN142829_c0_g1	TRINITY_DN142829_c0_g1_i1
TRINITY_DN153959_c0_g1	TRINITY_DN153959_c0_g1_i5
TRINITY_DN153959_c0_g1	TRINITY_DN153959_c0_g1_i2
TRINITY_DN150544_c0_g1	TRINITY_DN150544_c0_g1_i2
TRINITY_DN150544_c0_g1	TRINITY_DN150544_c0_g1_i3
TRINITY_DN150544_c0_g1	TRINITY_DN150544_c0_g1_i5
TRINITY_DN150544_c0_g1	TRINITY_DN150544_c0_g1_i1
TRINITY_DN150544_c0_g1	TRINITY_DN150544_c0_g1_i4
TRINITY_DN150544_c0_g1	TRINITY_DN150544_c0_g1_i6
TRINITY_DN166149_c4_g2	TRINITY_DN166149_c4_g2_i1
TRINITY_DN167426_c0_g2	TRINITY_DN167426_c0_g2_i3
TRINITY_DN167426_c0_g2	TRINITY_DN167426_c0_g2_i1
TRINITY_DN165757_c5_g2	TRINITY_DN165757_c5_g2_i1
TRINITY_DN95950_c0_g1	TRINITY_DN95950_c0_g1_i1
TRINITY_DN172775_c5_g1	TRINITY_DN172775_c5_g1_i1
TRINITY_DN132406_c0_g1	TRINITY_DN132406_c0_g1_i3
TRINITY_DN132406_c0_g1	TRINITY_DN132406_c0_g1_i1
TRINITY_DN132406_c0_g1	TRINITY_DN132406_c0_g1_i2
TRINITY_DN162742_c8_g1	TRINITY_DN162742_c8_g1_i1
TRINITY_DN167492_c0_g2	TRINITY_DN167492_c0_g2_i1
TRINITY_DN167492_c0_g2	TRINITY_DN167492_c0_g2_i3
TRINITY_DN167492_c0_g2	TRINITY_DN167492_c0_g2_i10
TRINITY_DN167492_c0_g2	TRINITY_DN167492_c0_g2_i2
TRINITY_DN167492_c0_g2	TRINITY_DN167492_c0_g2_i9
TRINITY_DN167492_c0_g2	TRINITY_DN167492_c0_g2_i5
TRINITY_DN167492_c0_g2	TRINITY_DN167492_c0_g2_i8
TRINITY_DN167492_c0_g2	TRINITY_DN167492_c0_g2_i6
TRINITY_DN141850_c0_g1	TRINITY_DN141850_c0_g1_i2
TRINITY_DN156767_c8_g1	TRINITY_DN156767_c8_g1_i2
TRINITY_DN137009_c0_g1	TRINITY_DN137009_c0_g1_i2
TRINITY_DN115228_c0_g1	TRINITY_DN115228_c0_g1_i2
TRINITY_DN115228_c0_g1	TRINITY_DN115228_c0_g1_i1
TRINITY_DN162901_c4_g1	TRINITY_DN162901_c4_g1_i1
TRINITY_DN127649_c0_g1	TRINITY_DN127649_c0_g1_i2
TRINITY_DN127649_c0_g1	TRINITY_DN127649_c0_g1_i1
TRINITY_DN142943_c0_g2	TRINITY_DN142943_c0_g2_i4
TRINITY_DN142943_c0_g2	TRINITY_DN142943_c0_g2_i3
TRINITY_DN156369_c0_g2	TRINITY_DN156369_c0_g2_i3
TRINITY_DN166928_c0_g1	TRINITY_DN166928_c0_g1_i5
TRINITY_DN166928_c0_g1	TRINITY_DN166928_c0_g1_i6
TRINITY_DN139459_c0_g3	TRINITY_DN139459_c0_g3_i1
TRINITY_DN145155_c0_g1	TRINITY_DN145155_c0_g1_i2
TRINITY_DN195242_c0_g1	TRINITY_DN195242_c0_g1_i1
TRINITY_DN166516_c0_g1	TRINITY_DN166516_c0_g1_i8
TRINITY_DN166516_c0_g1	TRINITY_DN166516_c0_g1_i5
TRINITY_DN166516_c0_g1	TRINITY_DN166516_c0_g1_i2
TRINITY_DN166516_c0_g1	TRINITY_DN166516_c0_g1_i3
TRINITY_DN166516_c0_g1	TRINITY_DN166516_c0_g1_i6
TRINITY_DN166516_c0_g1	TRINITY_DN166516_c0_g1_i7
TRINITY_DN172792_c1_g1	TRINITY_DN172792_c1_g1_i1
TRINITY_DN167841_c1_g1	TRINITY_DN167841_c1_g1_i5
TRINITY_DN167841_c1_g1	TRINITY_DN167841_c1_g1_i3
TRINITY_DN167841_c1_g1	TRINITY_DN167841_c1_g1_i1
TRINITY_DN146552_c0_g1	TRINITY_DN146552_c0_g1_i2
TRINITY_DN146552_c0_g1	TRINITY_DN146552_c0_g1_i3
TRINITY_DN146552_c0_g1	TRINITY_DN146552_c0_g1_i1
TRINITY_DN170769_c2_g2	TRINITY_DN170769_c2_g2_i1
TRINITY_DN137522_c0_g1	TRINITY_DN137522_c0_g1_i2
TRINITY_DN161057_c0_g1	TRINITY_DN161057_c0_g1_i6
TRINITY_DN161057_c0_g1	TRINITY_DN161057_c0_g1_i4
TRINITY_DN163839_c0_g1	TRINITY_DN163839_c0_g1_i1
TRINITY_DN163839_c0_g1	TRINITY_DN163839_c0_g1_i2
TRINITY_DN147702_c0_g2	TRINITY_DN147702_c0_g2_i3
TRINITY_DN166493_c1_g1	TRINITY_DN166493_c1_g1_i2
TRINITY_DN166141_c2_g1	TRINITY_DN166141_c2_g1_i8
TRINITY_DN149676_c0_g2	TRINITY_DN149676_c0_g2_i2
TRINITY_DN149676_c0_g2	TRINITY_DN149676_c0_g2_i1
TRINITY_DN165352_c0_g1	TRINITY_DN165352_c0_g1_i1
TRINITY_DN164129_c2_g1	TRINITY_DN164129_c2_g1_i2
TRINITY_DN173272_c1_g1	TRINITY_DN173272_c1_g1_i6
TRINITY_DN173272_c1_g1	TRINITY_DN173272_c1_g1_i7
TRINITY_DN173272_c1_g1	TRINITY_DN173272_c1_g1_i2
TRINITY_DN173272_c1_g1	TRINITY_DN173272_c1_g1_i5
TRINITY_DN173272_c1_g1	TRINITY_DN173272_c1_g1_i4
TRINITY_DN173272_c1_g1	TRINITY_DN173272_c1_g1_i1
TRINITY_DN140707_c0_g2	TRINITY_DN140707_c0_g2_i1
TRINITY_DN174505_c3_g2	TRINITY_DN174505_c3_g2_i1
TRINITY_DN174505_c3_g2	TRINITY_DN174505_c3_g2_i9
TRINITY_DN174505_c3_g2	TRINITY_DN174505_c3_g2_i2
TRINITY_DN174505_c3_g2	TRINITY_DN174505_c3_g2_i8
TRINITY_DN147128_c0_g2	TRINITY_DN147128_c0_g2_i2
TRINITY_DN147128_c0_g2	TRINITY_DN147128_c0_g2_i1
TRINITY_DN158061_c4_g1	TRINITY_DN158061_c4_g1_i2
TRINITY_DN158061_c4_g1	TRINITY_DN158061_c4_g1_i1
TRINITY_DN157193_c2_g1	TRINITY_DN157193_c2_g1_i1
TRINITY_DN157193_c2_g1	TRINITY_DN157193_c2_g1_i2
TRINITY_DN157193_c2_g1	TRINITY_DN157193_c2_g1_i3
TRINITY_DN157193_c2_g1	TRINITY_DN157193_c2_g1_i4
TRINITY_DN5858_c0_g1	TRINITY_DN5858_c0_g1_i1
TRINITY_DN173102_c2_g1	TRINITY_DN173102_c2_g1_i2
TRINITY_DN173102_c2_g1	TRINITY_DN173102_c2_g1_i1
TRINITY_DN173102_c2_g1	TRINITY_DN173102_c2_g1_i4
TRINITY_DN148322_c0_g1	TRINITY_DN148322_c0_g1_i2
TRINITY_DN155936_c10_g1	TRINITY_DN155936_c10_g1_i4
TRINITY_DN155936_c10_g1	TRINITY_DN155936_c10_g1_i5
TRINITY_DN151840_c0_g1	TRINITY_DN151840_c0_g1_i3
TRINITY_DN151840_c0_g1	TRINITY_DN151840_c0_g1_i4
TRINITY_DN151840_c0_g1	TRINITY_DN151840_c0_g1_i2
TRINITY_DN151840_c0_g1	TRINITY_DN151840_c0_g1_i1
TRINITY_DN154795_c7_g1	TRINITY_DN154795_c7_g1_i7
TRINITY_DN171039_c2_g1	TRINITY_DN171039_c2_g1_i3
TRINITY_DN170013_c1_g2	TRINITY_DN170013_c1_g2_i4
TRINITY_DN156961_c3_g6	TRINITY_DN156961_c3_g6_i1
TRINITY_DN161632_c6_g2	TRINITY_DN161632_c6_g2_i1
TRINITY_DN168505_c1_g1	TRINITY_DN168505_c1_g1_i1
TRINITY_DN156961_c3_g7	TRINITY_DN156961_c3_g7_i2
TRINITY_DN160683_c1_g2	TRINITY_DN160683_c1_g2_i13
TRINITY_DN169521_c1_g2	TRINITY_DN169521_c1_g2_i1
TRINITY_DN160683_c1_g2	TRINITY_DN160683_c1_g2_i12
TRINITY_DN125139_c2_g2	TRINITY_DN125139_c2_g2_i1
TRINITY_DN152514_c1_g2	TRINITY_DN152514_c1_g2_i2
TRINITY_DN171838_c7_g2	TRINITY_DN171838_c7_g2_i3
TRINITY_DN162227_c1_g2	TRINITY_DN162227_c1_g2_i3
TRINITY_DN162227_c1_g2	TRINITY_DN162227_c1_g2_i4
TRINITY_DN162227_c1_g2	TRINITY_DN162227_c1_g2_i5
TRINITY_DN162227_c1_g2	TRINITY_DN162227_c1_g2_i6
TRINITY_DN164906_c2_g2	TRINITY_DN164906_c2_g2_i4
TRINITY_DN164906_c2_g2	TRINITY_DN164906_c2_g2_i11
TRINITY_DN159062_c3_g1	TRINITY_DN159062_c3_g1_i3
TRINITY_DN159062_c3_g1	TRINITY_DN159062_c3_g1_i2
TRINITY_DN159062_c3_g1	TRINITY_DN159062_c3_g1_i1
TRINITY_DN156966_c4_g1	TRINITY_DN156966_c4_g1_i2
TRINITY_DN147702_c0_g2	TRINITY_DN147702_c0_g2_i6
TRINITY_DN147702_c0_g2	TRINITY_DN147702_c0_g2_i5
TRINITY_DN166440_c6_g2	TRINITY_DN166440_c6_g2_i2
TRINITY_DN166440_c6_g2	TRINITY_DN166440_c6_g2_i4
TRINITY_DN166440_c6_g2	TRINITY_DN166440_c6_g2_i3
TRINITY_DN166440_c6_g2	TRINITY_DN166440_c6_g2_i6
TRINITY_DN147810_c0_g1	TRINITY_DN147810_c0_g1_i4
TRINITY_DN147810_c0_g1	TRINITY_DN147810_c0_g1_i1
TRINITY_DN147810_c0_g1	TRINITY_DN147810_c0_g1_i6
TRINITY_DN147810_c0_g1	TRINITY_DN147810_c0_g1_i7
TRINITY_DN174823_c17_g2	TRINITY_DN174823_c17_g2_i10
TRINITY_DN174823_c17_g2	TRINITY_DN174823_c17_g2_i8
TRINITY_DN140676_c0_g1	TRINITY_DN140676_c0_g1_i1
TRINITY_DN155609_c7_g1	TRINITY_DN155609_c7_g1_i1
TRINITY_DN172696_c0_g1	TRINITY_DN172696_c0_g1_i1
TRINITY_DN157674_c3_g3	TRINITY_DN157674_c3_g3_i3
TRINITY_DN122727_c0_g1	TRINITY_DN122727_c0_g1_i2
TRINITY_DN170927_c4_g1	TRINITY_DN170927_c4_g1_i3
TRINITY_DN160961_c1_g2	TRINITY_DN160961_c1_g2_i1
TRINITY_DN160961_c1_g2	TRINITY_DN160961_c1_g2_i5
TRINITY_DN160961_c1_g2	TRINITY_DN160961_c1_g2_i7
TRINITY_DN160961_c1_g2	TRINITY_DN160961_c1_g2_i4
TRINITY_DN160961_c1_g2	TRINITY_DN160961_c1_g2_i2
TRINITY_DN160961_c1_g2	TRINITY_DN160961_c1_g2_i6
TRINITY_DN159233_c4_g3	TRINITY_DN159233_c4_g3_i2
TRINITY_DN155508_c10_g2	TRINITY_DN155508_c10_g2_i2
TRINITY_DN155508_c10_g2	TRINITY_DN155508_c10_g2_i1
TRINITY_DN173489_c1_g1	TRINITY_DN173489_c1_g1_i15
TRINITY_DN173489_c1_g1	TRINITY_DN173489_c1_g1_i14
TRINITY_DN173489_c1_g1	TRINITY_DN173489_c1_g1_i7
TRINITY_DN173489_c1_g1	TRINITY_DN173489_c1_g1_i5
TRINITY_DN173489_c1_g1	TRINITY_DN173489_c1_g1_i17
TRINITY_DN173489_c1_g1	TRINITY_DN173489_c1_g1_i13
TRINITY_DN173489_c1_g1	TRINITY_DN173489_c1_g1_i4
TRINITY_DN173489_c1_g1	TRINITY_DN173489_c1_g1_i9
TRINITY_DN173489_c1_g1	TRINITY_DN173489_c1_g1_i16
TRINITY_DN170317_c3_g1	TRINITY_DN170317_c3_g1_i1
TRINITY_DN170317_c3_g1	TRINITY_DN170317_c3_g1_i2
TRINITY_DN192373_c0_g1	TRINITY_DN192373_c0_g1_i1
TRINITY_DN160000_c1_g1	TRINITY_DN160000_c1_g1_i1
TRINITY_DN167534_c0_g1	TRINITY_DN167534_c0_g1_i6
TRINITY_DN167534_c0_g1	TRINITY_DN167534_c0_g1_i1
TRINITY_DN167534_c0_g1	TRINITY_DN167534_c0_g1_i5
TRINITY_DN173949_c3_g2	TRINITY_DN173949_c3_g2_i3
TRINITY_DN173949_c3_g2	TRINITY_DN173949_c3_g2_i4
TRINITY_DN173949_c3_g2	TRINITY_DN173949_c3_g2_i6
TRINITY_DN173949_c3_g2	TRINITY_DN173949_c3_g2_i2
TRINITY_DN173949_c3_g2	TRINITY_DN173949_c3_g2_i5
TRINITY_DN156954_c1_g6	TRINITY_DN156954_c1_g6_i1
TRINITY_DN150288_c0_g2	TRINITY_DN150288_c0_g2_i4
TRINITY_DN150288_c0_g2	TRINITY_DN150288_c0_g2_i2
TRINITY_DN150288_c0_g2	TRINITY_DN150288_c0_g2_i1
TRINITY_DN154288_c2_g4	TRINITY_DN154288_c2_g4_i2
TRINITY_DN154288_c2_g4	TRINITY_DN154288_c2_g4_i1
TRINITY_DN165266_c1_g3	TRINITY_DN165266_c1_g3_i2
TRINITY_DN149728_c0_g1	TRINITY_DN149728_c0_g1_i1
TRINITY_DN149728_c0_g1	TRINITY_DN149728_c0_g1_i2
TRINITY_DN149728_c0_g1	TRINITY_DN149728_c0_g1_i4
TRINITY_DN152690_c0_g1	TRINITY_DN152690_c0_g1_i1
TRINITY_DN152690_c0_g1	TRINITY_DN152690_c0_g1_i6
TRINITY_DN152690_c0_g1	TRINITY_DN152690_c0_g1_i5
TRINITY_DN152690_c0_g1	TRINITY_DN152690_c0_g1_i2
TRINITY_DN152690_c0_g1	TRINITY_DN152690_c0_g1_i3
TRINITY_DN151155_c8_g4	TRINITY_DN151155_c8_g4_i1
TRINITY_DN166812_c0_g3	TRINITY_DN166812_c0_g3_i4
TRINITY_DN166812_c0_g3	TRINITY_DN166812_c0_g3_i2
TRINITY_DN159148_c6_g1	TRINITY_DN159148_c6_g1_i1
TRINITY_DN161728_c0_g1	TRINITY_DN161728_c0_g1_i10
TRINITY_DN161728_c0_g1	TRINITY_DN161728_c0_g1_i3
TRINITY_DN161728_c0_g1	TRINITY_DN161728_c0_g1_i6
TRINITY_DN161728_c0_g1	TRINITY_DN161728_c0_g1_i9
TRINITY_DN152871_c1_g1	TRINITY_DN152871_c1_g1_i1
TRINITY_DN174148_c3_g1	TRINITY_DN174148_c3_g1_i3
TRINITY_DN156574_c0_g2	TRINITY_DN156574_c0_g2_i1
TRINITY_DN162145_c0_g1	TRINITY_DN162145_c0_g1_i2
TRINITY_DN159008_c5_g1	TRINITY_DN159008_c5_g1_i4
TRINITY_DN159008_c5_g1	TRINITY_DN159008_c5_g1_i1
TRINITY_DN159008_c5_g1	TRINITY_DN159008_c5_g1_i2
TRINITY_DN159008_c5_g1	TRINITY_DN159008_c5_g1_i3
TRINITY_DN159008_c5_g1	TRINITY_DN159008_c5_g1_i5
TRINITY_DN151050_c0_g1	TRINITY_DN151050_c0_g1_i1
TRINITY_DN173580_c4_g1	TRINITY_DN173580_c4_g1_i9
TRINITY_DN173580_c4_g1	TRINITY_DN173580_c4_g1_i10
TRINITY_DN153570_c0_g1	TRINITY_DN153570_c0_g1_i1
TRINITY_DN152207_c1_g2	TRINITY_DN152207_c1_g2_i3
TRINITY_DN152207_c1_g2	TRINITY_DN152207_c1_g2_i4
TRINITY_DN152207_c1_g2	TRINITY_DN152207_c1_g2_i2
TRINITY_DN152207_c1_g2	TRINITY_DN152207_c1_g2_i1
TRINITY_DN165293_c0_g1	TRINITY_DN165293_c0_g1_i2
TRINITY_DN165293_c0_g1	TRINITY_DN165293_c0_g1_i3
TRINITY_DN157157_c1_g1	TRINITY_DN157157_c1_g1_i1
TRINITY_DN169736_c4_g1	TRINITY_DN169736_c4_g1_i1
TRINITY_DN157157_c1_g1	TRINITY_DN157157_c1_g1_i2
TRINITY_DN169736_c4_g1	TRINITY_DN169736_c4_g1_i2
TRINITY_DN159588_c0_g1	TRINITY_DN159588_c0_g1_i1
TRINITY_DN173837_c1_g1	TRINITY_DN173837_c1_g1_i15
TRINITY_DN173837_c1_g1	TRINITY_DN173837_c1_g1_i2
TRINITY_DN173837_c1_g1	TRINITY_DN173837_c1_g1_i12
TRINITY_DN143551_c0_g1	TRINITY_DN143551_c0_g1_i1
TRINITY_DN138622_c0_g1	TRINITY_DN138622_c0_g1_i2
TRINITY_DN159940_c5_g2	TRINITY_DN159940_c5_g2_i2
TRINITY_DN170925_c0_g1	TRINITY_DN170925_c0_g1_i1
TRINITY_DN168954_c2_g1	TRINITY_DN168954_c2_g1_i1
TRINITY_DN155871_c6_g1	TRINITY_DN155871_c6_g1_i1
TRINITY_DN157045_c3_g5	TRINITY_DN157045_c3_g5_i2
TRINITY_DN123684_c0_g1	TRINITY_DN123684_c0_g1_i1
TRINITY_DN148969_c0_g2	TRINITY_DN148969_c0_g2_i2
TRINITY_DN153921_c0_g1	TRINITY_DN153921_c0_g1_i2
TRINITY_DN153921_c0_g1	TRINITY_DN153921_c0_g1_i1
TRINITY_DN141921_c0_g2	TRINITY_DN141921_c0_g2_i2
TRINITY_DN156462_c2_g1	TRINITY_DN156462_c2_g1_i10
TRINITY_DN156462_c2_g1	TRINITY_DN156462_c2_g1_i1
TRINITY_DN156462_c2_g1	TRINITY_DN156462_c2_g1_i4
TRINITY_DN155707_c0_g1	TRINITY_DN155707_c0_g1_i3
TRINITY_DN155707_c0_g1	TRINITY_DN155707_c0_g1_i4
TRINITY_DN155707_c0_g1	TRINITY_DN155707_c0_g1_i1
TRINITY_DN171646_c2_g1	TRINITY_DN171646_c2_g1_i1
TRINITY_DN171480_c1_g12	TRINITY_DN171480_c1_g12_i1
TRINITY_DN151500_c11_g3	TRINITY_DN151500_c11_g3_i1
TRINITY_DN149767_c0_g1	TRINITY_DN149767_c0_g1_i4
TRINITY_DN149767_c0_g1	TRINITY_DN149767_c0_g1_i2
TRINITY_DN149767_c0_g1	TRINITY_DN149767_c0_g1_i1
TRINITY_DN149767_c0_g1	TRINITY_DN149767_c0_g1_i3
TRINITY_DN89458_c0_g1	TRINITY_DN89458_c0_g1_i1
TRINITY_DN154412_c2_g1	TRINITY_DN154412_c2_g1_i2
TRINITY_DN156435_c4_g4	TRINITY_DN156435_c4_g4_i1
TRINITY_DN165572_c0_g1	TRINITY_DN165572_c0_g1_i9
TRINITY_DN164518_c5_g1	TRINITY_DN164518_c5_g1_i11
TRINITY_DN164518_c5_g1	TRINITY_DN164518_c5_g1_i2
TRINITY_DN166055_c1_g2	TRINITY_DN166055_c1_g2_i2
TRINITY_DN166055_c1_g2	TRINITY_DN166055_c1_g2_i5
TRINITY_DN166055_c1_g2	TRINITY_DN166055_c1_g2_i7
TRINITY_DN166055_c1_g2	TRINITY_DN166055_c1_g2_i6
TRINITY_DN166055_c1_g2	TRINITY_DN166055_c1_g2_i1
TRINITY_DN166055_c1_g2	TRINITY_DN166055_c1_g2_i4
TRINITY_DN159157_c1_g1	TRINITY_DN159157_c1_g1_i4
TRINITY_DN159157_c1_g1	TRINITY_DN159157_c1_g1_i1
TRINITY_DN159157_c1_g1	TRINITY_DN159157_c1_g1_i3
TRINITY_DN170684_c0_g1	TRINITY_DN170684_c0_g1_i8
TRINITY_DN170684_c0_g1	TRINITY_DN170684_c0_g1_i11
TRINITY_DN170684_c0_g1	TRINITY_DN170684_c0_g1_i7
TRINITY_DN170684_c0_g1	TRINITY_DN170684_c0_g1_i5
TRINITY_DN170684_c0_g1	TRINITY_DN170684_c0_g1_i3
TRINITY_DN170684_c0_g1	TRINITY_DN170684_c0_g1_i1
TRINITY_DN170684_c0_g1	TRINITY_DN170684_c0_g1_i10
TRINITY_DN170684_c0_g1	TRINITY_DN170684_c0_g1_i9
TRINITY_DN158813_c1_g7	TRINITY_DN158813_c1_g7_i2
TRINITY_DN156692_c6_g1	TRINITY_DN156692_c6_g1_i2
TRINITY_DN160357_c9_g1	TRINITY_DN160357_c9_g1_i1
TRINITY_DN174224_c1_g2	TRINITY_DN174224_c1_g2_i1
TRINITY_DN190110_c0_g1	TRINITY_DN190110_c0_g1_i1
TRINITY_DN171110_c1_g4	TRINITY_DN171110_c1_g4_i1
TRINITY_DN171320_c0_g5	TRINITY_DN171320_c0_g5_i1
TRINITY_DN103521_c0_g1	TRINITY_DN103521_c0_g1_i1
TRINITY_DN158201_c10_g1	TRINITY_DN158201_c10_g1_i1
TRINITY_DN167138_c1_g1	TRINITY_DN167138_c1_g1_i7
TRINITY_DN167138_c1_g1	TRINITY_DN167138_c1_g1_i2
TRINITY_DN167138_c1_g1	TRINITY_DN167138_c1_g1_i12
TRINITY_DN167138_c1_g1	TRINITY_DN167138_c1_g1_i10
TRINITY_DN167138_c1_g1	TRINITY_DN167138_c1_g1_i1
TRINITY_DN167138_c1_g1	TRINITY_DN167138_c1_g1_i5
TRINITY_DN167138_c1_g1	TRINITY_DN167138_c1_g1_i4
TRINITY_DN162278_c8_g1	TRINITY_DN162278_c8_g1_i3
TRINITY_DN206252_c0_g1	TRINITY_DN206252_c0_g1_i1
TRINITY_DN172119_c0_g2	TRINITY_DN172119_c0_g2_i3
TRINITY_DN172119_c0_g2	TRINITY_DN172119_c0_g2_i1
TRINITY_DN172119_c0_g2	TRINITY_DN172119_c0_g2_i2
TRINITY_DN164802_c0_g1	TRINITY_DN164802_c0_g1_i5
TRINITY_DN164802_c0_g1	TRINITY_DN164802_c0_g1_i2
TRINITY_DN164802_c0_g1	TRINITY_DN164802_c0_g1_i7
TRINITY_DN164802_c0_g1	TRINITY_DN164802_c0_g1_i3
TRINITY_DN164802_c0_g1	TRINITY_DN164802_c0_g1_i1
TRINITY_DN164802_c0_g1	TRINITY_DN164802_c0_g1_i6
TRINITY_DN144893_c0_g1	TRINITY_DN144893_c0_g1_i1
TRINITY_DN166083_c0_g2	TRINITY_DN166083_c0_g2_i1
TRINITY_DN146608_c0_g4	TRINITY_DN146608_c0_g4_i2
TRINITY_DN146608_c0_g4	TRINITY_DN146608_c0_g4_i1
TRINITY_DN146608_c0_g3	TRINITY_DN146608_c0_g3_i1
TRINITY_DN92677_c0_g1	TRINITY_DN92677_c0_g1_i1
TRINITY_DN168702_c1_g2	TRINITY_DN168702_c1_g2_i1
TRINITY_DN156827_c0_g1	TRINITY_DN156827_c0_g1_i13
TRINITY_DN156827_c0_g1	TRINITY_DN156827_c0_g1_i1
TRINITY_DN156827_c0_g1	TRINITY_DN156827_c0_g1_i5
TRINITY_DN156827_c0_g1	TRINITY_DN156827_c0_g1_i7
TRINITY_DN156827_c0_g1	TRINITY_DN156827_c0_g1_i2
TRINITY_DN156827_c0_g1	TRINITY_DN156827_c0_g1_i15
TRINITY_DN156827_c0_g1	TRINITY_DN156827_c0_g1_i4
TRINITY_DN156827_c0_g1	TRINITY_DN156827_c0_g1_i10
TRINITY_DN156827_c0_g1	TRINITY_DN156827_c0_g1_i8
TRINITY_DN156827_c0_g1	TRINITY_DN156827_c0_g1_i6
TRINITY_DN156827_c0_g1	TRINITY_DN156827_c0_g1_i9
TRINITY_DN165041_c1_g1	TRINITY_DN165041_c1_g1_i4
TRINITY_DN165041_c1_g1	TRINITY_DN165041_c1_g1_i8
TRINITY_DN165041_c1_g1	TRINITY_DN165041_c1_g1_i5
TRINITY_DN164578_c6_g1	TRINITY_DN164578_c6_g1_i2
TRINITY_DN161262_c1_g2	TRINITY_DN161262_c1_g2_i6
TRINITY_DN161262_c1_g2	TRINITY_DN161262_c1_g2_i7
TRINITY_DN161262_c1_g2	TRINITY_DN161262_c1_g2_i5
TRINITY_DN161262_c1_g2	TRINITY_DN161262_c1_g2_i2
TRINITY_DN161262_c1_g2	TRINITY_DN161262_c1_g2_i8
TRINITY_DN161262_c1_g2	TRINITY_DN161262_c1_g2_i1
TRINITY_DN169703_c0_g1	TRINITY_DN169703_c0_g1_i9
TRINITY_DN169703_c0_g1	TRINITY_DN169703_c0_g1_i4
TRINITY_DN162784_c0_g2	TRINITY_DN162784_c0_g2_i5
TRINITY_DN162784_c0_g2	TRINITY_DN162784_c0_g2_i2
TRINITY_DN170602_c0_g1	TRINITY_DN170602_c0_g1_i4
TRINITY_DN170602_c0_g1	TRINITY_DN170602_c0_g1_i12
TRINITY_DN170602_c0_g1	TRINITY_DN170602_c0_g1_i6
TRINITY_DN170602_c0_g1	TRINITY_DN170602_c0_g1_i7
TRINITY_DN170602_c0_g1	TRINITY_DN170602_c0_g1_i14
TRINITY_DN170602_c0_g1	TRINITY_DN170602_c0_g1_i1
TRINITY_DN170602_c0_g1	TRINITY_DN170602_c0_g1_i11
TRINITY_DN170602_c0_g1	TRINITY_DN170602_c0_g1_i10
TRINITY_DN170602_c0_g1	TRINITY_DN170602_c0_g1_i13
TRINITY_DN170602_c0_g1	TRINITY_DN170602_c0_g1_i9
TRINITY_DN170602_c0_g1	TRINITY_DN170602_c0_g1_i15
TRINITY_DN167673_c0_g1	TRINITY_DN167673_c0_g1_i1
TRINITY_DN151418_c0_g2	TRINITY_DN151418_c0_g2_i4
TRINITY_DN151418_c0_g2	TRINITY_DN151418_c0_g2_i7
TRINITY_DN163549_c0_g2	TRINITY_DN163549_c0_g2_i11
TRINITY_DN163549_c0_g2	TRINITY_DN163549_c0_g2_i9
TRINITY_DN163549_c0_g2	TRINITY_DN163549_c0_g2_i1
TRINITY_DN172429_c0_g2	TRINITY_DN172429_c0_g2_i1
TRINITY_DN172429_c0_g2	TRINITY_DN172429_c0_g2_i3
TRINITY_DN172429_c0_g1	TRINITY_DN172429_c0_g1_i3
TRINITY_DN172429_c0_g1	TRINITY_DN172429_c0_g1_i1
TRINITY_DN172429_c0_g1	TRINITY_DN172429_c0_g1_i4
TRINITY_DN171211_c1_g1	TRINITY_DN171211_c1_g1_i1
TRINITY_DN171181_c0_g2	TRINITY_DN171181_c0_g2_i2
TRINITY_DN169366_c3_g1	TRINITY_DN169366_c3_g1_i1
TRINITY_DN169366_c3_g1	TRINITY_DN169366_c3_g1_i6
TRINITY_DN169366_c3_g1	TRINITY_DN169366_c3_g1_i5
TRINITY_DN171181_c0_g2	TRINITY_DN171181_c0_g2_i3
TRINITY_DN171181_c0_g2	TRINITY_DN171181_c0_g2_i1
TRINITY_DN165516_c1_g3	TRINITY_DN165516_c1_g3_i1
TRINITY_DN150970_c4_g1	TRINITY_DN150970_c4_g1_i1
TRINITY_DN165978_c2_g1	TRINITY_DN165978_c2_g1_i1
TRINITY_DN171449_c3_g1	TRINITY_DN171449_c3_g1_i2
TRINITY_DN171449_c3_g1	TRINITY_DN171449_c3_g1_i3
TRINITY_DN151356_c0_g1	TRINITY_DN151356_c0_g1_i5
TRINITY_DN151356_c0_g1	TRINITY_DN151356_c0_g1_i7
TRINITY_DN151356_c0_g1	TRINITY_DN151356_c0_g1_i3
TRINITY_DN151356_c0_g1	TRINITY_DN151356_c0_g1_i2
TRINITY_DN151356_c0_g1	TRINITY_DN151356_c0_g1_i1
TRINITY_DN151356_c0_g1	TRINITY_DN151356_c0_g1_i6
TRINITY_DN170317_c4_g1	TRINITY_DN170317_c4_g1_i3
TRINITY_DN170317_c4_g1	TRINITY_DN170317_c4_g1_i2
TRINITY_DN160961_c1_g1	TRINITY_DN160961_c1_g1_i3
TRINITY_DN160961_c1_g1	TRINITY_DN160961_c1_g1_i5
TRINITY_DN160961_c1_g1	TRINITY_DN160961_c1_g1_i2
TRINITY_DN160961_c1_g1	TRINITY_DN160961_c1_g1_i6
TRINITY_DN160961_c1_g1	TRINITY_DN160961_c1_g1_i1
TRINITY_DN160961_c1_g1	TRINITY_DN160961_c1_g1_i7
TRINITY_DN160961_c1_g1	TRINITY_DN160961_c1_g1_i4
TRINITY_DN145313_c0_g1	TRINITY_DN145313_c0_g1_i1
TRINITY_DN159173_c5_g2	TRINITY_DN159173_c5_g2_i5
TRINITY_DN158692_c6_g2	TRINITY_DN158692_c6_g2_i1
TRINITY_DN152574_c3_g1	TRINITY_DN152574_c3_g1_i1
TRINITY_DN167286_c1_g8	TRINITY_DN167286_c1_g8_i1
TRINITY_DN148322_c0_g1	TRINITY_DN148322_c0_g1_i3
TRINITY_DN148322_c0_g1	TRINITY_DN148322_c0_g1_i1
TRINITY_DN163195_c1_g1	TRINITY_DN163195_c1_g1_i2
TRINITY_DN163195_c1_g1	TRINITY_DN163195_c1_g1_i13
TRINITY_DN163195_c1_g1	TRINITY_DN163195_c1_g1_i15
TRINITY_DN163195_c1_g1	TRINITY_DN163195_c1_g1_i3
TRINITY_DN163195_c1_g1	TRINITY_DN163195_c1_g1_i14
TRINITY_DN163195_c1_g1	TRINITY_DN163195_c1_g1_i6
TRINITY_DN163195_c1_g1	TRINITY_DN163195_c1_g1_i1
TRINITY_DN163195_c1_g1	TRINITY_DN163195_c1_g1_i11
TRINITY_DN166493_c1_g1	TRINITY_DN166493_c1_g1_i5
TRINITY_DN165742_c0_g1	TRINITY_DN165742_c0_g1_i3
TRINITY_DN165742_c0_g1	TRINITY_DN165742_c0_g1_i10
TRINITY_DN165742_c0_g1	TRINITY_DN165742_c0_g1_i5
TRINITY_DN155491_c2_g1	TRINITY_DN155491_c2_g1_i11
TRINITY_DN155491_c2_g1	TRINITY_DN155491_c2_g1_i12
TRINITY_DN165868_c0_g1	TRINITY_DN165868_c0_g1_i11
TRINITY_DN165868_c0_g1	TRINITY_DN165868_c0_g1_i9
TRINITY_DN165868_c0_g1	TRINITY_DN165868_c0_g1_i7
TRINITY_DN165868_c0_g1	TRINITY_DN165868_c0_g1_i8
TRINITY_DN165868_c0_g1	TRINITY_DN165868_c0_g1_i10
TRINITY_DN165337_c6_g1	TRINITY_DN165337_c6_g1_i2
TRINITY_DN165337_c6_g1	TRINITY_DN165337_c6_g1_i4
TRINITY_DN152975_c12_g1	TRINITY_DN152975_c12_g1_i1
TRINITY_DN165337_c6_g1	TRINITY_DN165337_c6_g1_i1
TRINITY_DN148569_c1_g2	TRINITY_DN148569_c1_g2_i2
TRINITY_DN164979_c1_g3	TRINITY_DN164979_c1_g3_i2
TRINITY_DN218885_c0_g1	TRINITY_DN218885_c0_g1_i1
TRINITY_DN152207_c0_g1	TRINITY_DN152207_c0_g1_i1
TRINITY_DN158243_c1_g1	TRINITY_DN158243_c1_g1_i1
TRINITY_DN163831_c2_g2	TRINITY_DN163831_c2_g2_i3
TRINITY_DN154631_c0_g1	TRINITY_DN154631_c0_g1_i1
TRINITY_DN171697_c6_g1	TRINITY_DN171697_c6_g1_i4
TRINITY_DN147593_c0_g2	TRINITY_DN147593_c0_g2_i1
TRINITY_DN164094_c5_g2	TRINITY_DN164094_c5_g2_i1
TRINITY_DN149423_c0_g1	TRINITY_DN149423_c0_g1_i4
TRINITY_DN149423_c0_g1	TRINITY_DN149423_c0_g1_i5
TRINITY_DN149423_c0_g1	TRINITY_DN149423_c0_g1_i2
TRINITY_DN165516_c1_g1	TRINITY_DN165516_c1_g1_i1
TRINITY_DN165516_c1_g1	TRINITY_DN165516_c1_g1_i3
TRINITY_DN168564_c1_g1	TRINITY_DN168564_c1_g1_i2
TRINITY_DN168564_c1_g1	TRINITY_DN168564_c1_g1_i10
TRINITY_DN168564_c1_g1	TRINITY_DN168564_c1_g1_i8
TRINITY_DN168564_c1_g1	TRINITY_DN168564_c1_g1_i1
TRINITY_DN168564_c1_g1	TRINITY_DN168564_c1_g1_i9
TRINITY_DN168564_c1_g1	TRINITY_DN168564_c1_g1_i7
TRINITY_DN162322_c6_g2	TRINITY_DN162322_c6_g2_i1
TRINITY_DN153421_c0_g1	TRINITY_DN153421_c0_g1_i5
TRINITY_DN153421_c0_g1	TRINITY_DN153421_c0_g1_i2
TRINITY_DN148569_c1_g2	TRINITY_DN148569_c1_g2_i1
TRINITY_DN171581_c1_g1	TRINITY_DN171581_c1_g1_i8
TRINITY_DN171581_c1_g1	TRINITY_DN171581_c1_g1_i12
TRINITY_DN171581_c1_g1	TRINITY_DN171581_c1_g1_i10
TRINITY_DN171581_c1_g1	TRINITY_DN171581_c1_g1_i2
TRINITY_DN171581_c1_g1	TRINITY_DN171581_c1_g1_i6
TRINITY_DN171581_c1_g1	TRINITY_DN171581_c1_g1_i4
TRINITY_DN171581_c1_g1	TRINITY_DN171581_c1_g1_i11
TRINITY_DN171581_c1_g1	TRINITY_DN171581_c1_g1_i3
TRINITY_DN171581_c1_g1	TRINITY_DN171581_c1_g1_i1
TRINITY_DN160554_c0_g1	TRINITY_DN160554_c0_g1_i1
TRINITY_DN160554_c0_g1	TRINITY_DN160554_c0_g1_i3
TRINITY_DN160554_c0_g1	TRINITY_DN160554_c0_g1_i4
TRINITY_DN160554_c0_g1	TRINITY_DN160554_c0_g1_i2
TRINITY_DN156507_c2_g1	TRINITY_DN156507_c2_g1_i1
TRINITY_DN162400_c0_g2	TRINITY_DN162400_c0_g2_i1
TRINITY_DN143091_c0_g2	TRINITY_DN143091_c0_g2_i1
TRINITY_DN173805_c3_g1	TRINITY_DN173805_c3_g1_i4
TRINITY_DN156291_c7_g5	TRINITY_DN156291_c7_g5_i2
TRINITY_DN151616_c4_g1	TRINITY_DN151616_c4_g1_i1
TRINITY_DN167646_c1_g1	TRINITY_DN167646_c1_g1_i2
TRINITY_DN167646_c1_g1	TRINITY_DN167646_c1_g1_i3
TRINITY_DN167646_c1_g1	TRINITY_DN167646_c1_g1_i1
TRINITY_DN153960_c2_g1	TRINITY_DN153960_c2_g1_i10
TRINITY_DN153960_c2_g1	TRINITY_DN153960_c2_g1_i5
TRINITY_DN168032_c0_g1	TRINITY_DN168032_c0_g1_i13
TRINITY_DN168032_c0_g1	TRINITY_DN168032_c0_g1_i8
TRINITY_DN168032_c0_g1	TRINITY_DN168032_c0_g1_i7
TRINITY_DN168982_c2_g1	TRINITY_DN168982_c2_g1_i6
TRINITY_DN168982_c2_g1	TRINITY_DN168982_c2_g1_i5
TRINITY_DN168982_c2_g1	TRINITY_DN168982_c2_g1_i1
TRINITY_DN168982_c2_g1	TRINITY_DN168982_c2_g1_i4
TRINITY_DN168982_c2_g2	TRINITY_DN168982_c2_g2_i1
TRINITY_DN168982_c2_g2	TRINITY_DN168982_c2_g2_i2
TRINITY_DN168982_c2_g2	TRINITY_DN168982_c2_g2_i3
TRINITY_DN153453_c5_g1	TRINITY_DN153453_c5_g1_i7
TRINITY_DN153453_c5_g1	TRINITY_DN153453_c5_g1_i2
TRINITY_DN169443_c3_g2	TRINITY_DN169443_c3_g2_i4
TRINITY_DN56296_c0_g1	TRINITY_DN56296_c0_g1_i1
TRINITY_DN163204_c3_g2	TRINITY_DN163204_c3_g2_i10
TRINITY_DN163204_c3_g2	TRINITY_DN163204_c3_g2_i5
TRINITY_DN163204_c3_g2	TRINITY_DN163204_c3_g2_i7
TRINITY_DN168977_c1_g3	TRINITY_DN168977_c1_g3_i1
TRINITY_DN153300_c6_g1	TRINITY_DN153300_c6_g1_i3
TRINITY_DN153300_c6_g1	TRINITY_DN153300_c6_g1_i1
TRINITY_DN145621_c0_g1	TRINITY_DN145621_c0_g1_i1
TRINITY_DN139516_c0_g1	TRINITY_DN139516_c0_g1_i1
TRINITY_DN152428_c1_g1	TRINITY_DN152428_c1_g1_i4
TRINITY_DN152428_c1_g1	TRINITY_DN152428_c1_g1_i1
TRINITY_DN152428_c1_g1	TRINITY_DN152428_c1_g1_i3
TRINITY_DN152428_c1_g1	TRINITY_DN152428_c1_g1_i9
TRINITY_DN141713_c0_g1	TRINITY_DN141713_c0_g1_i2
TRINITY_DN141713_c0_g1	TRINITY_DN141713_c0_g1_i1
TRINITY_DN141713_c0_g1	TRINITY_DN141713_c0_g1_i3
TRINITY_DN169289_c0_g1	TRINITY_DN169289_c0_g1_i6
TRINITY_DN169289_c0_g1	TRINITY_DN169289_c0_g1_i3
TRINITY_DN169289_c0_g1	TRINITY_DN169289_c0_g1_i11
TRINITY_DN169289_c0_g1	TRINITY_DN169289_c0_g1_i4
TRINITY_DN155874_c6_g2	TRINITY_DN155874_c6_g2_i2
TRINITY_DN155874_c6_g2	TRINITY_DN155874_c6_g2_i1
TRINITY_DN164611_c6_g1	TRINITY_DN164611_c6_g1_i4
TRINITY_DN164611_c6_g1	TRINITY_DN164611_c6_g1_i5
TRINITY_DN166735_c5_g5	TRINITY_DN166735_c5_g5_i1
TRINITY_DN155745_c0_g1	TRINITY_DN155745_c0_g1_i7
TRINITY_DN155745_c0_g1	TRINITY_DN155745_c0_g1_i6
TRINITY_DN155745_c0_g1	TRINITY_DN155745_c0_g1_i3
TRINITY_DN155745_c0_g1	TRINITY_DN155745_c0_g1_i5
TRINITY_DN155745_c0_g1	TRINITY_DN155745_c0_g1_i1
TRINITY_DN166438_c1_g1	TRINITY_DN166438_c1_g1_i12
TRINITY_DN166438_c1_g1	TRINITY_DN166438_c1_g1_i7
TRINITY_DN166438_c1_g1	TRINITY_DN166438_c1_g1_i10
TRINITY_DN166438_c1_g1	TRINITY_DN166438_c1_g1_i2
TRINITY_DN166438_c1_g1	TRINITY_DN166438_c1_g1_i13
TRINITY_DN166438_c1_g1	TRINITY_DN166438_c1_g1_i4
TRINITY_DN166438_c1_g1	TRINITY_DN166438_c1_g1_i3
TRINITY_DN166438_c1_g1	TRINITY_DN166438_c1_g1_i5
TRINITY_DN166438_c1_g1	TRINITY_DN166438_c1_g1_i9
TRINITY_DN166438_c1_g1	TRINITY_DN166438_c1_g1_i8
TRINITY_DN166438_c1_g1	TRINITY_DN166438_c1_g1_i1
TRINITY_DN168509_c2_g3	TRINITY_DN168509_c2_g3_i2
TRINITY_DN156990_c0_g1	TRINITY_DN156990_c0_g1_i2
TRINITY_DN162126_c1_g1	TRINITY_DN162126_c1_g1_i4
TRINITY_DN162126_c1_g1	TRINITY_DN162126_c1_g1_i3
TRINITY_DN162126_c1_g1	TRINITY_DN162126_c1_g1_i1
TRINITY_DN162126_c1_g1	TRINITY_DN162126_c1_g1_i2
TRINITY_DN162126_c1_g1	TRINITY_DN162126_c1_g1_i6
TRINITY_DN159680_c2_g2	TRINITY_DN159680_c2_g2_i2
TRINITY_DN159680_c2_g2	TRINITY_DN159680_c2_g2_i9
TRINITY_DN159680_c2_g2	TRINITY_DN159680_c2_g2_i7
TRINITY_DN173936_c3_g1	TRINITY_DN173936_c3_g1_i3
TRINITY_DN173936_c3_g1	TRINITY_DN173936_c3_g1_i2
TRINITY_DN155746_c4_g2	TRINITY_DN155746_c4_g2_i1
TRINITY_DN172193_c4_g2	TRINITY_DN172193_c4_g2_i3
TRINITY_DN172193_c4_g2	TRINITY_DN172193_c4_g2_i2
TRINITY_DN162152_c0_g1	TRINITY_DN162152_c0_g1_i1
TRINITY_DN166063_c6_g2	TRINITY_DN166063_c6_g2_i2
TRINITY_DN166063_c6_g2	TRINITY_DN166063_c6_g2_i1
TRINITY_DN154749_c0_g1	TRINITY_DN154749_c0_g1_i9
TRINITY_DN154749_c0_g1	TRINITY_DN154749_c0_g1_i2
TRINITY_DN154749_c0_g1	TRINITY_DN154749_c0_g1_i3
TRINITY_DN173138_c1_g5	TRINITY_DN173138_c1_g5_i2
TRINITY_DN146746_c0_g1	TRINITY_DN146746_c0_g1_i1
TRINITY_DN173406_c0_g1	TRINITY_DN173406_c0_g1_i7
TRINITY_DN173406_c0_g1	TRINITY_DN173406_c0_g1_i11
TRINITY_DN173406_c0_g1	TRINITY_DN173406_c0_g1_i9
TRINITY_DN173406_c0_g1	TRINITY_DN173406_c0_g1_i2
TRINITY_DN173406_c0_g1	TRINITY_DN173406_c0_g1_i10
TRINITY_DN173406_c0_g1	TRINITY_DN173406_c0_g1_i1
TRINITY_DN167177_c5_g2	TRINITY_DN167177_c5_g2_i3
TRINITY_DN167177_c5_g2	TRINITY_DN167177_c5_g2_i1
TRINITY_DN167177_c5_g2	TRINITY_DN167177_c5_g2_i4
TRINITY_DN154783_c0_g1	TRINITY_DN154783_c0_g1_i2
TRINITY_DN154783_c0_g1	TRINITY_DN154783_c0_g1_i5
TRINITY_DN171672_c1_g1	TRINITY_DN171672_c1_g1_i8
TRINITY_DN171672_c1_g1	TRINITY_DN171672_c1_g1_i3
TRINITY_DN171672_c1_g1	TRINITY_DN171672_c1_g1_i6
TRINITY_DN171672_c1_g1	TRINITY_DN171672_c1_g1_i5
TRINITY_DN171672_c1_g1	TRINITY_DN171672_c1_g1_i4
TRINITY_DN159825_c7_g1	TRINITY_DN159825_c7_g1_i5
TRINITY_DN165221_c0_g1	TRINITY_DN165221_c0_g1_i6
TRINITY_DN165221_c0_g1	TRINITY_DN165221_c0_g1_i16
TRINITY_DN165221_c0_g1	TRINITY_DN165221_c0_g1_i12
TRINITY_DN165221_c0_g1	TRINITY_DN165221_c0_g1_i2
TRINITY_DN165221_c0_g1	TRINITY_DN165221_c0_g1_i19
TRINITY_DN165221_c0_g1	TRINITY_DN165221_c0_g1_i18
TRINITY_DN165221_c0_g1	TRINITY_DN165221_c0_g1_i13
TRINITY_DN165221_c0_g1	TRINITY_DN165221_c0_g1_i11
TRINITY_DN165221_c0_g1	TRINITY_DN165221_c0_g1_i8
TRINITY_DN165221_c0_g1	TRINITY_DN165221_c0_g1_i3
TRINITY_DN159825_c7_g1	TRINITY_DN159825_c7_g1_i10
TRINITY_DN170487_c2_g1	TRINITY_DN170487_c2_g1_i4
TRINITY_DN169075_c8_g2	TRINITY_DN169075_c8_g2_i1
TRINITY_DN161874_c6_g1	TRINITY_DN161874_c6_g1_i1
TRINITY_DN157357_c0_g1	TRINITY_DN157357_c0_g1_i2
TRINITY_DN157357_c0_g1	TRINITY_DN157357_c0_g1_i4
TRINITY_DN169104_c6_g1	TRINITY_DN169104_c6_g1_i7
TRINITY_DN168105_c0_g3	TRINITY_DN168105_c0_g3_i4
TRINITY_DN156479_c4_g1	TRINITY_DN156479_c4_g1_i2
TRINITY_DN171625_c3_g2	TRINITY_DN171625_c3_g2_i1
TRINITY_DN168540_c3_g1	TRINITY_DN168540_c3_g1_i1
TRINITY_DN168540_c3_g1	TRINITY_DN168540_c3_g1_i4
TRINITY_DN168540_c3_g1	TRINITY_DN168540_c3_g1_i8
TRINITY_DN168540_c3_g1	TRINITY_DN168540_c3_g1_i13
TRINITY_DN168540_c3_g1	TRINITY_DN168540_c3_g1_i12
TRINITY_DN168540_c3_g1	TRINITY_DN168540_c3_g1_i11
TRINITY_DN168540_c3_g1	TRINITY_DN168540_c3_g1_i6
TRINITY_DN168540_c3_g1	TRINITY_DN168540_c3_g1_i2
TRINITY_DN161478_c0_g2	TRINITY_DN161478_c0_g2_i5
TRINITY_DN158165_c1_g1	TRINITY_DN158165_c1_g1_i6
TRINITY_DN157431_c3_g1	TRINITY_DN157431_c3_g1_i6
TRINITY_DN157431_c3_g1	TRINITY_DN157431_c3_g1_i1
TRINITY_DN157431_c3_g1	TRINITY_DN157431_c3_g1_i5
TRINITY_DN164073_c3_g1	TRINITY_DN164073_c3_g1_i1
TRINITY_DN171608_c2_g1	TRINITY_DN171608_c2_g1_i3
TRINITY_DN171608_c2_g1	TRINITY_DN171608_c2_g1_i7
TRINITY_DN171608_c2_g1	TRINITY_DN171608_c2_g1_i5
TRINITY_DN171608_c2_g1	TRINITY_DN171608_c2_g1_i2
TRINITY_DN171608_c2_g1	TRINITY_DN171608_c2_g1_i1
TRINITY_DN171608_c2_g1	TRINITY_DN171608_c2_g1_i9
TRINITY_DN171608_c2_g1	TRINITY_DN171608_c2_g1_i8
TRINITY_DN167013_c5_g1	TRINITY_DN167013_c5_g1_i1
TRINITY_DN167013_c5_g1	TRINITY_DN167013_c5_g1_i3
TRINITY_DN173503_c1_g1	TRINITY_DN173503_c1_g1_i8
TRINITY_DN173503_c1_g1	TRINITY_DN173503_c1_g1_i7
TRINITY_DN173503_c1_g1	TRINITY_DN173503_c1_g1_i11
TRINITY_DN173503_c1_g1	TRINITY_DN173503_c1_g1_i2
TRINITY_DN173503_c1_g1	TRINITY_DN173503_c1_g1_i6
TRINITY_DN152234_c0_g1	TRINITY_DN152234_c0_g1_i2
TRINITY_DN152234_c0_g1	TRINITY_DN152234_c0_g1_i6
TRINITY_DN152234_c0_g1	TRINITY_DN152234_c0_g1_i4
TRINITY_DN152234_c0_g1	TRINITY_DN152234_c0_g1_i3
TRINITY_DN152234_c0_g1	TRINITY_DN152234_c0_g1_i8
TRINITY_DN152234_c0_g1	TRINITY_DN152234_c0_g1_i1
TRINITY_DN152234_c0_g1	TRINITY_DN152234_c0_g1_i7
TRINITY_DN152252_c2_g3	TRINITY_DN152252_c2_g3_i2
TRINITY_DN169421_c0_g1	TRINITY_DN169421_c0_g1_i5
TRINITY_DN163382_c2_g1	TRINITY_DN163382_c2_g1_i1
TRINITY_DN160376_c5_g2	TRINITY_DN160376_c5_g2_i1
TRINITY_DN156364_c2_g3	TRINITY_DN156364_c2_g3_i1
TRINITY_DN154933_c4_g2	TRINITY_DN154933_c4_g2_i4
TRINITY_DN154933_c4_g2	TRINITY_DN154933_c4_g2_i5
TRINITY_DN154933_c4_g2	TRINITY_DN154933_c4_g2_i2
TRINITY_DN154933_c4_g2	TRINITY_DN154933_c4_g2_i1
TRINITY_DN154933_c4_g2	TRINITY_DN154933_c4_g2_i3
TRINITY_DN117012_c0_g1	TRINITY_DN117012_c0_g1_i1
TRINITY_DN150644_c0_g2	TRINITY_DN150644_c0_g2_i1
TRINITY_DN154015_c3_g3	TRINITY_DN154015_c3_g3_i1
TRINITY_DN168109_c1_g6	TRINITY_DN168109_c1_g6_i1
TRINITY_DN168109_c1_g6	TRINITY_DN168109_c1_g6_i2
TRINITY_DN168109_c1_g6	TRINITY_DN168109_c1_g6_i4
TRINITY_DN168109_c1_g6	TRINITY_DN168109_c1_g6_i3
TRINITY_DN156965_c1_g2	TRINITY_DN156965_c1_g2_i1
TRINITY_DN156965_c1_g2	TRINITY_DN156965_c1_g2_i3
TRINITY_DN160175_c7_g1	TRINITY_DN160175_c7_g1_i2
TRINITY_DN160175_c7_g1	TRINITY_DN160175_c7_g1_i3
TRINITY_DN156098_c2_g2	TRINITY_DN156098_c2_g2_i7
TRINITY_DN159940_c5_g7	TRINITY_DN159940_c5_g7_i1
TRINITY_DN169875_c4_g1	TRINITY_DN169875_c4_g1_i7
TRINITY_DN169875_c4_g1	TRINITY_DN169875_c4_g1_i8
TRINITY_DN169875_c4_g1	TRINITY_DN169875_c4_g1_i2
TRINITY_DN169875_c4_g1	TRINITY_DN169875_c4_g1_i6
TRINITY_DN170755_c2_g1	TRINITY_DN170755_c2_g1_i1
TRINITY_DN170755_c2_g1	TRINITY_DN170755_c2_g1_i10
TRINITY_DN157057_c3_g1	TRINITY_DN157057_c3_g1_i7
TRINITY_DN157057_c3_g1	TRINITY_DN157057_c3_g1_i2
TRINITY_DN157057_c3_g1	TRINITY_DN157057_c3_g1_i5
TRINITY_DN157057_c3_g1	TRINITY_DN157057_c3_g1_i1
TRINITY_DN152944_c5_g5	TRINITY_DN152944_c5_g5_i1
TRINITY_DN157730_c5_g2	TRINITY_DN157730_c5_g2_i1
TRINITY_DN170305_c1_g1	TRINITY_DN170305_c1_g1_i5
TRINITY_DN160726_c0_g1	TRINITY_DN160726_c0_g1_i5
TRINITY_DN160726_c0_g1	TRINITY_DN160726_c0_g1_i6
TRINITY_DN160726_c0_g1	TRINITY_DN160726_c0_g1_i10
TRINITY_DN160726_c0_g1	TRINITY_DN160726_c0_g1_i3
TRINITY_DN160726_c0_g1	TRINITY_DN160726_c0_g1_i12
TRINITY_DN160726_c0_g1	TRINITY_DN160726_c0_g1_i7
TRINITY_DN160726_c0_g1	TRINITY_DN160726_c0_g1_i2
TRINITY_DN160726_c0_g1	TRINITY_DN160726_c0_g1_i11
TRINITY_DN160726_c0_g1	TRINITY_DN160726_c0_g1_i4
TRINITY_DN160726_c0_g1	TRINITY_DN160726_c0_g1_i8
TRINITY_DN160726_c0_g1	TRINITY_DN160726_c0_g1_i1
TRINITY_DN173020_c0_g1	TRINITY_DN173020_c0_g1_i2
TRINITY_DN161632_c8_g2	TRINITY_DN161632_c8_g2_i1
TRINITY_DN161632_c8_g2	TRINITY_DN161632_c8_g2_i2
TRINITY_DN163405_c3_g1	TRINITY_DN163405_c3_g1_i2
TRINITY_DN150862_c0_g1	TRINITY_DN150862_c0_g1_i1
TRINITY_DN150862_c0_g2	TRINITY_DN150862_c0_g2_i2
TRINITY_DN150862_c0_g1	TRINITY_DN150862_c0_g1_i4
TRINITY_DN201451_c0_g1	TRINITY_DN201451_c0_g1_i1
TRINITY_DN171367_c0_g1	TRINITY_DN171367_c0_g1_i1
TRINITY_DN171367_c0_g1	TRINITY_DN171367_c0_g1_i10
TRINITY_DN171367_c0_g1	TRINITY_DN171367_c0_g1_i8
TRINITY_DN169711_c0_g3	TRINITY_DN169711_c0_g3_i1
TRINITY_DN166472_c2_g1	TRINITY_DN166472_c2_g1_i2
TRINITY_DN165998_c3_g3	TRINITY_DN165998_c3_g3_i2
TRINITY_DN165998_c3_g3	TRINITY_DN165998_c3_g3_i1
TRINITY_DN153933_c0_g1	TRINITY_DN153933_c0_g1_i4
TRINITY_DN153933_c0_g1	TRINITY_DN153933_c0_g1_i2
TRINITY_DN153933_c0_g1	TRINITY_DN153933_c0_g1_i1
TRINITY_DN153933_c0_g1	TRINITY_DN153933_c0_g1_i5
TRINITY_DN153933_c0_g1	TRINITY_DN153933_c0_g1_i3
TRINITY_DN168657_c1_g1	TRINITY_DN168657_c1_g1_i7
TRINITY_DN168657_c1_g1	TRINITY_DN168657_c1_g1_i6
TRINITY_DN168657_c1_g1	TRINITY_DN168657_c1_g1_i5
TRINITY_DN168657_c1_g1	TRINITY_DN168657_c1_g1_i2
TRINITY_DN153621_c4_g11	TRINITY_DN153621_c4_g11_i1
TRINITY_DN153007_c4_g1	TRINITY_DN153007_c4_g1_i2
TRINITY_DN160937_c0_g1	TRINITY_DN160937_c0_g1_i2
TRINITY_DN160937_c0_g1	TRINITY_DN160937_c0_g1_i1
TRINITY_DN160937_c0_g1	TRINITY_DN160937_c0_g1_i5
TRINITY_DN160937_c0_g1	TRINITY_DN160937_c0_g1_i7
TRINITY_DN160937_c0_g1	TRINITY_DN160937_c0_g1_i6
TRINITY_DN160937_c0_g1	TRINITY_DN160937_c0_g1_i3
TRINITY_DN158065_c7_g1	TRINITY_DN158065_c7_g1_i1
TRINITY_DN225257_c0_g1	TRINITY_DN225257_c0_g1_i1
TRINITY_DN159233_c4_g3	TRINITY_DN159233_c4_g3_i1
TRINITY_DN171409_c6_g2	TRINITY_DN171409_c6_g2_i2
TRINITY_DN171409_c6_g2	TRINITY_DN171409_c6_g2_i9
TRINITY_DN147799_c0_g1	TRINITY_DN147799_c0_g1_i2
TRINITY_DN159157_c1_g3	TRINITY_DN159157_c1_g3_i1
TRINITY_DN159157_c1_g3	TRINITY_DN159157_c1_g3_i2
TRINITY_DN169250_c1_g1	TRINITY_DN169250_c1_g1_i1
TRINITY_DN169250_c1_g1	TRINITY_DN169250_c1_g1_i3
TRINITY_DN169250_c1_g1	TRINITY_DN169250_c1_g1_i2
TRINITY_DN165589_c2_g1	TRINITY_DN165589_c2_g1_i9
TRINITY_DN165589_c2_g1	TRINITY_DN165589_c2_g1_i6
TRINITY_DN165589_c2_g1	TRINITY_DN165589_c2_g1_i2
TRINITY_DN141713_c0_g1	TRINITY_DN141713_c0_g1_i4
TRINITY_DN138884_c0_g1	TRINITY_DN138884_c0_g1_i1
TRINITY_DN168589_c0_g1	TRINITY_DN168589_c0_g1_i6
TRINITY_DN168589_c0_g1	TRINITY_DN168589_c0_g1_i3
TRINITY_DN165091_c5_g2	TRINITY_DN165091_c5_g2_i1
TRINITY_DN165091_c5_g2	TRINITY_DN165091_c5_g2_i2
TRINITY_DN165091_c5_g2	TRINITY_DN165091_c5_g2_i4
TRINITY_DN165091_c5_g2	TRINITY_DN165091_c5_g2_i3
TRINITY_DN172783_c0_g1	TRINITY_DN172783_c0_g1_i16
TRINITY_DN172783_c0_g1	TRINITY_DN172783_c0_g1_i2
TRINITY_DN172783_c0_g1	TRINITY_DN172783_c0_g1_i15
TRINITY_DN172783_c0_g1	TRINITY_DN172783_c0_g1_i1
TRINITY_DN172783_c0_g1	TRINITY_DN172783_c0_g1_i13
TRINITY_DN163967_c5_g2	TRINITY_DN163967_c5_g2_i4
TRINITY_DN163967_c5_g2	TRINITY_DN163967_c5_g2_i7
TRINITY_DN163967_c5_g2	TRINITY_DN163967_c5_g2_i5
TRINITY_DN163967_c5_g2	TRINITY_DN163967_c5_g2_i1
TRINITY_DN163967_c5_g2	TRINITY_DN163967_c5_g2_i9
TRINITY_DN163967_c5_g2	TRINITY_DN163967_c5_g2_i6
TRINITY_DN159940_c5_g8	TRINITY_DN159940_c5_g8_i1
TRINITY_DN171480_c1_g2	TRINITY_DN171480_c1_g2_i1
TRINITY_DN139805_c0_g1	TRINITY_DN139805_c0_g1_i1
TRINITY_DN150775_c0_g1	TRINITY_DN150775_c0_g1_i2
TRINITY_DN150775_c0_g1	TRINITY_DN150775_c0_g1_i1
TRINITY_DN164742_c0_g3	TRINITY_DN164742_c0_g3_i1
TRINITY_DN164742_c0_g3	TRINITY_DN164742_c0_g3_i4
TRINITY_DN164742_c0_g3	TRINITY_DN164742_c0_g3_i5
TRINITY_DN164742_c0_g3	TRINITY_DN164742_c0_g3_i2
TRINITY_DN164742_c0_g3	TRINITY_DN164742_c0_g3_i6
TRINITY_DN164742_c0_g3	TRINITY_DN164742_c0_g3_i3
TRINITY_DN171816_c1_g1	TRINITY_DN171816_c1_g1_i1
TRINITY_DN147175_c0_g1	TRINITY_DN147175_c0_g1_i3
TRINITY_DN138075_c0_g1	TRINITY_DN138075_c0_g1_i2
TRINITY_DN172018_c12_g1	TRINITY_DN172018_c12_g1_i1
TRINITY_DN156971_c7_g2	TRINITY_DN156971_c7_g2_i1
TRINITY_DN170928_c0_g3	TRINITY_DN170928_c0_g3_i1
TRINITY_DN162150_c5_g1	TRINITY_DN162150_c5_g1_i1
TRINITY_DN162150_c5_g1	TRINITY_DN162150_c5_g1_i3
TRINITY_DN162150_c5_g1	TRINITY_DN162150_c5_g1_i4
TRINITY_DN162150_c5_g1	TRINITY_DN162150_c5_g1_i2
TRINITY_DN149941_c1_g1	TRINITY_DN149941_c1_g1_i1
TRINITY_DN149941_c1_g4	TRINITY_DN149941_c1_g4_i1
TRINITY_DN158299_c3_g1	TRINITY_DN158299_c3_g1_i1
TRINITY_DN162416_c2_g1	TRINITY_DN162416_c2_g1_i4
TRINITY_DN162416_c2_g1	TRINITY_DN162416_c2_g1_i1
TRINITY_DN162416_c2_g1	TRINITY_DN162416_c2_g1_i2
TRINITY_DN148210_c0_g2	TRINITY_DN148210_c0_g2_i1
TRINITY_DN147234_c1_g2	TRINITY_DN147234_c1_g2_i1
TRINITY_DN165020_c5_g1	TRINITY_DN165020_c5_g1_i6
TRINITY_DN165020_c5_g1	TRINITY_DN165020_c5_g1_i7
TRINITY_DN135735_c0_g1	TRINITY_DN135735_c0_g1_i1
TRINITY_DN137522_c0_g1	TRINITY_DN137522_c0_g1_i1
TRINITY_DN161390_c2_g1	TRINITY_DN161390_c2_g1_i2
TRINITY_DN161390_c2_g1	TRINITY_DN161390_c2_g1_i3
TRINITY_DN166011_c1_g2	TRINITY_DN166011_c1_g2_i3
TRINITY_DN166011_c1_g2	TRINITY_DN166011_c1_g2_i6
TRINITY_DN166011_c1_g2	TRINITY_DN166011_c1_g2_i5
TRINITY_DN166011_c1_g2	TRINITY_DN166011_c1_g2_i1
TRINITY_DN166011_c1_g2	TRINITY_DN166011_c1_g2_i4
TRINITY_DN173880_c3_g3	TRINITY_DN173880_c3_g3_i9
TRINITY_DN173880_c3_g3	TRINITY_DN173880_c3_g3_i11
TRINITY_DN173880_c3_g3	TRINITY_DN173880_c3_g3_i6
TRINITY_DN163889_c0_g2	TRINITY_DN163889_c0_g2_i1
TRINITY_DN171526_c1_g1	TRINITY_DN171526_c1_g1_i1
TRINITY_DN159751_c11_g7	TRINITY_DN159751_c11_g7_i1
TRINITY_DN162645_c1_g5	TRINITY_DN162645_c1_g5_i2
TRINITY_DN162645_c1_g5	TRINITY_DN162645_c1_g5_i1
TRINITY_DN167064_c1_g3	TRINITY_DN167064_c1_g3_i1
TRINITY_DN152207_c0_g1	TRINITY_DN152207_c0_g1_i2
TRINITY_DN157477_c0_g1	TRINITY_DN157477_c0_g1_i2
TRINITY_DN162466_c2_g1	TRINITY_DN162466_c2_g1_i1
TRINITY_DN168971_c3_g1	TRINITY_DN168971_c3_g1_i1
TRINITY_DN159203_c0_g1	TRINITY_DN159203_c0_g1_i1
TRINITY_DN151154_c4_g1	TRINITY_DN151154_c4_g1_i1
TRINITY_DN167138_c1_g1	TRINITY_DN167138_c1_g1_i11
TRINITY_DN172758_c3_g2	TRINITY_DN172758_c3_g2_i1
TRINITY_DN172924_c2_g2	TRINITY_DN172924_c2_g2_i3
TRINITY_DN173775_c3_g1	TRINITY_DN173775_c3_g1_i10
TRINITY_DN165705_c5_g1	TRINITY_DN165705_c5_g1_i24
TRINITY_DN165705_c5_g1	TRINITY_DN165705_c5_g1_i4
TRINITY_DN157431_c3_g4	TRINITY_DN157431_c3_g4_i3
TRINITY_DN157431_c3_g4	TRINITY_DN157431_c3_g4_i6
TRINITY_DN157431_c3_g4	TRINITY_DN157431_c3_g4_i2
TRINITY_DN159388_c8_g1	TRINITY_DN159388_c8_g1_i1
TRINITY_DN160376_c5_g1	TRINITY_DN160376_c5_g1_i2
TRINITY_DN160376_c5_g1	TRINITY_DN160376_c5_g1_i5
TRINITY_DN160376_c5_g1	TRINITY_DN160376_c5_g1_i4
TRINITY_DN160376_c5_g1	TRINITY_DN160376_c5_g1_i3
TRINITY_DN169661_c11_g2	TRINITY_DN169661_c11_g2_i1
TRINITY_DN161598_c2_g3	TRINITY_DN161598_c2_g3_i2
TRINITY_DN159105_c5_g2	TRINITY_DN159105_c5_g2_i3
TRINITY_DN157315_c3_g1	TRINITY_DN157315_c3_g1_i6
TRINITY_DN166434_c0_g1	TRINITY_DN166434_c0_g1_i5
TRINITY_DN166434_c0_g1	TRINITY_DN166434_c0_g1_i7
TRINITY_DN166434_c0_g1	TRINITY_DN166434_c0_g1_i4
TRINITY_DN166434_c0_g1	TRINITY_DN166434_c0_g1_i8
TRINITY_DN151155_c8_g7	TRINITY_DN151155_c8_g7_i1
TRINITY_DN174076_c2_g1	TRINITY_DN174076_c2_g1_i2
TRINITY_DN154412_c2_g2	TRINITY_DN154412_c2_g2_i12
TRINITY_DN158126_c1_g2	TRINITY_DN158126_c1_g2_i1
TRINITY_DN160895_c6_g2	TRINITY_DN160895_c6_g2_i1
TRINITY_DN169381_c1_g3	TRINITY_DN169381_c1_g3_i4
TRINITY_DN161088_c1_g1	TRINITY_DN161088_c1_g1_i2
TRINITY_DN173473_c6_g3	TRINITY_DN173473_c6_g3_i1
TRINITY_DN157464_c0_g1	TRINITY_DN157464_c0_g1_i6
TRINITY_DN157464_c0_g1	TRINITY_DN157464_c0_g1_i1
TRINITY_DN157464_c0_g1	TRINITY_DN157464_c0_g1_i5
TRINITY_DN157464_c0_g1	TRINITY_DN157464_c0_g1_i2
TRINITY_DN157464_c0_g1	TRINITY_DN157464_c0_g1_i3
TRINITY_DN156692_c7_g3	TRINITY_DN156692_c7_g3_i1
TRINITY_DN156261_c3_g3	TRINITY_DN156261_c3_g3_i1
TRINITY_DN156261_c3_g3	TRINITY_DN156261_c3_g3_i7
TRINITY_DN164773_c3_g2	TRINITY_DN164773_c3_g2_i2
TRINITY_DN154367_c3_g1	TRINITY_DN154367_c3_g1_i1
TRINITY_DN159582_c12_g1	TRINITY_DN159582_c12_g1_i1
TRINITY_DN174789_c15_g5	TRINITY_DN174789_c15_g5_i1
TRINITY_DN155617_c1_g7	TRINITY_DN155617_c1_g7_i1
TRINITY_DN157856_c0_g1	TRINITY_DN157856_c0_g1_i9
TRINITY_DN151616_c6_g2	TRINITY_DN151616_c6_g2_i1
TRINITY_DN170872_c2_g2	TRINITY_DN170872_c2_g2_i1
TRINITY_DN174674_c5_g1	TRINITY_DN174674_c5_g1_i10
TRINITY_DN155366_c1_g1	TRINITY_DN155366_c1_g1_i7
TRINITY_DN162536_c2_g3	TRINITY_DN162536_c2_g3_i1
TRINITY_DN153667_c4_g3	TRINITY_DN153667_c4_g3_i12
TRINITY_DN153667_c4_g3	TRINITY_DN153667_c4_g3_i6
TRINITY_DN172736_c3_g1	TRINITY_DN172736_c3_g1_i4
TRINITY_DN172736_c3_g1	TRINITY_DN172736_c3_g1_i10
TRINITY_DN172736_c3_g1	TRINITY_DN172736_c3_g1_i3
TRINITY_DN172736_c3_g1	TRINITY_DN172736_c3_g1_i5
TRINITY_DN172736_c3_g1	TRINITY_DN172736_c3_g1_i8
TRINITY_DN172736_c3_g1	TRINITY_DN172736_c3_g1_i7
TRINITY_DN172736_c3_g1	TRINITY_DN172736_c3_g1_i2
TRINITY_DN172736_c3_g1	TRINITY_DN172736_c3_g1_i1
TRINITY_DN172736_c3_g1	TRINITY_DN172736_c3_g1_i6
TRINITY_DN172736_c3_g1	TRINITY_DN172736_c3_g1_i9
TRINITY_DN170651_c3_g1	TRINITY_DN170651_c3_g1_i13
TRINITY_DN170651_c3_g1	TRINITY_DN170651_c3_g1_i1
TRINITY_DN170651_c3_g1	TRINITY_DN170651_c3_g1_i11
TRINITY_DN170651_c3_g1	TRINITY_DN170651_c3_g1_i8
TRINITY_DN162629_c6_g1	TRINITY_DN162629_c6_g1_i2
TRINITY_DN164047_c3_g3	TRINITY_DN164047_c3_g3_i4
TRINITY_DN170498_c4_g1	TRINITY_DN170498_c4_g1_i4
TRINITY_DN170498_c4_g1	TRINITY_DN170498_c4_g1_i2
TRINITY_DN153069_c0_g1	TRINITY_DN153069_c0_g1_i5
TRINITY_DN153069_c0_g1	TRINITY_DN153069_c0_g1_i6
TRINITY_DN155627_c0_g1	TRINITY_DN155627_c0_g1_i1
TRINITY_DN159079_c3_g2	TRINITY_DN159079_c3_g2_i2
TRINITY_DN159079_c3_g2	TRINITY_DN159079_c3_g2_i1
TRINITY_DN160092_c0_g1	TRINITY_DN160092_c0_g1_i1
TRINITY_DN157315_c3_g1	TRINITY_DN157315_c3_g1_i3
TRINITY_DN167222_c3_g4	TRINITY_DN167222_c3_g4_i2
TRINITY_DN162176_c0_g1	TRINITY_DN162176_c0_g1_i5
TRINITY_DN168061_c3_g1	TRINITY_DN168061_c3_g1_i2
TRINITY_DN168061_c3_g1	TRINITY_DN168061_c3_g1_i1
TRINITY_DN163986_c2_g1	TRINITY_DN163986_c2_g1_i1
TRINITY_DN167528_c4_g1	TRINITY_DN167528_c4_g1_i1
TRINITY_DN158736_c9_g1	TRINITY_DN158736_c9_g1_i2
TRINITY_DN158736_c9_g1	TRINITY_DN158736_c9_g1_i4
TRINITY_DN158736_c9_g1	TRINITY_DN158736_c9_g1_i3
TRINITY_DN158736_c9_g1	TRINITY_DN158736_c9_g1_i1
TRINITY_DN163853_c2_g2	TRINITY_DN163853_c2_g2_i8
TRINITY_DN163853_c2_g2	TRINITY_DN163853_c2_g2_i9
TRINITY_DN163853_c2_g2	TRINITY_DN163853_c2_g2_i4
TRINITY_DN167222_c3_g5	TRINITY_DN167222_c3_g5_i1
TRINITY_DN157462_c4_g4	TRINITY_DN157462_c4_g4_i5
TRINITY_DN169629_c3_g1	TRINITY_DN169629_c3_g1_i22
TRINITY_DN153877_c10_g2	TRINITY_DN153877_c10_g2_i1
TRINITY_DN160633_c1_g1	TRINITY_DN160633_c1_g1_i4
TRINITY_DN160633_c1_g3	TRINITY_DN160633_c1_g3_i1
TRINITY_DN153063_c4_g1	TRINITY_DN153063_c4_g1_i1
TRINITY_DN166992_c4_g2	TRINITY_DN166992_c4_g2_i2
TRINITY_DN155748_c3_g3	TRINITY_DN155748_c3_g3_i4
TRINITY_DN166476_c4_g9	TRINITY_DN166476_c4_g9_i1
TRINITY_DN168968_c4_g1	TRINITY_DN168968_c4_g1_i1
TRINITY_DN174674_c5_g1	TRINITY_DN174674_c5_g1_i19
TRINITY_DN161992_c5_g1	TRINITY_DN161992_c5_g1_i11
TRINITY_DN161992_c5_g1	TRINITY_DN161992_c5_g1_i4
TRINITY_DN161992_c5_g1	TRINITY_DN161992_c5_g1_i2
TRINITY_DN153667_c4_g6	TRINITY_DN153667_c4_g6_i2
TRINITY_DN172869_c4_g7	TRINITY_DN172869_c4_g7_i1
TRINITY_DN169325_c0_g1	TRINITY_DN169325_c0_g1_i5
TRINITY_DN169325_c0_g1	TRINITY_DN169325_c0_g1_i8
TRINITY_DN159092_c5_g2	TRINITY_DN159092_c5_g2_i2
TRINITY_DN156193_c4_g2	TRINITY_DN156193_c4_g2_i1
TRINITY_DN159683_c5_g1	TRINITY_DN159683_c5_g1_i1
TRINITY_DN161191_c1_g1	TRINITY_DN161191_c1_g1_i11
TRINITY_DN161191_c1_g1	TRINITY_DN161191_c1_g1_i12
TRINITY_DN161191_c1_g1	TRINITY_DN161191_c1_g1_i15
TRINITY_DN156756_c2_g1	TRINITY_DN156756_c2_g1_i1
TRINITY_DN169126_c5_g1	TRINITY_DN169126_c5_g1_i8
TRINITY_DN153553_c1_g1	TRINITY_DN153553_c1_g1_i1
TRINITY_DN155366_c1_g1	TRINITY_DN155366_c1_g1_i4
TRINITY_DN163344_c3_g1	TRINITY_DN163344_c3_g1_i1
TRINITY_DN163344_c3_g1	TRINITY_DN163344_c3_g1_i4
TRINITY_DN161585_c1_g1	TRINITY_DN161585_c1_g1_i12
TRINITY_DN161585_c1_g1	TRINITY_DN161585_c1_g1_i11
TRINITY_DN161585_c1_g1	TRINITY_DN161585_c1_g1_i8
TRINITY_DN161585_c1_g1	TRINITY_DN161585_c1_g1_i2
TRINITY_DN161585_c1_g1	TRINITY_DN161585_c1_g1_i1
TRINITY_DN161585_c1_g1	TRINITY_DN161585_c1_g1_i14
TRINITY_DN168825_c4_g2	TRINITY_DN168825_c4_g2_i1
TRINITY_DN161452_c1_g1	TRINITY_DN161452_c1_g1_i6
TRINITY_DN161452_c1_g1	TRINITY_DN161452_c1_g1_i8
TRINITY_DN161452_c1_g1	TRINITY_DN161452_c1_g1_i4
TRINITY_DN161452_c1_g1	TRINITY_DN161452_c1_g1_i14
TRINITY_DN161452_c1_g1	TRINITY_DN161452_c1_g1_i12
TRINITY_DN161452_c1_g1	TRINITY_DN161452_c1_g1_i17
TRINITY_DN161452_c1_g1	TRINITY_DN161452_c1_g1_i15
TRINITY_DN161452_c1_g1	TRINITY_DN161452_c1_g1_i9
TRINITY_DN161452_c1_g1	TRINITY_DN161452_c1_g1_i20
TRINITY_DN161452_c1_g1	TRINITY_DN161452_c1_g1_i7
TRINITY_DN161452_c1_g1	TRINITY_DN161452_c1_g1_i5
TRINITY_DN161452_c1_g1	TRINITY_DN161452_c1_g1_i11
TRINITY_DN161452_c1_g1	TRINITY_DN161452_c1_g1_i1
TRINITY_DN174492_c4_g2	TRINITY_DN174492_c4_g2_i3
TRINITY_DN162401_c0_g1	TRINITY_DN162401_c0_g1_i2
TRINITY_DN168698_c3_g3	TRINITY_DN168698_c3_g3_i3
TRINITY_DN168698_c3_g3	TRINITY_DN168698_c3_g3_i8
TRINITY_DN173594_c3_g1	TRINITY_DN173594_c3_g1_i10
TRINITY_DN169781_c0_g1	TRINITY_DN169781_c0_g1_i2
TRINITY_DN169781_c0_g1	TRINITY_DN169781_c0_g1_i1
TRINITY_DN169781_c0_g1	TRINITY_DN169781_c0_g1_i4
TRINITY_DN169781_c0_g1	TRINITY_DN169781_c0_g1_i3
TRINITY_DN106728_c0_g1	TRINITY_DN106728_c0_g1_i1
TRINITY_DN160725_c1_g1	TRINITY_DN160725_c1_g1_i6
TRINITY_DN160725_c1_g1	TRINITY_DN160725_c1_g1_i8
TRINITY_DN174172_c5_g4	TRINITY_DN174172_c5_g4_i3
TRINITY_DN174172_c5_g4	TRINITY_DN174172_c5_g4_i2
TRINITY_DN164983_c2_g1	TRINITY_DN164983_c2_g1_i2
TRINITY_DN164983_c2_g1	TRINITY_DN164983_c2_g1_i1
TRINITY_DN164983_c2_g1	TRINITY_DN164983_c2_g1_i7
TRINITY_DN164983_c2_g1	TRINITY_DN164983_c2_g1_i11
TRINITY_DN171859_c1_g2	TRINITY_DN171859_c1_g2_i11
TRINITY_DN159824_c1_g1	TRINITY_DN159824_c1_g1_i1
TRINITY_DN153209_c0_g1	TRINITY_DN153209_c0_g1_i2
TRINITY_DN153209_c0_g1	TRINITY_DN153209_c0_g1_i1
TRINITY_DN153209_c0_g1	TRINITY_DN153209_c0_g1_i3
TRINITY_DN153209_c0_g1	TRINITY_DN153209_c0_g1_i7
TRINITY_DN153209_c0_g1	TRINITY_DN153209_c0_g1_i6
TRINITY_DN158616_c3_g1	TRINITY_DN158616_c3_g1_i4
TRINITY_DN168489_c2_g4	TRINITY_DN168489_c2_g4_i1
TRINITY_DN168489_c2_g4	TRINITY_DN168489_c2_g4_i3
TRINITY_DN169126_c5_g1	TRINITY_DN169126_c5_g1_i9
TRINITY_DN169126_c5_g1	TRINITY_DN169126_c5_g1_i7
TRINITY_DN168616_c0_g1	TRINITY_DN168616_c0_g1_i10
TRINITY_DN146055_c0_g1	TRINITY_DN146055_c0_g1_i2
TRINITY_DN146055_c0_g1	TRINITY_DN146055_c0_g1_i1
TRINITY_DN172545_c3_g2	TRINITY_DN172545_c3_g2_i1
TRINITY_DN160430_c3_g1	TRINITY_DN160430_c3_g1_i1
TRINITY_DN170481_c2_g4	TRINITY_DN170481_c2_g4_i6
TRINITY_DN167924_c2_g5	TRINITY_DN167924_c2_g5_i1
TRINITY_DN167725_c1_g3	TRINITY_DN167725_c1_g3_i1
TRINITY_DN162262_c8_g1	TRINITY_DN162262_c8_g1_i5
TRINITY_DN168441_c2_g4	TRINITY_DN168441_c2_g4_i3
TRINITY_DN174566_c12_g1	TRINITY_DN174566_c12_g1_i12
TRINITY_DN169629_c3_g1	TRINITY_DN169629_c3_g1_i20
TRINITY_DN151952_c0_g1	TRINITY_DN151952_c0_g1_i18
TRINITY_DN164282_c3_g4	TRINITY_DN164282_c3_g4_i1
TRINITY_DN159415_c1_g3	TRINITY_DN159415_c1_g3_i5
TRINITY_DN155617_c1_g1	TRINITY_DN155617_c1_g1_i4
TRINITY_DN162800_c2_g1	TRINITY_DN162800_c2_g1_i2
TRINITY_DN165863_c0_g7	TRINITY_DN165863_c0_g7_i1
TRINITY_DN168068_c0_g1	TRINITY_DN168068_c0_g1_i2
TRINITY_DN159900_c1_g1	TRINITY_DN159900_c1_g1_i8
TRINITY_DN168068_c0_g1	TRINITY_DN168068_c0_g1_i9
TRINITY_DN168068_c0_g1	TRINITY_DN168068_c0_g1_i1
TRINITY_DN152759_c8_g1	TRINITY_DN152759_c8_g1_i2
TRINITY_DN152759_c8_g1	TRINITY_DN152759_c8_g1_i3
TRINITY_DN167252_c4_g1	TRINITY_DN167252_c4_g1_i9
TRINITY_DN155617_c1_g1	TRINITY_DN155617_c1_g1_i2
TRINITY_DN152733_c0_g4	TRINITY_DN152733_c0_g4_i10
TRINITY_DN170481_c2_g4	TRINITY_DN170481_c2_g4_i5
TRINITY_DN155117_c10_g1	TRINITY_DN155117_c10_g1_i3
TRINITY_DN172681_c4_g1	TRINITY_DN172681_c4_g1_i11
TRINITY_DN172681_c4_g1	TRINITY_DN172681_c4_g1_i7
TRINITY_DN172681_c4_g1	TRINITY_DN172681_c4_g1_i3
TRINITY_DN172681_c4_g1	TRINITY_DN172681_c4_g1_i10
TRINITY_DN172681_c4_g1	TRINITY_DN172681_c4_g1_i2
TRINITY_DN154575_c9_g2	TRINITY_DN154575_c9_g2_i1
TRINITY_DN170481_c2_g4	TRINITY_DN170481_c2_g4_i1
TRINITY_DN170481_c2_g4	TRINITY_DN170481_c2_g4_i2
TRINITY_DN170481_c2_g4	TRINITY_DN170481_c2_g4_i4
TRINITY_DN155064_c0_g1	TRINITY_DN155064_c0_g1_i1
TRINITY_DN155064_c0_g2	TRINITY_DN155064_c0_g2_i4
TRINITY_DN170027_c1_g1	TRINITY_DN170027_c1_g1_i1
TRINITY_DN173838_c1_g1	TRINITY_DN173838_c1_g1_i3
TRINITY_DN173838_c1_g1	TRINITY_DN173838_c1_g1_i8
TRINITY_DN168248_c0_g1	TRINITY_DN168248_c0_g1_i11
TRINITY_DN168248_c0_g1	TRINITY_DN168248_c0_g1_i3
TRINITY_DN154367_c3_g1	TRINITY_DN154367_c3_g1_i5
TRINITY_DN154367_c3_g1	TRINITY_DN154367_c3_g1_i3
TRINITY_DN155849_c8_g1	TRINITY_DN155849_c8_g1_i1
TRINITY_DN163558_c2_g3	TRINITY_DN163558_c2_g3_i1
TRINITY_DN151952_c0_g1	TRINITY_DN151952_c0_g1_i12
TRINITY_DN161992_c5_g1	TRINITY_DN161992_c5_g1_i10
TRINITY_DN174145_c2_g2	TRINITY_DN174145_c2_g2_i2
TRINITY_DN144296_c0_g1	TRINITY_DN144296_c0_g1_i1
TRINITY_DN174145_c2_g2	TRINITY_DN174145_c2_g2_i4
TRINITY_DN159563_c0_g1	TRINITY_DN159563_c0_g1_i7
TRINITY_DN174492_c4_g2	TRINITY_DN174492_c4_g2_i2
TRINITY_DN174492_c4_g2	TRINITY_DN174492_c4_g2_i4
TRINITY_DN174145_c2_g2	TRINITY_DN174145_c2_g2_i3
TRINITY_DN163034_c6_g1	TRINITY_DN163034_c6_g1_i3
TRINITY_DN152539_c6_g3	TRINITY_DN152539_c6_g3_i4
TRINITY_DN172366_c5_g1	TRINITY_DN172366_c5_g1_i7
TRINITY_DN161201_c7_g1	TRINITY_DN161201_c7_g1_i4
TRINITY_DN168966_c4_g1	TRINITY_DN168966_c4_g1_i1
TRINITY_DN151596_c2_g3	TRINITY_DN151596_c2_g3_i2
TRINITY_DN169616_c0_g1	TRINITY_DN169616_c0_g1_i7
TRINITY_DN171859_c1_g2	TRINITY_DN171859_c1_g2_i3
TRINITY_DN171859_c1_g2	TRINITY_DN171859_c1_g2_i14
TRINITY_DN171859_c1_g2	TRINITY_DN171859_c1_g2_i1
TRINITY_DN171859_c1_g2	TRINITY_DN171859_c1_g2_i8
TRINITY_DN171859_c1_g2	TRINITY_DN171859_c1_g2_i13
TRINITY_DN171859_c1_g2	TRINITY_DN171859_c1_g2_i12
TRINITY_DN171859_c1_g2	TRINITY_DN171859_c1_g2_i7
TRINITY_DN163034_c6_g1	TRINITY_DN163034_c6_g1_i1
TRINITY_DN167879_c2_g1	TRINITY_DN167879_c2_g1_i1
TRINITY_DN158239_c5_g1	TRINITY_DN158239_c5_g1_i1
TRINITY_DN154412_c2_g2	TRINITY_DN154412_c2_g2_i13
TRINITY_DN171859_c1_g2	TRINITY_DN171859_c1_g2_i6
TRINITY_DN170816_c0_g1	TRINITY_DN170816_c0_g1_i8
TRINITY_DN154412_c2_g4	TRINITY_DN154412_c2_g4_i1
TRINITY_DN160416_c17_g1	TRINITY_DN160416_c17_g1_i1
TRINITY_DN151540_c7_g3	TRINITY_DN151540_c7_g3_i2
TRINITY_DN172366_c5_g1	TRINITY_DN172366_c5_g1_i8
TRINITY_DN153145_c6_g3	TRINITY_DN153145_c6_g3_i2
TRINITY_DN153145_c6_g3	TRINITY_DN153145_c6_g3_i5
TRINITY_DN171859_c1_g2	TRINITY_DN171859_c1_g2_i4
TRINITY_DN174859_c3_g4	TRINITY_DN174859_c3_g4_i2
TRINITY_DN168513_c0_g1	TRINITY_DN168513_c0_g1_i11
TRINITY_DN151148_c0_g2	TRINITY_DN151148_c0_g2_i1
TRINITY_DN166038_c6_g3	TRINITY_DN166038_c6_g3_i1
TRINITY_DN153973_c10_g4	TRINITY_DN153973_c10_g4_i2
TRINITY_DN157865_c4_g1	TRINITY_DN157865_c4_g1_i3
TRINITY_DN157865_c4_g1	TRINITY_DN157865_c4_g1_i6
TRINITY_DN158854_c0_g2	TRINITY_DN158854_c0_g2_i1
TRINITY_DN166038_c6_g2	TRINITY_DN166038_c6_g2_i1
TRINITY_DN166846_c0_g1	TRINITY_DN166846_c0_g1_i7
TRINITY_DN158934_c2_g4	TRINITY_DN158934_c2_g4_i2
TRINITY_DN172570_c3_g2	TRINITY_DN172570_c3_g2_i9
TRINITY_DN172570_c3_g2	TRINITY_DN172570_c3_g2_i6
TRINITY_DN172570_c3_g2	TRINITY_DN172570_c3_g2_i5
TRINITY_DN164788_c6_g7	TRINITY_DN164788_c6_g7_i1
TRINITY_DN154148_c0_g2	TRINITY_DN154148_c0_g2_i3
TRINITY_DN154148_c0_g2	TRINITY_DN154148_c0_g2_i2
TRINITY_DN154148_c0_g2	TRINITY_DN154148_c0_g2_i4
TRINITY_DN154148_c0_g2	TRINITY_DN154148_c0_g2_i1
TRINITY_DN171859_c1_g2	TRINITY_DN171859_c1_g2_i5
TRINITY_DN153145_c6_g3	TRINITY_DN153145_c6_g3_i3
TRINITY_DN155953_c4_g1	TRINITY_DN155953_c4_g1_i10
TRINITY_DN155617_c1_g1	TRINITY_DN155617_c1_g1_i6
TRINITY_DN169398_c0_g5	TRINITY_DN169398_c0_g5_i1
TRINITY_DN160396_c0_g5	TRINITY_DN160396_c0_g5_i1
TRINITY_DN164983_c2_g1	TRINITY_DN164983_c2_g1_i19
TRINITY_DN155204_c4_g1	TRINITY_DN155204_c4_g1_i3
TRINITY_DN155204_c4_g1	TRINITY_DN155204_c4_g1_i1
TRINITY_DN164983_c2_g1	TRINITY_DN164983_c2_g1_i12
TRINITY_DN164983_c2_g1	TRINITY_DN164983_c2_g1_i4
TRINITY_DN164983_c2_g1	TRINITY_DN164983_c2_g1_i15
TRINITY_DN164983_c2_g1	TRINITY_DN164983_c2_g1_i10
TRINITY_DN164983_c2_g1	TRINITY_DN164983_c2_g1_i9
TRINITY_DN164983_c2_g1	TRINITY_DN164983_c2_g1_i14
TRINITY_DN164983_c2_g1	TRINITY_DN164983_c2_g1_i20
TRINITY_DN164983_c2_g1	TRINITY_DN164983_c2_g1_i5
TRINITY_DN164983_c2_g1	TRINITY_DN164983_c2_g1_i6
TRINITY_DN166123_c1_g2	TRINITY_DN166123_c1_g2_i14
TRINITY_DN158462_c6_g1	TRINITY_DN158462_c6_g1_i1
TRINITY_DN166123_c1_g2	TRINITY_DN166123_c1_g2_i16
TRINITY_DN163974_c3_g1	TRINITY_DN163974_c3_g1_i1
TRINITY_DN161201_c7_g1	TRINITY_DN161201_c7_g1_i5
TRINITY_DN161201_c7_g1	TRINITY_DN161201_c7_g1_i3
TRINITY_DN161343_c3_g6	TRINITY_DN161343_c3_g6_i1
TRINITY_DN159900_c1_g1	TRINITY_DN159900_c1_g1_i3
TRINITY_DN159900_c1_g1	TRINITY_DN159900_c1_g1_i6
TRINITY_DN159900_c1_g1	TRINITY_DN159900_c1_g1_i5
TRINITY_DN159900_c1_g1	TRINITY_DN159900_c1_g1_i11
TRINITY_DN160010_c2_g2	TRINITY_DN160010_c2_g2_i20
TRINITY_DN155216_c5_g6	TRINITY_DN155216_c5_g6_i1
TRINITY_DN152011_c8_g1	TRINITY_DN152011_c8_g1_i5
TRINITY_DN174859_c3_g4	TRINITY_DN174859_c3_g4_i1
TRINITY_DN165398_c0_g1	TRINITY_DN165398_c0_g1_i11
TRINITY_DN165398_c0_g1	TRINITY_DN165398_c0_g1_i4
TRINITY_DN154412_c2_g2	TRINITY_DN154412_c2_g2_i16
TRINITY_DN169381_c1_g1	TRINITY_DN169381_c1_g1_i2
TRINITY_DN169381_c1_g1	TRINITY_DN169381_c1_g1_i1
TRINITY_DN157022_c9_g2	TRINITY_DN157022_c9_g2_i3
TRINITY_DN162637_c9_g4	TRINITY_DN162637_c9_g4_i4
TRINITY_DN162650_c2_g1	TRINITY_DN162650_c2_g1_i9
TRINITY_DN162650_c2_g1	TRINITY_DN162650_c2_g1_i10
TRINITY_DN162650_c2_g1	TRINITY_DN162650_c2_g1_i7
TRINITY_DN162650_c2_g1	TRINITY_DN162650_c2_g1_i3
TRINITY_DN159897_c4_g1	TRINITY_DN159897_c4_g1_i9
TRINITY_DN156954_c1_g4	TRINITY_DN156954_c1_g4_i8
TRINITY_DN159534_c4_g5	TRINITY_DN159534_c4_g5_i1
TRINITY_DN165204_c0_g2	TRINITY_DN165204_c0_g2_i11
TRINITY_DN158934_c2_g4	TRINITY_DN158934_c2_g4_i6
TRINITY_DN158934_c2_g4	TRINITY_DN158934_c2_g4_i4
TRINITY_DN155980_c2_g1	TRINITY_DN155980_c2_g1_i1
TRINITY_DN162590_c4_g1	TRINITY_DN162590_c4_g1_i4
TRINITY_DN162590_c4_g1	TRINITY_DN162590_c4_g1_i2
TRINITY_DN162590_c4_g1	TRINITY_DN162590_c4_g1_i3
TRINITY_DN162590_c4_g1	TRINITY_DN162590_c4_g1_i1
TRINITY_DN154409_c3_g1	TRINITY_DN154409_c3_g1_i1
TRINITY_DN154409_c3_g1	TRINITY_DN154409_c3_g1_i5
TRINITY_DN165705_c5_g1	TRINITY_DN165705_c5_g1_i18
TRINITY_DN165705_c5_g1	TRINITY_DN165705_c5_g1_i23
TRINITY_DN165705_c5_g1	TRINITY_DN165705_c5_g1_i3
TRINITY_DN165705_c5_g1	TRINITY_DN165705_c5_g1_i2
TRINITY_DN170556_c1_g1	TRINITY_DN170556_c1_g1_i1
TRINITY_DN170089_c1_g2	TRINITY_DN170089_c1_g2_i5
TRINITY_DN170089_c1_g2	TRINITY_DN170089_c1_g2_i6
TRINITY_DN170089_c1_g2	TRINITY_DN170089_c1_g2_i1
TRINITY_DN159972_c3_g6	TRINITY_DN159972_c3_g6_i3
TRINITY_DN160077_c6_g7	TRINITY_DN160077_c6_g7_i1
TRINITY_DN174320_c5_g2	TRINITY_DN174320_c5_g2_i11
TRINITY_DN165204_c0_g2	TRINITY_DN165204_c0_g2_i10
TRINITY_DN158635_c4_g4	TRINITY_DN158635_c4_g4_i2
TRINITY_DN152733_c0_g4	TRINITY_DN152733_c0_g4_i6
TRINITY_DN173685_c3_g2	TRINITY_DN173685_c3_g2_i3
TRINITY_DN161380_c10_g1	TRINITY_DN161380_c10_g1_i14
TRINITY_DN163344_c3_g1	TRINITY_DN163344_c3_g1_i6
TRINITY_DN155366_c1_g1	TRINITY_DN155366_c1_g1_i6
TRINITY_DN155366_c1_g1	TRINITY_DN155366_c1_g1_i1
TRINITY_DN155366_c1_g1	TRINITY_DN155366_c1_g1_i5
TRINITY_DN155366_c1_g1	TRINITY_DN155366_c1_g1_i3
TRINITY_DN155366_c1_g1	TRINITY_DN155366_c1_g1_i2
TRINITY_DN166846_c0_g1	TRINITY_DN166846_c0_g1_i5
TRINITY_DN161348_c4_g1	TRINITY_DN161348_c4_g1_i1
TRINITY_DN168419_c4_g1	TRINITY_DN168419_c4_g1_i3
TRINITY_DN168419_c4_g1	TRINITY_DN168419_c4_g1_i2
TRINITY_DN168419_c4_g1	TRINITY_DN168419_c4_g1_i1
TRINITY_DN154110_c7_g1	TRINITY_DN154110_c7_g1_i3
TRINITY_DN154110_c7_g1	TRINITY_DN154110_c7_g1_i2
TRINITY_DN169721_c10_g1	TRINITY_DN169721_c10_g1_i3
TRINITY_DN153128_c5_g5	TRINITY_DN153128_c5_g5_i1
TRINITY_DN172738_c1_g1	TRINITY_DN172738_c1_g1_i1
TRINITY_DN170704_c1_g3	TRINITY_DN170704_c1_g3_i4
TRINITY_DN170704_c1_g3	TRINITY_DN170704_c1_g3_i3
TRINITY_DN174003_c26_g1	TRINITY_DN174003_c26_g1_i9
TRINITY_DN169434_c4_g2	TRINITY_DN169434_c4_g2_i1
TRINITY_DN159676_c3_g3	TRINITY_DN159676_c3_g3_i1
TRINITY_DN159908_c1_g1	TRINITY_DN159908_c1_g1_i5
TRINITY_DN158426_c0_g2	TRINITY_DN158426_c0_g2_i2
TRINITY_DN162060_c5_g1	TRINITY_DN162060_c5_g1_i5
TRINITY_DN174076_c2_g1	TRINITY_DN174076_c2_g1_i6
TRINITY_DN153175_c3_g1	TRINITY_DN153175_c3_g1_i2
TRINITY_DN169447_c6_g1	TRINITY_DN169447_c6_g1_i1
TRINITY_DN173802_c6_g1	TRINITY_DN173802_c6_g1_i3
TRINITY_DN173802_c6_g1	TRINITY_DN173802_c6_g1_i8
TRINITY_DN166151_c3_g4	TRINITY_DN166151_c3_g4_i3
TRINITY_DN163484_c6_g5	TRINITY_DN163484_c6_g5_i1
TRINITY_DN161084_c4_g7	TRINITY_DN161084_c4_g7_i1
TRINITY_DN170488_c1_g3	TRINITY_DN170488_c1_g3_i1
TRINITY_DN163573_c6_g3	TRINITY_DN163573_c6_g3_i2
TRINITY_DN167176_c1_g1	TRINITY_DN167176_c1_g1_i10
TRINITY_DN167176_c1_g6	TRINITY_DN167176_c1_g6_i1
TRINITY_DN153584_c2_g3	TRINITY_DN153584_c2_g3_i1
TRINITY_DN159897_c4_g1	TRINITY_DN159897_c4_g1_i4
TRINITY_DN156991_c5_g1	TRINITY_DN156991_c5_g1_i6
TRINITY_DN174774_c5_g1	TRINITY_DN174774_c5_g1_i3
TRINITY_DN174774_c5_g1	TRINITY_DN174774_c5_g1_i7
TRINITY_DN174774_c5_g1	TRINITY_DN174774_c5_g1_i6
TRINITY_DN161809_c1_g1	TRINITY_DN161809_c1_g1_i8
TRINITY_DN161809_c1_g1	TRINITY_DN161809_c1_g1_i7
TRINITY_DN165360_c4_g1	TRINITY_DN165360_c4_g1_i2
TRINITY_DN165360_c4_g1	TRINITY_DN165360_c4_g1_i1
TRINITY_DN171409_c6_g2	TRINITY_DN171409_c6_g2_i3
TRINITY_DN167365_c1_g1	TRINITY_DN167365_c1_g1_i11
TRINITY_DN159807_c8_g1	TRINITY_DN159807_c8_g1_i4
TRINITY_DN161704_c0_g1	TRINITY_DN161704_c0_g1_i1
TRINITY_DN168843_c2_g1	TRINITY_DN168843_c2_g1_i3
TRINITY_DN169556_c0_g1	TRINITY_DN169556_c0_g1_i4
TRINITY_DN169556_c0_g1	TRINITY_DN169556_c0_g1_i3
TRINITY_DN157101_c6_g3	TRINITY_DN157101_c6_g3_i3
TRINITY_DN172865_c5_g2	TRINITY_DN172865_c5_g2_i8
TRINITY_DN172865_c5_g2	TRINITY_DN172865_c5_g2_i3
TRINITY_DN168513_c0_g3	TRINITY_DN168513_c0_g3_i1
TRINITY_DN169556_c0_g1	TRINITY_DN169556_c0_g1_i2
TRINITY_DN165360_c4_g1	TRINITY_DN165360_c4_g1_i7
TRINITY_DN165360_c4_g1	TRINITY_DN165360_c4_g1_i3
TRINITY_DN169556_c0_g1	TRINITY_DN169556_c0_g1_i1
TRINITY_DN165360_c4_g1	TRINITY_DN165360_c4_g1_i6
TRINITY_DN172096_c0_g1	TRINITY_DN172096_c0_g1_i12
TRINITY_DN172096_c0_g1	TRINITY_DN172096_c0_g1_i11
TRINITY_DN172096_c0_g1	TRINITY_DN172096_c0_g1_i3
TRINITY_DN172096_c0_g1	TRINITY_DN172096_c0_g1_i2
TRINITY_DN168843_c2_g1	TRINITY_DN168843_c2_g1_i6
TRINITY_DN168843_c2_g1	TRINITY_DN168843_c2_g1_i1
TRINITY_DN168843_c2_g1	TRINITY_DN168843_c2_g1_i5
TRINITY_DN171037_c2_g1	TRINITY_DN171037_c2_g1_i9
TRINITY_DN174789_c15_g4	TRINITY_DN174789_c15_g4_i1
TRINITY_DN155373_c7_g1	TRINITY_DN155373_c7_g1_i1
TRINITY_DN154377_c0_g1	TRINITY_DN154377_c0_g1_i1
TRINITY_DN168561_c0_g1	TRINITY_DN168561_c0_g1_i1
TRINITY_DN172396_c1_g1	TRINITY_DN172396_c1_g1_i10
TRINITY_DN167538_c2_g2	TRINITY_DN167538_c2_g2_i2
TRINITY_DN165531_c7_g1	TRINITY_DN165531_c7_g1_i1
TRINITY_DN171171_c0_g3	TRINITY_DN171171_c0_g3_i2
TRINITY_DN171171_c0_g3	TRINITY_DN171171_c0_g3_i1
TRINITY_DN171171_c0_g1	TRINITY_DN171171_c0_g1_i12
TRINITY_DN171171_c0_g1	TRINITY_DN171171_c0_g1_i9
TRINITY_DN171171_c0_g1	TRINITY_DN171171_c0_g1_i6
TRINITY_DN171171_c0_g1	TRINITY_DN171171_c0_g1_i4
TRINITY_DN152789_c2_g2	TRINITY_DN152789_c2_g2_i4
TRINITY_DN152789_c2_g2	TRINITY_DN152789_c2_g2_i1
TRINITY_DN152789_c2_g2	TRINITY_DN152789_c2_g2_i5
TRINITY_DN152789_c2_g2	TRINITY_DN152789_c2_g2_i2
TRINITY_DN159873_c6_g1	TRINITY_DN159873_c6_g1_i1
TRINITY_DN169286_c11_g1	TRINITY_DN169286_c11_g1_i2
TRINITY_DN166184_c1_g1	TRINITY_DN166184_c1_g1_i12
TRINITY_DN166380_c3_g1	TRINITY_DN166380_c3_g1_i1
TRINITY_DN166184_c1_g1	TRINITY_DN166184_c1_g1_i9
TRINITY_DN166184_c1_g1	TRINITY_DN166184_c1_g1_i13
TRINITY_DN166837_c4_g1	TRINITY_DN166837_c4_g1_i7
TRINITY_DN160929_c0_g5	TRINITY_DN160929_c0_g5_i3
TRINITY_DN160929_c0_g5	TRINITY_DN160929_c0_g5_i4
TRINITY_DN160929_c0_g5	TRINITY_DN160929_c0_g5_i1
TRINITY_DN160929_c0_g5	TRINITY_DN160929_c0_g5_i2
TRINITY_DN148061_c0_g1	TRINITY_DN148061_c0_g1_i7
TRINITY_DN163034_c5_g1	TRINITY_DN163034_c5_g1_i1
TRINITY_DN154695_c6_g1	TRINITY_DN154695_c6_g1_i6
TRINITY_DN154695_c6_g1	TRINITY_DN154695_c6_g1_i1
TRINITY_DN155858_c10_g1	TRINITY_DN155858_c10_g1_i1
TRINITY_DN171545_c1_g2	TRINITY_DN171545_c1_g2_i2
TRINITY_DN171320_c0_g2	TRINITY_DN171320_c0_g2_i3
TRINITY_DN164319_c5_g3	TRINITY_DN164319_c5_g3_i1
TRINITY_DN162518_c5_g1	TRINITY_DN162518_c5_g1_i1
TRINITY_DN164632_c4_g1	TRINITY_DN164632_c4_g1_i1
TRINITY_DN164319_c5_g1	TRINITY_DN164319_c5_g1_i7
TRINITY_DN164319_c5_g1	TRINITY_DN164319_c5_g1_i4
TRINITY_DN164319_c5_g1	TRINITY_DN164319_c5_g1_i3
TRINITY_DN164319_c5_g1	TRINITY_DN164319_c5_g1_i1
TRINITY_DN167534_c0_g1	TRINITY_DN167534_c0_g1_i4
TRINITY_DN167534_c0_g1	TRINITY_DN167534_c0_g1_i3
TRINITY_DN173174_c5_g2	TRINITY_DN173174_c5_g2_i1
TRINITY_DN174124_c4_g1	TRINITY_DN174124_c4_g1_i3
TRINITY_DN154412_c2_g2	TRINITY_DN154412_c2_g2_i11
TRINITY_DN151952_c0_g2	TRINITY_DN151952_c0_g2_i1
TRINITY_DN173860_c1_g1	TRINITY_DN173860_c1_g1_i4
TRINITY_DN163132_c5_g2	TRINITY_DN163132_c5_g2_i11
TRINITY_DN171409_c6_g2	TRINITY_DN171409_c6_g2_i4
TRINITY_DN171027_c8_g3	TRINITY_DN171027_c8_g3_i1
TRINITY_DN170631_c4_g1	TRINITY_DN170631_c4_g1_i6
TRINITY_DN162746_c3_g3	TRINITY_DN162746_c3_g3_i1
TRINITY_DN156436_c6_g7	TRINITY_DN156436_c6_g7_i3
TRINITY_DN168178_c5_g2	TRINITY_DN168178_c5_g2_i9
TRINITY_DN155213_c8_g2	TRINITY_DN155213_c8_g2_i2
TRINITY_DN164431_c2_g1	TRINITY_DN164431_c2_g1_i3
TRINITY_DN154174_c7_g1	TRINITY_DN154174_c7_g1_i3
TRINITY_DN161380_c10_g1	TRINITY_DN161380_c10_g1_i1
TRINITY_DN171090_c1_g3	TRINITY_DN171090_c1_g3_i7
TRINITY_DN153328_c8_g1	TRINITY_DN153328_c8_g1_i1
TRINITY_DN166770_c12_g1	TRINITY_DN166770_c12_g1_i1
TRINITY_DN157728_c1_g1	TRINITY_DN157728_c1_g1_i6
TRINITY_DN171090_c1_g3	TRINITY_DN171090_c1_g3_i4
TRINITY_DN171090_c1_g3	TRINITY_DN171090_c1_g3_i1
TRINITY_DN171090_c1_g3	TRINITY_DN171090_c1_g3_i6
TRINITY_DN171090_c1_g3	TRINITY_DN171090_c1_g3_i3
TRINITY_DN159972_c3_g8	TRINITY_DN159972_c3_g8_i1
TRINITY_DN161254_c0_g4	TRINITY_DN161254_c0_g4_i4
TRINITY_DN151952_c0_g1	TRINITY_DN151952_c0_g1_i8
TRINITY_DN164554_c2_g1	TRINITY_DN164554_c2_g1_i1
TRINITY_DN164181_c7_g1	TRINITY_DN164181_c7_g1_i1
TRINITY_DN164541_c1_g1	TRINITY_DN164541_c1_g1_i12
TRINITY_DN164541_c1_g1	TRINITY_DN164541_c1_g1_i1
TRINITY_DN157856_c0_g1	TRINITY_DN157856_c0_g1_i12
TRINITY_DN174674_c5_g1	TRINITY_DN174674_c5_g1_i11
TRINITY_DN152278_c4_g6	TRINITY_DN152278_c4_g6_i1
TRINITY_DN172397_c3_g2	TRINITY_DN172397_c3_g2_i2
TRINITY_DN172397_c3_g2	TRINITY_DN172397_c3_g2_i3
TRINITY_DN172397_c3_g2	TRINITY_DN172397_c3_g2_i1
TRINITY_DN174674_c5_g1	TRINITY_DN174674_c5_g1_i3
TRINITY_DN163609_c5_g3	TRINITY_DN163609_c5_g3_i6
TRINITY_DN174452_c2_g2	TRINITY_DN174452_c2_g2_i1
TRINITY_DN168616_c0_g1	TRINITY_DN168616_c0_g1_i11
TRINITY_DN168616_c0_g1	TRINITY_DN168616_c0_g1_i5
TRINITY_DN159976_c6_g1	TRINITY_DN159976_c6_g1_i1
TRINITY_DN151148_c0_g2	TRINITY_DN151148_c0_g2_i2
TRINITY_DN151148_c0_g2	TRINITY_DN151148_c0_g2_i4
TRINITY_DN168489_c2_g4	TRINITY_DN168489_c2_g4_i2
TRINITY_DN171027_c8_g3	TRINITY_DN171027_c8_g3_i5
TRINITY_DN167394_c2_g1	TRINITY_DN167394_c2_g1_i5
TRINITY_DN167394_c2_g1	TRINITY_DN167394_c2_g1_i11
TRINITY_DN167394_c2_g1	TRINITY_DN167394_c2_g1_i2
TRINITY_DN169104_c5_g1	TRINITY_DN169104_c5_g1_i2
TRINITY_DN154412_c2_g2	TRINITY_DN154412_c2_g2_i8
TRINITY_DN156320_c2_g1	TRINITY_DN156320_c2_g1_i2
TRINITY_DN156320_c2_g1	TRINITY_DN156320_c2_g1_i1
TRINITY_DN164361_c6_g1	TRINITY_DN164361_c6_g1_i2
TRINITY_DN168013_c1_g1	TRINITY_DN168013_c1_g1_i2
TRINITY_DN174626_c23_g1	TRINITY_DN174626_c23_g1_i9
TRINITY_DN157177_c0_g1	TRINITY_DN157177_c0_g1_i1
TRINITY_DN169015_c2_g1	TRINITY_DN169015_c2_g1_i2
TRINITY_DN169015_c2_g1	TRINITY_DN169015_c2_g1_i1
TRINITY_DN168178_c5_g2	TRINITY_DN168178_c5_g2_i5
TRINITY_DN154497_c6_g1	TRINITY_DN154497_c6_g1_i2
TRINITY_DN155970_c3_g2	TRINITY_DN155970_c3_g2_i3
TRINITY_DN155970_c3_g2	TRINITY_DN155970_c3_g2_i2
TRINITY_DN155970_c3_g2	TRINITY_DN155970_c3_g2_i1
TRINITY_DN162176_c0_g1	TRINITY_DN162176_c0_g1_i3
TRINITY_DN154412_c2_g2	TRINITY_DN154412_c2_g2_i9
TRINITY_DN155030_c2_g4	TRINITY_DN155030_c2_g4_i1
TRINITY_DN160599_c1_g1	TRINITY_DN160599_c1_g1_i14
TRINITY_DN160599_c1_g1	TRINITY_DN160599_c1_g1_i11
TRINITY_DN160599_c1_g1	TRINITY_DN160599_c1_g1_i6
TRINITY_DN164662_c2_g1	TRINITY_DN164662_c2_g1_i13
TRINITY_DN173747_c2_g1	TRINITY_DN173747_c2_g1_i16
TRINITY_DN168513_c0_g1	TRINITY_DN168513_c0_g1_i1
TRINITY_DN160569_c0_g3	TRINITY_DN160569_c0_g3_i1
TRINITY_DN174674_c5_g1	TRINITY_DN174674_c5_g1_i17
TRINITY_DN174674_c5_g1	TRINITY_DN174674_c5_g1_i15
TRINITY_DN174674_c5_g1	TRINITY_DN174674_c5_g1_i6
TRINITY_DN174674_c5_g1	TRINITY_DN174674_c5_g1_i12
TRINITY_DN174674_c5_g1	TRINITY_DN174674_c5_g1_i7
TRINITY_DN174674_c5_g1	TRINITY_DN174674_c5_g1_i4
TRINITY_DN174674_c5_g1	TRINITY_DN174674_c5_g1_i1
TRINITY_DN174674_c5_g1	TRINITY_DN174674_c5_g1_i14
TRINITY_DN174674_c5_g1	TRINITY_DN174674_c5_g1_i2
TRINITY_DN173408_c2_g1	TRINITY_DN173408_c2_g1_i16
TRINITY_DN173408_c2_g1	TRINITY_DN173408_c2_g1_i19
TRINITY_DN173408_c2_g1	TRINITY_DN173408_c2_g1_i3
TRINITY_DN173408_c2_g1	TRINITY_DN173408_c2_g1_i9
TRINITY_DN160588_c2_g1	TRINITY_DN160588_c2_g1_i2
TRINITY_DN160588_c2_g1	TRINITY_DN160588_c2_g1_i3
TRINITY_DN160588_c2_g1	TRINITY_DN160588_c2_g1_i4
TRINITY_DN160588_c2_g1	TRINITY_DN160588_c2_g1_i5
TRINITY_DN173594_c3_g1	TRINITY_DN173594_c3_g1_i2
TRINITY_DN160912_c4_g2	TRINITY_DN160912_c4_g2_i1
TRINITY_DN165707_c0_g1	TRINITY_DN165707_c0_g1_i17
TRINITY_DN165707_c0_g1	TRINITY_DN165707_c0_g1_i16
TRINITY_DN165707_c0_g1	TRINITY_DN165707_c0_g1_i14
TRINITY_DN165707_c0_g1	TRINITY_DN165707_c0_g1_i11
TRINITY_DN165707_c0_g1	TRINITY_DN165707_c0_g1_i8
TRINITY_DN165707_c0_g1	TRINITY_DN165707_c0_g1_i5
TRINITY_DN153067_c4_g9	TRINITY_DN153067_c4_g9_i2
TRINITY_DN174317_c1_g1	TRINITY_DN174317_c1_g1_i3
TRINITY_DN174317_c1_g1	TRINITY_DN174317_c1_g1_i1
TRINITY_DN164662_c2_g1	TRINITY_DN164662_c2_g1_i2
TRINITY_DN158856_c4_g1	TRINITY_DN158856_c4_g1_i1
TRINITY_DN166589_c1_g1	TRINITY_DN166589_c1_g1_i10
TRINITY_DN153761_c6_g1	TRINITY_DN153761_c6_g1_i2
TRINITY_DN170752_c1_g1	TRINITY_DN170752_c1_g1_i5
TRINITY_DN170752_c1_g1	TRINITY_DN170752_c1_g1_i10
TRINITY_DN170752_c1_g1	TRINITY_DN170752_c1_g1_i2
TRINITY_DN170752_c1_g1	TRINITY_DN170752_c1_g1_i11
TRINITY_DN170752_c1_g1	TRINITY_DN170752_c1_g1_i7
TRINITY_DN170752_c1_g1	TRINITY_DN170752_c1_g1_i4
TRINITY_DN170752_c1_g1	TRINITY_DN170752_c1_g1_i14
TRINITY_DN170752_c1_g1	TRINITY_DN170752_c1_g1_i12
TRINITY_DN170752_c1_g1	TRINITY_DN170752_c1_g1_i1
TRINITY_DN170752_c1_g1	TRINITY_DN170752_c1_g1_i15
TRINITY_DN153911_c12_g5	TRINITY_DN153911_c12_g5_i1
TRINITY_DN159872_c4_g2	TRINITY_DN159872_c4_g2_i3
TRINITY_DN173594_c3_g1	TRINITY_DN173594_c3_g1_i7
TRINITY_DN173594_c3_g1	TRINITY_DN173594_c3_g1_i1
TRINITY_DN160340_c2_g2	TRINITY_DN160340_c2_g2_i5
TRINITY_DN160340_c2_g2	TRINITY_DN160340_c2_g2_i3
TRINITY_DN173825_c1_g4	TRINITY_DN173825_c1_g4_i1
TRINITY_DN155237_c4_g1	TRINITY_DN155237_c4_g1_i1
TRINITY_DN162150_c6_g1	TRINITY_DN162150_c6_g1_i7
TRINITY_DN161682_c8_g2	TRINITY_DN161682_c8_g2_i2
TRINITY_DN161682_c8_g2	TRINITY_DN161682_c8_g2_i1
TRINITY_DN159897_c4_g3	TRINITY_DN159897_c4_g3_i2
TRINITY_DN159897_c4_g3	TRINITY_DN159897_c4_g3_i3
TRINITY_DN174492_c5_g4	TRINITY_DN174492_c5_g4_i1
TRINITY_DN159776_c1_g2	TRINITY_DN159776_c1_g2_i5
TRINITY_DN159776_c1_g2	TRINITY_DN159776_c1_g2_i3
TRINITY_DN169616_c0_g1	TRINITY_DN169616_c0_g1_i6
TRINITY_DN171434_c2_g2	TRINITY_DN171434_c2_g2_i1
TRINITY_DN157538_c2_g2	TRINITY_DN157538_c2_g2_i1
TRINITY_DN153325_c2_g1	TRINITY_DN153325_c2_g1_i2
TRINITY_DN153325_c2_g1	TRINITY_DN153325_c2_g1_i6
TRINITY_DN172145_c2_g9	TRINITY_DN172145_c2_g9_i1
TRINITY_DN172396_c1_g1	TRINITY_DN172396_c1_g1_i12
TRINITY_DN160059_c4_g2	TRINITY_DN160059_c4_g2_i2
TRINITY_DN139658_c0_g1	TRINITY_DN139658_c0_g1_i1
TRINITY_DN172145_c2_g4	TRINITY_DN172145_c2_g4_i1
TRINITY_DN161228_c5_g2	TRINITY_DN161228_c5_g2_i6
TRINITY_DN156991_c5_g1	TRINITY_DN156991_c5_g1_i3
TRINITY_DN167252_c4_g1	TRINITY_DN167252_c4_g1_i13
TRINITY_DN169254_c0_g2	TRINITY_DN169254_c0_g2_i10
TRINITY_DN165248_c4_g1	TRINITY_DN165248_c4_g1_i2
TRINITY_DN165248_c4_g1	TRINITY_DN165248_c4_g1_i3
TRINITY_DN167252_c4_g1	TRINITY_DN167252_c4_g1_i11
TRINITY_DN170235_c5_g1	TRINITY_DN170235_c5_g1_i1
TRINITY_DN167252_c4_g1	TRINITY_DN167252_c4_g1_i8
TRINITY_DN139658_c0_g1	TRINITY_DN139658_c0_g1_i2
TRINITY_DN163102_c4_g3	TRINITY_DN163102_c4_g3_i1
TRINITY_DN161302_c3_g4	TRINITY_DN161302_c3_g4_i1
TRINITY_DN161302_c3_g4	TRINITY_DN161302_c3_g4_i2
TRINITY_DN156991_c5_g1	TRINITY_DN156991_c5_g1_i7
TRINITY_DN156991_c5_g1	TRINITY_DN156991_c5_g1_i5
TRINITY_DN156991_c5_g1	TRINITY_DN156991_c5_g1_i1
TRINITY_DN152020_c1_g1	TRINITY_DN152020_c1_g1_i1
TRINITY_DN152594_c2_g1	TRINITY_DN152594_c2_g1_i2
TRINITY_DN152594_c2_g1	TRINITY_DN152594_c2_g1_i1
TRINITY_DN162452_c1_g2	TRINITY_DN162452_c1_g2_i2
TRINITY_DN173812_c3_g1	TRINITY_DN173812_c3_g1_i7
TRINITY_DN173812_c3_g1	TRINITY_DN173812_c3_g1_i5
TRINITY_DN173812_c3_g1	TRINITY_DN173812_c3_g1_i1
TRINITY_DN173812_c3_g1	TRINITY_DN173812_c3_g1_i4
TRINITY_DN154412_c2_g2	TRINITY_DN154412_c2_g2_i18
TRINITY_DN154412_c2_g2	TRINITY_DN154412_c2_g2_i7
TRINITY_DN154412_c2_g2	TRINITY_DN154412_c2_g2_i4
TRINITY_DN161617_c2_g2	TRINITY_DN161617_c2_g2_i2
TRINITY_DN162127_c3_g2	TRINITY_DN162127_c3_g2_i1
TRINITY_DN161228_c5_g2	TRINITY_DN161228_c5_g2_i4
TRINITY_DN169629_c3_g1	TRINITY_DN169629_c3_g1_i7
TRINITY_DN168262_c2_g1	TRINITY_DN168262_c2_g1_i5
TRINITY_DN168262_c2_g1	TRINITY_DN168262_c2_g1_i6
TRINITY_DN168262_c2_g1	TRINITY_DN168262_c2_g1_i3
TRINITY_DN168262_c2_g1	TRINITY_DN168262_c2_g1_i7
TRINITY_DN161566_c0_g1	TRINITY_DN161566_c0_g1_i17
TRINITY_DN161566_c0_g1	TRINITY_DN161566_c0_g1_i3
TRINITY_DN170541_c4_g5	TRINITY_DN170541_c4_g5_i3
TRINITY_DN141006_c0_g1	TRINITY_DN141006_c0_g1_i2
TRINITY_DN166837_c4_g1	TRINITY_DN166837_c4_g1_i6
TRINITY_DN166837_c4_g1	TRINITY_DN166837_c4_g1_i3
TRINITY_DN166837_c4_g1	TRINITY_DN166837_c4_g1_i1
TRINITY_DN141006_c0_g1	TRINITY_DN141006_c0_g1_i1
TRINITY_DN157233_c1_g2	TRINITY_DN157233_c1_g2_i6
TRINITY_DN156436_c6_g1	TRINITY_DN156436_c6_g1_i1
TRINITY_DN154110_c7_g6	TRINITY_DN154110_c7_g6_i1
TRINITY_DN172366_c5_g1	TRINITY_DN172366_c5_g1_i12
TRINITY_DN172366_c5_g1	TRINITY_DN172366_c5_g1_i1
TRINITY_DN155542_c8_g3	TRINITY_DN155542_c8_g3_i3
TRINITY_DN155542_c8_g3	TRINITY_DN155542_c8_g3_i2
TRINITY_DN155542_c8_g3	TRINITY_DN155542_c8_g3_i1
TRINITY_DN172902_c2_g2	TRINITY_DN172902_c2_g2_i10
TRINITY_DN172902_c2_g2	TRINITY_DN172902_c2_g2_i9
TRINITY_DN172902_c2_g2	TRINITY_DN172902_c2_g2_i7
TRINITY_DN172902_c2_g2	TRINITY_DN172902_c2_g2_i6
TRINITY_DN172902_c2_g2	TRINITY_DN172902_c2_g2_i5
TRINITY_DN172902_c2_g2	TRINITY_DN172902_c2_g2_i4
TRINITY_DN172902_c2_g2	TRINITY_DN172902_c2_g2_i3
TRINITY_DN172902_c2_g2	TRINITY_DN172902_c2_g2_i8
TRINITY_DN161919_c2_g4	TRINITY_DN161919_c2_g4_i3
TRINITY_DN155123_c15_g1	TRINITY_DN155123_c15_g1_i1
TRINITY_DN160599_c1_g1	TRINITY_DN160599_c1_g1_i10
TRINITY_DN160599_c1_g1	TRINITY_DN160599_c1_g1_i3
TRINITY_DN170541_c4_g5	TRINITY_DN170541_c4_g5_i2
TRINITY_DN156046_c4_g1	TRINITY_DN156046_c4_g1_i4
TRINITY_DN156838_c6_g1	TRINITY_DN156838_c6_g1_i2
TRINITY_DN172760_c2_g1	TRINITY_DN172760_c2_g1_i1
TRINITY_DN163346_c0_g2	TRINITY_DN163346_c0_g2_i3
TRINITY_DN167374_c4_g1	TRINITY_DN167374_c4_g1_i2
TRINITY_DN167374_c4_g1	TRINITY_DN167374_c4_g1_i6
TRINITY_DN156993_c6_g1	TRINITY_DN156993_c6_g1_i1
TRINITY_DN160225_c4_g2	TRINITY_DN160225_c4_g2_i5
TRINITY_DN160225_c4_g2	TRINITY_DN160225_c4_g2_i6
TRINITY_DN160225_c4_g2	TRINITY_DN160225_c4_g2_i4
TRINITY_DN160225_c4_g2	TRINITY_DN160225_c4_g2_i3
TRINITY_DN160225_c4_g2	TRINITY_DN160225_c4_g2_i1
TRINITY_DN160225_c4_g2	TRINITY_DN160225_c4_g2_i2
TRINITY_DN158239_c5_g2	TRINITY_DN158239_c5_g2_i1
TRINITY_DN172954_c2_g2	TRINITY_DN172954_c2_g2_i1
TRINITY_DN155117_c10_g1	TRINITY_DN155117_c10_g1_i6
TRINITY_DN155117_c10_g1	TRINITY_DN155117_c10_g1_i4
TRINITY_DN174122_c7_g2	TRINITY_DN174122_c7_g2_i1
TRINITY_DN174647_c6_g1	TRINITY_DN174647_c6_g1_i3
TRINITY_DN174647_c6_g1	TRINITY_DN174647_c6_g1_i2
TRINITY_DN174647_c6_g1	TRINITY_DN174647_c6_g1_i1
TRINITY_DN161961_c2_g1	TRINITY_DN161961_c2_g1_i1
TRINITY_DN147605_c1_g1	TRINITY_DN147605_c1_g1_i1
TRINITY_DN165425_c4_g4	TRINITY_DN165425_c4_g4_i1
TRINITY_DN154157_c4_g1	TRINITY_DN154157_c4_g1_i1
TRINITY_DN163100_c2_g2	TRINITY_DN163100_c2_g2_i6
TRINITY_DN163100_c2_g2	TRINITY_DN163100_c2_g2_i3
TRINITY_DN163100_c2_g2	TRINITY_DN163100_c2_g2_i7
TRINITY_DN163100_c2_g2	TRINITY_DN163100_c2_g2_i8
TRINITY_DN163100_c2_g2	TRINITY_DN163100_c2_g2_i2
TRINITY_DN163100_c2_g2	TRINITY_DN163100_c2_g2_i5
TRINITY_DN170461_c1_g2	TRINITY_DN170461_c1_g2_i1
TRINITY_DN163100_c2_g2	TRINITY_DN163100_c2_g2_i1
TRINITY_DN173838_c1_g1	TRINITY_DN173838_c1_g1_i7
TRINITY_DN173838_c1_g1	TRINITY_DN173838_c1_g1_i2
TRINITY_DN162650_c2_g1	TRINITY_DN162650_c2_g1_i5
TRINITY_DN162650_c2_g1	TRINITY_DN162650_c2_g1_i15
TRINITY_DN162650_c2_g1	TRINITY_DN162650_c2_g1_i14
TRINITY_DN157233_c1_g2	TRINITY_DN157233_c1_g2_i2
TRINITY_DN151309_c6_g2	TRINITY_DN151309_c6_g2_i6
TRINITY_DN151309_c6_g2	TRINITY_DN151309_c6_g2_i4
TRINITY_DN151309_c6_g2	TRINITY_DN151309_c6_g2_i1
TRINITY_DN160432_c1_g2	TRINITY_DN160432_c1_g2_i1
TRINITY_DN161254_c0_g4	TRINITY_DN161254_c0_g4_i3
TRINITY_DN154015_c3_g4	TRINITY_DN154015_c3_g4_i3
TRINITY_DN152442_c8_g1	TRINITY_DN152442_c8_g1_i1
TRINITY_DN162310_c0_g1	TRINITY_DN162310_c0_g1_i3
TRINITY_DN171834_c1_g1	TRINITY_DN171834_c1_g1_i1
TRINITY_DN152865_c3_g1	TRINITY_DN152865_c3_g1_i5
TRINITY_DN153612_c4_g1	TRINITY_DN153612_c4_g1_i1
TRINITY_DN157562_c4_g3	TRINITY_DN157562_c4_g3_i1
TRINITY_DN156914_c5_g4	TRINITY_DN156914_c5_g4_i1
TRINITY_DN157233_c1_g2	TRINITY_DN157233_c1_g2_i8
TRINITY_DN157233_c1_g2	TRINITY_DN157233_c1_g2_i5
TRINITY_DN173747_c2_g1	TRINITY_DN173747_c2_g1_i7
TRINITY_DN173747_c2_g1	TRINITY_DN173747_c2_g1_i17
TRINITY_DN171625_c3_g1	TRINITY_DN171625_c3_g1_i6
TRINITY_DN171625_c3_g1	TRINITY_DN171625_c3_g1_i5
TRINITY_DN171625_c3_g1	TRINITY_DN171625_c3_g1_i13
TRINITY_DN171625_c3_g1	TRINITY_DN171625_c3_g1_i19
TRINITY_DN164541_c1_g1	TRINITY_DN164541_c1_g1_i3
TRINITY_DN166589_c1_g1	TRINITY_DN166589_c1_g1_i2
TRINITY_DN171074_c1_g3	TRINITY_DN171074_c1_g3_i4
TRINITY_DN153667_c4_g3	TRINITY_DN153667_c4_g3_i14
TRINITY_DN153667_c4_g3	TRINITY_DN153667_c4_g3_i1
TRINITY_DN168262_c2_g1	TRINITY_DN168262_c2_g1_i2
TRINITY_DN168262_c2_g1	TRINITY_DN168262_c2_g1_i4
TRINITY_DN165906_c2_g5	TRINITY_DN165906_c2_g5_i1
TRINITY_DN155366_c1_g2	TRINITY_DN155366_c1_g2_i4
TRINITY_DN157801_c2_g1	TRINITY_DN157801_c2_g1_i1
TRINITY_DN173838_c1_g1	TRINITY_DN173838_c1_g1_i9
TRINITY_DN173838_c1_g1	TRINITY_DN173838_c1_g1_i6
TRINITY_DN163764_c2_g1	TRINITY_DN163764_c2_g1_i1
TRINITY_DN173802_c6_g1	TRINITY_DN173802_c6_g1_i10
TRINITY_DN170443_c2_g1	TRINITY_DN170443_c2_g1_i1
TRINITY_DN172115_c3_g1	TRINITY_DN172115_c3_g1_i12
TRINITY_DN172115_c3_g1	TRINITY_DN172115_c3_g1_i4
TRINITY_DN172115_c3_g1	TRINITY_DN172115_c3_g1_i13
TRINITY_DN172115_c3_g1	TRINITY_DN172115_c3_g1_i1
TRINITY_DN172115_c3_g1	TRINITY_DN172115_c3_g1_i15
TRINITY_DN172115_c3_g1	TRINITY_DN172115_c3_g1_i8
TRINITY_DN172115_c3_g1	TRINITY_DN172115_c3_g1_i6
TRINITY_DN172115_c3_g1	TRINITY_DN172115_c3_g1_i14
TRINITY_DN172115_c3_g1	TRINITY_DN172115_c3_g1_i16
TRINITY_DN172115_c3_g1	TRINITY_DN172115_c3_g1_i5
TRINITY_DN172115_c3_g1	TRINITY_DN172115_c3_g1_i11
TRINITY_DN172115_c3_g1	TRINITY_DN172115_c3_g1_i9
TRINITY_DN172115_c3_g1	TRINITY_DN172115_c3_g1_i10
TRINITY_DN172115_c3_g1	TRINITY_DN172115_c3_g1_i2
TRINITY_DN157233_c1_g2	TRINITY_DN157233_c1_g2_i7
TRINITY_DN157233_c1_g2	TRINITY_DN157233_c1_g2_i3
TRINITY_DN157233_c1_g2	TRINITY_DN157233_c1_g2_i4
TRINITY_DN170354_c4_g1	TRINITY_DN170354_c4_g1_i1
TRINITY_DN173273_c1_g1	TRINITY_DN173273_c1_g1_i7
TRINITY_DN173273_c1_g1	TRINITY_DN173273_c1_g1_i5
TRINITY_DN167236_c0_g1	TRINITY_DN167236_c0_g1_i12
TRINITY_DN167236_c0_g1	TRINITY_DN167236_c0_g1_i1
TRINITY_DN167236_c0_g1	TRINITY_DN167236_c0_g1_i7
TRINITY_DN161380_c10_g1	TRINITY_DN161380_c10_g1_i11
TRINITY_DN157314_c9_g1	TRINITY_DN157314_c9_g1_i2
TRINITY_DN152278_c4_g3	TRINITY_DN152278_c4_g3_i1
TRINITY_DN165398_c0_g1	TRINITY_DN165398_c0_g1_i9
TRINITY_DN174806_c7_g3	TRINITY_DN174806_c7_g3_i1
TRINITY_DN167924_c2_g7	TRINITY_DN167924_c2_g7_i1
TRINITY_DN151952_c0_g1	TRINITY_DN151952_c0_g1_i6
TRINITY_DN173709_c3_g1	TRINITY_DN173709_c3_g1_i5
TRINITY_DN173273_c1_g1	TRINITY_DN173273_c1_g1_i1
TRINITY_DN173273_c1_g1	TRINITY_DN173273_c1_g1_i11
TRINITY_DN173273_c1_g1	TRINITY_DN173273_c1_g1_i4
TRINITY_DN173273_c1_g1	TRINITY_DN173273_c1_g1_i12
TRINITY_DN173273_c1_g1	TRINITY_DN173273_c1_g1_i10
TRINITY_DN154157_c4_g2	TRINITY_DN154157_c4_g2_i2
TRINITY_DN154157_c4_g2	TRINITY_DN154157_c4_g2_i1
TRINITY_DN171296_c4_g1	TRINITY_DN171296_c4_g1_i9
TRINITY_DN171296_c4_g1	TRINITY_DN171296_c4_g1_i8
TRINITY_DN153095_c5_g3	TRINITY_DN153095_c5_g3_i5
TRINITY_DN172039_c2_g1	TRINITY_DN172039_c2_g1_i5
TRINITY_DN153428_c4_g4	TRINITY_DN153428_c4_g4_i1
TRINITY_DN153428_c4_g4	TRINITY_DN153428_c4_g4_i2
TRINITY_DN153428_c4_g4	TRINITY_DN153428_c4_g4_i3
TRINITY_DN169629_c3_g1	TRINITY_DN169629_c3_g1_i21
TRINITY_DN154859_c12_g4	TRINITY_DN154859_c12_g4_i1
TRINITY_DN162278_c8_g1	TRINITY_DN162278_c8_g1_i4
TRINITY_DN162278_c8_g1	TRINITY_DN162278_c8_g1_i2
TRINITY_DN162278_c8_g1	TRINITY_DN162278_c8_g1_i5
TRINITY_DN144378_c0_g1	TRINITY_DN144378_c0_g1_i3
TRINITY_DN163346_c0_g2	TRINITY_DN163346_c0_g2_i1
TRINITY_DN145933_c0_g1	TRINITY_DN145933_c0_g1_i1
TRINITY_DN161238_c4_g2	TRINITY_DN161238_c4_g2_i1
TRINITY_DN161238_c4_g2	TRINITY_DN161238_c4_g2_i2
TRINITY_DN162176_c0_g1	TRINITY_DN162176_c0_g1_i2
TRINITY_DN162176_c0_g1	TRINITY_DN162176_c0_g1_i1
TRINITY_DN154973_c1_g1	TRINITY_DN154973_c1_g1_i9
TRINITY_DN156898_c1_g3	TRINITY_DN156898_c1_g3_i5
TRINITY_DN156898_c1_g3	TRINITY_DN156898_c1_g3_i3
TRINITY_DN164643_c2_g2	TRINITY_DN164643_c2_g2_i1
TRINITY_DN162576_c6_g1	TRINITY_DN162576_c6_g1_i2
TRINITY_DN163880_c7_g1	TRINITY_DN163880_c7_g1_i7
TRINITY_DN167858_c6_g4	TRINITY_DN167858_c6_g4_i1
TRINITY_DN161796_c5_g9	TRINITY_DN161796_c5_g9_i1
TRINITY_DN161796_c5_g7	TRINITY_DN161796_c5_g7_i1
TRINITY_DN154265_c4_g3	TRINITY_DN154265_c4_g3_i1
TRINITY_DN172939_c2_g1	TRINITY_DN172939_c2_g1_i5
TRINITY_DN157241_c1_g1	TRINITY_DN157241_c1_g1_i2
TRINITY_DN157241_c1_g1	TRINITY_DN157241_c1_g1_i4
TRINITY_DN157241_c1_g1	TRINITY_DN157241_c1_g1_i1
TRINITY_DN154265_c4_g1	TRINITY_DN154265_c4_g1_i1
TRINITY_DN172939_c2_g1	TRINITY_DN172939_c2_g1_i11
TRINITY_DN157241_c1_g1	TRINITY_DN157241_c1_g1_i3
TRINITY_DN174862_c22_g5	TRINITY_DN174862_c22_g5_i1
TRINITY_DN154015_c3_g4	TRINITY_DN154015_c3_g4_i4
TRINITY_DN160717_c1_g1	TRINITY_DN160717_c1_g1_i3
TRINITY_DN160717_c1_g1	TRINITY_DN160717_c1_g1_i2
TRINITY_DN148842_c0_g2	TRINITY_DN148842_c0_g2_i1
[truncated: 2,253 more rows]
