# Supplementary material for: Integrated analysis of long non-coding RNA and mRNA expression in different colored skin of koi carp
Source: BMC Genomics. 2019 Jun 21;20:515. doi: 10.1186/s12864-019-5894-8 (PMC6588874; doi:10.1186/s12864-019-5894-8)
Supplement: Supplementary file 4 — Differentially expressed lncRNAs and mRNAs identified in the three different skin color groups. (XLSX 136 kb) [file 12864_2019_5894_MOESM4_ESM.xlsx]

## Sheet: Significant DE lncRNAs
Differentially expressed lncRNAs identified in the three different skin color groups
BS_WS group
Up-expressed in BS group												Up-expressed in WS group
GeneID	T1B	T2B	T3B	T1W	T2W	T3W	logFC	logCPM	PValue	FDR		GeneID	T1B	T2B	T3B	T1W	T2W	T3W	logFC	logCPM	PValue	FDR
TRINITY_GG_68423_c9_g1	13.26	4.9	21.88	0	0	0	8.84658	0.611102	2.37748e-10	3.41647e-07		TRINITY_DN152783_c3_g1	41.83	13.19	0.23	2045.65	289.53	4.57	-3.77607	3.65738	8.89805e-09	9.6315e-06
TRINITY_GG_56224_c4_g1	3.27	6.73	54.26	0	0	0	8.53467	0.536611	1.27153e-09	1.60573e-06		TRINITY_GG_175284_c64_g2	1.03	1	0	65.03	3.76	0	-4.06105	1.01482	3.64012e-06	0.00173368
TRINITY_GG_141086_c1_g1	0	6.07	0	0	0	0	8.06112	0.0288798	6.73422e-08	5.72731e-05		TRINITY_GG_144203_c0_g1	0.59	1.78	0	144.83	3.51	0	-5.21925	3.91044	3.87836e-06	0.00182627
TRINITY_GG_173759_c1_g1	2.47	4.1	0	0	0	0	7.66372	-0.321371	7.56029e-07	0.000466761		TRINITY_GG_127575_c5_g1	1.01	0.5	0	129.07	3.76	0.05	-5.6972	3.3998	6.99906e-09	7.67567e-06
TRINITY_GG_70908_c0_g1	1.36	2.2	0	0	0	0	7.5857	-0.421381	1.3059e-06	0.000755855		TRINITY_GG_144201_c2_g1	0.36	0.81	0	138.14	1.96	0	-6.0927	2.80039	6.58938e-08	5.66191e-05
TRINITY_GG_82272_c114_g1	0.79	0	8.15	0	0	0	7.3982	-0.472864	2.72809e-06	0.00137238		TRINITY_GG_70617_c0_g1	0	0	0	4.23	0	7.55	-6.40172	-1.17986	0.000173032	0.0422924
TRINITY_GG_63571_c1_g1	11.36	9.15	4.91	0	0	0	7.18206	-1.09484	2.37754e-05	0.00865331		TRINITY_GG_39876_c34_g1	0	0	0	7.64	0	4.31	-6.4057	-1.22102	0.000181096	0.0433602
TRINITY_GG_130075_c2_g1	6.74	9.98	11.57	0.28	0	0.25	6.72733	0.547458	0.000116668	0.0318705		TRINITY_GG_84040_c52_g1	0	0	0	0	1.66	2.29	-6.46645	-1.59614	0.000209189	0.0488382
TRINITY_GG_129641_c9_g1	0	13.53	10.21	0	0	0	6.66707	-1.29124	0.000106365	0.0295507		TRINITY_GG_13873_c0_g1	0	0	0	4.15	0	9.72	-6.52138	-1.12096	0.000116798	0.0318705
TRINITY_GG_2526_c0_g1	0	10.13	0	0	0	0	6.64508	-1.15707	9.47269e-05	0.027319		TRINITY_GG_167124_c0_g1	0	0	0	0.19	0.31	0	-6.92961	-1.0423	4.0277e-05	0.0133744
TRINITY_GG_7652_c0_g1	1.97	14.69	0.15	0	0.15	0	6.56284	-0.225028	3.76557e-07	0.000255162		TRINITY_GG_73197_c2_g1	0	0	0	1.39	0	0	-6.96195	-0.909419	3.121e-05	0.0109297
TRINITY_GG_87384_c2_g1	0	4.37	4.26	0	0	0	6.49481	-1.40247	0.00017902	0.0431183		TRINITY_GG_65584_c1_g1	0	0.03	0	15.43	1.99	0	-7.31723	0.555362	2.11463e-08	2.08012e-05
TRINITY_GG_186834_c0_g1	3	3.06	1.24	0	0	0	6.47011	-1.63052	0.000213123	0.0493043		TRINITY_GG_144192_c2_g1	0.44	0.42	0	220	1.24	0	-7.33747	4.00924	1.61253e-10	2.39999e-07
TRINITY_GG_82471_c0_g1	3.3	0	5.02	0	0	0	6.43159	-1.5422	0.000213969	0.0493043		TRINITY_GG_125335_c3_g1	0	0	0	0	4.52	0	-7.41346	-0.475793	2.65718e-06	0.00135041
TRINITY_GG_148301_c0_g1	2.06	10.82	10.74	0.38	0	0	5.8242	-0.26331	0.000137917	0.0362618		TRINITY_GG_89007_c0_g1	0	0	0	0	65.83	0	-7.42173	-0.535215	3.09537e-06	0.00149994
TRINITY_DN172145_c2_g5	0	114.4	0	0	10.24	0	3.9615	3.54523	2.11548e-13	5.87728e-10		TRINITY_GG_60334_c0_g1	0	0	0	20.25	3.02	0.14	-7.48953	-0.385921	1.57135e-06	0.000873113
TRINITY_GG_131643_c58_g1	269.49	990.68	547.56	244.83	24.93	171.38	2.42575	4.22622	2.02728e-05	0.0077154		TRINITY_GG_31114_c0_g1	0	0.06	0	167.34	4.14	0.08	-7.71511	2.95834	4.89537e-06	0.00222959
TRINITY_GG_158534_c14_g1	241.15	741.76	264.18	173.54	22.21	90.97	2.2076	4.55491	1.38822e-05	0.0055097		TRINITY_GG_136388_c0_g1	0	0	0	13.82	40.82	0	-7.73055	-0.755766	2.90601e-06	0.00142475
												TRINITY_GG_57721_c45_g1	0	0	0	0	3.53	20.3	-7.75909	-0.403651	7.36394e-07	0.000461475
												TRINITY_GG_20596_c0_g1	0	0	0	0	23.3	2.59	-7.85773	-0.0765684	1.8941e-07	0.000142223
												TRINITY_GG_113540_c0_g1	0	0	0	0	16.91	1.02	-8.52859	0.512292	1.46648e-09	1.82429e-06
												TRINITY_GG_113494_c151_g1	0	0	0	0.19	125.95	1.66	-8.61083	2.74749	4.80945e-05	0.0154174
												TRINITY_GG_36774_c0_g1	0	0	0	0	20.2	1.39	-8.62867	0.602163	6.2796e-10	8.5801e-07
												TRINITY_GG_140746_c0_g1	0	0	0	0	24.77	1.39	-8.95071	0.895557	3.03542e-11	5.16313e-08
												TRINITY_GG_23829_c5_g1	0	0	0	9.52	0	14.32	-9.21113	0.974064	5.67858e-12	1.21357e-08
												TRINITY_GG_147974_c31_g1	0	0	0	20.65	0.96	0	-9.24956	1.16909	1.33112e-12	3.16986e-09
												TRINITY_GG_127548_c3_g1	0.08	0	0	114.94	3.11	0	-9.56822	3.24089	4.88944e-31	6.79201e-27
RS_WS group
Up-expressed in RS group												Up-expressed in WS group
GeneID	T1R	T2R	T3R	T1W	T2W	T3W	logFC	logCPM	PValue	FDR		GeneID	T1R	T2R	T3R	T1W	T2W	T3W	logFC	logCPM	PValue	FDR
TRINITY_GG_1525_c19_g1	47.1	30.76	20.66	0	0	0	9.19358	0.830677	1.1993e-10	1.70002e-07		TRINITY_DN154859_c12_g4	0.21	2.78	0	6.36	17.66	0	-3.25959	1.26273	0.000122715	0.0298899
TRINITY_GG_7652_c0_g1	2.91	7.58	11.88	0	0	0	8.96954	1.98053	3.00465e-17	1.23717e-13		TRINITY_GG_17632_c40_g1	0.13	0.41	0.43	18.41	0.43	0.73	-4.1326	1.23112	9.77418e-05	0.0250787
TRINITY_GG_56224_c4_g1	11.27	8.64	29.38	0	0	0	8.3982	0.420494	2.4064e-08	2.23739e-05		TRINITY_GG_18766_c95_g1	0	0.84	0	9.84	8.26	0	-4.26579	2.05812	2.50387e-08	2.30324e-05
TRINITY_GG_68423_c9_g1	12.77	11.22	0	0	0	0	8.39643	-0.393983	7.1932e-07	0.000420258		TRINITY_GG_42183_c5_g1	0	0	0	7.45	5.32	0	-6.7809	-0.90812	0.000176537	0.0391405
TRINITY_GG_130075_c2_g1	25.47	36.76	29.33	0	0	0	8.31517	1.97151	1.89078e-16	6.28814e-13		TRINITY_GG_8834_c4_g1	0	0	0	0	1.76	2.26	-6.83773	-1.24291	0.000235198	0.0479648
TRINITY_GG_30184_c0_g1	0	9.6	8.54	0	0	0	8.19318	0.0195943	2.27256e-07	0.000155956		TRINITY_GG_73197_c2_g1	0	0	0	1.39	0	0	-6.94666	-0.888238	0.000121787	0.0297476
TRINITY_GG_123256_c86_g1	3.9	10.14	1.25	0	0	0	7.73079	-0.0794683	1.34167e-06	0.00068665		TRINITY_GG_39976_c0_g1	0	0	0	34.99	0	0	-7.16217	-0.785042	6.00617e-05	0.0175453
TRINITY_GG_170293_c12_g1	0.93	14.95	15.63	0	0	0	7.60807	-0.723559	1.81558e-05	0.00646048		TRINITY_GG_181620_c2_g1	0	0	0	19.12	0	20.65	-7.4036	-0.729556	2.99475e-05	0.00984601
TRINITY_GG_14857_c0_g1	0	14.16	13.23	0	0	0	7.46325	-0.429299	9.42784e-06	0.0036721		TRINITY_GG_125335_c3_g1	0	0	0	0	0	4.12	-7.42329	-0.441394	1.08079e-05	0.00409887
TRINITY_GG_56253_c0_g1	0	21.33	14.85	0	0	0	7.1258	-1.0519	0.000103053	0.0261314		TRINITY_GG_15058_c1_g1	0	0	0	15.78	23.1	15.9	-7.49325	-0.860879	3.59035e-05	0.0114557
TRINITY_GG_73374_c191_g1	3.93	8.44	4.25	0.29	0	0	7.03676	1.44054	4.91642e-11	7.72933e-08		TRINITY_GG_25620_c0_g1	0	0	0	0	10.87	34.57	-7.7483	-0.373886	3.66524e-06	0.00160876
TRINITY_GG_56224_c2_g1	0	1.83	11.16	0	0	0	7.01187	-0.89486	0.000106381	0.0268963		TRINITY_GG_57721_c45_g1	0	0	0	0	3.53	20.3	-7.77127	-0.37305	3.37929e-06	0.00151399
TRINITY_GG_93524_c133_g1	0	1.03	3.96	0	0	0	6.90361	-0.847728	0.000129825	0.0313567		TRINITY_GG_93010_c64_g1	0	0	0	0	3.09	0	-7.78837	-0.51551	5.72946e-06	0.0023818
TRINITY_DN161191_c1_g1	197.49	46.04	47.46	0.38	0.58	0	6.00096	3.47633	7.84199e-09	7.88466e-06		TRINITY_GG_136388_c0_g1	0	0	0	13.82	40.82	0	-7.81338	-0.708711	1.08024e-05	0.00409887
TRINITY_GG_26484_c2_g1	18.71	11.87	28.29	0	0	0	5.91362	2.45024	8.58815e-10	9.90133e-07		TRINITY_GG_159669_c8_g1	0	0	0	5.99	3.33	0	-7.8939	-0.0522583	7.33692e-07	0.000425778
TRINITY_GG_125640_c36_g1	2.82	12.01	13.47	0.14	0.1	0	4.51167	1.65639	7.98735e-05	0.0215156		TRINITY_GG_135056_c65_g1	0	0	0	7.33	13.37	0	-8.77904	0.691531	1.45469e-09	1.63356e-06
TRINITY_DN160553_c2_g2	44770.3	5062.42	123.19	6351.12	31.85	108.41	4.00188	8.29335	0.000214216	0.0449583		TRINITY_GG_140746_c0_g1	0	0	0	24.77	1.39	0	-8.93751	0.920122	1.87779e-10	2.53701e-07
TRINITY_DN15885_c0_g1	7808.12	2278.11	22.41	1112.59	4.54	48.53	3.98935	4.53387	0.00011845	0.0293467		TRINITY_GG_162868_c0_g1	0	0	0	0	5.84	0	-9.15471	0.95329	5.99608e-11	9.09594e-08
TRINITY_GG_57636_c40_g1	1843.91	2433.15	98.82	234.84	72.03	48.81	3.84133	5.92813	6.55504e-05	0.0187683		TRINITY_GG_23829_c5_g1	0	0	0	9.52	0	14.32	-9.22615	1.01492	2.79929e-11	4.74605e-08
TRINITY_GG_57643_c3_g1	73390.1	12115.8	488.68	10819.9	92.26	355.46	3.80696	9.07379	6.78168e-06	0.00275304		TRINITY_GG_105029_c70_g1	0	0	0	8.66	5.33	0	-9.72024	1.64356	9.13594e-15	2.39384e-11
TRINITY_GG_22484_c0_g1	632.3	296.6	25.59	84.73	12.78	6.58	3.73125	2.62365	1.17358e-05	0.00439294
TRINITY_GG_1525_c27_g1	2.8	43.17	8.36	2.62	2.05	6.42	3.70833	2.49619	1.78209e-05	0.00636751
TRINITY_GG_57617_c0_g1	12192.9	2551.11	171.47	1681.29	61.09	118.22	3.5931	5.9299	7.95226e-06	0.0031398
TRINITY_DN147593_c0_g1	2298.79	351.68	9.05	396.84	4.48	1.73	3.54219	4.43112	0.000173199	0.0388314
TRINITY_DN162733_c0_g1	58.78	10.49	2.29	7.12	3.5	5.64	2.55572	3.48012	0.000178658	0.0394086
TRINITY_GG_178219_c1_g1	75.84	24.72	49.44	3.12	2.98	33.09	2.10125	3.94399	0.000186854	0.0404935
RS_BS group
Up-expressed in RS group												Up-expressed in BS group
GeneID	T1R	T2R	T3R	T1B	T2B	T3B	logFC	logCPM	PValue	FDR		GeneID	T1R	T2R	T3R	T1B	T2B	T3B	logFC	logCPM	PValue	FDR
TRINITY_GG_89007_c0_g1	0	50.19	41.84	0	0	0	7.19714	-1.15766	4.44884e-05	0.0206481		TRINITY_DN160633_c1_g1	0	5.03	5.43	0.48	9.18	13.59	-1.3061	5.6281	2.85055e-06	0.00205415
TRINITY_GG_171845_c31_g1	0	1.29	2.09	0	0	0	7.07302	-0.774853	2.93983e-05	0.0146368		TRINITY_GG_65784_c11_g1	0	0.28	0	1.86	3.16	0	-5.18883	-0.698985	5.641e-05	0.024519
TRINITY_GG_127548_c3_g1	1.04	0.26	11.87	0.08	0	0	6.4925	0.363906	1.13834e-06	0.000893906		TRINITY_GG_148794_c14_g1	0	0	0	3.77	4.83	0	-7.02518	-0.845376	3.88542e-05	0.0188017
TRINITY_DN160553_c2_g2	44770.3	5062.42	123.19	3099.74	1037.88	186.58	4.12189	8.18273	2.20384e-05	0.0116804		TRINITY_GG_15058_c1_g1	0	0	0	63.32	0	0	-7.13868	-0.7712	2.40177e-05	0.0124091
TRINITY_GG_57643_c3_g1	73390.1	12115.8	488.68	6303.22	2907.26	376.13	3.41082	9.00011	3.42725e-06	0.00238601		TRINITY_GG_101600_c0_g1	0	0	0	0	4.7	0	-7.23062	-0.72408	1.6791e-05	0.00938352
TRINITY_GG_22484_c0_g1	632.3	296.6	25.59	74.25	62.83	7.4	2.87301	2.62005	3.89081e-05	0.0188017		TRINITY_GG_25620_c0_g1	0	0	0	13.03	15.54	0	-7.2344	-0.683488	1.49005e-05	0.00850054
TRINITY_GG_57617_c0_g1	12192.9	2551.11	171.47	1332.36	577.93	96.23	2.78488	5.90949	0.00010789	0.0387036		TRINITY_GG_42183_c5_g1	0	0	0	3.58	0	5.85	-7.2384	-0.884005	2.62627e-05	0.0133131
TRINITY_DN147593_c0_g1	2298.79	351.68	9.05	219.07	191.15	28.03	2.77539	4.41367	6.63658e-05	0.0273967		TRINITY_GG_42311_c1_g1	0	0	0	20.79	0	12.32	-7.73232	-0.683791	3.99088e-06	0.00267568
TRINITY_DN162733_c0_g1	58.78	10.49	2.29	10.47	5.6	1.2	2.5393	3.37796	2.9125e-06	0.00208054		TRINITY_GG_89636_c1_g1	0	0	0	0	10.48	128.04	-7.74563	-0.341022	9.42596e-07	0.000759159
TRINITY_DN153960_c2_g1	2.94	49.25	21.48	0.82	12.04	12.6	1.62952	4.3046	1.22613e-05	0.00709342		TRINITY_GG_141086_c1_g1	0	0	0	0	6.07	0	-8.03178	-0.0261541	9.38651e-08	0.000108606
												TRINITY_GG_188477_c60_g1	0	0	0	0	3.13	3.28	-8.31858	0.112363	1.8218e-08	2.62563e-05
												TRINITY_DN159157_c1_g3	0	0	0	5.8	0.67	0.21	-8.64527	0.612568	3.36386e-10	7.27214e-07
												TRINITY_GG_105029_c70_g1	0	0	0	2.37	4.61	0	-9.21011	1.04059	7.08919e-13	2.42657e-09
												TRINITY_GG_135056_c65_g1	0	0	0	8.89	14.38	0	-9.41659	1.23497	2.96985e-14	1.16178e-10
												TRINITY_GG_109344_c5_g1	0	0	0	35.72	35.69	19.41	-9.71693	1.32316	1.74263e-15	7.95315e-12

## Sheet: Significant DE mRNAs
Differentially expressed mRNAs identified in the three different skin color groups
BS_WS group
Up-expressed in BS group												Up-expressed in WS group
GeneID	T1B	T2B	T3B	T1W	T2W	T3W	logFC	logCPM	PValue	FDR		GeneID	T1B	T2B	T3B	T1W	T2W	T3W	logFC	logCPM	PValue	FDR
TRINITY_DN163010_c6_g1	122.35	2323.79	460.94	161.73	373.21	231.35	1.5997	7.41299	0.000203686	0.0478216		TRINITY_GG_153586_c2_g1	0	0	0	145.57	1.36	0	-12.3059	4.09437	2.59337e-41	2.16149e-36
TRINITY_GG_106845_c4_g1	12.11	230.31	42.83	15.92	35.69	22.54	1.61628	4.81044	3.76161e-05	0.0126879		TRINITY_GG_72046_c0_g1	0	0	0	0	0	554.04	-11.7352	3.54681	9.0276e-36	2.50808e-31
TRINITY_GG_1258_c1_g1	31.81	5.13	29.18	11.37	3.26	6.54	1.73284	3.33066	9.42324e-05	0.027319		TRINITY_GG_163897_c0_g1	0	0	0	0	0	32.34	-11.2616	3.06995	5.99637e-30	7.1397e-26
TRINITY_DN158633_c2_g1	7.95	35.9	3.54	5.92	2.7	2.22	1.87293	3.89364	9.67047e-05	0.0275087		TRINITY_GG_147863_c25_g1	0	0	0	5.38	37.61	0	-11.1158	2.77656	7.00462e-27	5.83814e-23
TRINITY_DN148881_c0_g1	9.36	5.34	23.52	5.04	1.07	4.08	1.91926	3.02785	3.18637e-05	0.0110656		TRINITY_GG_57821_c1_g1	0	0	0	18.96	0.88	11.37	-11.0092	2.77435	1.98407e-26	1.37805e-22
TRINITY_GG_182382_c10_g1	9.36	5.34	23.52	5.04	1.07	4.08	1.91926	3.02785	3.18637e-05	0.0110656		TRINITY_GG_111803_c17_g1	0	0	0	2.5	31.96	0	-10.4821	2.0936	4.97377e-20	2.59093e-16
TRINITY_GG_18353_c2_g1	0	0	177.06	0	0.04	50.13	2.13226	4.12146	4.36616e-05	0.0141995		TRINITY_GG_145669_c73_g1	0	0	0	16	11.72	0	-9.92998	1.65909	3.78876e-16	1.43537e-12
TRINITY_DN170522_c2_g1	3.71	4.62	59.98	2.86	4.2	7.95	2.25848	4.04577	0.000170895	0.0420164		TRINITY_GG_191056_c13_g1	0	0	0	48.65	6.44	0	-9.36797	1.28359	3.04201e-13	8.1788e-10
TRINITY_GG_48793_c13_g1	5.49	43.92	15.25	2.33	5.54	2.07	2.39795	2.06436	1.69418e-05	0.00653727		TRINITY_GG_166639_c2_g1	0	0	0	36.55	0	7.65	-9.35959	1.05291	1.71065e-12	3.9605e-09
TRINITY_GG_74172_c3_g1	5.38	8.22	50.45	2.97	1.94	5.5	2.43723	3.80159	1.05991e-06	0.000622113		TRINITY_DN166215_c1_g1	0	0	0	20.48	1.24	0	-9.30945	1.22546	6.4773e-13	1.68707e-09
TRINITY_GG_161536_c0_g1	16.14	4.78	0	4.13	0.96	0	2.45099	1.19365	5.83786e-05	0.018292		TRINITY_GG_104532_c2_g1	0	0	0	0	8.58	0	-9.29597	1.22279	7.06426e-13	1.7842e-09
TRINITY_DN151819_c6_g1	9.17	0.24	0	1.83	0.06	0	2.71869	1.34805	3.65905e-05	0.0124478		TRINITY_GG_143985_c0_g1	0	0	0	16.63	2.44	0	-9.05786	0.999114	1.01086e-11	2.10631e-08
TRINITY_GG_106769_c9_g1	2.79	15.63	0	1	2.67	0	2.798	1.33853	4.19489e-05	0.013711		TRINITY_GG_76591_c115_g1	0	0	0	8.76	10.21	2.74	-8.84047	0.408449	7.17113e-10	9.48718e-07
TRINITY_GG_43157_c15_g1	2.44	0.38	55.93	0.39	0.31	6.87	2.84439	0.552138	4.57821e-05	0.0147899		TRINITY_GG_181946_c0_g1	0	0	0	3.55	19.71	0	-8.5187	-0.00842627	1.60174e-08	1.64815e-05
TRINITY_DN168731_c0_g1	1.54	0.37	14.68	0.2	0.05	1.51	2.9669	2.03352	6.35554e-07	0.000407473		TRINITY_DN166467_c1_g1	0	0	0.04	121.86	2.18	64.21	-8.50855	4.85495	5.58782e-23	3.32663e-19
TRINITY_GG_190991_c7_g1	2.7	2.06	21.73	0.21	0.67	1.48	3.00166	1.81791	1.677e-07	0.000130629		TRINITY_GG_81841_c0_g1	0	0	0	17.2	5.01	0	-8.49163	0.493304	1.88589e-09	2.24548e-06
TRINITY_DN174529_c2_g1	6.01	19.11	10.86	0.04	0.39	1.06	3.07594	2.26047	2.09078e-05	0.00781437		TRINITY_GG_76993_c20_g1	0	0	0	0	41.08	0	-8.41125	0.453654	3.16502e-09	3.71542e-06
TRINITY_GG_12259_c1_g1	15.51	11.33	203.59	4.22	6.77	11.1	3.08803	2.69911	4.3784e-05	0.0141995		TRINITY_DN163327_c1_g1	0	0.05	0	26.24	3.52	0	-8.31132	1.45968	1.32392e-12	3.16986e-09
TRINITY_DN174891_c17_g1	0.85	6.74	15.05	1.81	0.37	0.75	3.09074	4.35784	1.66638e-05	0.00645989		TRINITY_GG_130249_c55_g1	0	0	0	0	19.71	0	-8.24152	-0.0473663	4.71714e-08	4.22752e-05
TRINITY_DN159561_c2_g1	20.11	5.32	0	3.13	0.89	0	3.11583	0.523148	3.80249e-05	0.0127057		TRINITY_GG_77583_c3_g1	0	0	0	4.29	0	0	-8.16196	0.105224	3.52114e-08	3.22501e-05
TRINITY_DN140393_c1_g1	2.83	1.25	20.29	1.2	0.42	1.45	3.12603	1.20464	1.97917e-06	0.00106424		TRINITY_DN157530_c1_g1	0	0	0	10.87	1.94	0	-8.15466	0.188875	2.63007e-08	2.51964e-05
TRINITY_GG_191177_c1_g1	12.25	9.31	0.11	2.34	0.67	0	3.13285	0.944332	2.68119e-05	0.00959095		TRINITY_GG_17735_c3_g1	0	0	0	0	7.81	0	-8.03262	0.10156	5.7399e-08	5.00573e-05
TRINITY_DN178809_c0_g1	442.68	0	0	62.14	0	0	3.31616	3.14808	6.22332e-09	6.91594e-06		TRINITY_GG_190070_c8_g1	0.02	0.02	0.04	14.51	18.01	14.68	-7.98055	2.41801	3.47289e-21	1.9297e-17
TRINITY_DN164327_c1_g4	7	3.36	0	4.17	0.78	0	3.32116	2.76718	1.26417e-05	0.00506563		TRINITY_GG_132636_c4_g1	0	0	0	13.09	14.23	0	-7.88687	-0.00782373	1.41045e-07	0.000113035
TRINITY_DN161518_c0_g1	1.24	1.92	1.71	0.67	0.39	0	3.47367	0.288099	1.0836e-05	0.00449327		TRINITY_GG_111555_c59_g1	0	0	0	16.52	5.5	0	-7.87467	-0.146148	2.20821e-07	0.000160042
TRINITY_DN157496_c0_g2	13.67	0.08	0	0.46	0	0	3.60407	2.25239	2.36415e-07	0.000168415		TRINITY_GG_184198_c8_g1	0	0	0	4.05	0	0	-7.8521	-0.179686	2.6675e-07	0.00018683
TRINITY_DN165586_c3_g8	0.67	6.25	0	0.13	0.58	0	3.69759	0.972983	7.10253e-07	0.000451889		TRINITY_DN163327_c0_g1	0	0	0	115.95	23.93	0	-7.82047	-0.102748	2.30767e-07	0.000165808
TRINITY_DN151279_c0_g1	1.09	1.78	7.3	0.05	0.17	0	4.25629	0.667821	2.45971e-05	0.00891344		TRINITY_GG_17286_c0_g1	0	0	0	16.35	3.61	0	-7.77096	-0.14626	3.1523e-07	0.000215965
TRINITY_GG_150604_c171_g1	6.87	61.36	41.89	1.1	1.35	0	4.32776	2.87976	1.36741e-05	0.00545308		TRINITY_GG_15821_c1_g1	0	0	0	0	4.93	0	-7.67986	-0.563903	1.60976e-06	0.000888535
TRINITY_DN162289_c1_g1	1.03	1.12	6.01	0.13	0.17	0	4.53312	0.409664	3.81108e-05	0.0127057		TRINITY_GG_147585_c0_g1	0	0	0	4.19	24.05	0	-7.66461	-0.167385	4.7548e-07	0.000314522
TRINITY_DN161760_c3_g2	14.56	0.17	4.48	0.83	0	0	4.53578	1.12788	8.64921e-05	0.0255633		TRINITY_GG_128993_c1_g1	0	0	0	2.1	0	3.74	-7.61505	-0.526409	1.73732e-06	0.000952632
TRINITY_GG_128447_c14_g1	0.36	0.35	0	0	0.03	0	4.59015	-1.32847	0.000195882	0.0465133		TRINITY_GG_131312_c2_g1	0	0	0	2.07	0	13.14	-7.53494	-0.259888	9.28893e-07	0.000561018
TRINITY_GG_35127_c0_g1	0.34	5.63	9.12	0.26	0.34	0	4.62402	0.414512	0.000179515	0.0431183		TRINITY_GG_42557_c51_g1	0	0	0	1.37	0.49	4.25	-7.50937	-0.385116	1.46376e-06	0.000826286
TRINITY_DN156458_c0_g1	0	1.08	0	0	0.18	0	4.69504	-0.190191	0.000168522	0.041679		TRINITY_DN173624_c1_g2	0	0	0	32.95	27.09	28.43	-7.49325	-0.323523	1.29451e-06	0.000754502
TRINITY_DN162329_c0_g1	6.26	7.17	3.95	1.65	0	0	4.85962	1.98182	0.000163108	0.0405808		TRINITY_GG_107746_c1_g1	0	0	0	4.23	2.95	5.89	-7.49324	-0.755234	5.4981e-06	0.00249049
TRINITY_GG_160384_c0_g1	3.6	4.12	0	0.33	0	0	4.87896	-0.452532	5.24975e-05	0.016591		TRINITY_GG_113503_c0_g1	0	0	0	9.65	2.44	0	-7.48594	-0.855411	7.58621e-06	0.00332783
TRINITY_DN99332_c0_g1	49.16	5.94	46.53	0	0	22.43	5.14785	3.4427	0.00012856	0.0341244		TRINITY_GG_22970_c0_g1	0	0	0	9.13	1.76	0	-7.41032	-0.446532	2.42578e-06	0.00125578
TRINITY_GG_74185_c0_g1	0	0.07	4.34	0	0	0	5.18428	-0.872229	0.000161907	0.0404027		TRINITY_GG_111915_c2_g1	0	0	0	2.22	0	0	-7.40642	-0.980225	1.1618e-05	0.00472356
TRINITY_DN167454_c1_g2	0.25	1.33	2.22	0	0.23	0	5.2102	-0.191009	8.85977e-05	0.0260012		TRINITY_GG_180267_c0_g1	0	0	0	11.15	11.98	0	-7.40215	-0.417938	2.3023e-06	0.00120685
TRINITY_GG_128878_c49_g1	12.64	8.52	57.26	0.38	0.06	2.36	5.38901	2.63495	8.86717e-15	2.84251e-11		TRINITY_GG_98445_c1_g1	0	0.35	0	129.11	4.01	0	-7.36139	1.61257	4.8533e-07	0.00031851
TRINITY_GG_80514_c1_g1	6.29	4.81	3.89	0	0.13	1.36	5.52785	2.11169	2.35159e-06	0.00122499		TRINITY_GG_160784_c8_g1	0	0	0	2.5	0	6.14	-7.36037	-0.41428	2.54203e-06	0.00130784
TRINITY_DN168477_c0_g4	6.68	6.17	0	0.31	0	0.02	5.53508	0.0264388	5.69537e-06	0.0025659		TRINITY_GG_134337_c2_g1	0	0	0	0	2.67	0	-7.34741	-0.876007	1.1273e-05	0.00465133
TRINITY_GG_24256_c4_g1	0	1.54	4.23	0	0.04	0	5.62879	-0.417857	0.000121548	0.0325745		TRINITY_GG_171562_c1_g1	0	0	0	0	13.24	0	-7.32209	-0.542398	4.2033e-06	0.00196816
TRINITY_DN152672_c0_g1	2.17	2.98	15.76	0.54	0	0	5.75462	0.848644	3.48827e-06	0.0016709		TRINITY_GG_113185_c29_g1	0	0	0	0	0.09	4.3	-7.31466	-0.788427	9.96317e-06	0.00417287
TRINITY_GG_160294_c95_g1	2.33	0	2.25	0.32	0	0	5.78545	0.19763	2.12809e-05	0.00788311		TRINITY_GG_159885_c64_g1	0	0	0	19.22	0	4.8	-7.19351	-0.999164	2.00515e-05	0.00766621
TRINITY_GG_56840_c1_g1	1.59	2.02	16.6	0.24	0.16	0	5.82075	2.19917	8.1994e-07	0.000498829		TRINITY_DN155943_c4_g1	0	0	0	2.12	2.72	0	-7.17991	-0.7237	1.14342e-05	0.00467159
TRINITY_DN149122_c0_g1	0	2.06	5.09	0	0	0	5.86907	-0.913914	8.69197e-05	0.0255989		TRINITY_GG_52652_c1_g1	0	0	0	33.39	1.66	6.61	-7.16947	-0.65236	9.43109e-06	0.00396996
TRINITY_DN149209_c1_g1	1.89	3.22	0.69	0.13	0	0	5.92892	-0.904434	7.93546e-06	0.00339178		TRINITY_GG_152757_c35_g1	0	0	0	5.38	1.29	0	-7.15306	-0.660893	1.00794e-05	0.00420044
TRINITY_DN169740_c1_g1	1.09	2.33	11.28	0.11	0.03	0	5.94873	1.0926	1.62166e-07	0.00012751		TRINITY_GG_146720_c1_g1	0	0	0	4.84	3.35	0	-7.11523	-0.778399	1.59052e-05	0.00622371
TRINITY_DN157437_c3_g3	0	0	6.88	0	0	0	5.95334	-0.014188	9.26901e-05	0.0271068		TRINITY_GG_22901_c46_g1	0	0	0	7.68	3.57	0	-7.11006	-0.686993	1.23364e-05	0.00496715
TRINITY_GG_170293_c19_g1	0.87	4.27	32.99	0	0	0.12	5.98997	1.26387	2.25116e-06	0.00118751		TRINITY_GG_152735_c58_g1	0	0	0	0	2.72	0	-7.10295	-0.859539	2.05282e-05	0.00774192
TRINITY_GG_118902_c0_g1	2.99	3.96	21.57	0.18	0.1	0	6.16849	1.86751	1.99799e-10	2.92152e-07		TRINITY_GG_48006_c98_g1	0	0	0	0	1.67	0.65	-7.10067	-1.24054	3.60599e-05	0.0123682
TRINITY_DN160036_c0_g1	3.15	1.16	10.29	0.36	0.05	0	6.20795	0.91605	1.54884e-08	1.61364e-05		TRINITY_DN156021_c11_g4	0	0	0	2.82	0.83	0	-7.04922	-0.825347	2.16059e-05	0.00796809
TRINITY_GG_73374_c231_g1	2.68	3.41	0	0.18	0	0	6.24799	-0.538087	3.0866e-06	0.00149994		TRINITY_GG_42411_c34_g1	0	0	0	9.68	7.99	0	-7.03783	-0.723232	1.6264e-05	0.00633437
TRINITY_GG_112640_c6_g2	2.47	2.05	12.06	0.12	0	0	6.30291	1.17836	1.46724e-06	0.000826286		TRINITY_DN143767_c0_g1	0	0	0	0	1.42	0	-7.03495	-1.15358	3.69666e-05	0.0125246
TRINITY_GG_128354_c3_g1	1.1	4.28	9.55	0	0	0	6.33127	1.81189	3.05955e-07	0.000212504		TRINITY_GG_25932_c2_g1	0	0	0	71.73	19.56	0	-6.98778	-0.791033	2.37164e-05	0.00865331
TRINITY_DN151253_c0_g1	0.74	1.27	5.32	0	0.06	0	6.33252	0.502233	1.93855e-07	0.000144261		TRINITY_GG_122731_c2_g1	0	0	0	0.25	1.88	0	-6.98402	-1.05413	3.62712e-05	0.0123897
TRINITY_DN168907_c1_g3	6.9	7.45	19.19	0.13	0.23	0	6.3589	2.76203	2.58621e-16	1.02644e-12		TRINITY_DN164451_c3_g3	0	0	0	1.16	0.53	0	-6.96766	-0.900752	3.08603e-05	0.0108528
TRINITY_DN157234_c1_g1	6.67	6.83	42.63	0.47	0	0	6.36431	2.19744	7.45067e-07	0.000463426		TRINITY_GG_96596_c154_g1	0	0	0	0	5.07	0	-6.77926	-1.1459	6.74999e-05	0.0208367
TRINITY_GG_159881_c64_g1	0.6	0.63	2.05	0.29	0	0	6.3694	-0.325368	8.02304e-07	0.000491688		TRINITY_GG_111263_c1_g1	0	0.19	0	148.98	1.89	2.9	-6.7471	3.34737	1.49311e-05	0.00589791
TRINITY_GG_71796_c71_g1	0	0.13	2.01	0	0	0	6.37078	-1.2755	0.000203546	0.0478216		TRINITY_GG_87918_c0_g1	0	0	0	21.36	5.45	0	-6.73626	-0.989621	6.09545e-05	0.0189566
TRINITY_GG_28385_c47_g2	0.7	0.48	0	0	0	0	6.39009	-1.30164	0.000198163	0.0469213		TRINITY_GG_143986_c1_g1	0.06	0	0	15.81	2.12	0	-6.72626	-0.0130344	1.0775e-07	8.71903e-05
TRINITY_GG_132409_c0_g1	4.83	8.26	9.38	0.05	0	0	6.39967	1.70536	0.000140366	0.0365687		TRINITY_GG_116301_c51_g1	0	0	0	4.66	0.45	7.77	-6.69895	-0.954715	6.42823e-05	0.0199172
TRINITY_GG_112063_c1_g1	6.06	0	10.59	0	0	0	6.43317	-1.52605	0.00021213	0.049249		TRINITY_GG_104145_c136_g1	0.03	0	0	29.09	5.16	0	-6.69008	0.925339	0.000176556	0.0428187
TRINITY_DN154640_c5_g8	0	2.53	2.66	0	0	0	6.43562	-1.4407	0.000202703	0.0478216		TRINITY_GG_149394_c12_g1	0	0	0	2.3	0	1.32	-6.68935	-1.36394	0.000111201	0.0307916
TRINITY_GG_60452_c1_g1	0	0	3.35	0	0	0	6.44102	-1.32053	0.000181563	0.0433602		TRINITY_DN153981_c5_g2	0	0	0	0	0	4.05	-6.66422	-1.19226	9.42093e-05	0.027319
TRINITY_GG_84178_c23_g1	9.33	142.44	0	0	42.02	0	6.45369	0.0387349	3.39795e-08	3.15613e-05		TRINITY_GG_86931_c2_g1	0	0	0	0.4	0.1	1.23	-6.65545	-1.11273	8.55628e-05	0.0253787
TRINITY_GG_18217_c2_g1	5.08	2.24	0	0	0	0	6.48039	-1.21981	0.000145394	0.0373295		TRINITY_GG_161436_c2_g1	0	0	0	6.28	0	0	-6.65277	-1.36303	0.00011628	0.0318705
TRINITY_GG_37905_c44_g1	0	2.25	4.98	0	0	0	6.4879	-1.35146	0.000169401	0.0417724		TRINITY_GG_160766_c145_g1	0	0	0	11.04	9.57	0	-6.65145	-1.20071	9.51835e-05	0.0273561
TRINITY_GG_105798_c12_g1	0	38.9	46.89	0	0	0	6.49746	-1.38864	0.000176969	0.0428187		TRINITY_GG_141212_c0_g1	0	0	0	3.33	0.62	5.88	-6.65136	-0.989117	7.38344e-05	0.0223777
TRINITY_GG_38945_c10_g1	0	4.5	2.05	0	0	0	6.51316	-1.44011	0.000173664	0.0423227		TRINITY_GG_72906_c0_g1	0	0	0	12.31	0	16.78	-6.64297	-1.01376	7.98742e-05	0.0240335
TRINITY_DN174502_c4_g6	2.51	0.55	0.71	0	0	0	6.51486	-1.42003	0.000171777	0.0421091		TRINITY_GG_50468_c104_g2	0	0	0	4.97	0	15.17	-6.64169	-1.05416	8.37773e-05	0.0250272
TRINITY_DN164630_c0_g1	13.24	1.13	11.74	0	0	0	6.51761	1.68759	2.77267e-06	0.0013838		TRINITY_GG_122787_c0_g1	0	0	0	0	0	37.25	-6.63527	0.620081	1.81229e-06	0.000985175
TRINITY_DN149508_c0_g1	0	0	1.43	0	0	0	6.53305	-1.27014	0.000138953	0.0364192		TRINITY_DN152855_c3_g3	0	0	0	2.58	0	0	-6.62939	-1.49565	0.000140586	0.0365687
TRINITY_GG_136041_c0_g1	0	9.53	20.8	0	0	0	6.53637	-1.31725	0.000146905	0.0373295		TRINITY_GG_112934_c0_g1	0	0	0	1.69	1.4	0	-6.62736	-1.49882	0.000140839	0.0365687
TRINITY_GG_47255_c86_g1	218.09	4.59	0	0	1.04	0	6.56857	3.2595	2.56026e-06	0.00130914		TRINITY_GG_114600_c25_g1	0	0	0	0	0.39	0.57	-6.61797	-1.33726	0.000123694	0.0329378
TRINITY_GG_114050_c14_g1	2.72	0	3.42	0	0	0	6.60662	-1.43842	0.000142681	0.0369313		TRINITY_GG_48033_c4_g1	0	0	0	5.07	0	8.24	-6.6053	-1.3653	0.000134278	0.0354166
TRINITY_DN165677_c2_g2	0.51	1.64	8.08	0.06	0	0	6.60857	-0.102399	2.22169e-06	0.00117944		TRINITY_GG_156375_c0_g1	0	0	0	2.89	0	0	-6.59984	-1.28613	0.000121968	0.0325823
TRINITY_GG_102213_c79_g1	1.5	3.93	0	0	0	0	6.62517	-1.29177	0.000117009	0.0318705		TRINITY_GG_9910_c1_g1	0	0	0	0	1.13	0	-6.55284	-1.35815	0.000146737	0.0373295
TRINITY_GG_173596_c90_g1	0.84	3.31	1.75	0	0	0.12	6.63146	4.16228	1.44687e-08	1.52649e-05		TRINITY_GG_85702_c4_g1	0	0	0	0	1.63	0	-6.53251	-1.31196	0.000145986	0.0373295
TRINITY_GG_152833_c122_g1	0	1.98	2.9	0	0	0	6.63255	-1.18982	9.85411e-05	0.027747		TRINITY_GG_43784_c0_g1	0	0	0	5.72	0	7.66	-6.52396	-1.09853	0.000113826	0.0314141
TRINITY_GG_145320_c0_g1	0	0.81	0.45	0	0	0	6.63644	-1.33523	0.000117688	0.031951		TRINITY_DN145852_c0_g1	0	0	0	11.35	0	21.54	-6.5158	-1.10339	0.000120678	0.0324455
TRINITY_GG_22899_c0_g1	8	0	7.25	0	0	0	6.63925	-1.46326	0.000131758	0.0348624		TRINITY_GG_131981_c2_g1	0	0	0	1.36	1.07	0	-6.46241	-1.38352	0.000185246	0.0441134
TRINITY_GG_129450_c1_g1	0	4.66	9.59	0	0	0	6.64697	-1.23575	0.000104184	0.0291391		TRINITY_DN149283_c0_g1	0	0	0	4.39	1.92	0	-6.45867	-1.21932	0.000153272	0.0387115
TRINITY_GG_135846_c3_g1	1.24	1.65	0	0	0	0	6.653	-1.21228	9.65365e-05	0.0275087		TRINITY_GG_107307_c1_g1	0	0	0	100.42	10.76	156.07	-6.45057	-1.17424	0.000153791	0.038725
TRINITY_GG_61515_c3_g1	2.65	2.06	0	0	0	0	6.65432	-1.19608	9.4648e-05	0.027319		TRINITY_DN156692_c8_g3	0	0	0	0	3.15	2.87	-6.4499	-1.10988	0.000143122	0.0369313
TRINITY_GG_137557_c26_g1	2.88	2.2	56.63	0	0.62	0	6.67347	2.7497	1.5352e-06	0.000858752		TRINITY_GG_188122_c94_g1	0	0	0	14.97	10.87	0	-6.44501	-1.20139	0.000158558	0.0396857
TRINITY_GG_70268_c0_g1	3.55	0.4	8.87	0	0	0	6.68869	-1.05238	7.22856e-05	0.0220688		TRINITY_DN148635_c0_g1	0	0	0	2.52	0.43	6.07	-6.43572	-1.16785	0.000152691	0.0386818
TRINITY_GG_114229_c24_g1	0	1.48	0	0	0	0	6.69999	-1.28255	9.59422e-05	0.0274793		TRINITY_GG_145614_c108_g1	0	0	0	4.03	0	13.24	-6.42724	-1.14082	0.000156634	0.0393222
TRINITY_GG_91351_c60_g1	0.97	2.98	7.82	0.08	0	0	6.71087	0.557321	2.05499e-08	2.06358e-05		TRINITY_GG_68864_c0_g2	0.1	0.56	0	94.22	4.51	0	-6.39426	1.4825	1.51193e-07	0.000120014
TRINITY_DN158014_c1_g2	1.69	2.73	6.67	0	0.06	0	6.71339	-0.125225	7.6659e-08	6.3893e-05		TRINITY_GG_123147_c0_g1	0	0	0	0	0	1.96	-6.38622	0.317862	2.58535e-05	0.00928798
TRINITY_GG_181078_c3_g1	3.03	0	2.53	0	0	0	6.72681	-1.40365	0.000106293	0.0295507		TRINITY_GG_147250_c52_g1	0	0	0	1.91	1.18	0	-6.35837	-1.30284	0.000209827	0.0488505
TRINITY_GG_4799_c62_g1	2.97	0.77	5.28	0	0	0	6.73715	-1.25156	8.43101e-05	0.0250964		TRINITY_GG_132645_c7_g1	0	0	0	1.7	3.32	2.86	-6.33614	-1.2211	0.000215276	0.0494288
TRINITY_DN143898_c0_g1	12.87	14.04	0	0	0	0	6.73951	-1.10471	7.01861e-05	0.0215066		TRINITY_GG_10132_c6_g1	0	0	0	4.67	0	15.1	-6.32707	-1.2162	0.000214143	0.0493043
TRINITY_DN168019_c6_g1	0.79	0.66	18.74	0	0	0	6.74016	0.961014	0.000146016	0.0373295		TRINITY_DN160602_c1_g2	0	0.06	0	0.31	1.61	7.01	-6.15503	-0.343996	4.43258e-06	0.00206392
TRINITY_DN164516_c0_g1	1.85	1.89	13.54	0	0.18	0	6.74947	1.52242	7.40975e-10	9.64969e-07		TRINITY_DN164119_c6_g1	0	0.75	0	1.08	2.5	0	-6.07341	-0.244157	6.0634e-06	0.00271702
TRINITY_DN160827_c2_g1	0.54	9.41	1.99	0	0	0	6.75164	-1.01777	6.0223e-05	0.0187993		TRINITY_DN155990_c0_g1	0	0	0.24	0.99	0	3.4	-5.95324	0.636566	3.19004e-06	0.00153688
TRINITY_DN159317_c0_g1	1.01	2.43	14.19	0.03	0.08	0.02	6.79397	1.71905	3.57107e-15	1.19055e-11		TRINITY_GG_116548_c29_g1	0.4	0	0	3.18	0.18	25.45	-5.6768	-0.937585	6.82744e-05	0.020998
TRINITY_DN166908_c0_g1	0.55	2.1	4.2	0	0	0.04	6.80079	0.00516191	2.4735e-08	2.39719e-05		TRINITY_GG_170344_c0_g1	0.02	0	0	0.43	0	3.23	-5.62789	-0.320159	7.94873e-05	0.0240037
TRINITY_GG_106152_c1_g1	0	6.02	0	0	0	0	6.8341	-1.12767	5.78432e-05	0.0181927		TRINITY_DN162663_c3_g8	0	0.15	0	15.11	2.06	0	-5.62525	-0.335648	0.000120054	0.0323824
TRINITY_GG_95383_c92_g2	0.77	0	0	0	0	0	6.85542	-1.06191	4.8808e-05	0.0155862		TRINITY_GG_59759_c2_g1	0.66	1.07	0	135.77	0.99	0	-5.58221	3.27653	1.39274e-06	0.000795075
TRINITY_GG_5755_c13_g1	0.55	0	1.19	0	0	0	6.87041	-1.03832	4.73555e-05	0.0152391		TRINITY_GG_62653_c13_g1	0	0.2	0	15.14	2.32	0	-5.57609	0.314778	7.26861e-05	0.0221101
TRINITY_GG_171824_c5_g1	0	3.91	0	0	0	0	6.87908	-0.970559	4.16152e-05	0.0137095		TRINITY_DN169542_c2_g2	0	0	0.05	0	0.14	3.3	-5.54756	-0.434536	4.70866e-06	0.00216825
TRINITY_GG_103079_c0_g1	2.03	1.03	10.89	0	0	0	6.91242	-1.01585	4.05474e-05	0.0134107		TRINITY_GG_13028_c8_g1	0.96	0	0	1.84	4.39	0	-5.50715	0.659799	3.51094e-05	0.012092
TRINITY_DN167938_c0_g2	0.89	0.86	31.75	0	0	0	6.91357	-1.04079	4.18823e-05	0.013711		TRINITY_GG_167023_c3_g1	0.01	0	0	0.63	0.39	3.57	-5.43657	-0.471856	5.12041e-05	0.016289
TRINITY_GG_83857_c72_g1	1.28	5.64	0	0	0	0	6.9785	-0.995332	3.35492e-05	0.0116026		TRINITY_DN155264_c3_g1	0.98	0.76	0	158.45	5.36	0	-5.36473	3.68803	5.30597e-07	0.000342819
TRINITY_GG_82459_c17_g1	6.79	6.2	15.64	0.21	0	0	6.97988	1.7813	2.99487e-11	5.16313e-08		TRINITY_DN165702_c5_g2	0	0.9	0	60.12	7.87	0	-5.35472	0.751235	0.000118705	0.0321224
TRINITY_GG_68915_c1_g1	0.53	0.31	4.04	0	0	0	6.98886	-0.899203	2.95689e-05	0.010453		TRINITY_DN165854_c0_g1	0	0.02	0	0.25	3.47	10.69	-5.23059	1.17071	9.77378e-05	0.0276141
TRINITY_GG_57648_c7_g1	5.18	0.89	22.2	0.13	0.09	0	6.99133	1.20432	1.56035e-10	2.36455e-07		TRINITY_GG_164336_c0_g1	0.14	0	0	6.88	0	0	-5.20391	-0.500524	7.77237e-06	0.00337398
TRINITY_GG_160374_c2_g1	1.34	0.47	0	0	0	0	7.02263	-0.864206	2.50464e-05	0.00903698		TRINITY_GG_113898_c19_g1	0.62	0.03	0	37.28	0.17	0	-4.81803	3.01891	1.84192e-05	0.0070746
TRINITY_GG_42678_c5_g1	0.75	2.2	10.29	0	0.04	0	7.03886	2.05045	4.94762e-09	5.64889e-06		TRINITY_GG_184856_c0_g1	1.02	0.84	0	98.31	20.36	11.99	-4.36308	-0.15877	9.19208e-06	0.00388899
TRINITY_GG_142711_c27_g1	2.92	2.63	0	0	0	0	7.0496	-0.955828	2.72144e-05	0.00969332		TRINITY_GG_30296_c0_g1	4.83	1.87	0	51.1	42.08	213.55	-4.28448	-0.793251	0.000205191	0.0480395
TRINITY_DN162538_c5_g1	31.12	32.83	337.8	0	0.74	2.17	7.08277	5.63748	1.4589e-13	4.34266e-10		TRINITY_DN172248_c2_g1	0	0	1.36	0.14	0	14.34	-4.2843	0.980216	0.000165937	0.0411619
TRINITY_DN158374_c3_g3	0.13	0.43	0	0	0	0	7.0946	-1.09964	2.95981e-05	0.010453		TRINITY_DN167607_c1_g1	0	0	0	1.95	0.11	0	-4.17233	1.96108	5.25517e-05	0.016591
TRINITY_GG_31760_c1_g1	0	3.56	0	0	0	0	7.1117	-0.877169	2.10243e-05	0.00782283		TRINITY_DN169894_c1_g4	0.49	0	0.19	3.73	0.33	6.36	-4.01211	-0.579725	0.00017724	0.0428187
TRINITY_GG_63894_c2_g1	0	17.12	14.41	0	0	0	7.13481	-0.909356	2.04005e-05	0.00772874		TRINITY_GG_123944_c0_g1	0	4.01	0.56	0	45.29	1.27	-4.00062	1.38465	6.51658e-06	0.00290448
TRINITY_GG_120760_c2_g1	0.66	0	1.35	0	0	0	7.14615	-0.950217	2.08155e-05	0.00781437		TRINITY_GG_99058_c2_g1	3.5	3.03	0	31.34	88.6	0	-3.55122	0.529123	9.70407e-05	0.0275104
TRINITY_DN163335_c4_g2	1.64	3.51	0	0	0	0	7.16625	-0.795655	1.50354e-05	0.00591111		TRINITY_GG_162846_c0_g1	0.58	1.36	0	30.84	4.72	0	-3.34418	0.812519	0.000102366	0.028727
TRINITY_GG_152857_c1_g1	2.19	0.96	11.5	0	0	0	7.18004	-0.722651	1.1395e-05	0.00467159		TRINITY_DN157234_c1_g2	0.43	0.22	0	4.14	2.26	0	-3.11605	0.291308	7.25478e-06	0.00319928
TRINITY_DN153607_c0_g1	0.21	0.54	1.17	0	0	0	7.20241	-0.761142	1.20133e-05	0.00486054		TRINITY_DN153475_c0_g1	0.42	0.26	0.1	2.79	0.92	4.06	-2.8899	-0.293356	3.77531e-05	0.0126879
TRINITY_GG_41340_c0_g1	7.95	0	0	0	0	0	7.22471	-0.648503	7.69476e-06	0.00335778		TRINITY_DN150917_c0_g2	1.01	121.19	54.61	1.7	382.63	50.18	-1.95507	5.19151	8.30359e-05	0.024895
TRINITY_GG_111899_c1_g1	0.87	1.1	0	0	0	0	7.2668	-0.690811	7.93177e-06	0.00339178
TRINITY_DN162563_c3_g1	2.66	6.87	19.57	0.44	0	0	7.27936	1.3379	3.1612e-07	0.000215965
TRINITY_GG_183826_c0_g1	2.4	4.64	0	0	0	0	7.34398	-0.573274	4.47904e-06	0.00207397
TRINITY_GG_102459_c2_g1	3.25	2.5	26.31	0	0	0	7.34609	0.632368	1.66679e-08	1.69417e-05
TRINITY_GG_26484_c3_g1	0.91	2.77	0	0	0	0	7.36401	-0.757983	7.84881e-06	0.00338951
TRINITY_GG_41217_c25_g1	9.92	0	0	0	0	0	7.39824	-0.807944	8.50011e-06	0.00361459
TRINITY_DN164596_c2_g4	0	4.82	12.17	0	0	0	7.40637	-0.498403	2.85233e-06	0.00140888
TRINITY_GG_161422_c74_g1	0	1.93	0	0	0	0	7.42386	-0.66401	4.80009e-06	0.0021982
TRINITY_GG_89175_c0_g1	46.96	38.17	121.15	0	0	0	7.4321	-0.604296	3.77525e-06	0.00178781
TRINITY_GG_175218_c1_g1	0.77	0.19	1.67	0	0	0	7.43741	-0.43446	2.17654e-06	0.00116287
TRINITY_GG_15030_c65_g1	0	6.8	0	0	0	0	7.43961	-0.52079	2.85674e-06	0.00140888
TRINITY_DN161217_c4_g1	0	1.6	10.02	0	0	0	7.45903	-0.39963	1.82031e-06	0.000985175
TRINITY_GG_81505_c16_g1	0	0	0	0	0	0	7.53347	-0.84804	6.68804e-06	0.00296504
TRINITY_GG_139424_c0_g1	2.36	4.21	0	0	0	0	7.5488	-0.390125	1.3448e-06	0.000773002
TRINITY_DN162275_c0_g3	31.18	30.2	123.97	0	0	0.19	7.55874	1.77024	1.06444e-11	2.12938e-08
TRINITY_GG_98757_c0_g1	1.53	2.88	5.31	0.04	0	0	7.62367	0.74808	1.32356e-10	2.04287e-07
TRINITY_GG_106015_c49_g1	4.18	6.64	22.88	0	0	0.03	7.62408	2.43056	2.34719e-05	0.00861811
TRINITY_GG_4806_c0_g1	4.8	0.96	2.74	0	0	0	7.64178	-0.676082	2.73334e-06	0.00137238
TRINITY_GG_126469_c1_g1	2.99	3.18	0	0	0	0	7.64239	-0.291278	7.31199e-07	0.000461475
TRINITY_GG_125533_c17_g3	0	2.66	0	0	0	0	7.67308	-0.422225	1.02164e-06	0.000603903
TRINITY_GG_5737_c0_g1	2.89	0	0	0	0	0	7.68667	-0.405543	9.37605e-07	0.000562206
TRINITY_GG_50414_c16_g1	2.78	0	0	0	0	0	7.71482	-0.208087	4.56188e-07	0.000304175
TRINITY_GG_140202_c1_g1	4.01	5.04	0	0	0	0	7.72879	-0.221569	4.46158e-07	0.000299886
TRINITY_GG_189137_c3_g1	4.17	0	0	0	0	0	7.73097	-0.455034	9.56612e-07	0.000569505
TRINITY_GG_82459_c12_g1	2.75	4.45	17.71	0	0	0	7.74564	-0.285479	5.10239e-07	0.000332242
TRINITY_DN172115_c2_g1	19.01	17.07	216.02	0.49	0	0	7.76866	1.5731	3.19598e-11	5.22304e-08
TRINITY_GG_44706_c1_g1	1.44	9.32	17.46	0	0	0	7.8505	-0.0958134	2.06724e-07	0.000152477
TRINITY_GG_187129_c89_g1	0.01	7.72	0	0	0	0.01	7.85278	-0.16522	2.55202e-07	0.000180257
TRINITY_GG_61201_c19_g1	0	9.67	8.3	0	0	0	7.94177	-0.203079	2.11187e-07	0.000154402
TRINITY_GG_73461_c20_g1	0.61	0	4.97	0	0	0	7.94234	0.0446134	9.61737e-08	7.93642e-05
TRINITY_GG_120041_c0_g1	15.89	3.97	0	0	0	0	7.94374	-0.164435	1.86986e-07	0.000141679
TRINITY_GG_51097_c2_g1	0	2.37	0	0	0	0	7.99605	-0.025818	1.00274e-07	8.19369e-05
TRINITY_GG_191101_c96_g2	1.9	2.17	2.35	0	0	0	8.02272	0.039804	7.39739e-08	6.22778e-05
TRINITY_DN149660_c0_g1	0	3.04	15	0	0	0	8.0338	0.0928486	5.76566e-08	5.00573e-05
TRINITY_DN172946_c0_g3	0	2.54	0	0	0	0	8.05886	-0.281441	1.85814e-07	0.000141679
TRINITY_GG_114648_c5_g1	0	7.23	0	0	0	0	8.1223	0.075339	4.59468e-08	4.16253e-05
TRINITY_GG_123685_c0_g1	5.91	2.68	6.33	0	0	0	8.13467	0.140924	3.40806e-08	3.15613e-05
TRINITY_DN162978_c2_g2	0.19	1.79	5.28	0	0	0	8.1761	0.101075	3.40197e-08	3.15613e-05
TRINITY_GG_58578_c7_g1	0.01	6.45	0	0	0	0	8.24814	0.159749	2.12137e-08	2.08012e-05
TRINITY_GG_178799_c1_g1	11.31	1.05	0	0	0	0	8.31136	0.298158	9.61433e-09	1.02734e-05
TRINITY_GG_88530_c83_g1	5.98	3.7	0	0	0	0	8.3204	-0.153944	5.20208e-08	4.61253e-05
TRINITY_GG_142711_c33_g1	34.38	44.98	256.1	0	0	0	8.3243	5.57321	1.72298e-07	0.000132968
TRINITY_DN158136_c3_g1	1.97	2.58	9.22	0	0	0	8.37854	0.371012	5.26871e-09	5.93421e-06
TRINITY_GG_163448_c1_g1	8.39	0.54	116.01	0.13	0.07	0	8.49863	3.60895	2.14775e-11	3.89148e-08
TRINITY_GG_21200_c9_g1	24.78	0	0	0	0	0	8.59271	0.428001	1.75565e-09	2.15189e-06
TRINITY_GG_142372_c1_g1	4.47	8.53	0	0	0	0	8.63138	0.232075	3.82215e-09	4.42452e-06
TRINITY_DN168457_c3_g2	0	2.04	0	0	0	0	8.66866	0.50988	8.51468e-10	1.0918e-06
TRINITY_GG_126761_c1_g1	9.01	22.06	0	0	0	0	8.71023	0.324767	1.83957e-09	2.22206e-06
TRINITY_GG_160852_c0_g1	0	3.4	5.65	0	0	0	8.73081	0.572115	4.74735e-10	6.59462e-07
TRINITY_GG_87596_c0_g1	4.95	10.95	2.53	0	0	0	8.75238	0.486079	6.74892e-10	9.07262e-07
TRINITY_DN171314_c3_g2	0	12.03	7.76	0	0	0	8.76376	0.551749	4.6037e-10	6.50346e-07
TRINITY_DN161201_c7_g2	67.85	61.42	466.63	0.4	0.28	0.55	8.8014	3.87233	5.79469e-40	2.41485e-35
TRINITY_GG_141595_c39_g1	4.17	3.02	0	0	0	0	8.89657	0.829215	5.64866e-11	9.05382e-08
TRINITY_GG_119079_c31_g1	4.76	0	12	0	0	0	8.93225	0.698512	1.01451e-10	1.5954e-07
TRINITY_GG_158106_c5_g1	0	3.68	6.43	0	0	0	8.9535	0.888759	3.15383e-11	5.22304e-08
TRINITY_GG_17287_c3_g1	0	2.64	10.73	0	0	0	9.04091	0.989596	1.17169e-11	2.27109e-08
TRINITY_GG_93187_c165_g1	6.58	6.13	0	0	0	0	9.05885	0.956707	1.29591e-11	2.43991e-08
TRINITY_GG_139816_c3_g1	0	4.19	0	0	0	0	9.06258	0.840224	2.5009e-11	4.43494e-08
TRINITY_DN160438_c7_g1	1.05	2.13	9.76	0	0	0	9.0661	0.982762	1.07303e-11	2.12938e-08
TRINITY_DN168435_c1_g3	16.99	0	0	0	0	0	9.08128	0.935577	1.31734e-11	2.43991e-08
TRINITY_DN159570_c0_g1	0.79	1.2	20.58	0	0	0	9.17511	1.10738	2.97691e-12	6.52939e-09
TRINITY_GG_93899_c19_g1	14.97	15.69	247.5	0	0.2	0	9.23952	2.2752	3.2433e-19	1.59011e-15
TRINITY_GG_46708_c6_g1	0	10.87	13.69	0	0	0	9.2726	1.07774	2.23392e-12	5.03217e-09
TRINITY_GG_129927_c2_g1	8.94	14.84	0	0	0	0	9.59463	1.21986	1.54987e-13	4.45438e-10
TRINITY_GG_171868_c11_g1	0	42.05	3.25	0	0	0	9.7047	1.44772	1.23802e-14	3.82168e-11
TRINITY_GG_127544_c24_g1	5.57	5.52	0	0	0	0	9.79205	1.64802	9.89962e-16	3.58741e-12
TRINITY_GG_56224_c5_g1	3.36	5.04	39.74	0	0.03	0	9.83059	2.83812	1.89744e-26	1.37805e-22
TRINITY_GG_180660_c3_g1	32.65	0	17.27	0	0	0	9.89517	1.52865	1.85106e-15	6.42835e-12
TRINITY_GG_95460_c39_g1	0	0	19.34	0	0	0	9.9611	1.8543	3.46207e-17	1.44277e-13
TRINITY_GG_8560_c1_g1	19.51	16.73	84.25	0	0	0	10.0622	1.93421	6.8199e-18	2.99167e-14
TRINITY_GG_169488_c27_g1	50.43	47.84	23.17	0	0.1	0	10.0861	4.27694	2.40458e-29	2.50518e-25
TRINITY_GG_98019_c43_g1	3.86	6.06	12.4	0	0	0	10.1281	1.97874	2.54186e-18	1.17698e-14
TRINITY_GG_93899_c30_g1	17.16	26.48	150.81	0.11	0.03	0	10.4704	5.52643	8.4679e-24	5.42903e-20
TRINITY_GG_163435_c1_g1	14.75	20.5	274.71	0	0.07	0	11.3548	4.94833	4.70324e-33	7.84002e-29
TRINITY_GG_79310_c22_g1	71.17	84.53	0	0	0	0	11.7075	3.50445	2.79107e-35	5.81567e-31
TRINITY_DN160804_c0_g1	46.11	79.55	363.37	0.05	0.01	0	12.0617	6.11807	5.09234e-27	4.71591e-23
RS_WS group
Up-expressed in RS group												Up-expressed in WS group
GeneID	T1R	T2R	T3R	T1W	T2W	T3W	logFC	logCPM	PValue	FDR		GeneID	T1R	T2R	T3R	T1W	T2W	T3W	logFC	logCPM	PValue	FDR
TRINITY_GG_142760_c0_g1	9.83	11.14	1375.21	7.21	5.75	516.53	1.62164	4.8123	3.79042e-05	0.0120055		TRINITY_GG_108785_c23_g1	0	0	0	0	5.51	0	-11.6	3.29181	8.16543e-31	1.76512e-26
TRINITY_DN156681_c7_g2	24.53	21.3	44.67	11.54	9.17	16.7	1.6224	3.49459	7.13554e-05	0.0197755		TRINITY_GG_3614_c11_g1	0	0	0	0	0.17	0	-11.3339	3.01093	9.50215e-28	1.64326e-23
TRINITY_DN159084_c2_g1	23.39	29.97	491.39	16.51	27.45	144.12	1.7584	3.03541	0.000116324	0.0290702		TRINITY_GG_147863_c25_g1	0	0	0	5.38	37.61	0	-11.1996	2.87095	4.52512e-26	5.58968e-22
TRINITY_DN172615_c7_g1	27.88	20.36	32.96	24.88	7.65	12.77	1.8726	3.47953	1.3286e-06	0.00068665		TRINITY_GG_90058_c17_g1	0	0	0	55.09	70.35	0	-10.8219	2.68872	2.71923e-23	2.13751e-19
TRINITY_GG_156434_c6_g1	51.97	39.03	1122.33	32.02	31.63	338.57	1.87707	6.02717	4.97007e-05	0.0149739		TRINITY_GG_150845_c3_g1	0	0	0	0	209.82	16.89	-10.7701	2.41147	3.15296e-21	1.70394e-17
TRINITY_DN156594_c0_g1	12.86	28.38	37.09	3.96	3.4	5.93	1.9001	3.52134	8.52672e-05	0.02241		TRINITY_GG_58710_c1_g1	0	0.01	0.01	28.78	16.58	0	-10.768	2.62259	1.15062e-22	8.29098e-19
TRINITY_DN166627_c3_g1	23.79	15.67	215.51	10.53	16.68	34.48	1.93337	5.11957	0.0002046	0.043616		TRINITY_GG_117554_c38_g1	0	0	0	0	0.85	0	-10.1955	1.79182	9.9221e-17	3.89975e-13
TRINITY_GG_23784_c2_g1	21.89	16.19	19.97	6.99	10.76	14.13	1.93441	4.13876	0.000121775	0.0297476		TRINITY_GG_37347_c5_g1	0	0	0	16.21	25.97	31.87	-9.91813	1.85273	2.61198e-16	8.36491e-13
TRINITY_DN150165_c0_g2	17.48	15.71	462.72	10.4	11.92	81.65	2.04813	4.69883	1.62396e-05	0.00590001		TRINITY_GG_31529_c1_g1	0	0.01	0	14.8	33.96	0	-9.67364	1.62205	1.49029e-14	3.59504e-11
TRINITY_DN164698_c5_g5	3.82	0.31	0.66	1.34	0	0	2.08631	2.06461	0.000155181	0.0358747		TRINITY_GG_104532_c2_g1	0	0	0	0	8.58	0	-9.31391	1.2679	2.61477e-12	5.0243e-09
TRINITY_DN153358_c5_g3	5.28	9.83	33.7	1.17	3.76	4.85	2.17	3.15261	6.24794e-07	0.000370032		TRINITY_GG_182813_c4_g1	0	0	0	7.55	17.56	0	-9.18197	1.17609	1.02734e-11	1.81291e-08
TRINITY_GG_112648_c0_g1	2.55	13.8	106.85	0.15	2.97	25.54	2.20488	2.12542	5.61712e-05	0.0166336		TRINITY_GG_176150_c53_g1	0	0	0	9.54	6.85	0	-9.16526	0.981124	4.61236e-11	7.38558e-08
TRINITY_GG_48793_c13_g1	1.23	0.23	0	0	0	0	2.29454	1.97349	0.00019101	0.0410853		TRINITY_GG_75960_c8_g1	0	0	0	17.3	0	0	-9.14789	1.05689	2.90619e-11	4.83254e-08
TRINITY_DN165347_c0_g1	4.88	5.37	24.44	0.87	0.66	7.76	2.29536	1.96391	1.37492e-05	0.00505899		TRINITY_GG_62716_c54_g1	0	0	0	2.03	0.67	0	-9.10319	0.792503	2.18037e-10	2.81391e-07
TRINITY_GG_18353_c2_g1	0.04	0.04	205.61	0	0.04	50.13	2.39715	4.28332	1.07881e-07	8.11152e-05		TRINITY_DN154076_c0_g1	0	0	0	0.64	2.13	1.47	-9.09601	0.778239	2.46172e-10	3.04426e-07
TRINITY_DN170522_c2_g1	7.82	12.08	46.65	2.86	4.2	7.95	2.44321	4.21714	7.75498e-06	0.00309013		TRINITY_GG_174565_c0_g1	0	0	0	3.94	3.21	0	-9.00667	0.865595	2.0309e-10	2.66072e-07
TRINITY_DN164493_c1_g1	6.47	6.26	10.17	6.6	0.47	1.83	2.60109	1.66904	2.93504e-05	0.00968654		TRINITY_GG_134588_c40_g1	0	0	0	12.12	12.26	0	-8.92352	0.509677	2.34405e-09	2.53357e-06
TRINITY_GG_102510_c1_g2	6.5	5.97	68.09	0.49	1.55	7.21	2.77767	1.03511	8.45453e-05	0.022288		TRINITY_GG_127463_c3_g1	0	0	0	5.86	1.44	0	-8.8214	0.823722	5.66366e-10	6.61791e-07
TRINITY_DN158776_c3_g3	743.63	9.61	1352.2	400.85	0	11.36	2.82284	3.57717	0.000186847	0.0404935		TRINITY_GG_12919_c79_g1	0	0	0	1.97	2.89	0	-8.71878	0.378351	9.52745e-09	9.36158e-06
TRINITY_DN160521_c4_g5	2.79	2.7	14.25	1.62	0.06	2.68	2.8263	2.82833	6.89267e-07	0.000405439		TRINITY_GG_120833_c2_g1	0	0	0	0	1.31	0.74	-8.71092	0.718866	1.63227e-09	1.80948e-06
TRINITY_DN165762_c1_g3	27.16	8.35	273.68	1.5	3.36	45.3	2.92057	2.43641	1.62572e-06	0.000797555		TRINITY_GG_175063_c76_g1	0	0	0	0	0	4.53	-8.67162	0.704462	2.0387e-09	2.23142e-06
TRINITY_GG_111882_c1_g1	14.05	25.53	77.43	2.32	2.54	3.45	3.07241	3.61641	2.44508e-06	0.00115531		TRINITY_GG_181946_c0_g1	0	0	0	3.55	19.71	0	-8.60299	0.0569417	5.51604e-08	4.54249e-05
TRINITY_GG_187390_c62_g1	15.82	19.87	29.33	4.54	2.21	1.33	3.15815	4.14214	6.45742e-08	5.21832e-05		TRINITY_GG_78983_c1_g1	0	0	0	3.78	4.37	0	-8.59359	0.358805	1.59494e-08	1.49904e-05
TRINITY_GG_27564_c4_g1	479.93	1364.56	2799.09	165.84	104.48	65.55	3.16817	8.80761	2.06641e-05	0.00714712		TRINITY_GG_69169_c0_g1	0	0	0	6.6	0	5.07	-8.56477	0.425241	1.30741e-08	1.2561e-05
TRINITY_DN153094_c3_g1	3.6	7.71	81.22	0.11	4.07	4.94	3.17991	2.1291	8.08535e-05	0.0216571		TRINITY_GG_110263_c10_g1	0	0	0	17.78	7.8	0	-8.56122	0.131134	4.64224e-08	3.93535e-05
TRINITY_DN165900_c0_g1	6.68	0.33	1.32	1.3	0	0	3.19724	0.793539	0.000151002	0.0354426		TRINITY_GG_76993_c20_g1	0	0	0	0	41.08	0	-8.43656	0.501156	1.42575e-08	1.35475e-05
TRINITY_DN157154_c7_g1	5	9.71	16.05	0.67	1.21	0	3.20522	3.06286	0.000127564	0.0308969		TRINITY_DN137030_c0_g1	0	0	0	0	10.09	0	-8.43485	-0.0711125	1.57271e-07	0.000114277
TRINITY_GG_74172_c3_g1	13.39	25.18	77.09	2.97	1.94	5.5	3.21874	4.48387	4.13189e-12	7.60162e-09		TRINITY_DN148006_c0_g1	0	0	0	17.69	13.61	0	-8.39711	0.338947	3.48037e-08	3.03981e-05
TRINITY_DN168731_c0_g1	2.23	6.76	6.73	0.2	0.05	1.51	3.23526	2.24084	2.94256e-06	0.00136063		TRINITY_GG_8137_c2_g1	0	0	0	0	8.45	0	-8.33576	0.352052	4.00283e-08	3.46117e-05
TRINITY_DN156472_c1_g1	7.41	2.48	58.54	0.64	0.07	8.05	3.24139	2.20033	0.000120354	0.0296489		TRINITY_GG_20910_c7_g1	0	0	0	0	0	0.78	-8.32057	0.464945	2.53601e-08	2.30825e-05
TRINITY_DN163131_c0_g2	0.47	3.08	33.08	0	0.6	2.92	3.31825	0.912972	0.000114315	0.0288181		TRINITY_GG_140373_c3_g1	0	0	0	13.79	7.19	12.31	-8.28143	-0.0125256	1.94084e-07	0.00013644
TRINITY_GG_94426_c14_g1	1.15	63.45	0	1.03	1.67	0.24	3.33413	3.19327	1.94049e-05	0.00682073		TRINITY_GG_62653_c13_g1	0	0	0	15.14	2.32	0	-8.26729	0.322393	5.73911e-08	4.6816e-05
TRINITY_GG_172781_c6_g1	1.72	9.58	5.61	2.67	0.8	0.16	3.502	1.85086	8.65544e-06	0.00338651		TRINITY_GG_13122_c3_g1	0	0	0	6.81	0	8.6	-8.23673	0.0441396	1.8191e-07	0.00012893
TRINITY_GG_106944_c3_g1	4.1	18.45	26.94	1.17	0.33	2.48	3.51961	2.98512	2.43045e-07	0.000165477		TRINITY_GG_187745_c4_g1	0	0	0	7.41	0	0	-8.16871	0.132597	1.62058e-07	0.000116774
TRINITY_DN140393_c1_g1	10.42	0.57	28.96	1.2	0.42	1.45	3.60406	1.62848	3.26581e-05	0.0105369		TRINITY_GG_77583_c3_g1	0	0	0	0	0.39	0.22	-8.16254	0.133587	1.65347e-07	0.000118159
TRINITY_GG_106769_c9_g1	4.45	47.85	1.67	1	2.67	0	3.67477	2.18788	1.06607e-06	0.000576932		TRINITY_DN153297_c0_g2	0	0	0	2.71	1.62	0	-8.14429	-0.304464	9.53359e-07	0.000525064
TRINITY_DN145113_c0_g2	3	8.79	5.27	0	0.64	0	3.70393	0.900665	1.36137e-05	0.00503054		TRINITY_DN163996_c1_g1	0	0	0	0.16	1.76	0.62	-8.12536	-0.00476357	3.05598e-07	0.000201713
TRINITY_GG_123531_c23_g1	6.75	5.85	46.72	0.25	1.34	0	3.71678	3.33331	0.000121313	0.0297476		TRINITY_GG_180196_c9_g1	0	0	0	0	23.84	54.73	-8.09985	-0.313774	1.12396e-06	0.000603644
TRINITY_GG_181978_c1_g1	0	3.3	39.88	0.37	0.28	1.8	3.77158	1.30433	9.7287e-05	0.0250363		TRINITY_GG_72098_c0_g1	0	0	0	3.18	0.9	3.44	-8.0976	-0.16176	6.01618e-07	0.000361255
TRINITY_GG_29193_c12_g1	0	2.07	9.8	0	0	1.78	3.79924	1.58001	7.43141e-05	0.0203888		TRINITY_GG_17735_c3_g1	0	0	0	0	7.81	0	-8.0526	0.144521	2.24522e-07	0.000155312
TRINITY_GG_112345_c1_g1	14.42	11.46	93.58	0	6.7	0	3.86942	1.59853	0.00021028	0.0443474		TRINITY_GG_68986_c0_g1	0	0	0	1.63	0.8	0	-7.99458	0.0981551	3.15658e-07	0.000206775
TRINITY_DN164911_c1_g3	3.93	7.06	31.74	1.13	1.12	0.43	3.93893	1.82931	4.84772e-09	5.11187e-06		TRINITY_GG_96615_c1_g1	0	0	0	1.14	0.12	0	-7.99164	-0.321391	1.54312e-06	0.00076984
TRINITY_DN161715_c4_g1	0	6.72	5.01	0	0.6	0.88	3.9622	-0.564397	8.80415e-05	0.0229993		TRINITY_GG_30_c0_g1	0	0	0	0	2.97	1.08	-7.94912	-0.525535	3.95979e-06	0.00172058
TRINITY_GG_189577_c1_g1	0	113.16	60.61	0	9.41	0	3.96563	2.69588	9.24396e-05	0.0240032		TRINITY_GG_163894_c22_g1	0	0	0	12.16	0	3.88	-7.92589	-0.33427	1.95637e-06	0.000945049
TRINITY_DN174529_c2_g1	14.57	10.21	100.4	0.04	0.39	1.06	3.99314	3.08704	4.35171e-08	3.72558e-05		TRINITY_GG_111555_c59_g1	0	0	0	0	2.3	2.41	-7.88812	-0.112646	9.3905e-07	0.000520499
TRINITY_DN144870_c0_g1	15.72	11.74	29.5	0	0.83	0	4.00179	1.91602	9.66655e-05	0.0249507		TRINITY_DN158954_c4_g7	0	0	0	1.31	0	0.98	-7.88653	-0.097898	8.89816e-07	0.000499615
TRINITY_GG_135115_c61_g1	6.39	3.63	8.6	0.61	0.78	0	4.12115	1.59925	8.17061e-06	0.00321135		TRINITY_GG_138378_c0_g1	0	0	0	0.86	0.79	1.53	-7.87822	-0.37524	2.59258e-06	0.00121176
TRINITY_GG_102570_c89_g1	37	28.33	104.31	0.74	2.03	0	4.23763	4.44605	5.06369e-06	0.00212547		TRINITY_GG_110195_c0_g1	0	0	0	0	0	3.81	-7.84814	-0.0329667	7.84124e-07	0.000451801
TRINITY_DN165503_c0_g1	2.9	3.09	4.64	0.21	0.41	0	4.24948	0.520029	0.000219764	0.0457892		TRINITY_GG_191797_c2_g1	0	0	0	3.89	0.92	0	-7.83117	-0.168635	1.34998e-06	0.00068665
TRINITY_GG_118902_c0_g1	1.41	2.62	3.34	0.18	0.1	0	4.34756	0.248592	6.10254e-06	0.00251273		TRINITY_GG_190991_c6_g1	0	0	0	8.35	0	9.8	-7.78069	-0.385994	3.46198e-06	0.00153055
TRINITY_GG_167444_c32_g1	10.52	17.14	19.37	0	0.96	0	4.39506	2.03757	0.000178557	0.0394086		TRINITY_GG_2956_c4_g1	0	0	0	3.25	1.86	0	-7.77467	-0.655374	9.75128e-06	0.00378105
TRINITY_GG_93860_c15_g1	23.13	13.13	62.19	0.46	0.31	2.92	4.43045	2.33178	2.20369e-05	0.00759156		TRINITY_GG_109260_c71_g1	0	0	0	0.51	0	1.01	-7.75432	-0.146551	1.55559e-06	0.00076984
TRINITY_GG_123121_c24_g1	23.8	13.98	20.04	0	0.77	0	4.44106	-0.14811	2.61629e-05	0.00887157		TRINITY_GG_15821_c1_g1	0	0	0	0	5.56	0	-7.752	-0.51682	6.34999e-06	0.00258996
TRINITY_DN149093_c0_g3	7.32	19.75	45.86	0	0.87	0	4.44946	-0.155331	4.7094e-05	0.0143385		TRINITY_GG_30631_c1_g1	0	0	0	3.98	3.65	0	-7.69306	-0.759915	1.70284e-05	0.00613505
TRINITY_GG_160599_c67_g2	3.53	13.79	6.83	0.33	0.59	0	4.468	2.03961	2.67125e-06	0.00124181		TRINITY_GG_66291_c0_g1	0	0	0	0	0	7.33	-7.56217	-0.309981	4.67808e-06	0.00199263
TRINITY_DN155648_c5_g1	2.58	5.15	15.79	0.74	0.21	0	4.48218	1.6835	5.05818e-05	0.0151865		TRINITY_GG_113503_c0_g1	0	0	0	9.65	2.44	0	-7.54897	-0.814245	2.82005e-05	0.00941483
TRINITY_GG_147980_c0_g1	0.32	2.35	0.19	0	0.12	0	4.52835	-0.334232	0.000117437	0.0292639		TRINITY_DN154223_c1_g2	0	0	0	0	3.18	0	-7.54278	-0.883002	3.35287e-05	0.0107776
TRINITY_DN163916_c5_g4	9.06	5	82.48	0.24	0.14	0	4.77988	2.24897	2.92708e-05	0.00968654		TRINITY_GG_98019_c72_g1	0	0	0	0.27	0	1.68	-7.52948	-0.303976	5.02179e-06	0.00211817
TRINITY_GG_30952_c2_g1	0.7	0	0	0.03	0	0	4.88709	-1.34531	0.000190117	0.0409952		TRINITY_GG_111915_c2_g1	0	0	0	0	6.75	0	-7.48312	-0.942099	4.24235e-05	0.013148
TRINITY_DN140393_c1_g2	3.37	1.24	2.46	0	0.16	0	4.97218	-0.29917	7.03176e-05	0.0196661		TRINITY_GG_133368_c68_g1	0	0	0	19.17	11.15	0	-7.47477	-0.76057	2.81054e-05	0.00941483
TRINITY_DN162275_c0_g3	0.17	6.91	4.85	0	0	0.19	4.98566	-0.69435	0.000212985	0.0448087		TRINITY_GG_188260_c185_g1	0	0	0	3.15	2.26	0	-7.47203	-0.588094	1.59463e-05	0.0058179
TRINITY_DN165586_c3_g1	14.39	5.54	30.85	0	0	1.15	4.99346	1.96186	5.79156e-05	0.0170916		TRINITY_DN160018_c7_g1	0	0	0	0.83	9.97	1.74	-7.44067	0.425971	1.63259e-06	0.000797555
TRINITY_DN162289_c1_g1	1.81	1.96	9.93	0.13	0.17	0	5.00436	0.908846	2.53556e-06	0.00119155		TRINITY_GG_134337_c2_g1	0	0	0	0	3.6	0	-7.42167	-0.834658	4.02127e-05	0.012644
TRINITY_GG_150604_c171_g1	136.17	54.81	100.47	1.1	1.35	0	5.03007	3.58411	2.76871e-07	0.000184157		TRINITY_GG_173_c1_g1	0	0	0	28.52	16.18	0	-7.42132	-0.973049	4.91692e-05	0.0148656
TRINITY_GG_16990_c0_g1	244.47	716.25	315.98	0	0	61.62	5.07797	0.663646	0.000160242	0.0366556		TRINITY_DN161584_c2_g1	0	0	0	1.57	5.11	2.51	-7.41859	-0.840945	4.0844e-05	0.0127498
TRINITY_DN172560_c3_g3	37.52	43.49	228.31	0	0	7.95	5.36932	2.21248	4.54178e-10	5.3797e-07		TRINITY_DN153149_c0_g1	0	0	0	0.59	0.54	0.49	-7.41589	-0.652724	2.26844e-05	0.00778364
TRINITY_GG_56840_c1_g1	0.78	3.54	9.95	0.24	0.16	0	5.37285	1.8024	1.65106e-05	0.00597337		TRINITY_GG_124650_c0_g1	0	0	0	10.55	6.07	63.14	-7.4083	-0.302894	6.9178e-06	0.00278218
TRINITY_GG_64948_c17_g1	1.74	1.31	3.01	0	0.1	0	5.39035	-0.241678	0.000118788	0.0293467		TRINITY_DN168544_c3_g3	0	0	0	6.13	1.24	0	-7.40161	-0.611638	2.05038e-05	0.00714712
TRINITY_DN153257_c8_g1	1.29	0.72	7.76	0.45	0.05	0	5.39046	1.00916	1.14172e-05	0.00431101		TRINITY_GG_25261_c112_g1	0	0	0	25.58	7.42	0	-7.39826	-0.421751	1.07612e-05	0.00409887
TRINITY_GG_25279_c20_g1	0.57	0.49	1.84	0	0.34	0	5.43772	-0.168556	0.000164086	0.0373374		TRINITY_DN154773_c0_g3	0	0	0	0	4.65	0	-7.37457	-0.591731	2.04706e-05	0.00714712
TRINITY_DN150482_c1_g3	7.02	10.61	17.91	0.22	0.05	0	5.44931	2.9694	2.44163e-06	0.00115531		TRINITY_GG_173987_c30_g2	0	0	0	0	0.39	8.64	-7.37321	-0.443018	1.23623e-05	0.00458776
TRINITY_GG_158548_c11_g1	0.46	16.71	51.06	0.17	0.52	0	5.49697	3.63319	0.000220796	0.0458937		TRINITY_DN159130_c0_g2	0	0	0	4.41	3.05	0	-7.36481	-0.72021	3.16977e-05	0.0103428
TRINITY_DN151279_c0_g1	6.95	6.4	8.88	0.05	0.17	0	5.58185	1.93052	5.46509e-06	0.00228288		TRINITY_GG_50138_c71_g1	0	0	0	3.42	2.72	0	-7.35411	-1.05213	6.45459e-05	0.0186661
TRINITY_GG_163435_c1_g1	0.04	1.77	3.83	0	0.07	0	5.59592	-0.384918	2.6505e-05	0.00895247		TRINITY_GG_190334_c3_g1	0	0	0	9.83	0	10.68	-7.34392	-0.780826	3.97381e-05	0.0125404
TRINITY_GG_93899_c30_g1	0.02	5.75	2.02	0.11	0.03	0	5.64812	0.944442	0.000181767	0.0397898		TRINITY_GG_33201_c2_g1	0.05	0.13	0.01	20.7	19.1	0.01	-7.33861	2.67702	4.11339e-22	2.54055e-18
TRINITY_DN168907_c1_g4	0.97	0.54	1.93	0.77	0	0	5.67818	1.99021	4.40082e-05	0.0135903		TRINITY_GG_113938_c47_g1	0	0	0	1.4	1.16	0	-7.29426	-1.10483	7.76069e-05	0.0210265
TRINITY_GG_160839_c1_g1	6.29	8.3	5.39	0	0.04	0	5.80347	1.62323	1.06608e-07	8.08616e-05		TRINITY_DN154845_c0_g2	0.02	0	0	0.15	3.72	4.07	-7.25961	-1.02194	7.53533e-05	0.0205541
TRINITY_GG_185091_c2_g1	1.58	3.31	10.82	0	0	0	5.80453	0.638187	0.000153253	0.0356217		TRINITY_GG_157801_c22_g1	0	0	0	0	4.75	0	-7.25719	-0.68017	3.57431e-05	0.0114468
TRINITY_DN174873_c9_g1	1.14	6.9	14.89	0	0	0.43	5.87053	-0.0932986	2.36002e-06	0.00112744		TRINITY_GG_130365_c32_g2	0	0	0	10.18	4.28	0	-7.25138	-1.08435	8.21049e-05	0.0217774
TRINITY_DN171701_c7_g1	0	1.86	0.37	0	0	0	5.87582	-0.220013	6.64783e-05	0.0189711		TRINITY_GG_100602_c4_g1	0	0	0	0	2.21	2.54	-7.23829	-0.95435	7.0812e-05	0.019688
TRINITY_DN155255_c4_g3	1.98	7.31	10.84	0.25	0	0	5.94596	0.350765	4.49119e-05	0.0137224		TRINITY_DN164378_c2_g1	0	0	0	2.58	0.63	0	-7.23648	-0.561345	2.57966e-05	0.00878181
TRINITY_DN173353_c0_g1	13.68	50.82	0	0	1.62	0	6.00992	1.46034	8.39093e-11	1.20924e-07		TRINITY_GG_159885_c64_g1	0	0	0	19.22	0	4.8	-7.23455	-0.965594	7.40678e-05	0.0203888
TRINITY_GG_131953_c6_g1	0	1.21	1.48	0.21	0	0	6.06816	0.537259	0.000141755	0.0336738		TRINITY_DN151319_c0_g1	0	0	0	0	0	0.28	-7.19573	-0.640679	3.61824e-05	0.0115023
TRINITY_GG_97801_c1_g2	4	2.96	2.76	0.08	0	0	6.07832	-0.437117	1.77112e-05	0.00635456		TRINITY_GG_84538_c1_g1	0	0	0	0.27	0.65	0	-7.18602	-0.547305	2.83416e-05	0.00942553
TRINITY_DN162139_c5_g3	0	0	3.81	0	0	0.21	6.09985	-1.16774	8.14007e-05	0.0216571		TRINITY_GG_121410_c0_g1	0	0	0	0	0.25	0.71	-7.18513	-0.746955	5.16695e-05	0.0154594
TRINITY_DN162563_c3_g1	6.22	8.16	12.52	0.44	0	0	6.22192	0.476758	3.28069e-06	0.00147747		TRINITY_GG_48006_c98_g1	0	0	0	0	1.67	0.65	-7.17383	-1.20772	0.000116038	0.0290702
TRINITY_GG_84178_c23_g1	0	8.37	2.06	0	0	0	6.2543	-0.222233	1.53245e-06	0.00076984		TRINITY_GG_74074_c8_g1	0	0	0	0	4.01	0	-7.14485	-1.07446	0.00010291	0.0261314
TRINITY_DN162291_c1_g1	0.55	4.24	0.37	0	0.07	0	6.27273	-0.612429	7.51736e-06	0.00300931		TRINITY_GG_185138_c0_g1	0	0	0	4.73	0	1.74	-7.13596	-0.892041	8.10267e-05	0.0216571
TRINITY_DN164516_c0_g1	0	0.44	0.82	0	0.06	0	6.32896	1.24032	8.75327e-07	0.000494691		TRINITY_GG_17344_c0_g1	0	0	0	1	1.93	0	-7.05465	-1.34574	0.000173589	0.0388314
TRINITY_GG_6415_c1_g1	0	1.88	0.4	0	0	0.18	6.45906	-0.545958	6.9116e-06	0.00278218		TRINITY_GG_11094_c90_g1	0	0	0	9.45	5.14	0	-7.02686	-1.30031	0.000173796	0.0388314
TRINITY_DN165677_c2_g2	0	0.47	0.13	0	0	0	6.47285	-0.148253	1.20551e-06	0.000639498		TRINITY_GG_189606_c0_g1	0	0	0	5.28	13.05	0	-6.99714	-0.709434	7.05059e-05	0.0196661
TRINITY_GG_128878_c49_g1	36.13	44.93	73.37	0.38	0.06	2.36	6.49836	3.64434	5.63947e-16	1.74155e-12		TRINITY_DN170173_c0_g1	0	0	0	1.57	0.81	4.31	-6.98956	-0.715473	7.45116e-05	0.0203888
TRINITY_DN162329_c0_g1	21.67	23.71	13.44	1.65	0	0	6.55192	3.62289	1.38237e-14	3.5156e-11		TRINITY_GG_25932_c2_g1	0	0	0	71.73	19.56	0	-6.98293	-0.765524	8.60838e-05	0.022556
TRINITY_DN162552_c6_g1	0.79	11.54	9.88	0.34	0	0	6.60997	1.33561	5.76276e-06	0.00238418		TRINITY_GG_82045_c57_g1	0	0	0	12.93	3.78	34.46	-6.94633	-0.778322	9.63218e-05	0.0249364
TRINITY_DN166908_c0_g1	0	1.59	0	0	0	0	6.61233	-0.242947	1.36057e-06	0.000687985		TRINITY_GG_87367_c66_g1	0	0	0	21.53	8.76	0	-6.91505	-0.812779	0.000114826	0.0288627
TRINITY_DN151238_c0_g2	2.32	5.69	1.63	0	0	0.16	6.68229	-0.531592	3.23423e-06	0.00146417		TRINITY_GG_117929_c59_g1	0	0	0	8.22	1.07	7.93	-6.91457	-1.18184	0.000188425	0.0407319
TRINITY_GG_112640_c7_g1	0	3.11	2.56	0	0	0	6.72983	0.908701	3.99511e-07	0.000254007		TRINITY_DN160227_c3_g1	0	0	0	0.25	0.4	0.77	-6.90762	-1.03289	0.000156379	0.0359623
TRINITY_GG_154614_c16_g1	0	1.02	0.89	0	0	0	6.73694	-0.945571	0.000208653	0.0441119		TRINITY_GG_119929_c5_g1	0	0	0	2.56	1.23	6.53	-6.90176	-0.753576	0.000100853	0.0257244
TRINITY_DN167454_c1_g2	0.06	15.37	0	0	0	0	6.75695	1.27076	4.98069e-08	4.18127e-05		TRINITY_GG_190205_c38_g1	0	0	0	1.62	0.34	2.37	-6.89121	-0.977611	0.00015166	0.0354426
TRINITY_GG_39863_c6_g1	0	2.87	2.13	0	0	0	6.75765	-1.10539	0.00023162	0.0474591		TRINITY_GG_104145_c169_g1	0	0	0	22.32	4.83	0	-6.87358	-0.858274	0.000136602	0.0326291
TRINITY_GG_177554_c4_g1	0	32.82	84.02	0	0	0	6.76202	-0.854206	0.00017297	0.0388314		TRINITY_DN142381_c0_g1	0	0	0	1.44	2.18	0	-6.86076	2.27075	1.83169e-16	6.28814e-13
TRINITY_GG_160384_c0_g1	9.7	10.29	13.13	0.33	0	0	6.76661	1.27179	1.58843e-10	2.18013e-07		TRINITY_DN152338_c0_g1	0	0	0	5.19	46.48	0	-6.83582	-0.87983	0.000151477	0.0354426
TRINITY_GG_117387_c55_g1	1.72	0.97	0.66	0	0	0	6.78538	-0.829483	0.000159084	0.0364872		TRINITY_GG_75339_c0_g1	0	0	0	0	5.39	0	-6.8339	-1.13322	0.000205221	0.043616
TRINITY_DN142703_c0_g2	5.56	0	8.08	0	0	0	6.81051	-0.804349	0.000142342	0.0337207		TRINITY_GG_49546_c0_g1	0	0	0	10.06	8.38	0	-6.82972	-0.932994	0.0001677	0.0379598
TRINITY_GG_87870_c0_g1	0	2.86	8.52	0	0	0	6.81201	-0.836232	0.000155584	0.0358747		TRINITY_GG_86080_c0_g1	0	0	0	0	4.26	0	-6.82439	-0.999505	0.000181408	0.0397898
TRINITY_GG_159873_c0_g1	2.08	0.93	6.5	0	0	0	6.82133	-0.800597	0.00013519	0.0324401		TRINITY_DN160540_c7_g1	0	0	0	1.8	1.44	0.8	-6.81058	-0.914012	0.000170696	0.0385371
TRINITY_GG_62986_c58_g1	3.65	0	0	0	0	0	6.8354	-1.04734	0.000184829	0.0403472		TRINITY_GG_96615_c2_g1	0	0	0	0.14	0.37	1.14	-6.80419	-1.15493	0.000227393	0.0468207
TRINITY_DN159317_c0_g1	89.09	3.21	8.77	0.03	0.08	0.02	6.86304	1.83649	5.34365e-15	1.54018e-11		TRINITY_DN138261_c0_g1	0	0	0	109.75	0	315.5	-6.79071	-0.831481	0.000153526	0.0356217
TRINITY_GG_44298_c1_g1	0	6.6	15.74	0	0	0	6.86587	-0.780666	0.000117894	0.0292933		TRINITY_GG_15834_c74_g1	0	0	0	5.97	6.77	0	-6.77284	-0.903883	0.000175677	0.0390712
TRINITY_GG_130557_c13_g1	3.59	5.4	2.69	0	0	0	6.89302	-0.850995	0.000130327	0.0313903		TRINITY_GG_89137_c1_g1	0	0	0	4.93	0	5.42	-6.75719	-0.896367	0.00018147	0.0397898
TRINITY_GG_115633_c1_g1	0	0.5	1.05	0	0	0	6.91617	-0.963208	0.00014359	0.0339233		TRINITY_GG_112569_c34_g1	0	0	0	9.59	0	11.77	-6.7319	-0.895482	0.000197139	0.0422983
TRINITY_GG_14219_c39_g1	4.45	0	6.06	0	0	0	6.9335	-0.704911	8.12526e-05	0.0216571		TRINITY_GG_7497_c1_g1	0	0.01	0	3.1	0	7.18	-6.67393	-0.913876	0.00021931	0.0457892
TRINITY_DN172839_c2_g5	0	3.66	14.17	0	0	0	6.95039	-0.703542	7.78147e-05	0.0210265		TRINITY_DN156921_c2_g1	0	0	0	2.98	0	1.19	-6.34296	-0.376137	1.1315e-06	0.000603944
TRINITY_GG_17820_c14_g1	1.96	0	0	0	0	0	6.99105	-1.2174	0.000166133	0.0377039		TRINITY_DN153658_c8_g2	0	0.02	0.15	3.24	2.4	2.74	-5.83893	-0.683316	5.9157e-05	0.0173396
TRINITY_GG_128448_c2_g1	0.05	1.2	0.37	0	0	0	7.00251	-1.05948	0.000135436	0.0324401		TRINITY_GG_1836_c0_g1	0	0	0	0	10.03	0.31	-5.81075	1.9062	0.000197932	0.0423633
TRINITY_DN160804_c0_g1	0.04	12.96	5.47	0.05	0.01	0	7.00751	1.2606	7.61647e-05	0.0207101		TRINITY_GG_43458_c110_g1	0	0	0	4.51	0	25.82	-5.72607	2.63374	5.89026e-05	0.0173238
TRINITY_GG_4231_c20_g1	0	12	10.09	0	0	0	7.00817	-1.26015	0.000175773	0.0390712		TRINITY_GG_56843_c1_g1	0.06	0	0.02	3.21	1.05	4.66	-5.71197	-0.771483	6.96166e-05	0.0196661
TRINITY_GG_125645_c2_g1	2.96	6.29	0	0	0	0	7.02575	-0.708559	6.52625e-05	0.0187479		TRINITY_DN157716_c6_g1	0.98	0	1.06	0.19	0.66	0	-5.68973	3.16035	0.000227422	0.0468207
TRINITY_GG_138329_c1_g1	0	1.99	4.37	0	0	0	7.0986	-0.906508	9.10425e-05	0.0237116		TRINITY_GG_84616_c0_g1	0	0.22	0	5.56	2.37	12.74	-5.68764	-0.75183	0.000214827	0.0449773
TRINITY_GG_42678_c5_g1	1.93	2.97	7.11	0	0.04	0	7.10959	2.10225	1.68272e-12	3.30685e-09		TRINITY_DN163995_c8_g1	0	0	0	0	19.64	1.2	-5.65951	0.471275	7.00792e-05	0.0196661
TRINITY_DN168078_c0_g1	0	3.12	11.77	0	0	0	7.13986	-0.551249	3.19924e-05	0.0103997		TRINITY_DN155005_c0_g1	0	0	1.99	0.63	1262.16	15.66	-5.5347	4.48123	4.85295e-07	0.000304076
TRINITY_DN154814_c0_g1	1.36	0	0.52	0	0	0	7.16696	-0.516559	2.75406e-05	0.00926609		TRINITY_GG_98445_c1_g1	2.71	0	0	129.11	4.01	0	-5.38145	1.65212	1.94404e-10	2.58612e-07
TRINITY_GG_185549_c1_g1	0.92	0.44	3.91	0	0	0	7.17426	-0.581898	3.25987e-05	0.0105369		TRINITY_DN165891_c4_g1	0	0	0	0	3.03	2.18	-5.3542	-0.108126	7.83087e-06	0.00310606
TRINITY_GG_45642_c6_g1	2.41	0	1.82	0	0	0	7.1798	-0.737453	5.18718e-05	0.0154664		TRINITY_DN145906_c1_g1	0	0.13	0.25	0.67	63.41	1.95	-5.2168	1.47521	3.38266e-09	3.61101e-06
TRINITY_GG_123685_c0_g1	0.06	1.7	6.42	0	0	0	7.20302	-0.592434	3.13474e-05	0.0102672		TRINITY_GG_180752_c70_g1	0	0	0.32	0	0.3	12.97	-5.17575	-0.39545	4.07235e-05	0.0127498
TRINITY_DN158136_c3_g1	0.77	1.25	5.06	0	0	0	7.21422	-0.525265	2.45429e-05	0.00838805		TRINITY_DN174868_c5_g5	0	0	0.61	0	2.43	28.12	-5.03711	0.790588	4.93814e-07	0.000307188
TRINITY_DN169740_c1_g1	5.56	10.33	18.87	0.11	0.03	0	7.21791	2.27528	6.29558e-16	1.87712e-12		TRINITY_DN151599_c0_g2	0	0	0.32	2.47	0.2	17.66	-4.98082	-0.450196	5.27477e-05	0.0156735
TRINITY_GG_32915_c2_g1	0	5.66	7.37	0	0	0	7.23859	-0.942799	6.97228e-05	0.0196661		TRINITY_GG_88606_c16_g1	0	0	0.42	7.16	1.37	14.93	-4.93311	-0.927551	0.000153662	0.0356217
TRINITY_GG_57648_c7_g1	1.08	0.3	28.87	0.13	0.09	0	7.24921	1.43624	7.60743e-08	5.97999e-05		TRINITY_GG_96720_c113_g1	0	51.09	0	0.81	707.78	20.49	-4.82307	5.04372	1.82717e-16	6.28814e-13
TRINITY_GG_128350_c0_g1	0	1.93	0.64	0	0	0	7.26073	-0.915005	6.52052e-05	0.0187479		TRINITY_DN149835_c0_g3	0	0.31	0	4.66	0.66	9.2	-4.69296	-0.225292	6.71537e-05	0.0191008
TRINITY_GG_112640_c6_g2	4.14	7.77	24.7	0.12	0	0	7.26847	2.11885	1.31303e-10	1.83122e-07		TRINITY_GG_79085_c2_g1	0.76	0	0	1.36	2.21	0	-4.66057	1.62078	1.9047e-05	0.00672228
TRINITY_GG_26102_c23_g1	0	1.5	4.51	0	0	0	7.27069	-0.786649	4.84032e-05	0.0146853		TRINITY_DN168157_c3_g1	0	0.41	0.4	2.86	1.4	0	-4.62544	3.22054	0.000185246	0.0403472
TRINITY_GG_173596_c90_g1	12.69	22.19	85.65	0.58	0.07	0	7.33245	4.8577	3.88114e-10	4.66103e-07		TRINITY_GG_79239_c1_g1	0	0.29	0	1.27	7.17	0	-4.52709	-0.384672	0.000240767	0.0488701
TRINITY_GG_159881_c64_g1	0.2	6.96	4.4	0.29	0	0	7.4053	0.653933	5.17594e-07	0.000317413		TRINITY_GG_59311_c0_g1	0	1.14	0.07	0.22	13.38	0	-4.05874	0.721732	0.000144469	0.0340381
TRINITY_GG_152857_c1_g1	0.89	6.55	13.87	0	0	0	7.42222	-0.469401	1.2305e-05	0.00458614		TRINITY_GG_183909_c0_g1	0.18	2.49	0	0.14	31.23	0.12	-4.05629	2.29394	1.95297e-06	0.000945049
TRINITY_GG_98258_c25_g1	0	3.08	0	0	0	0	7.4288	-0.843667	4.09985e-05	0.012752		TRINITY_GG_96720_c77_g1	0	11.74	0	0	130.71	1.6	-4.05161	0.488607	7.03826e-05	0.0196661
TRINITY_GG_165779_c0_g1	0	3.62	0	0	0	0	7.44577	-0.615895	1.90156e-05	0.00672228		TRINITY_GG_23732_c2_g1	0.01	0.56	0.09	0.05	22.21	0.34	-4.03573	2.68756	8.9421e-08	6.96582e-05
TRINITY_GG_164169_c1_g1	1.96	1.29	9.14	0.03	0	0	7.44635	-0.296014	6.31886e-06	0.00258948		TRINITY_GG_170365_c0_g1	1.5	5.43	0	5.22	92.8	12.15	-4.02955	1.73253	3.11134e-06	0.00141595
TRINITY_DN157234_c1_g1	8.52	25.01	87.88	0.47	0	0	7.48371	3.28172	3.04858e-08	2.74588e-05		TRINITY_GG_20880_c43_g1	0.68	0	2.1	1.24	0.58	0	-3.99166	7.53492	0.000236887	0.0481956
TRINITY_DN157705_c7_g3	0	5.13	0	0	0	0	7.48912	-0.676259	2.0647e-05	0.00714712		TRINITY_DN173872_c0_g1	0	0	2.3	1.07	4.99	0	-3.97966	4.67234	6.16916e-05	0.0179608
TRINITY_GG_80514_c1_g1	28.86	36.29	24.49	0	0.13	1.36	7.49957	4.04993	6.77615e-13	1.4648e-09		TRINITY_DN165107_c2_g4	15.43	52.99	43.73	36.61	1184.03	57.25	-3.91339	5.83241	2.48152e-07	0.000167634
TRINITY_DN159782_c7_g3	1.93	1.59	3.99	0	0	0	7.54328	-0.217579	3.74304e-06	0.00163461		TRINITY_GG_131450_c3_g1	0	1.05	0	0.07	11.72	0.55	-3.75399	1.35321	1.1647e-05	0.00437866
TRINITY_GG_44294_c0_g1	0	4.33	10.32	0	0	0	7.5651	-0.222241	3.45633e-06	0.00153055		TRINITY_DN153428_c4_g7	0	6.91	0	0	61.62	0.78	-3.73615	3.581	7.05786e-11	1.03437e-07
TRINITY_GG_45300_c0_g1	0	1.15	2.41	0	0	0	7.59596	-0.537088	1.0125e-05	0.00390844		TRINITY_GG_29809_c4_g1	0.05	0.56	1.06	0.37	37.65	0.59	-3.64512	3.90293	0.000223098	0.046261
TRINITY_DN169880_c2_g2	2.46	0.41	1.49	0	0	0	7.67174	-0.261353	3.01204e-06	0.00137802		TRINITY_DN162640_c1_g1	1.04	0.47	0.28	4.62	1.39	3.43	-3.54489	4.64108	1.49675e-14	3.59504e-11
TRINITY_GG_133799_c0_g1	0	8.6	0	0	0	0	7.69659	-0.285348	3.01191e-06	0.00137802		TRINITY_GG_44820_c0_g1	0	9.18	7.01	7.61	106.15	3.74	-3.4445	2.39952	0.000223752	0.0462855
TRINITY_GG_165916_c57_g1	0	4.59	1.83	0	0	0	7.72526	-0.0801454	1.34483e-06	0.00068665		TRINITY_DN173295_c1_g3	0	564.11	0	0	4552.69	140	-3.43604	4.67609	0.000126043	0.0306144
TRINITY_DN149660_c0_g1	1.59	4.34	7.87	0	0	0	7.747	-0.0760053	1.24962e-06	0.000658856		TRINITY_DN168612_c1_g1	0.23	1.17	0.86	0.25	17.64	0.68	-3.37705	2.95871	0.000139507	0.033231
TRINITY_DN163335_c4_g2	0	5.06	2.89	0	0	0	7.75501	-0.359438	3.46934e-06	0.00153055		TRINITY_GG_167894_c15_g1	0.15	0.08	0.14	2.31	0.09	2.36	-3.37296	1.01774	4.48975e-05	0.0137224
TRINITY_GG_48_c0_g1	4.81	10.22	0	0	0	0	7.7876	-0.0239142	9.26347e-07	0.00051677		TRINITY_GG_78402_c3_g1	0.02	0.02	0.09	0.98	0.1	0.38	-3.31063	1.2469	2.09454e-07	0.000146057
TRINITY_GG_190184_c5_g1	0	3.13	9.57	0	0	0	7.84214	-0.0404752	8.28197e-07	0.000471135		TRINITY_DN174338_c0_g3	0	25.98	0	1.39	173.21	0.48	-3.18388	1.42506	0.000207492	0.0439742
TRINITY_GG_8560_c3_g1	0	33.16	0	0	0	0	7.84274	-0.483614	4.37903e-06	0.00189323		TRINITY_DN165179_c1_g1	0	176.34	2.72	0.73	2093.21	59.23	-3.13562	4.25748	6.30512e-05	0.018295
TRINITY_GG_71565_c0_g1	1.11	0.92	0.61	0	0	0	7.84639	-0.514614	4.95345e-06	0.00209958		TRINITY_DN167535_c1_g1	0	0	0	0.59	0.29	0	-3.12986	2.26307	1.44965e-05	0.00531138
TRINITY_DN160505_c1_g1	0	0.22	4.28	0	0	0	7.85576	-0.116995	1.06129e-06	0.000576932		TRINITY_DN167868_c2_g1	0	0	0	0.87	0.13	0	-3.05674	5.52676	2.13781e-06	0.00102696
TRINITY_DN150965_c0_g1	1.21	6.32	0	0	0	0	7.87522	-0.734373	1.04465e-05	0.00401461		TRINITY_GG_48639_c8_g1	0	0	0	0.32	0	0	-2.80349	3.62798	4.47353e-07	0.000282348
TRINITY_GG_82524_c2_g1	0	4.59	5.97	0	0	0	7.88153	0.0598171	5.24859e-07	0.000319602		TRINITY_DN167481_c5_g2	0.29	0	0	1.09	0	0	-2.78533	2.57705	1.31093e-06	0.00068285
TRINITY_GG_57092_c0_g1	0	0	6.21	0	0	0	7.89043	-0.147679	1.06755e-06	0.000576932		TRINITY_DN170918_c6_g2	0.62	0.5	0.98	0.86	3.16	11.49	-2.69517	1.02671	8.43432e-05	0.022288
TRINITY_DN152519_c3_g2	0.31	2.82	1.12	0	0	0	7.9279	-0.224473	1.28147e-06	0.000671551		TRINITY_DN173202_c1_g1	4.17	0.17	23.34	2.5	4.01	17.86	-2.68927	4.30352	4.43498e-05	0.0136471
TRINITY_GG_72614_c3_g1	0	3	13.37	0	0	0	7.95785	0.113297	3.42492e-07	0.000222666		TRINITY_DN171649_c0_g1	0.75	0.03	0.07	2.08	0.11	0	-2.65769	2.41322	7.2916e-05	0.0201434
TRINITY_GG_59867_c110_g1	3.8	5.38	19.57	0	0.07	0	7.96722	-0.0500703	5.9055e-07	0.000357088		TRINITY_DN164838_c2_g1	15.06	8.41	17.27	19.87	16.14	35.21	-2.61653	5.74542	1.25008e-07	9.23863e-05
TRINITY_GG_68389_c0_g1	3.58	0	6.35	0	0	0	7.9797	-0.574134	4.50504e-06	0.00193802		TRINITY_GG_135512_c7_g1	4.43	3.2	2.35	5.78	6.41	3.51	-2.23826	4.73643	9.93965e-05	0.0254279
TRINITY_GG_73374_c231_g1	9.04	7.34	13.81	0.18	0	0	7.98768	1.00753	5.0658e-11	7.82196e-08		TRINITY_GG_191458_c101_g1	2.39	1.25	0.83	1.64	1.52	5.28	-2.12422	3.85963	1.55806e-06	0.00076984
TRINITY_DN156458_c0_g2	3.18	2.98	27.9	0	0	0	7.99735	0.0331529	3.94463e-07	0.000252655		TRINITY_DN156685_c0_g1	1.44	2.72	4.96	4.53	3.21	5.9	-2.12303	2.94482	0.000234601	0.0479562
TRINITY_GG_103079_c0_g1	2.62	7.82	31.3	0	0	0	8.0003	0.0388006	3.86884e-07	0.00024965		TRINITY_GG_134840_c39_g1	0	51.35	0	0	152.51	0	-2.09554	3.13022	0.000163406	0.0372806
TRINITY_GG_37905_c44_g1	6.06	0	6.17	0	0	0	8.0343	-0.621891	4.67251e-06	0.00199263		TRINITY_DN173637_c1_g1	8.44	4.11	20.94	105.62	15.91	52.06	-1.7286	4.70766	0.000205298	0.043616
TRINITY_GG_93860_c34_g2	0	7.92	0	0	0	0	8.07553	0.0943648	2.54169e-07	0.000170368		TRINITY_GG_5312_c0_g1	22.56	41.55	49.31	150.51	86.55	149.15	-1.42626	5.32151	0.00023021	0.0472822
TRINITY_DN157935_c8_g1	0	10.98	24.49	0	0	0	8.0762	1.10694	4.18214e-11	6.82305e-08
TRINITY_DN157696_c0_g1	0	1.22	1.08	0	0	0	8.08438	-0.150462	6.16194e-07	0.000367456
TRINITY_GG_133287_c0_g1	2.94	1.23	7.3	0	0	0	8.14788	0.250624	1.14566e-07	8.53992e-05
TRINITY_DN172822_c1_g2	10.57	19.44	26.82	0	0	0	8.14822	0.288301	1.02772e-07	7.86415e-05
TRINITY_DN158014_c1_g2	7	10.08	10.39	0	0.06	0	8.16017	1.19662	9.85355e-13	2.07809e-09
TRINITY_DN160036_c0_g1	11.96	9.72	20.42	0.36	0.05	0	8.17035	2.79641	1.40851e-16	5.29525e-13
TRINITY_GG_5383_c0_g1	3.93	4.31	19.55	0	0	0	8.18682	0.328709	7.45414e-08	5.91326e-05
TRINITY_GG_137446_c8_g1	0	12.64	0	0	0	0	8.20357	-0.187369	5.03016e-07	0.000310677
TRINITY_GG_111899_c1_g1	0	2.64	4.62	0	0	0	8.20422	0.321369	7.32197e-08	5.86219e-05
TRINITY_GG_55122_c0_g1	0	4.73	0	0	0	0	8.20709	0.23571	9.95092e-08	7.68246e-05
TRINITY_GG_170293_c19_g1	15.62	13.89	27.64	0	0	0.12	8.22111	3.3691	1.31991e-11	2.2826e-08
TRINITY_GG_159881_c75_g1	0.48	2.52	3.2	0	0	0	8.27177	0.341596	5.27735e-08	4.38771e-05
TRINITY_DN161217_c4_g1	6.53	3.74	6.78	0	0	0	8.32031	0.40575	3.3775e-08	3.0099e-05
TRINITY_GG_119079_c31_g1	3.76	0	2.93	0	0	0	8.3294	-0.375999	7.88985e-07	0.000451801
TRINITY_DN158558_c4_g3	7.56	11.65	33.73	0	0	0.11	8.36981	1.50267	2.52671e-14	5.90485e-11
TRINITY_DN168907_c1_g3	22.04	31.68	60.93	0.13	0.23	0	8.37588	4.77402	2.60719e-22	1.73414e-18
TRINITY_GG_68125_c170_g1	2.55	0	0	0	0	0	8.40259	-0.0318807	1.49468e-07	0.000109527
TRINITY_GG_128354_c3_g1	9.16	18.23	19.42	0	0	0	8.47295	3.8414	6.28005e-15	1.75169e-11
TRINITY_GG_95389_c6_g1	0	23.35	7.74	0	0	0	8.5438	0.625747	5.30568e-09	5.46157e-06
TRINITY_DN136852_c0_g1	9.49	15.03	0	0	0	0	8.55593	0.62964	4.97636e-09	5.18428e-06
TRINITY_GG_114648_c5_g1	0	13.75	0	0	0	0	8.56065	0.557726	7.12063e-09	7.2436e-06
TRINITY_GG_106015_c49_g1	0.94	22.05	52.31	0	0	0.03	8.60625	3.39442	1.42648e-09	1.62296e-06
TRINITY_GG_21200_c9_g1	0	0	27.54	0	0	0	8.612	0.17252	3.41132e-08	3.0099e-05
TRINITY_GG_180660_c3_g1	0	6.96	0	0	0	0	8.63849	0.470371	8.17124e-09	8.12128e-06
TRINITY_GG_24965_c24_g2	0	15.34	16.07	0	0	0.06	8.64369	1.55143	6.75005e-15	1.82395e-11
TRINITY_GG_171927_c115_g1	0	14.83	11.83	0	0	0	8.69149	0.380401	1.04963e-08	1.01976e-05
TRINITY_GG_82459_c17_g1	20.24	33.19	48.69	0.21	0	0	8.7066	3.44952	2.28388e-19	1.16166e-15
TRINITY_DN168019_c6_g1	24.51	32.09	79.81	0	0	0	8.79404	2.97098	6.38404e-11	9.51751e-08
TRINITY_DN153607_c0_g1	0.73	1.84	6.41	0	0	0	8.90226	0.912535	2.33531e-10	2.96956e-07
TRINITY_GG_187517_c2_g1	0	12.95	0	0	0	0	9.14335	0.739718	2.65014e-10	3.22749e-07
TRINITY_GG_50414_c16_g1	0	0	19.87	0	0	0	9.19779	1.1778	9.46417e-12	1.70489e-08
TRINITY_GG_91351_c60_g1	5.7	12.43	25.53	0.08	0	0	9.20867	2.88991	2.88289e-25	2.76975e-21
TRINITY_GG_82459_c12_g1	12.84	22.71	54.36	0	0	0	9.35056	1.22868	3.06671e-12	5.76462e-09
TRINITY_GG_153911_c0_g1	1.07	0	0	0	0	0	9.35139	0.624909	2.46448e-10	3.04426e-07
TRINITY_DN159570_c0_g1	1.39	7.6	19.38	0	0	0	9.36094	1.3384	1.1749e-12	2.41883e-09
TRINITY_GG_80514_c2_g1	0.98	0.71	2.92	0	0	0	9.58326	1.17032	1.64105e-12	3.29997e-09
TRINITY_GG_50648_c2_g1	0	22.03	21.18	0	0	0	9.61363	1.26965	6.03272e-13	1.33753e-09
TRINITY_GG_26484_c3_g1	0.49	25.63	4.47	0	0	0	9.61938	1.33981	3.14771e-13	7.16252e-10
TRINITY_GG_56224_c5_g1	0	1.85	5.01	0	0	0	9.94082	2.97498	2.46904e-27	3.55822e-23
TRINITY_GG_141078_c0_g1	0.82	7.57	66.06	0	0	0	10.2355	2.14516	8.08269e-19	3.49447e-15
TRINITY_GG_175218_c1_g1	5.27	0.76	18.72	0	0	0	10.2826	2.19542	2.8736e-19	1.38041e-15
TRINITY_GG_173371_c1_g1	0	23.15	8.15	0	0	0	10.4184	2.08195	5.18483e-19	2.35959e-15
TRINITY_GG_90058_c72_g1	0.91	56.54	51.34	0	0	0	10.7011	2.40232	5.07119e-22	2.9233e-18
TRINITY_GG_187060_c1_g1	0	36.3	63.58	0	0	0	10.851	2.59493	6.23799e-24	5.39386e-20
TRINITY_DN161201_c7_g2	147.95	265.29	2114.77	0.4	0.28	0.55	10.9299	5.96295	1.82648e-43	1.57932e-38
TRINITY_DN160438_c7_g1	11.94	10.74	20.28	0	0	0	10.9914	2.80622	6.62988e-26	7.16591e-22
TRINITY_GG_98019_c43_g1	22.51	12.22	22.59	0	0	0	11.5133	3.32456	7.93326e-32	2.28658e-27
TRINITY_GG_8560_c1_g1	68.03	88.44	377.18	0	0	0	12.1804	3.98898	3.50793e-38	1.51662e-33
RS_BS group
Up-expressed in RS group												Up-expressed in BS group
GeneID	T1R	T2R	T3R	T1B	T2B	T3B	logFC	logCPM	PValue	FDR		GeneID	T1R	T2R	T3R	T1B	T2B	T3B	logFC	logCPM	PValue	FDR
TRINITY_DN149082_c0_g2	9.78	22.52	0	6.25	3.89	0	1.63775	4.03739	3.82964e-05	0.0187265		TRINITY_GG_169488_c27_g1	0.01	0.01	0	50.43	47.84	23.17	-12.5616	4.24433	1.19689e-54	4.91623e-50
TRINITY_GG_185923_c0_g1	8.44	11.14	38.21	3.46	1.58	13.85	1.69697	2.8637	1.14255e-06	0.000893906		TRINITY_GG_79310_c22_g1	0.01	0.03	0	71.17	84.53	0	-11.6807	3.42761	1.61363e-42	3.314e-38
TRINITY_GG_82459_c17_g1	20.24	33.19	48.69	6.79	6.2	15.64	1.72718	3.71819	0.000110179	0.0393531		TRINITY_GG_50688_c0_g1	0	0	0	41.96	8.28	13.34	-11.622	3.28047	1.14556e-40	1.56847e-36
TRINITY_GG_186166_c0_g1	14.41	6.86	27.98	1.52	2.41	11.98	1.80983	3.83931	9.57865e-08	0.00010929		TRINITY_GG_3614_c11_g1	0	0	0	71.21	10.97	4.91	-11.1701	2.78637	2.32237e-32	2.38479e-28
TRINITY_GG_102570_c89_g1	37	28.33	104.31	6.19	7.62	31.61	1.83358	4.62372	4.53793e-05	0.0209433		TRINITY_GG_108785_c23_g1	0	0	0	77.55	32.89	22.28	-11.03	2.66345	2.4591e-30	2.24461e-26
TRINITY_DN158644_c0_g1	12.22	36.63	71.79	4.45	8.4	26.06	1.83985	3.4389	1.78488e-07	0.000178815		TRINITY_GG_150845_c3_g1	0	0	0	114.35	46.98	25.08	-10.1065	1.68257	8.58066e-19	5.03501e-15
TRINITY_GG_80514_c1_g1	28.86	36.29	24.49	6.29	4.81	3.89	1.91466	4.28152	5.91762e-05	0.025452		TRINITY_GG_58710_c1_g1	0	0.01	0.01	0.01	17.14	0	-10.0762	1.87132	5.94367e-19	3.75594e-15
TRINITY_DN160036_c0_g1	11.96	9.72	20.42	3.15	1.16	10.29	1.95095	3.03182	7.31587e-07	0.000612349		TRINITY_GG_95460_c39_g1	0	0	0	0	0	19.34	-9.87963	1.74749	1.64056e-18	8.98481e-15
TRINITY_DN165586_c3_g1	14.39	5.54	30.85	0.98	1.22	8.78	2.09053	2.10097	8.8161e-05	0.0334389		TRINITY_GG_127544_c24_g1	0	0	0	5.57	5.52	0	-9.77247	1.59042	3.63621e-17	1.86697e-13
TRINITY_GG_51063_c1_g1	1.65	0.18	12.8	0.52	0.09	2.09	2.10833	1.73936	0.000139021	0.0479856		TRINITY_GG_25722_c1_g1	0	0	0	19.35	0	19.69	-9.73312	1.36184	9.78815e-16	4.72998e-12
TRINITY_DN144870_c0_g1	15.72	11.74	29.5	2.41	1.83	6.89	2.17921	2.01568	3.99031e-07	0.000352749		TRINITY_GG_129927_c2_g1	0	0	0	8.94	14.84	0	-9.62657	1.20177	1.28123e-14	5.53964e-11
TRINITY_GG_106539_c61_g1	13	9.7	20.17	2.19	1	1.64	2.25519	1.92609	1.96929e-05	0.0106432		TRINITY_GG_117554_c38_g1	0	0	0	13.68	4.56	1.99	-9.59508	1.13746	3.20657e-14	1.19736e-10
TRINITY_DN165347_c0_g1	4.88	5.37	24.44	2.07	0.44	1.9	2.30411	1.86192	3.30177e-05	0.016242		TRINITY_GG_46708_c6_g1	0	0	0	0	10.87	13.69	-9.27671	1.03815	5.10538e-13	1.82351e-09
TRINITY_GG_175218_c1_g1	5.27	0.76	18.72	0.77	0.19	1.67	2.8336	2.26362	2.02495e-07	0.000195705		TRINITY_GG_37347_c5_g1	0	0	0	0	12.94	0	-9.0565	0.913928	5.07972e-12	1.54555e-08
TRINITY_GG_133844_c60_g1	2	0.31	0.47	0	0.06	0	3.13271	1.21193	8.8951e-05	0.0334389		TRINITY_GG_93187_c165_g1	0	0	0	6.58	6.13	0	-9.04043	0.903641	6.14739e-12	1.8036e-08
TRINITY_GG_93273_c24_g1	3.53	10.27	0	0.07	2.23	0	3.14986	0.780822	9.25897e-05	0.0344118		TRINITY_GG_134588_c40_g1	0	0	0	0	5.47	0	-9.02904	0.731724	2.62905e-11	6.96698e-08
TRINITY_GG_80514_c2_g1	0.98	0.71	2.92	0.19	0	0	3.31261	1.23632	1.85541e-05	0.0102297		TRINITY_GG_71872_c57_g1	0	0	0	1.57	0.77	0	-9.01286	0.485736	1.59082e-10	3.73388e-07
TRINITY_GG_75370_c0_g1	10.3	0.12	13.49	0.89	0	0.62	3.50305	1.05464	6.12291e-05	0.0259277		TRINITY_GG_17287_c3_g1	0	0	0	0	2.64	10.73	-8.96827	0.900657	8.9379e-12	2.53189e-08
TRINITY_GG_90058_c72_g1	0.91	56.54	51.34	0.52	8.49	0.85	3.54248	2.42597	3.72526e-07	0.000336297		TRINITY_GG_81988_c0_g1	0	0	0	7.9	0	0	-8.95084	0.582719	1.09138e-10	2.80178e-07
TRINITY_DN162971_c2_g1	3.03	6.09	4.06	0	0.34	0.78	3.83281	-1.03191	8.57996e-05	0.0327834		TRINITY_GG_182813_c4_g1	0	0	0	9.05	0	0	-8.77257	0.620694	1.82992e-10	4.17577e-07
TRINITY_GG_152735_c76_g1	60.17	22.42	0	5.28	1.43	0	4.04923	-0.920594	8.88773e-05	0.0334389		TRINITY_GG_142372_c1_g1	0	0	0	4.47	8.53	0	-8.66376	0.207619	3.13995e-09	5.3739e-06
TRINITY_GG_48227_c38_g1	0	5.89	0	0	0.21	0	4.18042	0.431726	4.64758e-05	0.0211105		TRINITY_GG_31529_c1_g1	0	0.01	0	11.2	7.58	0	-8.66216	0.595081	3.51822e-10	7.41081e-07
TRINITY_GG_21552_c29_g1	6.37	7.63	0	0.23	0.17	0	4.46385	0.359068	5.69727e-06	0.00365649		TRINITY_DN168457_c3_g2	0	0	0	0	3.55	0	-8.65463	0.46028	8.12577e-10	1.5524e-06
TRINITY_DN166467_c1_g1	4.31	0	0.04	0	0	0.04	5.37404	1.48458	7.64143e-09	1.23087e-05		TRINITY_DN154339_c0_g1	0	0	0	0.31	1.44	11.45	-8.58012	0.538909	7.12431e-10	1.42747e-06
TRINITY_GG_159999_c220_g1	4.6	0.4	2.37	0.1	0.01	0	5.49069	-1.15499	6.22691e-05	0.0262328		TRINITY_GG_120746_c64_g1	0	0	0	1.84	3.68	0	-8.55701	0.319453	2.57556e-09	4.50175e-06
TRINITY_DN161254_c0_g3	3.98	0.04	0.55	0	0	0	5.5569	-1.42459	9.78332e-05	0.0360404		TRINITY_GG_176150_c53_g1	0	0	0	3.5	0	0	-8.54508	0.285274	3.29651e-09	5.52671e-06
TRINITY_DN136852_c0_g1	9.49	15.03	0	0	0	0	6.04387	0.549811	3.22489e-05	0.0159593		TRINITY_GG_69169_c0_g1	0	0	0	0	2.36	0	-8.42664	0.1592	9.7621e-09	1.4851e-05
TRINITY_GG_64625_c91_g1	3.3	0.4	1.81	0	0	0	6.68225	-0.965372	0.000119361	0.0422653		TRINITY_DN137030_c0_g1	0	0	0	11.18	0	25.28	-8.37665	0.0293767	2.19761e-08	3.05989e-05
TRINITY_GG_18619_c30_g1	5.17	0	0	0	0	0	6.69912	-1.07546	0.000126452	0.0440215		TRINITY_GG_88530_c83_g1	0	0	0	5.98	3.7	0	-8.3545	-0.182146	6.71477e-08	8.11128e-05
TRINITY_DN173353_c0_g1	13.68	50.82	0	0	0	0	6.78466	1.34635	9.98291e-06	0.00594272		TRINITY_GG_40030_c0_g1	0.01	0	0.02	8.04	0.01	0.01	-8.34608	0.316339	5.97964e-09	9.82454e-06
TRINITY_GG_159873_c0_g1	2.08	0.93	6.5	0	0	0	6.79047	-0.884195	7.78481e-05	0.0308023		TRINITY_GG_163448_c1_g1	0	0	0.28	8.39	0.54	116.01	-8.27319	3.48891	9.86636e-41	1.56847e-36
TRINITY_GG_179400_c7_g1	0.69	0.5	1.38	0	0	0	6.80828	-0.872735	7.21842e-05	0.0292115		TRINITY_GG_144400_c19_g1	0	0	0	0	8.15	13.35	-8.20776	0.0392645	3.8059e-08	4.88523e-05
TRINITY_DN152591_c3_g4	7.15	0	0	0	0	0	6.84845	-0.993654	8.17904e-05	0.0316938		TRINITY_GG_71111_c0_g1	0	0	0	4.11	2.02	0	-8.17697	0.146147	2.58634e-08	3.54113e-05
TRINITY_GG_132288_c13_g1	3.44	1.22	0	0	0	0	6.8912	-1.19631	9.2684e-05	0.0344118		TRINITY_GG_54028_c0_g1	0	0	0	2.42	0	2.54	-8.15112	0.0915137	3.69087e-08	4.81278e-05
TRINITY_DN147421_c0_g2	0	6.79	0	0	0	0	6.94367	-1.00557	6.47509e-05	0.0270014		TRINITY_GG_74074_c8_g1	0	0	0	0	9.41	10.11	-8.14944	-0.0437121	6.81289e-08	8.11128e-05
TRINITY_GG_2328_c0_g1	1.39	0	0	0	0	0	6.98983	-1.54747	0.000105522	0.0383569		TRINITY_GG_145618_c8_g1	0	0	0	0	2.62	0	-8.14879	0.0797267	3.89341e-08	4.92067e-05
TRINITY_GG_190070_c8_g1	7.68	10.78	0.03	0.08	0.04	0.03	6.9993	1.15445	1.48362e-07	0.000154776		TRINITY_GG_174565_c0_g1	0	0	0	0	3.72	0	-8.1325	-0.0207299	6.46461e-08	7.92638e-05
TRINITY_DN159591_c4_g2	0.67	7.07	0.72	0	0	0	7.00461	-1.23847	7.40401e-05	0.0298157		TRINITY_GG_56932_c13_g1	0	0	0	5.56	0	8.97	-8.11192	-0.18316	1.46825e-07	0.000154776
TRINITY_GG_5319_c2_g1	4.74	0	1.7	0	0	0	7.04145	-0.679262	2.44096e-05	0.0125328		TRINITY_GG_185138_c0_g1	0	0	0	0	2.2	23.85	-8.10323	0.153367	3.29466e-08	4.36542e-05
TRINITY_GG_74233_c97_g1	0	2.46	1.51	0	0	0	7.09232	-1.25856	6.32741e-05	0.0265202		TRINITY_GG_170406_c0_g1	0	0	0	0.9	0	1.84	-8.10298	-0.157136	1.33561e-07	0.000146294
TRINITY_GG_146720_c1_g1	0	4.29	3.61	0	0	0	7.14768	-0.760864	2.33084e-05	0.0121961		TRINITY_GG_54868_c13_g1	0	0	0	0	5.53	5.44	-8.09168	-0.103508	1.09978e-07	0.000123763
TRINITY_GG_171562_c1_g1	0	17.39	0	0	0	0	7.21554	-0.681371	1.53613e-05	0.00870296		TRINITY_GG_187745_c4_g1	0	0	0	4.47	0	0	-8.09085	-0.153989	1.38488e-07	0.000149695
TRINITY_GG_75588_c0_g1	0	12.74	26.81	0	0	0	7.24487	-0.528281	8.38285e-06	0.00510112		TRINITY_DN172946_c0_g3	0	0	0	4.68	4.75	0	-8.07871	-0.318825	3.01916e-07	0.0002884
TRINITY_GG_123147_c0_g1	5.68	16.62	0	0.18	0	0	7.36475	0.828917	1.84091e-09	3.28762e-06		TRINITY_GG_139384_c0_g1	0	0	0	0	5.87	1.57	-7.99405	-0.278043	3.30168e-07	0.000308219
TRINITY_GG_147921_c2_g1	28.59	5.87	0	0	0	0	7.36852	-0.603063	8.00223e-06	0.00493425		TRINITY_DN157437_c3_g3	0	0	0	0.58	2.39	0	-7.97987	-0.0972901	1.51747e-07	0.000155825
TRINITY_GG_147585_c0_g1	0	8.24	6.98	0	0	0	7.37379	-0.99879	2.38198e-05	0.0123848		TRINITY_GG_51097_c2_g1	0	0	0	0	0	3.63	-7.96811	-0.0801528	1.48841e-07	0.000154776
TRINITY_GG_165779_c0_g1	0	2.42	0	0	0	0	7.40646	-0.701333	1.00671e-05	0.00594973		TRINITY_GG_61201_c19_g1	0	0	0	0	9.67	8.3	-7.95072	-0.243563	3.23302e-07	0.000305279
TRINITY_GG_33159_c1_g1	0	6.02	0	0	0	0	7.4485	-0.486438	4.00619e-06	0.00267568		TRINITY_GG_96720_c119_g1	0	0	0	237.94	34.27	56.54	-7.89882	-0.623933	2.04497e-06	0.00151346
TRINITY_GG_73542_c46_g3	5.84	0	1.33	0	0	0	7.4808	-0.395414	2.6263e-06	0.0019093		TRINITY_GG_73461_c20_g1	0	0	0	0.61	0	4.97	-7.86634	-0.0352167	1.75276e-07	0.000177764
TRINITY_GG_133799_c0_g1	0	8.6	0	0	0	0	7.65681	-0.374352	1.42347e-06	0.00109288		TRINITY_GG_180196_c9_g1	0	0	0	0	5.38	0	-7.86399	-0.372926	7.45403e-07	0.000612349
TRINITY_GG_4767_c2_g1	3.23	0	1.16	0	0	0	7.6596	-0.762735	6.44153e-06	0.00403948		TRINITY_GG_146432_c0_g1	0	0	0	3.9	5	1.19	-7.85886	-0.562389	1.75508e-06	0.001335
TRINITY_GG_184198_c8_g1	4.35	6.66	0	0	0	0	7.68945	-0.166071	5.54603e-07	0.000469697		TRINITY_GG_187129_c89_g1	0	0	0	0.01	7.72	0	-7.82014	-0.221256	4.48926e-07	0.000384159
TRINITY_DN155101_c5_g9	1.17	2.17	0	0	0	0	7.70966	-1.02374	1.13576e-05	0.00661723		TRINITY_GG_113938_c47_g1	0	0	0	2.48	1.32	0	-7.80838	-0.72146	3.7162e-06	0.00254405
TRINITY_GG_94077_c16_g1	0	27.47	0	0	0	0	7.87137	-0.575328	1.81285e-06	0.00136289		TRINITY_GG_92170_c5_g1	0	0	0	0	40.92	48.57	-7.80628	-0.331663	7.38458e-07	0.000612349
TRINITY_GG_93860_c34_g2	0	7.92	0	0	0	0	8.03654	0.00218476	8.28923e-08	9.72801e-05		TRINITY_GG_50138_c71_g1	0	0	0	0	0	2.57	-7.77026	-0.157048	3.99338e-07	0.000352749
TRINITY_GG_75989_c0_g1	0	17.12	15.76	0	0	0	8.05801	-0.367175	4.14411e-07	0.000362169		TRINITY_GG_62716_c54_g1	0	0	0	4.04	0.85	1.53	-7.76034	-0.706716	3.99723e-06	0.00267568
TRINITY_GG_55122_c0_g1	0	4.73	0	0	0	0	8.16858	0.142447	2.77557e-08	3.73791e-05		TRINITY_GG_118234_c8_g1	0	0	0	1.27	0	11.7	-7.75682	-0.127914	3.65163e-07	0.000333312
TRINITY_DN168551_c2_g1	0.37	4.64	0	0	0	0	8.28342	-0.2561	1.21707e-07	0.000135111		TRINITY_GG_189137_c3_g1	0	0	0	4.17	0	0	-7.7452	-0.498034	1.82493e-06	0.00136289
TRINITY_GG_132636_c4_g1	0.65	0	12.01	0	0	0	8.30519	0.180731	1.38399e-08	2.06718e-05		TRINITY_GG_113971_c84_g1	0	0	0	1.93	3.09	0	-7.72268	-0.345899	1.0214e-06	0.00081464
TRINITY_GG_68125_c170_g1	0	13.88	0	0	0	0	8.3624	-0.119898	4.84245e-08	6.02739e-05		TRINITY_GG_30_c0_g1	0	0	0	2.56	0.94	0.51	-7.71499	-0.765707	5.56265e-06	0.00362308
TRINITY_GG_95389_c6_g1	0	23.35	7.74	0	0	0	8.50805	0.530464	1.05135e-09	1.91929e-06		TRINITY_GG_140202_c1_g1	0	0	0	4.01	5.04	0	-7.70116	-0.27563	8.13164e-07	0.000661401
TRINITY_GG_81841_c0_g1	18.99	7.78	0	0	0	0	8.65046	0.662556	2.42687e-10	5.38831e-07		TRINITY_GG_109260_c71_g1	0	0	0	1.62	3.89	0	-7.65218	-0.365565	1.37353e-06	0.00106449
TRINITY_GG_153586_c2_g1	0.63	0	11.26	0	0	0	8.69984	0.711018	1.39174e-10	3.3627e-07		TRINITY_GG_174894_c99_g1	0	0	0	0	4.29	0	-7.57237	-0.5504	3.62338e-06	0.00250135
TRINITY_GG_45818_c6_g1	0	14.79	0	0	0	0	8.81949	0.641675	1.3126e-10	3.26758e-07		TRINITY_GG_129613_c6_g1	0	0	0	0	1.55	0	-7.56871	-0.699392	6.52113e-06	0.00405841
TRINITY_GG_76591_c115_g1	7.59	0	7.85	0	0	0	8.85444	0.302029	9.11758e-10	1.70229e-06		TRINITY_GG_113167_c31_g1	0	0	0	17.3	0	0	-7.55754	-0.586556	4.32982e-06	0.00284556
TRINITY_GG_57821_c1_g1	3.23	0	4.29	0	0	0	9.38966	0.873127	1.44235e-12	4.73956e-09		TRINITY_GG_66291_c0_g1	0	0	0	0	6.18	0	-7.51822	-0.4745	3.12696e-06	0.00219555
TRINITY_GG_50648_c2_g1	0	22.03	21.18	0	0	0	9.57136	1.16984	2.56275e-14	1.05265e-10		TRINITY_GG_94876_c12_g1	0	0	0	0	2.13	9.34	-7.51512	-0.369396	2.06706e-06	0.00151615
TRINITY_GG_72046_c0_g1	144.68	0	34.17	0	0	0	10.164	2.02392	1.62933e-21	1.21681e-17		TRINITY_GG_167805_c3_g1	0	0	0	0	1.55	0	-7.47657	-0.588449	5.60112e-06	0.00362308
TRINITY_GG_173371_c1_g1	0	23.15	8.15	0	0	0	10.3762	1.97868	5.9388e-22	4.87873e-18		TRINITY_GG_161422_c74_g1	0	0	0	0	1.93	0	-7.42148	-0.711485	9.74685e-06	0.00584456
TRINITY_GG_68586_c3_g1	35.38	17.74	51.19	0.01	0	0.01	11.3697	3.14903	3.64419e-39	4.27672e-35		TRINITY_GG_15030_c65_g1	0	0	0	0	6.8	0	-7.4085	-0.575943	6.28637e-06	0.0040033
TRINITY_GG_163897_c0_g1	5.85	22.98	46.59	0	0	0	12.4811	4.20032	3.14062e-55	2.58002e-50		TRINITY_DN164538_c2_g2	0	0	0	0	2.56	0.73	-7.35755	-0.894417	2.03239e-05	0.0108416
												TRINITY_GG_121410_c0_g1	0	0	0	0	0.64	0.54	-7.3439	-0.663413	1.02303e-05	0.00600299
												TRINITY_GG_188260_c185_g1	0	0	0	1.04	4.62	4.81	-7.33189	-0.831494	1.77365e-05	0.00984497
												TRINITY_GG_15076_c47_g1	0	0	0	0.25	1.1	1.86	-7.29173	-0.818144	1.87662e-05	0.0102776
												TRINITY_GG_86991_c3_g1	0	0	0	1.54	3.78	2.57	-7.2786	-0.816472	1.93022e-05	0.0105012
												TRINITY_DN169048_c1_g7	0	0	0	0	1.11	0	-7.24954	-0.705501	1.47962e-05	0.00850003
												TRINITY_DN157130_c4_g1	0	0	0	6.8	0	0	-7.22805	-0.719747	1.65774e-05	0.00932762
												TRINITY_DN147708_c0_g1	0	0	0	0.8	1.03	0	-7.22006	-1.17788	4.13058e-05	0.019545
												TRINITY_GG_120760_c2_g1	0	0	0	0.66	0	1.35	-7.15029	-0.998913	3.97876e-05	0.0191144
												TRINITY_GG_189606_c0_g1	0	0	0	6.67	8.61	0	-7.13847	-0.752438	2.27468e-05	0.0119785
												TRINITY_GG_95383_c88_g1	0	0	0	0.53	1.15	0.75	-7.12627	-1.11807	4.86957e-05	0.0218599
												TRINITY_DN167703_c1_g4	239.51	2.37	0	12570.2	6.08	0.84	-7.12186	7.12745	1.81396e-08	2.62563e-05
												TRINITY_GG_31760_c1_g1	0	0	0	0	1.74	0	-7.09534	-0.9295	4.248e-05	0.0199413
												TRINITY_GG_62527_c0_g1	0	0	0	0	0	2.12	-7.07043	-0.736956	2.64155e-05	0.0133131
												TRINITY_DN154845_c0_g2	0	0	0	0	2.11	7.54	-7.06105	-0.916047	4.41686e-05	0.0206162
												TRINITY_GG_180322_c3_g1	0	0	0	3.11	0	8.98	-7.04269	-1.04164	5.35135e-05	0.0234666
												TRINITY_DN167139_c1_g2	0	0	0	0	0.03	1.5	-7.02067	-0.928963	5.1149e-05	0.0227129
												TRINITY_GG_89264_c90_g1	0	0	0	0.12	0.06	0	-7.01473	-1.23089	7.07791e-05	0.028837
												TRINITY_GG_166461_c9_g1	0	0	0	0.87	1.26	0	-6.99577	-0.880959	4.65126e-05	0.0211105
												TRINITY_GG_17344_c0_g1	0	0	0	0.17	0	0	-6.98128	-1.28611	8.09415e-05	0.0315135
												TRINITY_GG_44326_c1_g1	0	0	0	1.57	1.74	0	-6.97562	-0.88093	4.83875e-05	0.0218408
												TRINITY_GG_105798_c10_g1	0	0	0	1.51	0.96	0	-6.94629	-0.883721	5.28569e-05	0.0233451
												TRINITY_DN151916_c8_g5	0	0	0	3.81	0	7.6	-6.89524	-0.844245	5.37033e-05	0.0234666
												TRINITY_DN154076_c0_g1	0	0	0	0.58	0.18	0.48	-6.88681	-1.3392	0.000107786	0.0387036
												TRINITY_GG_39384_c3_g1	0	0	0	4.82	0	6.26	-6.87168	-1.29262	0.000102576	0.0374516
												TRINITY_GG_171824_c5_g1	0	0	0	0	0	9.57	-6.85323	-1.02479	8.09205e-05	0.0315135
												TRINITY_GG_46377_c2_g1	0	0	0	1.07	1.46	0	-6.83502	-1.00174	8.24576e-05	0.0318023
												TRINITY_GG_36407_c8_g1	0	0	0	0	1	1.61	-6.8283	-1.15875	0.000100846	0.0369844
												TRINITY_GG_131421_c0_g1	0	0	0	1.72	1.54	0	-6.81031	-1.33785	0.000126465	0.0440215
												TRINITY_GG_116390_c1_g1	0	0	0	0	1.1	1.35	-6.77161	-1.22543	0.000122605	0.0432273
												TRINITY_DN155783_c1_g3	0	0	0	2.09	1.58	0	-6.74467	-1.05123	0.000107707	0.0387036
												TRINITY_GG_33201_c2_g1	0.05	0.13	0.01	0.15	12.81	0	-6.69256	1.85948	4.52207e-12	1.4288e-08
												TRINITY_GG_128059_c3_g1	0	0.61	0	29.88	7.24	3.65	-6.44258	1.66559	2.06193e-08	2.92047e-05
												TRINITY_GG_163837_c32_g1	0.1	0	0	1.45	6.89	1.67	-6.11894	-0.648958	8.55473e-05	0.0327834
												TRINITY_GG_110186_c20_g1	0	0.07	0	1.89	1.26	1.3	-6.08152	-0.536872	6.00077e-05	0.0256547
												TRINITY_DN142381_c0_g1	0	1.56	0	50.52	18.25	6.16	-6.0066	1.48912	1.8518e-07	0.000183284
												TRINITY_GG_34892_c178_g1	0	0	6.38	2.96	7.43	6.98	-5.77821	-0.92463	2.63223e-05	0.0133131
												TRINITY_GG_98757_c0_g1	0	0	0	0.16	1.39	0.03	-5.74316	0.694635	3.85558e-10	7.9184e-07
												TRINITY_GG_130322_c0_g1	0	0	0.2	6.57	4	1.64	-5.73382	-1.28086	0.000125759	0.0440215
												TRINITY_DN152363_c0_g1	0	0.51	0	23.26	15.52	0	-5.70742	-0.927942	7.91113e-05	0.0310957
												TRINITY_GG_163435_c1_g1	0.04	1.77	3.83	14.75	20.5	274.71	-5.70308	4.84368	2.89298e-21	1.98049e-17
												TRINITY_GG_142711_c27_g1	0	0	0	2.92	2.63	0	-5.67736	-0.988477	7.79901e-05	0.0308023
												TRINITY_GG_35128_c0_g1	0	1.88	0	14.43	67.66	64.54	-5.64521	-0.98283	7.09077e-05	0.028837
												TRINITY_DN162538_c5_g1	0.43	0.48	7.36	31.12	32.83	337.8	-5.57198	5.52789	1.38666e-42	3.314e-38
												TRINITY_DN164817_c2_g3	0.36	0	0	3.4	0	0	-5.55334	0.869646	4.18027e-06	0.00276943
												TRINITY_DN125033_c0_g1	0	0	0	0	1.46	30.78	-5.48265	-1.24606	0.000119165	0.0422653
												TRINITY_GG_142711_c33_g1	0	4.9	3.88	34.38	44.98	256.1	-5.44666	5.48709	9.5422e-09	1.4851e-05
												TRINITY_GG_72168_c81_g1	0	0.29	0	4.03	1.7	0	-5.34265	-0.258364	4.62174e-05	0.0211105
												TRINITY_GG_93899_c19_g1	0	2.48	4.14	14.97	15.69	247.5	-5.28606	2.20039	1.18109e-11	3.23423e-08
												TRINITY_DN160804_c0_g1	0.04	12.96	5.47	46.11	79.55	363.37	-5.0549	6.03728	7.4679e-10	1.46069e-06
												TRINITY_GG_1477_c4_g1	0	0	0	0	0	627.13	-4.84994	-0.268914	6.55643e-05	0.0272026
												TRINITY_GG_93899_c30_g1	0.02	5.75	2.02	17.16	26.48	150.81	-4.83812	5.45215	9.69905e-09	1.4851e-05
												TRINITY_GG_132409_c0_g1	0	0.62	0.8	4.83	8.26	9.38	-4.2786	1.68111	4.34126e-07	0.000375405
												TRINITY_GG_117461_c13_g1	0.17	0.07	0.32	0.42	0.23	3.92	-4.07982	0.0941809	0.000127077	0.0440481
												TRINITY_DN154548_c0_g1	1.97	9.2	0	45.8	8.61	0	-3.78613	1.9574	5.00026e-05	0.0223245
												TRINITY_DN172115_c2_g1	0	3.56	5.03	19.01	17.07	216.02	-3.7202	1.56859	2.82354e-05	0.0141435
												TRINITY_DN154946_c4_g1	0	0.22	0.41	0.19	1.29	7	-3.7184	-0.56485	8.91432e-05	0.0334389
												TRINITY_GG_79085_c2_g1	0.43	0.64	0	8.73	7.69	0.09	-3.43504	0.335731	0.000141456	0.0486219
												TRINITY_GG_23732_c2_g1	0.01	0.56	0.09	9.53	4.48	0.49	-3.41079	2.01465	6.69034e-05	0.0274806
												TRINITY_GG_125814_c0_g1	0	0.13	0.19	3.93	1.17	1.05	-3.35594	1.30425	7.67347e-05	0.0306007
												TRINITY_GG_143343_c11_g1	0.18	1.55	0.51	9.13	1.57	5.68	-2.61458	3.4227	6.02722e-05	0.0256547
												TRINITY_GG_62761_c0_g1	8.2	30.17	3.93	74.36	91.44	25.2	-2.60119	1.42698	8.04856e-06	0.00493425
												TRINITY_GG_3586_c4_g1	5.37	8.04	8.18	64.55	15.43	74.72	-2.59279	4.77281	2.02431e-07	0.000195705
												TRINITY_DN159764_c1_g1	0.62	2.86	3.88	3.32	25.92	5.4	-2.21872	2.10414	8.82936e-06	0.00533332
												TRINITY_GG_148296_c3_g1	0.58	3.21	1.88	1.12	6.41	12.02	-1.99811	2.36622	6.34535e-06	0.00400977
												TRINITY_GG_42175_c78_g1	10.04	2.37	25.68	93.67	17.33	105.16	-1.98121	3.6909	5.69437e-05	0.0246206
												TRINITY_GG_114871_c4_g1	11.14	4.81	9.02	52.75	17.13	57.57	-1.89502	4.95028	3.48878e-07	0.000322026
												TRINITY_DN169467_c1_g2	5.29	15.21	12.02	62.11	39.29	15.13	-1.84122	4.18919	7.52295e-05	0.0301469
												TRINITY_DN174891_c17_g1	0.04	0.01	0.08	0.3	0.37	0.33	-1.83077	4.43995	9.29934e-05	0.0344118
												TRINITY_DN159552_c3_g1	3.89	15.32	33.7	18	60.82	115.91	-1.66742	4.92048	4.07857e-05	0.0194799
												TRINITY_GG_49903_c118_g1	25.8	17.25	33.53	120.28	55.94	131.53	-1.63713	5.31814	2.03107e-05	0.0108416
												TRINITY_DN158633_c2_g1	1.24	7.82	2.08	7.95	35.9	3.54	-1.58899	3.88309	3.10145e-06	0.00219555
												TRINITY_GG_171993_c77_g1	0.73	8.69	3.81	4.54	30.94	8.65	-1.53439	2.63882	4.13978e-05	0.019545
