# Supplementary material for: Integrated analysis of long non-coding RNA and mRNA expression in different colored skin of koi carp
Source: BMC Genomics. 2019 Jun 21;20:515. doi: 10.1186/s12864-019-5894-8 (PMC6588874; doi:10.1186/s12864-019-5894-8)
Supplement: Supplementary file 5 — GO term and KEGG pathway enrichment analysis of significant differentially expressed mRNAs in the three skin color groups. (XLSX 304 kb) [file 12864_2019_5894_MOESM5_ESM.xlsx]

## Sheet: Figure of BS_WS and RS_BS
Figure S3. GO enrichment analysis of significant differentially expressed mRNAs in BS and WS
Figure S4. GO enrichment analysis of significant differentially expressed mRNAs in RS and BS

## Sheet: GO enrichment
GO enrichment in three different comparative skin groups of Koi carp
RS_WS group
cellular component	ID	Description	GeneRatio	BgRatio	pvalue	p.adjust	qvalue	geneID	Count	molecular function	ID	Description	GeneRatio	BgRatio	pvalue	p.adjust	qvalue	geneID	Count	biological process	ID	Description	GeneRatio	BgRatio	pvalue	p.adjust	qvalue	geneID	Count
	GO:0005887	integral component of plasma membrane	14/189	3788/74137	0.105809	0.214429	0.1578	TRINITY_DN160438_c7_g1/TRINITY_GG_42678_c5_g1/TRINITY_DN153607_c0_g1/TRINITY_DN157696_c0_g1/TRINITY_GG_165916_c57_g1/TRINITY_DN168731_c0_g1/TRINITY_DN169880_c2_g2/TRINITY_GG_172781_c6_g1/TRINITY_GG_79085_c2_g1/TRINITY_GG_163435_c1_g1/TRINITY_GG_185549_c1_g1/TRINITY_DN160804_c0_g1/TRINITY_GG_185138_c0_g1/TRINITY_DN144870_c0_g1	14		GO:0003779	actin binding	18/176	1900/80190	2.48501e-07	1.34812e-05	9.0899e-06	TRINITY_GG_58710_c1_g1/TRINITY_GG_96720_c113_g1/TRINITY_GG_23732_c2_g1/TRINITY_DN164838_c2_g1/TRINITY_DN165107_c2_g4/TRINITY_GG_103079_c0_g1/TRINITY_DN156458_c0_g2/TRINITY_DN155005_c0_g1/TRINITY_DN167868_c2_g1/TRINITY_GG_131450_c3_g1/TRINITY_DN167535_c1_g1/TRINITY_DN173202_c1_g1/TRINITY_DN173872_c0_g1/TRINITY_DN165179_c1_g1/TRINITY_GG_96720_c77_g1/TRINITY_GG_29193_c12_g1/TRINITY_GG_23784_c2_g1/TR…	18		GO:0055114	oxidation-reduction process	18/207	4006/79652	0.0174431	0.0637989	0.0388726	TRINITY_DN160036_c0_g1/TRINITY_GG_128878_c49_g1/TRINITY_GG_24965_c24_g2/TRINITY_GG_26484_c3_g1/TRINITY_GG_80514_c1_g1/TRINITY_GG_160384_c0_g1/TRINITY_GG_160839_c1_g1/TRINITY_DN137030_c0_g1/TRINITY_GG_111555_c59_g1/TRINITY_DN153297_c0_g2/TRINITY_DN156921_c2_g1/TRINITY_GG_84178_c23_g1/TRINITY_DN174873_c9_g1/TRINITY_GG_170365_c0_g1/TRINITY_DN151279_c0_g1/TRINITY_DN162552_c6_g1/TRINITY_GG_118902_c0_g…	18
	GO:0016020	membrane	13/189	7166/74137	0.928359	0.955193	0.702937	TRINITY_GG_91351_c60_g1/TRINITY_GG_170293_c19_g1/TRINITY_GG_75960_c8_g1/TRINITY_GG_73374_c231_g1/TRINITY_DN166908_c0_g1/TRINITY_GG_173987_c30_g2/TRINITY_GG_180752_c70_g1/TRINITY_DN155648_c5_g1/TRINITY_GG_125645_c2_g1/TRINITY_DN160804_c0_g1/TRINITY_GG_119929_c5_g1/TRINITY_GG_128448_c2_g1/TRINITY_GG_93899_c30_g1	13		GO:0003774	motor activity	12/176	780/80190	1.9417e-07	1.34812e-05	9.0899e-06	TRINITY_GG_96720_c113_g1/TRINITY_GG_23732_c2_g1/TRINITY_DN165107_c2_g4/TRINITY_DN155005_c0_g1/TRINITY_DN167868_c2_g1/TRINITY_GG_131450_c3_g1/TRINITY_DN167535_c1_g1/TRINITY_DN173872_c0_g1/TRINITY_DN165179_c1_g1/TRINITY_GG_96720_c77_g1/TRINITY_GG_23784_c2_g1/TRINITY_DN158776_c3_g3	12		GO:0006355	regulation of transcription, DNA-templated	14/207	4092/79652	0.180327	0.260911	0.158973	TRINITY_GG_62716_c54_g1/TRINITY_DN154076_c0_g1/TRINITY_DN157234_c1_g1/TRINITY_DN163996_c1_g1/TRINITY_GG_96615_c1_g1/TRINITY_DN160018_c7_g1/TRINITY_GG_138378_c0_g1/TRINITY_GG_160599_c67_g2/TRINITY_GG_133368_c68_g1/TRINITY_DN165586_c3_g1/TRINITY_GG_43458_c110_g1/TRINITY_DN170173_c0_g1/TRINITY_GG_123531_c23_g1/TRINITY_GG_167444_c32_g1	14
	GO:0016459	myosin complex	12/189	710/74137	3.53452e-07	3.99401e-05	2.93924e-05	TRINITY_GG_96720_c113_g1/TRINITY_GG_23732_c2_g1/TRINITY_DN165107_c2_g4/TRINITY_DN155005_c0_g1/TRINITY_DN167868_c2_g1/TRINITY_GG_131450_c3_g1/TRINITY_DN167535_c1_g1/TRINITY_DN173872_c0_g1/TRINITY_DN165179_c1_g1/TRINITY_GG_96720_c77_g1/TRINITY_GG_23784_c2_g1/TRINITY_DN158776_c3_g3	12		GO:0043565	sequence-specific DNA binding	10/176	2064/80190	0.0163228	0.0708408	0.0477656	TRINITY_GG_62716_c54_g1/TRINITY_DN154076_c0_g1/TRINITY_DN163996_c1_g1/TRINITY_GG_96615_c1_g1/TRINITY_DN160018_c7_g1/TRINITY_GG_138378_c0_g1/TRINITY_GG_160599_c67_g2/TRINITY_DN165586_c3_g1/TRINITY_GG_123531_c23_g1/TRINITY_GG_167444_c32_g1	10		GO:0007275	multicellular organism development	12/207	848/79652	2.77041e-06	0.000142522	8.68386e-05	TRINITY_GG_90058_c17_g1/TRINITY_GG_62716_c54_g1/TRINITY_DN154076_c0_g1/TRINITY_GG_17735_c3_g1/TRINITY_DN163996_c1_g1/TRINITY_GG_96615_c1_g1/TRINITY_DN160018_c7_g1/TRINITY_GG_138378_c0_g1/TRINITY_GG_160599_c67_g2/TRINITY_DN165586_c3_g1/TRINITY_GG_123531_c23_g1/TRINITY_GG_167444_c32_g1	12
	GO:0005615	extracellular space	12/189	2002/74137	0.00557448	0.0591967	0.0435635	TRINITY_GG_114648_c5_g1/TRINITY_GG_18353_c2_g1/TRINITY_DN154223_c1_g2/TRINITY_GG_142760_c0_g1/TRINITY_GG_156434_c6_g1/TRINITY_GG_102510_c1_g2/TRINITY_GG_181978_c1_g1/TRINITY_DN163131_c0_g2/TRINITY_DN160227_c3_g1/TRINITY_DN166627_c3_g1/TRINITY_DN165503_c0_g1/TRINITY_GG_44820_c0_g1	12		GO:0051015	actin filament binding	9/176	857/80190	0.000129714	0.00216522	0.00145994	TRINITY_GG_37347_c5_g1/TRINITY_GG_76993_c20_g1/TRINITY_DN164838_c2_g1/TRINITY_DN165107_c2_g4/TRINITY_DN167868_c2_g1/TRINITY_DN173202_c1_g1/TRINITY_DN173872_c0_g1/TRINITY_DN174338_c0_g3/TRINITY_GG_29809_c4_g1	9		GO:0030318	melanocyte differentiation	11/207	188/79652	3.60551e-12	1.66935e-09	1.01713e-09	TRINITY_GG_74172_c3_g1/TRINITY_GG_173596_c90_g1/TRINITY_DN157234_c1_g1/TRINITY_GG_111899_c1_g1/TRINITY_GG_59867_c110_g1/TRINITY_DN164516_c0_g1/TRINITY_DN172615_c7_g1/TRINITY_GG_111882_c1_g1/TRINITY_GG_152857_c1_g1/TRINITY_DN164493_c1_g1/TRINITY_DN156681_c7_g2	11
	GO:0005886	plasma membrane	10/189	4396/74137	0.688871	0.738603	0.543546	TRINITY_GG_56224_c5_g1/TRINITY_GG_58710_c1_g1/TRINITY_GG_112640_c6_g2/TRINITY_GG_8137_c2_g1/TRINITY_DN164838_c2_g1/TRINITY_DN172615_c7_g1/TRINITY_DN150482_c1_g3/TRINITY_DN162289_c1_g1/TRINITY_DN156681_c7_g2/TRINITY_DN174338_c0_g3	10		GO:0046872	metal ion binding	9/176	6558/80190	0.955806	0.982985	0.662794	TRINITY_GG_187517_c2_g1/TRINITY_GG_12919_c79_g1/TRINITY_GG_180196_c9_g1/TRINITY_DN162563_c3_g1/TRINITY_GG_118902_c0_g1/TRINITY_GG_15821_c1_g1/TRINITY_GG_163435_c1_g1/TRINITY_DN160804_c0_g1/TRINITY_GG_74074_c8_g1	9		GO:0007186	G-protein coupled receptor signaling pathway	11/207	1379/79652	0.00106363	0.00911965	0.00555659	TRINITY_GG_56224_c5_g1/TRINITY_GG_42678_c5_g1/TRINITY_GG_112640_c6_g2/TRINITY_DN153607_c0_g1/TRINITY_DN160505_c1_g1/TRINITY_DN162289_c1_g1/TRINITY_DN168731_c0_g1/TRINITY_GG_6415_c1_g1/TRINITY_GG_56840_c1_g1/TRINITY_GG_102510_c1_g2/TRINITY_GG_25279_c20_g1	11
	GO:0005829	cytosol	8/189	3132/74137	0.548027	0.631909	0.465028	TRINITY_GG_58710_c1_g1/TRINITY_GG_50648_c2_g1/TRINITY_GG_55122_c0_g1/TRINITY_GG_82524_c2_g1/TRINITY_GG_111555_c59_g1/TRINITY_GG_84178_c23_g1/TRINITY_DN170522_c2_g1/TRINITY_GG_14219_c39_g1	8		GO:0008270	zinc ion binding	9/176	7371/80190	0.98412	0.988676	0.666631	TRINITY_GG_147863_c25_g1/TRINITY_GG_50648_c2_g1/TRINITY_GG_8137_c2_g1/TRINITY_GG_82524_c2_g1/TRINITY_DN167868_c2_g1/TRINITY_GG_66291_c0_g1/TRINITY_DN138261_c0_g1/TRINITY_GG_158548_c11_g1/TRINITY_DN156685_c0_g1	9		GO:0010628	positive regulation of gene expression	7/207	380/79652	6.85959e-05	0.00144363	0.000879603	TRINITY_GG_74172_c3_g1/TRINITY_GG_175063_c76_g1/TRINITY_GG_111899_c1_g1/TRINITY_GG_111882_c1_g1/TRINITY_DN169880_c2_g2/TRINITY_DN164493_c1_g1/TRINITY_GG_156434_c6_g1	7
	GO:0005576	extracellular region	7/189	1334/74137	0.0559875	0.17007	0.125156	TRINITY_GG_106944_c3_g1/TRINITY_GG_93860_c34_g2/TRINITY_GG_37905_c44_g1/TRINITY_GG_94426_c14_g1/TRINITY_DN140393_c1_g1/TRINITY_DN153094_c3_g1/TRINITY_GG_138329_c1_g1	7		GO:0000166	nucleotide binding	8/176	2805/80190	0.275526	0.339711	0.229056	TRINITY_DN164911_c1_g3/TRINITY_GG_133287_c0_g1/TRINITY_GG_78402_c3_g1/TRINITY_DN153297_c0_g2/TRINITY_GG_173987_c30_g2/TRINITY_DN167535_c1_g1/TRINITY_GG_133368_c68_g1/TRINITY_GG_119929_c5_g1	8		GO:0018298	protein-chromophore linkage	6/207	87/79652	1.21388e-07	1.12405e-05	6.84882e-06	TRINITY_GG_42678_c5_g1/TRINITY_DN153607_c0_g1/TRINITY_DN160505_c1_g1/TRINITY_DN168731_c0_g1/TRINITY_GG_6415_c1_g1/TRINITY_GG_25279_c20_g1	6
	GO:0005739	mitochondrion	7/189	1661/74137	0.133906	0.24018	0.176751	TRINITY_GG_150845_c3_g1/TRINITY_GG_66291_c0_g1/TRINITY_GG_164169_c1_g1/TRINITY_GG_130365_c32_g2/TRINITY_DN156594_c0_g1/TRINITY_GG_135512_c7_g1/TRINITY_GG_128448_c2_g1	7		GO:0008198	ferrous iron binding	6/176	31/80190	7.21659e-11	7.83e-09	5.27951e-09	TRINITY_GG_26484_c3_g1/TRINITY_GG_160384_c0_g1/TRINITY_GG_160839_c1_g1/TRINITY_DN153297_c0_g2/TRINITY_DN174873_c9_g1/TRINITY_GG_123121_c24_g1	6		GO:0030902	hindbrain development	6/207	144/79652	2.36873e-06	0.00013709	8.3529e-05	TRINITY_GG_26484_c3_g1/TRINITY_GG_160384_c0_g1/TRINITY_GG_187517_c2_g1/TRINITY_GG_160839_c1_g1/TRINITY_DN174873_c9_g1/TRINITY_GG_123121_c24_g1	6
	GO:0070062	extracellular exosome	7/189	2224/74137	0.339918	0.45727	0.33651	TRINITY_DN164838_c2_g1/TRINITY_GG_82524_c2_g1/TRINITY_DN163916_c5_g4/TRINITY_DN171649_c0_g1/TRINITY_DN165900_c0_g1/TRINITY_DN174338_c0_g3/TRINITY_GG_158548_c11_g1	7		GO:0003834	beta-carotene 15,15'-monooxygenase activity	5/176	8/80190	2.67916e-12	5.81377e-10	3.92003e-10	TRINITY_GG_26484_c3_g1/TRINITY_GG_160384_c0_g1/TRINITY_GG_160839_c1_g1/TRINITY_DN174873_c9_g1/TRINITY_GG_123121_c24_g1	5		GO:0007601	visual perception	6/207	294/79652	0.000131214	0.00225008	0.00137097	TRINITY_GG_42678_c5_g1/TRINITY_DN153607_c0_g1/TRINITY_DN160505_c1_g1/TRINITY_DN168731_c0_g1/TRINITY_GG_6415_c1_g1/TRINITY_GG_25279_c20_g1	6
	GO:0005654	nucleoplasm	6/189	1499/74137	0.185591	0.287285	0.211416	TRINITY_GG_173596_c90_g1/TRINITY_DN157234_c1_g1/TRINITY_GG_59867_c110_g1/TRINITY_DN162563_c3_g1/TRINITY_GG_152857_c1_g1/TRINITY_GG_26102_c23_g1	6		GO:0004497	monooxygenase activity	5/176	159/80190	2.90917e-05	0.000576884	0.000388973	TRINITY_GG_26484_c3_g1/TRINITY_GG_160384_c0_g1/TRINITY_GG_160839_c1_g1/TRINITY_DN174873_c9_g1/TRINITY_GG_123121_c24_g1	5		GO:0042981	regulation of apoptotic process	6/207	703/79652	0.0106061	0.0496024	0.0302227	TRINITY_GG_173596_c90_g1/TRINITY_DN157234_c1_g1/TRINITY_GG_59867_c110_g1/TRINITY_GG_98019_c72_g1/TRINITY_GG_152857_c1_g1/TRINITY_GG_44820_c0_g1	6
	GO:0005622	intracellular	5/189	4290/74137	0.986398	0.986398	0.725901	TRINITY_GG_120833_c2_g1/TRINITY_DN145906_c1_g1/TRINITY_DN163916_c5_g4/TRINITY_GG_180752_c70_g1/TRINITY_GG_14219_c39_g1	5		GO:0004930	G-protein coupled receptor activity	5/176	979/80190	0.0656753	0.16013	0.10797	TRINITY_DN160505_c1_g1/TRINITY_DN169880_c2_g2/TRINITY_GG_6415_c1_g1/TRINITY_GG_56840_c1_g1/TRINITY_GG_25279_c20_g1	5		GO:0055085	transmembrane transport	6/207	1323/79652	0.132377	0.211346	0.128773	TRINITY_GG_98019_c43_g1/TRINITY_DN156921_c2_g1/TRINITY_DN149660_c0_g1/TRINITY_DN166908_c0_g1/TRINITY_DN158136_c3_g1/TRINITY_GG_185549_c1_g1	6
	GO:0042470	melanosome	4/189	69/74137	3.10709e-05	0.00117034	0.000861263	TRINITY_GG_163435_c1_g1/TRINITY_DN163916_c5_g4/TRINITY_DN160804_c0_g1/TRINITY_DN162275_c0_g3	4		GO:0005509	calcium ion binding	5/176	4060/80190	0.946543	0.978095	0.659496	TRINITY_DN164838_c2_g1/TRINITY_GG_82524_c2_g1/TRINITY_GG_172781_c6_g1/TRINITY_DN156594_c0_g1/TRINITY_DN174338_c0_g3	5		GO:0019433	triglyceride catabolic process	5/207	20/79652	1.69611e-09	3.9265e-07	2.39241e-07	TRINITY_GG_91351_c60_g1/TRINITY_DN161217_c4_g1/TRINITY_DN172822_c1_g2/TRINITY_GG_27564_c4_g1/TRINITY_DN155648_c5_g1	5
	GO:0005811	lipid droplet	4/189	99/74137	0.000127467	0.00360093	0.00264997	TRINITY_GG_91351_c60_g1/TRINITY_DN161217_c4_g1/TRINITY_DN172822_c1_g2/TRINITY_DN155648_c5_g1	4		GO:0004806	triglyceride lipase activity	4/176	29/80190	5.10207e-07	2.2143e-05	1.49303e-05	TRINITY_GG_91351_c60_g1/TRINITY_DN161217_c4_g1/TRINITY_DN172822_c1_g2/TRINITY_DN155648_c5_g1	4		GO:0001754	eye photoreceptor cell differentiation	5/207	42/79652	8.88346e-08	1.02826e-05	6.26518e-06	TRINITY_GG_26484_c3_g1/TRINITY_GG_160384_c0_g1/TRINITY_GG_160839_c1_g1/TRINITY_DN174873_c9_g1/TRINITY_GG_123121_c24_g1	5
	GO:0031012	extracellular matrix	4/189	348/74137	0.0124693	0.0939356	0.0691282	TRINITY_GG_153911_c0_g1/TRINITY_GG_191458_c101_g1/TRINITY_DN165900_c0_g1/TRINITY_GG_158548_c11_g1	4		GO:0043022	ribosome binding	4/176	143/80190	0.000295275	0.00427165	0.00288023	TRINITY_DN164911_c1_g3/TRINITY_GG_5383_c0_g1/TRINITY_GG_133287_c0_g1/TRINITY_GG_189577_c1_g1	4		GO:0055088	lipid homeostasis	5/207	117/79652	1.49387e-05	0.000532046	0.000324175	TRINITY_GG_91351_c60_g1/TRINITY_GG_150845_c3_g1/TRINITY_DN161217_c4_g1/TRINITY_DN172822_c1_g2/TRINITY_DN155648_c5_g1	5
	GO:0005925	focal adhesion	4/189	660/74137	0.0894776	0.207883	0.152983	TRINITY_DN164838_c2_g1/TRINITY_DN170522_c2_g1/TRINITY_DN174338_c0_g3/TRINITY_DN156685_c0_g1	4		GO:0046983	protein dimerization activity	4/176	744/80190	0.0822971	0.173383	0.116907	TRINITY_GG_173596_c90_g1/TRINITY_DN157234_c1_g1/TRINITY_GG_59867_c110_g1/TRINITY_GG_152857_c1_g1	4		GO:0048484	enteric nervous system development	5/207	126/79652	2.13665e-05	0.000618294	0.000376726	TRINITY_GG_74172_c3_g1/TRINITY_GG_111899_c1_g1/TRINITY_GG_111882_c1_g1/TRINITY_DN164493_c1_g1/TRINITY_DN157154_c7_g1	5
	GO:1990124	messenger ribonucleoprotein complex	3/189	22/74137	2.42309e-05	0.00117034	0.000861263	TRINITY_DN164911_c1_g3/TRINITY_GG_5383_c0_g1/TRINITY_GG_133287_c0_g1	3		GO:0000981	RNA polymerase II transcription factor activity, sequence-specific DNA binding	4/176	760/80190	0.0873253	0.177164	0.119456	TRINITY_GG_173596_c90_g1/TRINITY_DN157234_c1_g1/TRINITY_DN164516_c0_g1/TRINITY_GG_152857_c1_g1	4		GO:0042742	defense response to bacterium	5/207	227/79652	0.000340145	0.00403813	0.00246043	TRINITY_GG_153911_c0_g1/TRINITY_DN165762_c1_g3/TRINITY_GG_164169_c1_g1/TRINITY_DN163131_c0_g2/TRINITY_DN165900_c0_g1	5
	GO:0005861	troponin complex	3/189	66/74137	0.000662997	0.0149837	0.0110267	TRINITY_DN162640_c1_g1/TRINITY_GG_48639_c8_g1/TRINITY_DN167481_c5_g2	3		GO:0005102	receptor binding	4/176	950/80190	0.157319	0.258623	0.174381	TRINITY_GG_106944_c3_g1/TRINITY_DN157696_c0_g1/TRINITY_DN153094_c3_g1/TRINITY_DN144870_c0_g1	4		GO:0001889	liver development	5/207	574/79652	0.0176201	0.0637989	0.0388726	TRINITY_GG_91351_c60_g1/TRINITY_DN161217_c4_g1/TRINITY_DN172822_c1_g2/TRINITY_DN155648_c5_g1/TRINITY_DN163131_c0_g2	5
	GO:0030864	cortical actin cytoskeleton	3/189	85/74137	0.00138115	0.0260116	0.0191422	TRINITY_GG_103079_c0_g1/TRINITY_DN156458_c0_g2/TRINITY_GG_29193_c12_g1	3		GO:0016787	hydrolase activity	4/176	981/80190	0.170307	0.266026	0.179372	TRINITY_GG_58710_c1_g1/TRINITY_GG_180196_c9_g1/TRINITY_DN163916_c5_g4/TRINITY_GG_49546_c0_g1	4		GO:0001755	neural crest cell migration	5/207	616/79652	0.0230473	0.0729106	0.0444243	TRINITY_GG_74172_c3_g1/TRINITY_GG_111899_c1_g1/TRINITY_GG_191458_c101_g1/TRINITY_GG_111882_c1_g1/TRINITY_DN164493_c1_g1	5
	GO:0030175	filopodium	3/189	141/74137	0.00576251	0.0591967	0.0435635	TRINITY_GG_58710_c1_g1/TRINITY_DN164838_c2_g1/TRINITY_DN174338_c0_g3	3		GO:0042803	protein homodimerization activity	4/176	1052/80190	0.201373	0.280261	0.188971	TRINITY_DN164838_c2_g1/TRINITY_DN157696_c0_g1/TRINITY_DN144870_c0_g1/TRINITY_DN174338_c0_g3	4		GO:0007155	cell adhesion	5/207	1220/79652	0.212826	0.284216	0.173173	TRINITY_GG_58710_c1_g1/TRINITY_GG_159881_c64_g1/TRINITY_GG_191458_c101_g1/TRINITY_GG_159873_c0_g1/TRINITY_GG_30952_c2_g1	5
	GO:0005623	cell	3/189	225/74137	0.020219	0.108797	0.080065	TRINITY_GG_142760_c0_g1/TRINITY_DN173202_c1_g1/TRINITY_GG_29809_c4_g1	3		GO:0003723	RNA binding	4/176	1840/80190	0.57655	0.641597	0.432607	TRINITY_GG_173371_c1_g1/TRINITY_DN169740_c1_g1/TRINITY_DN165891_c4_g1/TRINITY_DN155255_c4_g3	4		GO:0045944	positive regulation of transcription from RNA polymerase II promoter	5/207	1492/79652	0.34696	0.406487	0.247672	TRINITY_DN157234_c1_g1/TRINITY_GG_59867_c110_g1/TRINITY_GG_160599_c67_g2/TRINITY_DN162563_c3_g1/TRINITY_DN165586_c3_g1	5
	GO:0045202	synapse	3/189	256/74137	0.0281847	0.131119	0.0964916	TRINITY_DN164911_c1_g3/TRINITY_GG_5383_c0_g1/TRINITY_GG_133287_c0_g1	3		GO:0005525	GTP binding	4/176	2135/80190	0.691977	0.758379	0.511349	TRINITY_GG_25261_c112_g1/TRINITY_DN163916_c5_g4/TRINITY_GG_180752_c70_g1/TRINITY_GG_14219_c39_g1	4		GO:0008152	metabolic process	5/207	1781/79652	0.493571	0.530217	0.323061	TRINITY_GG_90058_c72_g1/TRINITY_DN162329_c0_g1/TRINITY_GG_73374_c231_g1/TRINITY_GG_137446_c8_g1/TRINITY_GG_84616_c0_g1	5
	GO:0030027	lamellipodium	3/189	313/74137	0.0465424	0.157361	0.115804	TRINITY_GG_58710_c1_g1/TRINITY_DN164838_c2_g1/TRINITY_DN156685_c0_g1	3		GO:0004977	melanocortin receptor activity	3/176	12/80190	2.25347e-06	8.15004e-05	5.49529e-05	TRINITY_GG_56224_c5_g1/TRINITY_GG_112640_c6_g2/TRINITY_DN162289_c1_g1	3		GO:0097531	mast cell migration	4/207	12/79652	2.15766e-08	3.32999e-06	2.02896e-06	TRINITY_GG_173596_c90_g1/TRINITY_DN157234_c1_g1/TRINITY_GG_59867_c110_g1/TRINITY_GG_152857_c1_g1	4
	GO:0030018	Z disc	3/189	420/74137	0.0930044	0.21019	0.154681	TRINITY_DN164838_c2_g1/TRINITY_DN174338_c0_g3/TRINITY_DN156685_c0_g1	3		GO:0000900	translation repressor activity, nucleic acid binding	3/176	22/80190	1.55212e-05	0.000481157	0.000324428	TRINITY_DN164911_c1_g3/TRINITY_GG_5383_c0_g1/TRINITY_GG_133287_c0_g1	3		GO:0071600	otic vesicle morphogenesis	4/207	32/79652	1.50485e-06	0.000116124	7.07543e-05	TRINITY_GG_74172_c3_g1/TRINITY_GG_111899_c1_g1/TRINITY_GG_111882_c1_g1/TRINITY_DN164493_c1_g1	4
	GO:0043005	neuron projection	3/189	458/74137	0.112787	0.223595	0.164546	TRINITY_DN164911_c1_g3/TRINITY_GG_5383_c0_g1/TRINITY_GG_133287_c0_g1	3		GO:0008135	translation factor activity, RNA binding	3/176	25/80190	2.30689e-05	0.000576884	0.000388973	TRINITY_DN164911_c1_g3/TRINITY_GG_5383_c0_g1/TRINITY_GG_133287_c0_g1	3		GO:0045670	regulation of osteoclast differentiation	4/207	34/79652	1.93285e-06	0.000127844	7.78952e-05	TRINITY_GG_173596_c90_g1/TRINITY_DN157234_c1_g1/TRINITY_GG_59867_c110_g1/TRINITY_GG_152857_c1_g1	4
	GO:0005743	mitochondrial inner membrane	3/189	487/74137	0.128864	0.238716	0.175673	TRINITY_GG_50648_c2_g1/TRINITY_GG_26102_c23_g1/TRINITY_GG_74074_c8_g1	3		GO:0009881	photoreceptor activity	3/176	27/80190	2.9243e-05	0.000576884	0.000388973	TRINITY_DN160505_c1_g1/TRINITY_GG_6415_c1_g1/TRINITY_GG_25279_c20_g1	3		GO:0032438	melanosome organization	4/207	50/79652	9.29085e-06	0.000397691	0.000242313	TRINITY_GG_118902_c0_g1/TRINITY_GG_163435_c1_g1/TRINITY_DN160804_c0_g1/TRINITY_GG_93899_c30_g1	4
	GO:0005578	proteinaceous extracellular matrix	3/189	921/74137	0.417317	0.523965	0.385591	TRINITY_DN165900_c0_g1/TRINITY_GG_30952_c2_g1/TRINITY_DN166627_c3_g1	3		GO:0008020	G-protein coupled photoreceptor activity	3/176	63/80190	0.000374621	0.00508079	0.00342581	TRINITY_GG_42678_c5_g1/TRINITY_DN153607_c0_g1/TRINITY_DN168731_c0_g1	3		GO:0014044	Schwann cell development	4/207	53/79652	1.17414e-05	0.000453022	0.000276026	TRINITY_GG_74172_c3_g1/TRINITY_GG_111899_c1_g1/TRINITY_GG_111882_c1_g1/TRINITY_DN164493_c1_g1	4
	GO:0005789	endoplasmic reticulum membrane	3/189	1198/74137	0.591005	0.667835	0.491467	TRINITY_GG_175218_c1_g1/TRINITY_DN158014_c1_g2/TRINITY_GG_135115_c61_g1	3		GO:0017022	myosin binding	3/176	93/80190	0.00116654	0.0133231	0.00898333	TRINITY_GG_103079_c0_g1/TRINITY_DN156458_c0_g2/TRINITY_GG_29193_c12_g1	3		GO:0021772	olfactory bulb development	4/207	60/79652	1.92764e-05	0.000618294	0.000376726	TRINITY_GG_74172_c3_g1/TRINITY_GG_111899_c1_g1/TRINITY_GG_111882_c1_g1/TRINITY_DN164493_c1_g1	4
	GO:0097431	mitotic spindle pole	2/189	24/74137	0.00171956	0.0277587	0.0204279	TRINITY_DN158014_c1_g2/TRINITY_GG_135115_c61_g1	2		GO:0003730	mRNA 3'-UTR binding	3/176	130/80190	0.00303104	0.0263094	0.0177395	TRINITY_DN164911_c1_g3/TRINITY_GG_5383_c0_g1/TRINITY_GG_133287_c0_g1	3		GO:0048709	oligodendrocyte differentiation	4/207	61/79652	2.05873e-05	0.000618294	0.000376726	TRINITY_GG_74172_c3_g1/TRINITY_GG_111899_c1_g1/TRINITY_GG_111882_c1_g1/TRINITY_DN164493_c1_g1	4
	GO:0001750	photoreceptor outer segment	2/189	82/74137	0.0187853	0.108797	0.080065	TRINITY_GG_42678_c5_g1/TRINITY_DN168731_c0_g1	2		GO:0001077	transcriptional activator activity, RNA polymerase II proximal promoter sequence-specific DNA binding	3/176	274/80190	0.0228623	0.0870373	0.0586863	TRINITY_DN157234_c1_g1/TRINITY_GG_59867_c110_g1/TRINITY_DN162563_c3_g1	3		GO:0050768	negative regulation of neurogenesis	4/207	71/79652	3.75603e-05	0.000882975	0.000537995	TRINITY_GG_74172_c3_g1/TRINITY_GG_111899_c1_g1/TRINITY_GG_111882_c1_g1/TRINITY_DN164493_c1_g1	4
	GO:0001725	stress fiber	2/189	105/74137	0.0297333	0.131119	0.0964916	TRINITY_DN164838_c2_g1/TRINITY_DN156685_c0_g1	2		GO:0050660	flavin adenine dinucleotide binding	3/176	307/80190	0.0305693	0.106871	0.0720598	TRINITY_GG_150845_c3_g1/TRINITY_DN137030_c0_g1/TRINITY_GG_111555_c59_g1	3		GO:0007623	circadian rhythm	4/207	108/79652	0.000192191	0.0026965	0.00164297	TRINITY_GG_173596_c90_g1/TRINITY_DN157234_c1_g1/TRINITY_GG_59867_c110_g1/TRINITY_GG_152857_c1_g1	4
	GO:0005884	actin filament	2/189	151/74137	0.0571917	0.17007	0.125156	TRINITY_GG_76993_c20_g1/TRINITY_GG_15821_c1_g1	2		GO:0000978	RNA polymerase II proximal promoter sequence-specific DNA binding	3/176	433/80190	0.070699	0.164964	0.11123	TRINITY_DN157234_c1_g1/TRINITY_GG_59867_c110_g1/TRINITY_DN162563_c3_g1	3		GO:0048752	semicircular canal morphogenesis	4/207	109/79652	0.000199109	0.0027114	0.00165205	TRINITY_GG_74172_c3_g1/TRINITY_GG_111899_c1_g1/TRINITY_GG_111882_c1_g1/TRINITY_DN164493_c1_g1	4
	GO:0005913	cell-cell adherens junction	2/189	168/74137	0.0689077	0.185617	0.136597	TRINITY_DN157696_c0_g1/TRINITY_DN144870_c0_g1	2		GO:0017137	Rab GTPase binding	3/176	509/80190	0.102286	0.194702	0.131281	TRINITY_GG_103079_c0_g1/TRINITY_DN156458_c0_g2/TRINITY_GG_29193_c12_g1	3		GO:0048840	otolith development	4/207	138/79652	0.00048815	0.00525613	0.00320255	TRINITY_GG_74172_c3_g1/TRINITY_GG_111899_c1_g1/TRINITY_GG_111882_c1_g1/TRINITY_DN164493_c1_g1	4
	GO:0032040	small-subunit processome	2/189	176/74137	0.0746708	0.191768	0.141124	TRINITY_GG_104532_c2_g1/TRINITY_GG_123685_c0_g1	2		GO:0005506	iron ion binding	3/176	607/80190	0.149604	0.252537	0.170277	TRINITY_GG_80514_c1_g1/TRINITY_GG_111555_c59_g1/TRINITY_GG_170365_c0_g1	3		GO:0045214	sarcomere organization	4/207	335/79652	0.0117239	0.0537441	0.0327462	TRINITY_DN164838_c2_g1/TRINITY_GG_48639_c8_g1/TRINITY_GG_185091_c2_g1/TRINITY_DN174338_c0_g3	4
	GO:0000785	chromatin	2/189	244/74137	0.128838	0.238716	0.175673	TRINITY_DN158014_c1_g2/TRINITY_GG_135115_c61_g1	2		GO:0016491	oxidoreductase activity	3/176	619/80190	0.15582	0.258115	0.174038	TRINITY_DN160036_c0_g1/TRINITY_GG_128878_c49_g1/TRINITY_GG_24965_c24_g2	3		GO:0006954	inflammatory response	4/207	495/79652	0.0410101	0.101538	0.0618671	TRINITY_DN172615_c7_g1/TRINITY_DN156681_c7_g2/TRINITY_GG_102510_c1_g2/TRINITY_DN163131_c0_g2	4
	GO:0031965	nuclear membrane	2/189	254/74137	0.137427	0.242645	0.178565	TRINITY_DN158014_c1_g2/TRINITY_GG_135115_c61_g1	2		GO:0005089	Rho guanyl-nucleotide exchange factor activity	3/176	895/80190	0.3136	0.375973	0.253506	TRINITY_DN174529_c2_g1/TRINITY_GG_150604_c171_g1/TRINITY_DN171701_c7_g1	3		GO:0060271	cilium assembly	4/207	641/79652	0.0871055	0.165966	0.101123	TRINITY_GG_187517_c2_g1/TRINITY_DN148006_c0_g1/TRINITY_DN161584_c2_g1/TRINITY_DN173202_c1_g1	4
	GO:0043234	protein complex	2/189	292/74137	0.171082	0.274066	0.201688	TRINITY_DN157234_c1_g1/TRINITY_GG_59867_c110_g1	2		GO:0016301	kinase activity	3/176	925/80190	0.331541	0.395299	0.266537	TRINITY_GG_117554_c38_g1/TRINITY_GG_120833_c2_g1/TRINITY_GG_78402_c3_g1	3		GO:0007399	nervous system development	4/207	694/79652	0.108185	0.186254	0.113484	TRINITY_GG_18353_c2_g1/TRINITY_GG_172781_c6_g1/TRINITY_GG_130365_c32_g2/TRINITY_DN165503_c0_g1	4
	GO:0045211	postsynaptic membrane	2/189	437/74137	0.306288	0.416995	0.306871	TRINITY_GG_82524_c2_g1/TRINITY_GG_15821_c1_g1	2		GO:0005515	protein binding	3/176	1355/80190	0.573061	0.641002	0.432206	TRINITY_DN170522_c2_g1/TRINITY_DN154223_c1_g2/TRINITY_GG_121410_c0_g1	3		GO:0007507	heart development	4/207	799/79652	0.155825	0.236548	0.144128	TRINITY_DN162640_c1_g1/TRINITY_DN164838_c2_g1/TRINITY_DN160227_c3_g1/TRINITY_DN156685_c0_g1	4
	GO:0005813	centrosome	2/189	859/74137	0.645025	0.707649	0.520767	TRINITY_DN158014_c1_g2/TRINITY_GG_135115_c61_g1	2		GO:0003676	nucleic acid binding	3/176	3321/80190	0.978256	0.988676	0.666631	TRINITY_DN164911_c1_g3/TRINITY_DN167868_c2_g1/TRINITY_DN154773_c0_g3	3		GO:0006810	transport	4/207	949/79652	0.234402	0.304854	0.185747	TRINITY_DN166908_c0_g1/TRINITY_GG_173987_c30_g2/TRINITY_GG_121410_c0_g1/TRINITY_GG_119929_c5_g1	4
	GO:0016533	cyclin-dependent protein kinase 5 holoenzyme complex	1/189	2/74137	0.0050922	0.0591967	0.0435635	TRINITY_DN153257_c8_g1	1		GO:0003677	DNA binding	3/176	5033/80190	0.999099	0.999099	0.673659	TRINITY_GG_90058_c17_g1/TRINITY_GG_182813_c4_g1/TRINITY_GG_187517_c2_g1	3		GO:0006357	regulation of transcription from RNA polymerase II promoter	4/207	1180/79652	0.367806	0.419444	0.255567	TRINITY_GG_173596_c90_g1/TRINITY_DN157234_c1_g1/TRINITY_DN164516_c0_g1/TRINITY_GG_152857_c1_g1	4
	GO:0044307	dendritic branch	1/189	2/74137	0.0050922	0.0591967	0.0435635	TRINITY_GG_82524_c2_g1	1		GO:0005502	11-cis retinal binding	2/176	4/80190	2.86556e-05	0.000576884	0.000388973	TRINITY_GG_42678_c5_g1/TRINITY_DN168731_c0_g1	2		GO:0016310	phosphorylation	4/207	1292/79652	0.433102	0.482034	0.293703	TRINITY_GG_117554_c38_g1/TRINITY_GG_78402_c3_g1/TRINITY_GG_191797_c2_g1/TRINITY_GG_183909_c0_g1	4
	GO:0034363	intermediate-density lipoprotein particle	1/189	3/74137	0.00762862	0.0718362	0.052865	TRINITY_GG_27564_c4_g1	1		GO:0070080	titin Z domain binding	2/176	6/80190	7.1432e-05	0.00129173	0.000870969	TRINITY_DN164838_c2_g1/TRINITY_DN174338_c0_g3	2		GO:0007264	small GTPase mediated signal transduction	4/207	1487/79652	0.541473	0.573689	0.349548	TRINITY_GG_15821_c1_g1/TRINITY_DN163916_c5_g4/TRINITY_GG_180752_c70_g1/TRINITY_GG_14219_c39_g1	4
	GO:0032585	multivesicular body membrane	1/189	4/74137	0.0101586	0.0819945	0.0603406	TRINITY_DN163916_c5_g4	1		GO:0005503	all-trans retinal binding	2/176	10/80190	0.00021306	0.00330243	0.00222672	TRINITY_GG_42678_c5_g1/TRINITY_DN168731_c0_g1	2		GO:0051876	pigment granule dispersal	3/207	16/79652	9.44839e-06	0.000397691	0.000242313	TRINITY_GG_103079_c0_g1/TRINITY_DN156458_c0_g2/TRINITY_GG_29193_c12_g1	3
	GO:0070852	cell body fiber	1/189	4/74137	0.0101586	0.0819945	0.0603406	TRINITY_GG_82524_c2_g1	1		GO:0031432	titin binding	2/176	19/80190	0.000799169	0.0102012	0.0068783	TRINITY_DN164838_c2_g1/TRINITY_DN174338_c0_g3	2		GO:0048069	eye pigmentation	3/207	22/79652	2.56856e-05	0.000699554	0.000426238	TRINITY_GG_163435_c1_g1/TRINITY_DN160804_c0_g1/TRINITY_GG_93899_c30_g1	3
	GO:0032545	CURI complex	1/189	7/74137	0.0177101	0.108797	0.080065	TRINITY_GG_104532_c2_g1	1		GO:0003796	lysozyme activity	2/176	22/80190	0.00107492	0.0129587	0.00873761	TRINITY_DN165762_c1_g3/TRINITY_GG_156434_c6_g1	2		GO:0021904	dorsal/ventral neural tube patterning	3/207	23/79652	2.94818e-05	0.000758338	0.000462054	TRINITY_GG_160599_c67_g2/TRINITY_DN162563_c3_g1/TRINITY_DN165586_c3_g1	3
	GO:0034456	UTP-C complex	1/189	7/74137	0.0177101	0.108797	0.080065	TRINITY_GG_104532_c2_g1	1		GO:0000983	transcription factor activity, RNA polymerase II core promoter sequence-specific DNA binding	2/176	24/80190	0.00128061	0.0138947	0.0093687	TRINITY_GG_160599_c67_g2/TRINITY_DN165586_c3_g1	2		GO:2000766	negative regulation of cytoplasmic translation	3/207	25/79652	3.81415e-05	0.000882975	0.000537995	TRINITY_DN164911_c1_g3/TRINITY_GG_5383_c0_g1/TRINITY_GG_133287_c0_g1	3
	GO:0042719	mitochondrial intermembrane space protein transporter complex	1/189	7/74137	0.0177101	0.108797	0.080065	TRINITY_GG_74074_c8_g1	1		GO:0019955	cytokine binding	2/176	31/80190	0.0021359	0.0210677	0.0142052	TRINITY_DN172615_c7_g1/TRINITY_DN156681_c7_g2	2		GO:0030050	vesicle transport along actin filament	3/207	30/79652	6.66856e-05	0.00144363	0.000879603	TRINITY_GG_103079_c0_g1/TRINITY_DN156458_c0_g2/TRINITY_GG_29193_c12_g1	3
	GO:0000408	EKC/KEOPS complex	1/189	8/74137	0.0202146	0.108797	0.080065	TRINITY_GG_180196_c9_g1	1		GO:0051373	FATZ binding	2/176	31/80190	0.0021359	0.0210677	0.0142052	TRINITY_DN164838_c2_g1/TRINITY_DN174338_c0_g3	2		GO:0019915	lipid storage	3/207	47/79652	0.000257802	0.00322601	0.0019656	TRINITY_GG_170293_c19_g1/TRINITY_GG_102570_c89_g1/TRINITY_DN156472_c1_g1	3
	GO:0033162	melanosome membrane	1/189	10/74137	0.0252044	0.129459	0.0952701	TRINITY_GG_118902_c0_g1	1		GO:0030375	thyroid hormone receptor coactivator activity	2/176	34/80190	0.00256575	0.0242073	0.0163221	TRINITY_DN164838_c2_g1/TRINITY_DN174338_c0_g3	2		GO:0007602	phototransduction	3/207	76/79652	0.00105749	0.00911965	0.00555659	TRINITY_GG_42678_c5_g1/TRINITY_DN153607_c0_g1/TRINITY_DN168731_c0_g1	3
	GO:0000814	ESCRT II complex	1/189	11/74137	0.0276898	0.131119	0.0964916	TRINITY_GG_159885_c64_g1	1		GO:0030274	LIM domain binding	2/176	36/80190	0.00287304	0.025977	0.0175154	TRINITY_DN164838_c2_g1/TRINITY_DN174338_c0_g3	2		GO:0071482	cellular response to light stimulus	3/207	93/79652	0.00188984	0.0136718	0.00833023	TRINITY_GG_42678_c5_g1/TRINITY_DN153607_c0_g1/TRINITY_DN168731_c0_g1	3
	GO:0042627	chylomicron	1/189	12/74137	0.0301689	0.131119	0.0964916	TRINITY_GG_27564_c4_g1	1		GO:0004623	phospholipase A2 activity	2/176	57/80190	0.00706206	0.041418	0.0279268	TRINITY_GG_93860_c34_g2/TRINITY_DN140393_c1_g1	2		GO:0006364	rRNA processing	3/207	164/79652	0.00918921	0.0462457	0.0281774	TRINITY_GG_104532_c2_g1/TRINITY_GG_165779_c0_g1/TRINITY_GG_86080_c0_g1	3
	GO:0030479	actin cortical patch	1/189	15/74137	0.0375686	0.146388	0.107728	TRINITY_GG_76993_c20_g1	1		GO:0005546	phosphatidylinositol-4,5-bisphosphate binding	2/176	80/80190	0.0135298	0.0624673	0.0421196	TRINITY_DN164838_c2_g1/TRINITY_DN174338_c0_g3	2		GO:0048741	skeletal muscle fiber development	3/207	247/79652	0.0270374	0.0832014	0.0506945	TRINITY_DN164838_c2_g1/TRINITY_DN174338_c0_g3/TRINITY_GG_20880_c43_g1	3
	GO:0034364	high-density lipoprotein particle	1/189	15/74137	0.0375686	0.146388	0.107728	TRINITY_GG_27564_c4_g1	1		GO:0008009	chemokine activity	2/176	112/80190	0.0254287	0.0951386	0.0641487	TRINITY_GG_142760_c0_g1/TRINITY_GG_102510_c1_g2	2		GO:0007626	locomotory behavior	3/207	381/79652	0.0778157	0.155296	0.0946217	TRINITY_GG_82524_c2_g1/TRINITY_DN173202_c1_g1/TRINITY_GG_29809_c4_g1	3
	GO:0044427	chromosomal part	1/189	15/74137	0.0375686	0.146388	0.107728	TRINITY_GG_17735_c3_g1	1		GO:0001664	G-protein coupled receptor binding	2/176	128/80190	0.0325047	0.106871	0.0720598	TRINITY_DN172560_c3_g3/TRINITY_DN164698_c5_g5	2		GO:0006457	protein folding	3/207	396/79652	0.0850374	0.164051	0.0999563	TRINITY_GG_66291_c0_g1/TRINITY_GG_15821_c1_g1/TRINITY_GG_133368_c68_g1	3
	GO:0043020	NADPH oxidase complex	1/189	16/74137	0.0400226	0.149974	0.110367	TRINITY_GG_84178_c23_g1	1		GO:0044325	ion channel binding	2/176	150/80190	0.0433221	0.127039	0.0856583	TRINITY_DN164838_c2_g1/TRINITY_DN174338_c0_g3	2		GO:0007156	homophilic cell adhesion via plasma membrane adhesion molecules	3/207	929/79652	0.43479	0.482753	0.29414	TRINITY_DN157696_c0_g1/TRINITY_GG_172781_c6_g1/TRINITY_DN144870_c0_g1	3
	GO:0030140	trans-Golgi network transport vesicle	1/189	17/74137	0.0424705	0.149974	0.110367	TRINITY_DN163916_c5_g4	1		GO:0005179	hormone activity	2/176	197/80190	0.0700647	0.164964	0.11123	TRINITY_GG_18353_c2_g1/TRINITY_DN160227_c3_g1	2		GO:0035023	regulation of Rho protein signal transduction	3/207	931/79652	0.436155	0.483109	0.294358	TRINITY_DN174529_c2_g1/TRINITY_GG_150604_c171_g1/TRINITY_DN171701_c7_g1	3
	GO:0033256	I-kappaB/NF-kappaB complex	1/189	17/74137	0.0424705	0.149974	0.110367	TRINITY_GG_15821_c1_g1	1		GO:0009055	electron transfer activity	2/176	204/80190	0.0744144	0.166474	0.112247	TRINITY_GG_150845_c3_g1/TRINITY_GG_111555_c59_g1	2		GO:0000122	negative regulation of transcription from RNA polymerase II promoter	3/207	1053/79652	0.516703	0.55123	0.335863	TRINITY_DN157234_c1_g1/TRINITY_GG_59867_c110_g1/TRINITY_GG_15821_c1_g1	3
	GO:0098805	whole membrane	1/189	19/74137	0.0473475	0.157361	0.115804	TRINITY_GG_141078_c0_g1	1		GO:0050839	cell adhesion molecule binding	2/176	204/80190	0.0744144	0.166474	0.112247	TRINITY_DN157696_c0_g1/TRINITY_DN144870_c0_g1	2		GO:0006886	intracellular protein transport	3/207	1070/79652	0.527445	0.561395	0.342057	TRINITY_GG_103079_c0_g1/TRINITY_DN156458_c0_g2/TRINITY_GG_29193_c12_g1	3
	GO:0030486	smooth muscle dense body	1/189	22/74137	0.0546168	0.17007	0.125156	TRINITY_DN164838_c2_g1	1		GO:0005125	cytokine activity	2/176	266/80190	0.116224	0.208436	0.140541	TRINITY_DN163131_c0_g2/TRINITY_GG_44820_c0_g1	2		GO:0006508	proteolysis	3/207	2231/79652	0.931347	0.943575	0.574919	TRINITY_GG_8137_c2_g1/TRINITY_DN167868_c2_g1/TRINITY_GG_158548_c11_g1	3
	GO:0098588	bounding membrane of organelle	1/189	23/74137	0.0570276	0.17007	0.125156	TRINITY_GG_141078_c0_g1	1		GO:0004714	transmembrane receptor protein tyrosine kinase activity	2/176	288/80190	0.132219	0.229533	0.154766	TRINITY_DN172615_c7_g1/TRINITY_DN156681_c7_g2	2		GO:0051695	actin filament uncapping	2/207	6/79652	0.000100129	0.00178306	0.00108642	TRINITY_DN164838_c2_g1/TRINITY_DN174338_c0_g3	2
	GO:0031314	extrinsic component of mitochondrial inner membrane	1/189	24/74137	0.0594323	0.172201	0.126725	TRINITY_GG_111915_c2_g1	1		GO:0030246	carbohydrate binding	2/176	440/80190	0.251576	0.317395	0.214009	TRINITY_DN159084_c2_g1/TRINITY_GG_48793_c13_g1	2		GO:0086097	phospholipase C-activating angiotensin-activated signaling pathway	2/207	6/79652	0.000100129	0.00178306	0.00108642	TRINITY_DN164838_c2_g1/TRINITY_DN174338_c0_g3	2
	GO:0005614	interstitial matrix	1/189	25/74137	0.0618309	0.174672	0.128543	TRINITY_DN165503_c0_g1	1		GO:0004872	receptor activity	2/176	460/80190	0.267784	0.332052	0.223892	TRINITY_DN157696_c0_g1/TRINITY_DN144870_c0_g1	2		GO:1901018	positive regulation of potassium ion transmembrane transporter activity	2/207	6/79652	0.000100129	0.00178306	0.00108642	TRINITY_DN164838_c2_g1/TRINITY_DN174338_c0_g3	2
	GO:0008385	IkappaB kinase complex	1/189	28/74137	0.0689903	0.185617	0.136597	TRINITY_GG_15821_c1_g1	1		GO:0020037	heme binding	2/176	479/80190	0.28318	0.347176	0.234089	TRINITY_GG_80514_c1_g1/TRINITY_GG_12919_c79_g1	2		GO:2001259	positive regulation of cation channel activity	2/207	6/79652	0.000100129	0.00178306	0.00108642	TRINITY_DN164838_c2_g1/TRINITY_DN174338_c0_g3	2
	GO:0012506	vesicle membrane	1/189	29/74137	0.0713646	0.18754	0.138012	TRINITY_GG_82524_c2_g1	1		GO:0016887	ATPase activity	2/176	734/80190	0.479724	0.556685	0.375354	TRINITY_GG_173987_c30_g2/TRINITY_GG_119929_c5_g1	2		GO:0010453	regulation of cell fate commitment	2/207	8/79652	0.000186267	0.00269505	0.00164209	TRINITY_GG_160599_c67_g2/TRINITY_DN165586_c3_g1	2
	GO:0005736	DNA-directed RNA polymerase I complex	1/189	33/74137	0.0808019	0.198492	0.146072	TRINITY_GG_182813_c4_g1	1		GO:0003824	catalytic activity	2/176	1252/80190	0.762649	0.823358	0.555162	TRINITY_GG_137446_c8_g1/TRINITY_GG_84616_c0_g1	2		GO:0014813	skeletal muscle satellite cell commitment	2/207	8/79652	0.000186267	0.00269505	0.00164209	TRINITY_GG_160599_c67_g2/TRINITY_DN165586_c3_g1	2
	GO:0097433	dense body	1/189	33/74137	0.0808019	0.198492	0.146072	TRINITY_DN164838_c2_g1	1		GO:0005488	binding	2/176	1954/80190	0.929989	0.974677	0.657192	TRINITY_GG_78402_c3_g1/TRINITY_GG_68986_c0_g1	2		GO:0016038	absorption of visible light	2/207	8/79652	0.000186267	0.00269505	0.00164209	TRINITY_GG_42678_c5_g1/TRINITY_DN168731_c0_g1	2
	GO:0043195	terminal bouton	1/189	36/74137	0.0878173	0.207883	0.152983	TRINITY_GG_82524_c2_g1	1		GO:0005499	vitamin D binding	1/176	2/80190	0.00438478	0.0328103	0.0221229	TRINITY_GG_82524_c2_g1	1		GO:0035046	pronuclear migration	2/207	8/79652	0.000186267	0.00269505	0.00164209	TRINITY_DN158014_c1_g2/TRINITY_GG_135115_c61_g1	2
	GO:0019897	extrinsic component of plasma membrane	1/189	37/74137	0.0901439	0.207883	0.152983	TRINITY_GG_15821_c1_g1	1		GO:0016015	morphogen activity	1/176	2/80190	0.00438478	0.0328103	0.0221229	TRINITY_DN154223_c1_g2	1		GO:0048677	axon extension involved in regeneration	2/207	8/79652	0.000186267	0.00269505	0.00164209	TRINITY_GG_159881_c64_g1/TRINITY_GG_159873_c0_g1	2
	GO:0090636	outer dense plaque of desmosome	1/189	42/74137	0.101689	0.214429	0.1578	TRINITY_DN164838_c2_g1	1		GO:0016534	cyclin-dependent protein kinase 5 activator activity	1/176	2/80190	0.00438478	0.0328103	0.0221229	TRINITY_DN153257_c8_g1	1		GO:0060415	muscle tissue morphogenesis	2/207	9/79652	0.000239075	0.00307477	0.00187346	TRINITY_GG_160599_c67_g2/TRINITY_DN165586_c3_g1	2
	GO:0090637	inner dense plaque of desmosome	1/189	42/74137	0.101689	0.214429	0.1578	TRINITY_DN164838_c2_g1	1		GO:0035925	mRNA 3'-UTR AU-rich region binding	1/176	2/80190	0.00438478	0.0328103	0.0221229	TRINITY_DN164911_c1_g3	1		GO:2001137	positive regulation of endocytic recycling	2/207	9/79652	0.000239075	0.00307477	0.00187346	TRINITY_DN164838_c2_g1/TRINITY_DN174338_c0_g3	2
	GO:0005795	Golgi stack	1/189	43/74137	0.10398	0.214429	0.1578	TRINITY_DN163916_c5_g4	1		GO:0003884	D-amino-acid oxidase activity	1/176	3/80190	0.00657	0.0396025	0.0267026	TRINITY_DN156921_c2_g1	1		GO:1901017	negative regulation of potassium ion transmembrane transporter activity	2/207	10/79652	0.000298332	0.00363494	0.00221476	TRINITY_DN164838_c2_g1/TRINITY_DN174338_c0_g3	2
	GO:0043232	intracellular non-membrane-bounded organelle	1/189	44/74137	0.106266	0.214429	0.1578	TRINITY_DN156685_c0_g1	1		GO:0004097	catechol oxidase activity	1/176	3/80190	0.00657	0.0396025	0.0267026	TRINITY_GG_118902_c0_g1	1		GO:0031062	positive regulation of histone methylation	2/207	11/79652	0.000364003	0.00421334	0.00256718	TRINITY_GG_160599_c67_g2/TRINITY_DN165586_c3_g1	2
	GO:1990357	terminal web	1/189	44/74137	0.106266	0.214429	0.1578	TRINITY_DN164838_c2_g1	1		GO:0004503	monophenol monooxygenase activity	1/176	3/80190	0.00657	0.0396025	0.0267026	TRINITY_GG_118902_c0_g1	1		GO:0003210	cardiac atrium formation	2/207	12/79652	0.000436056	0.004807	0.0029289	TRINITY_GG_3614_c11_g1/TRINITY_DN157716_c6_g1	2
	GO:0044428	nuclear part	1/189	49/74137	0.117607	0.22913	0.168619	TRINITY_GG_17735_c3_g1	1		GO:0019201	nucleotide kinase activity	1/176	3/80190	0.00657	0.0396025	0.0267026	TRINITY_GG_69169_c0_g1	1		GO:0051984	positive regulation of chromosome segregation	2/207	12/79652	0.000436056	0.004807	0.0029289	TRINITY_DN158014_c1_g2/TRINITY_GG_135115_c61_g1	2
	GO:0000177	cytoplasmic exosome (RNase complex)	1/189	52/74137	0.124343	0.238148	0.175255	TRINITY_GG_86080_c0_g1	1		GO:0031704	apelin receptor binding	1/176	3/80190	0.00657	0.0396025	0.0267026	TRINITY_DN160227_c3_g1	1		GO:2000288	positive regulation of myoblast proliferation	2/207	13/79652	0.000514457	0.00541349	0.00329843	TRINITY_GG_160599_c67_g2/TRINITY_DN165586_c3_g1	2
	GO:0042645	mitochondrial nucleoid	1/189	55/74137	0.131027	0.238808	0.175741	TRINITY_GG_15821_c1_g1	1		GO:0046403	polynucleotide 3'-phosphatase activity	1/176	3/80190	0.00657	0.0396025	0.0267026	TRINITY_GG_69169_c0_g1	1		GO:0007344	pronuclear fusion	2/207	14/79652	0.000599172	0.00590248	0.00359637	TRINITY_DN158014_c1_g2/TRINITY_GG_135115_c61_g1	2
	GO:0030686	90S preribosome	1/189	62/74137	0.146428	0.25456	0.187333	TRINITY_GG_78983_c1_g1	1		GO:0051424	corticotropin-releasing hormone binding	1/176	3/80190	0.00657	0.0396025	0.0267026	TRINITY_GG_94426_c14_g1	1		GO:0010759	positive regulation of macrophage chemotaxis	2/207	14/79652	0.000599172	0.00590248	0.00359637	TRINITY_DN172615_c7_g1/TRINITY_DN156681_c7_g2	2
	GO:0005885	Arp2/3 protein complex	1/189	65/74137	0.152945	0.261861	0.192706	TRINITY_GG_37347_c5_g1	1		GO:0008531	riboflavin kinase activity	1/176	4/80190	0.00875045	0.0474712	0.0320082	TRINITY_GG_191797_c2_g1	1		GO:0030035	microspike assembly	2/207	14/79652	0.000599172	0.00590248	0.00359637	TRINITY_DN164838_c2_g1/TRINITY_DN174338_c0_g3	2
	GO:0044430	cytoskeletal part	1/189	70/74137	0.163697	0.274066	0.201688	TRINITY_GG_135115_c61_g1	1		GO:0061711	N(6)-L-threonylcarbamoyladenine synthase	1/176	4/80190	0.00875045	0.0474712	0.0320082	TRINITY_GG_180196_c9_g1	1		GO:0003211	cardiac ventricle formation	2/207	15/79652	0.000690169	0.00626565	0.00381765	TRINITY_GG_3614_c11_g1/TRINITY_DN157716_c6_g1	2
	GO:0000176	nuclear exosome (RNase complex)	1/189	72/74137	0.16796	0.274066	0.201688	TRINITY_GG_86080_c0_g1	1		GO:0070326	very-low-density lipoprotein particle receptor binding	1/176	4/80190	0.00875045	0.0474712	0.0320082	TRINITY_GG_27564_c4_g1	1		GO:0031444	slow-twitch skeletal muscle fiber contraction	2/207	15/79652	0.000690169	0.00626565	0.00381765	TRINITY_DN173872_c0_g1/TRINITY_DN165179_c1_g1	2
	GO:0032991	macromolecular complex	1/189	72/74137	0.16796	0.274066	0.201688	TRINITY_GG_17735_c3_g1	1		GO:0015369	calcium:proton antiporter activity	1/176	5/80190	0.0109261	0.0538858	0.0363333	TRINITY_DN150482_c1_g3	1		GO:0045089	positive regulation of innate immune response	2/207	15/79652	0.000690169	0.00626565	0.00381765	TRINITY_GG_153911_c0_g1/TRINITY_DN165900_c0_g1	2
	GO:0005915	zonula adherens	1/189	74/74137	0.172201	0.274066	0.201688	TRINITY_DN164838_c2_g1	1		GO:0019964	interferon-gamma binding	1/176	5/80190	0.0109261	0.0538858	0.0363333	TRINITY_GG_175063_c76_g1	1		GO:0061075	positive regulation of neural retina development	2/207	15/79652	0.000690169	0.00626565	0.00381765	TRINITY_DN172615_c7_g1/TRINITY_DN156681_c7_g2	2
	GO:0005788	endoplasmic reticulum lumen	1/189	78/74137	0.180619	0.283471	0.208609	TRINITY_GG_8137_c2_g1	1		GO:0048244	phytanoyl-CoA dioxygenase activity	1/176	5/80190	0.0109261	0.0538858	0.0363333	TRINITY_GG_180660_c3_g1	1		GO:0043403	skeletal muscle tissue regeneration	2/207	18/79652	0.00100052	0.00890849	0.00542793	TRINITY_GG_160599_c67_g2/TRINITY_DN165586_c3_g1	2
	GO:0032281	AMPA glutamate receptor complex	1/189	82/74137	0.188951	0.288533	0.212335	TRINITY_DN165503_c0_g1	1		GO:0061697	protein-glutaryllysine deglutarylase activity	1/176	5/80190	0.0109261	0.0538858	0.0363333	TRINITY_GG_50648_c2_g1	1		GO:0050936	xanthophore differentiation	2/207	19/79652	0.00111632	0.00939736	0.0057258	TRINITY_DN172615_c7_g1/TRINITY_DN156681_c7_g2	2
	GO:0016328	lateral plasma membrane	1/189	94/74137	0.213446	0.321592	0.236663	TRINITY_DN164838_c2_g1	1		GO:0036054	protein-malonyllysine demalonylase activity	1/176	6/80190	0.0130971	0.0617841	0.0416589	TRINITY_GG_50648_c2_g1	1		GO:0014004	microglia differentiation	2/207	20/79652	0.00123823	0.0100579	0.00612828	TRINITY_DN172615_c7_g1/TRINITY_DN156681_c7_g2	2
	GO:0005758	mitochondrial intermembrane space	1/189	101/74137	0.227394	0.338099	0.24881	TRINITY_GG_50648_c2_g1	1		GO:0036055	protein-succinyllysine desuccinylase activity	1/176	6/80190	0.0130971	0.0617841	0.0416589	TRINITY_GG_50648_c2_g1	1		GO:2000009	negative regulation of protein localization to cell surface	2/207	20/79652	0.00123823	0.0100579	0.00612828	TRINITY_DN164838_c2_g1/TRINITY_DN174338_c0_g3	2
	GO:0031594	neuromuscular junction	1/189	105/74137	0.235253	0.345242	0.254067	TRINITY_GG_15821_c1_g1	1		GO:0004466	long-chain-acyl-CoA dehydrogenase activity	1/176	7/80190	0.0152633	0.0675946	0.0455767	TRINITY_GG_150845_c3_g1	1		GO:0016998	cell wall macromolecule catabolic process	2/207	22/79652	0.00150029	0.0117734	0.00717354	TRINITY_DN165762_c1_g3/TRINITY_GG_156434_c6_g1	2
	GO:0016363	nuclear matrix	1/189	112/74137	0.248816	0.360464	0.265269	TRINITY_GG_187517_c2_g1	1		GO:0046404	ATP-dependent polydeoxyribonucleotide 5'-hydroxyl-kinase activity	1/176	7/80190	0.0152633	0.0675946	0.0455767	TRINITY_GG_69169_c0_g1	1		GO:0055005	ventricular cardiac myofibril assembly	2/207	22/79652	0.00150029	0.0117734	0.00717354	TRINITY_GG_96720_c113_g1/TRINITY_DN155005_c0_g1	2
	GO:0072562	blood microparticle	1/189	117/74137	0.258357	0.367604	0.270524	TRINITY_GG_27564_c4_g1	1		GO:0060228	phosphatidylcholine-sterol O-acyltransferase activator activity	1/176	8/80190	0.0174248	0.0741407	0.0499906	TRINITY_GG_27564_c4_g1	1		GO:0036035	osteoclast development	2/207	23/79652	0.00164036	0.0122498	0.0074638	TRINITY_DN172615_c7_g1/TRINITY_DN156681_c7_g2	2
	GO:0005604	basement membrane	1/189	118/74137	0.260251	0.367604	0.270524	TRINITY_DN165503_c0_g1	1		GO:0004146	dihydrofolate reductase activity	1/176	9/80190	0.0195815	0.0786887	0.0530572	TRINITY_DN151279_c0_g1	1		GO:0050482	arachidonic acid secretion	2/207	23/79652	0.00164036	0.0122498	0.0074638	TRINITY_GG_93860_c34_g2/TRINITY_DN140393_c1_g1	2
	GO:0044446	intracellular organelle part	1/189	123/74137	0.269647	0.376174	0.276831	TRINITY_GG_141078_c0_g1	1		GO:0034979	NAD-dependent protein deacetylase activity	1/176	9/80190	0.0195815	0.0786887	0.0530572	TRINITY_GG_50648_c2_g1	1		GO:2000273	positive regulation of receptor activity	2/207	23/79652	0.00164036	0.0122498	0.0074638	TRINITY_DN164838_c2_g1/TRINITY_DN174338_c0_g3	2
	GO:0000118	histone deacetylase complex	1/189	139/74137	0.298925	0.411934	0.303146	TRINITY_GG_187517_c2_g1	1		GO:0047613	aconitate decarboxylase activity	1/176	9/80190	0.0195815	0.0786887	0.0530572	TRINITY_GG_164169_c1_g1	1		GO:0021527	spinal cord association neuron differentiation	2/207	24/79652	0.00178643	0.0131288	0.00799939	TRINITY_GG_160599_c67_g2/TRINITY_DN165586_c3_g1	2
	GO:0044425	membrane part	1/189	166/74137	0.345709	0.459589	0.338217	TRINITY_GG_135115_c61_g1	1		GO:0052856	NADHX epimerase activity	1/176	10/80190	0.0217336	0.0842176	0.0567851	TRINITY_GG_128448_c2_g1	1		GO:2000144	positive regulation of DNA-templated transcription, initiation	2/207	26/79652	0.00209641	0.0149329	0.00909858	TRINITY_DN157234_c1_g1/TRINITY_GG_59867_c110_g1	2
	GO:0005681	spliceosomal complex	1/189	170/74137	0.35237	0.462998	0.340725	TRINITY_DN159130_c0_g2	1		GO:0052857	NADPHX epimerase activity	1/176	10/80190	0.0217336	0.0842176	0.0567851	TRINITY_GG_128448_c2_g1	1		GO:0009253	peptidoglycan catabolic process	2/207	28/79652	0.00242997	0.0165452	0.010081	TRINITY_DN165762_c1_g3/TRINITY_GG_156434_c6_g1	2
	GO:0044444	cytoplasmic part	1/189	197/74137	0.395605	0.513831	0.378134	TRINITY_GG_141078_c0_g1	1		GO:0004962	endothelin receptor activity	1/176	12/80190	0.0260236	0.0957139	0.0645367	TRINITY_DN157154_c7_g1	1		GO:0009584	detection of visible light	2/207	28/79652	0.00242997	0.0165452	0.010081	TRINITY_GG_42678_c5_g1/TRINITY_DN168731_c0_g1	2
	GO:0043025	neuronal cell body	1/189	209/74137	0.413887	0.523965	0.385591	TRINITY_GG_82524_c2_g1	1		GO:0004605	phosphatidate cytidylyltransferase activity	1/176	13/80190	0.0281616	0.101851	0.0686748	TRINITY_GG_111915_c2_g1	1		GO:0071205	protein localization to juxtaparanode region of axon	2/207	28/79652	0.00242997	0.0165452	0.010081	TRINITY_GG_159881_c64_g1/TRINITY_GG_159873_c0_g1	2
	GO:0042383	sarcolemma	1/189	211/74137	0.41688	0.523965	0.385591	TRINITY_DN164838_c2_g1	1		GO:0004800	thyroxine 5'-deiodinase activity	1/176	15/80190	0.0324236	0.106871	0.0720598	TRINITY_DN162552_c6_g1	1		GO:0019835	cytolysis	2/207	29/79652	0.00260551	0.0174833	0.0106526	TRINITY_DN165762_c1_g3/TRINITY_GG_156434_c6_g1	2
	GO:0030173	integral component of Golgi membrane	1/189	217/74137	0.425768	0.528701	0.389076	TRINITY_GG_79239_c1_g1	1		GO:0016262	protein N-acetylglucosaminyltransferase activity	1/176	15/80190	0.0324236	0.106871	0.0720598	TRINITY_GG_190334_c3_g1	1		GO:0009755	hormone-mediated signaling pathway	2/207	30/79652	0.00278685	0.018433	0.0112312	TRINITY_GG_106944_c3_g1/TRINITY_DN153094_c3_g1	2
	GO:0071013	catalytic step 2 spliceosome	1/189	231/74137	0.445986	0.547049	0.402579	TRINITY_GG_133368_c68_g1	1		GO:0016401	palmitoyl-CoA oxidase activity	1/176	15/80190	0.0324236	0.106871	0.0720598	TRINITY_GG_150845_c3_g1	1		GO:0048041	focal adhesion assembly	2/207	31/79652	0.00297397	0.0193936	0.0118165	TRINITY_DN164838_c2_g1/TRINITY_DN174338_c0_g3	2
	GO:0005694	chromosome	1/189	234/74137	0.450226	0.547049	0.402579	TRINITY_GG_135115_c61_g1	1		GO:0051428	peptide hormone receptor binding	1/176	15/80190	0.0324236	0.106871	0.0720598	TRINITY_GG_18353_c2_g1	1		GO:0055010	ventricular cardiac muscle tissue morphogenesis	2/207	35/79652	0.00377951	0.0243044	0.0148086	TRINITY_GG_3614_c11_g1/TRINITY_DN157716_c6_g1	2
	GO:0015630	microtubule cytoskeleton	1/189	244/74137	0.464126	0.557939	0.410593	TRINITY_GG_135115_c61_g1	1		GO:0004144	diacylglycerol O-acyltransferase activity	1/176	16/80190	0.0345476	0.110248	0.0743362	TRINITY_GG_175218_c1_g1	1		GO:0043393	regulation of protein binding	2/207	42/79652	0.00540431	0.032496	0.0197998	TRINITY_GG_160599_c67_g2/TRINITY_DN165586_c3_g1	2
	GO:0000786	nucleosome	1/189	253/74137	0.476337	0.56659	0.41696	TRINITY_GG_90058_c17_g1	1		GO:0005133	interferon-gamma receptor binding	1/176	16/80190	0.0345476	0.110248	0.0743362	TRINITY_GG_15821_c1_g1	1		GO:0045429	positive regulation of nitric oxide biosynthetic process	2/207	43/79652	0.00565829	0.033587	0.0204645	TRINITY_DN169880_c2_g2/TRINITY_GG_156434_c6_g1	2
	GO:0016323	basolateral plasma membrane	1/189	267/74137	0.494784	0.582402	0.428595	TRINITY_GG_79085_c2_g1	1		GO:0070181	small ribosomal subunit rRNA binding	1/176	17/80190	0.036667	0.115315	0.077753	TRINITY_GG_123685_c0_g1	1		GO:0050935	iridophore differentiation	2/207	46/79652	0.00645238	0.0378158	0.0230411	TRINITY_GG_118902_c0_g1/TRINITY_DN157154_c7_g1	2
	GO:0000790	nuclear chromatin	1/189	294/74137	0.528554	0.615738	0.453128	TRINITY_GG_90058_c17_g1	1		GO:0016903	oxidoreductase activity, acting on the aldehyde or oxo group of donors	1/176	18/80190	0.0387817	0.11853	0.0799209	TRINITY_GG_111555_c59_g1	1		GO:0003009	skeletal muscle contraction	2/207	48/79652	0.00700827	0.0400596	0.0244083	TRINITY_DN162640_c1_g1/TRINITY_DN167481_c5_g2	2
	GO:0005759	mitochondrial matrix	1/189	339/74137	0.57992	0.661928	0.48712	TRINITY_GG_50648_c2_g1	1		GO:0043546	molybdopterin cofactor binding	1/176	18/80190	0.0387817	0.11853	0.0799209	TRINITY_GG_111555_c59_g1	1		GO:0071902	positive regulation of protein serine/threonine kinase activity	2/207	48/79652	0.00700827	0.0400596	0.0244083	TRINITY_DN153257_c8_g1/TRINITY_GG_135512_c7_g1	2
	GO:0005581	collagen trimer	1/189	377/74137	0.618932	0.687841	0.506189	TRINITY_GG_112648_c0_g1	1		GO:0016936	galactoside binding	1/176	19/80190	0.0408919	0.123244	0.083099	TRINITY_DN159084_c2_g1	1		GO:0048663	neuron fate commitment	2/207	53/79652	0.00848905	0.0436714	0.0266089	TRINITY_GG_160599_c67_g2/TRINITY_DN165586_c3_g1	2
	GO:0005923	bicellular tight junction	1/189	379/74137	0.620883	0.687841	0.506189	TRINITY_DN164838_c2_g1	1		GO:0016300	tRNA (uracil) methyltransferase activity	1/176	20/80190	0.0429974	0.127039	0.0856583	TRINITY_DN153297_c0_g2	1		GO:0097324	melanocyte migration	2/207	53/79652	0.00848905	0.0436714	0.0266089	TRINITY_DN172615_c7_g1/TRINITY_DN156681_c7_g2	2
	GO:0005768	endosome	1/189	421/74137	0.659622	0.716705	0.527431	TRINITY_GG_121410_c0_g1	1		GO:0004854	xanthine dehydrogenase activity	1/176	21/80190	0.0450984	0.128768	0.0868237	TRINITY_GG_111555_c59_g1	1		GO:0019369	arachidonic acid metabolic process	2/207	54/79652	0.00880058	0.0447766	0.0272823	TRINITY_GG_80514_c1_g1/TRINITY_GG_170365_c0_g1	2
	GO:0012505	endomembrane system	1/189	461/74137	0.692849	0.738603	0.543546	TRINITY_DN150482_c1_g3	1		GO:0004855	xanthine oxidase activity	1/176	21/80190	0.0450984	0.128768	0.0868237	TRINITY_GG_111555_c59_g1	1		GO:0046716	muscle cell cellular homeostasis	2/207	62/79652	0.0114727	0.0531186	0.0323651	TRINITY_DN173202_c1_g1/TRINITY_GG_29809_c4_g1	2
	GO:0044424	intracellular part	1/189	506/74137	0.726385	0.767117	0.56453	TRINITY_DN164911_c1_g3	1		GO:0004051	arachidonate 5-lipoxygenase activity	1/176	22/80190	0.0471947	0.131298	0.0885299	TRINITY_GG_170365_c0_g1	1		GO:0002027	regulation of heart rate	2/207	67/79652	0.0133009	0.0559848	0.0341115	TRINITY_GG_3614_c11_g1/TRINITY_DN157716_c6_g1	2
	GO:0030054	cell junction	1/189	748/74137	0.853251	0.892754	0.656987	TRINITY_DN170522_c2_g1	1		GO:0050750	low-density lipoprotein particle receptor binding	1/176	22/80190	0.0471947	0.131298	0.0885299	TRINITY_GG_27564_c4_g1	1		GO:0060048	cardiac muscle contraction	2/207	69/79652	0.0140653	0.0586689	0.0357469	TRINITY_DN162640_c1_g1/TRINITY_DN167481_c5_g2	2
	GO:0005730	nucleolus	1/189	1045/74137	0.931877	0.955193	0.702937	TRINITY_GG_123685_c0_g1	1		GO:0008191	metalloendopeptidase inhibitor activity	1/176	24/80190	0.0513737	0.139351	0.0939598	TRINITY_DN166627_c3_g1	1		GO:0006644	phospholipid metabolic process	2/207	73/79652	0.0156497	0.0608892	0.0370997	TRINITY_GG_93860_c34_g2/TRINITY_DN140393_c1_g1	2
	GO:0005856	cytoskeleton	1/189	1096/74137	0.940306	0.955193	0.702937	TRINITY_GG_58710_c1_g1	1		GO:0008391	arachidonic acid monooxygenase activity	1/176	24/80190	0.0513737	0.139351	0.0939598	TRINITY_GG_170365_c0_g1	1		GO:0045773	positive regulation of axon extension	2/207	74/79652	0.0160572	0.0619542	0.0377486	TRINITY_GG_159881_c64_g1/TRINITY_GG_159873_c0_g1	2
	GO:0005783	endoplasmic reticulum	1/189	1140/74137	0.94674	0.955193	0.702937	TRINITY_GG_135115_c61_g1	1		GO:0004111	creatine kinase activity	1/176	25/80190	0.0534564	0.139759	0.0942351	TRINITY_GG_183909_c0_g1	1		GO:0008643	carbohydrate transport	2/207	75/79652	0.0164693	0.0630188	0.0383973	TRINITY_DN149660_c0_g1/TRINITY_DN158136_c3_g1	2
											GO:0004652	polynucleotide adenylyltransferase activity	1/176	25/80190	0.0534564	0.139759	0.0942351	TRINITY_DN165891_c4_g1	1		GO:1903506	regulation of nucleic acid-templated transcription	2/207	76/79652	0.0168858	0.0637989	0.0388726	TRINITY_DN164838_c2_g1/TRINITY_DN174338_c0_g3	2
											GO:0051059	NF-kappaB binding	1/176	25/80190	0.0534564	0.139759	0.0942351	TRINITY_GG_15821_c1_g1	1		GO:0008037	cell recognition	2/207	78/79652	0.0177323	0.0637989	0.0388726	TRINITY_DN157696_c0_g1/TRINITY_DN144870_c0_g1	2
											GO:0051393	alpha-actinin binding	1/176	26/80190	0.0555345	0.143464	0.096733	TRINITY_DN164838_c2_g1	1		GO:0055013	cardiac muscle cell development	2/207	80/79652	0.0185964	0.0652281	0.0397434	TRINITY_DN164838_c2_g1/TRINITY_DN174338_c0_g3	2
											GO:0042974	retinoic acid receptor binding	1/176	27/80190	0.0576081	0.14707	0.0991643	TRINITY_GG_20910_c7_g1	1		GO:0048706	embryonic skeletal system development	2/207	82/79652	0.0194779	0.0678066	0.0413145	TRINITY_GG_160599_c67_g2/TRINITY_DN165586_c3_g1	2
											GO:0098770	FBXO family protein binding	1/176	28/80190	0.0596771	0.150581	0.101531	TRINITY_DN166627_c3_g1	1		GO:0051289	protein homotetramerization	2/207	87/79652	0.0217569	0.0714427	0.04353	TRINITY_DN164838_c2_g1/TRINITY_DN174338_c0_g3	2
											GO:0004464	leukotriene-C4 synthase activity	1/176	29/80190	0.0617416	0.152249	0.102657	TRINITY_GG_170365_c0_g1	1		GO:0030177	positive regulation of Wnt signaling pathway	2/207	88/79652	0.0222253	0.072467	0.0441541	TRINITY_DN162563_c3_g1/TRINITY_DN170522_c2_g1	2
											GO:0017127	cholesterol transporter activity	1/176	29/80190	0.0617416	0.152249	0.102657	TRINITY_GG_27564_c4_g1	1		GO:0007052	mitotic spindle organization	2/207	98/79652	0.0271348	0.0832014	0.0506945	TRINITY_DN158014_c1_g2/TRINITY_GG_135115_c61_g1	2
											GO:0001054	RNA polymerase I activity	1/176	33/80190	0.0699548	0.164964	0.11123	TRINITY_GG_182813_c4_g1	1		GO:0051028	mRNA transport	2/207	104/79652	0.0302703	0.0884182	0.0538731	TRINITY_DN158014_c1_g2/TRINITY_GG_135115_c61_g1	2
											GO:0016176	superoxide-generating NADPH oxidase activator activity	1/176	33/80190	0.0699548	0.164964	0.11123	TRINITY_GG_84178_c23_g1	1		GO:0008217	regulation of blood pressure	2/207	109/79652	0.0329875	0.0916771	0.0558587	TRINITY_GG_8137_c2_g1/TRINITY_DN157154_c7_g1	2
											GO:0004767	sphingomyelin phosphodiesterase activity	1/176	34/80190	0.0719969	0.166206	0.112067	TRINITY_GG_114648_c5_g1	1		GO:0006936	muscle contraction	2/207	117/79652	0.0375245	0.0973932	0.0593415	TRINITY_DN164838_c2_g1/TRINITY_DN174338_c0_g3	2
											GO:0005313	L-glutamate transmembrane transporter activity	1/176	35/80190	0.0740345	0.166474	0.112247	TRINITY_GG_26102_c23_g1	1		GO:0050821	protein stabilization	2/207	119/79652	0.0386941	0.0978981	0.0596492	TRINITY_GG_66291_c0_g1/TRINITY_GG_15821_c1_g1	2
											GO:0000175	3'-5'-exoribonuclease activity	1/176	36/80190	0.0760677	0.168436	0.11357	TRINITY_GG_86080_c0_g1	1		GO:0009617	response to bacterium	2/207	139/79652	0.0511199	0.119538	0.0728344	TRINITY_DN161584_c2_g1/TRINITY_GG_158548_c11_g1	2
											GO:0008514	organic anion transmembrane transporter activity	1/176	38/80190	0.0801208	0.172141	0.116069	TRINITY_GG_185549_c1_g1	1		GO:0030593	neutrophil chemotaxis	2/207	142/79652	0.0530923	0.122513	0.0746473	TRINITY_GG_142760_c0_g1/TRINITY_GG_102510_c1_g2	2
											GO:0016175	superoxide-generating NADPH oxidase activity	1/176	38/80190	0.0801208	0.172141	0.116069	TRINITY_GG_84178_c23_g1	1		GO:0010629	negative regulation of gene expression	2/207	151/79652	0.0591677	0.130451	0.0794834	TRINITY_GG_175063_c76_g1/TRINITY_DN169880_c2_g2	2
											GO:0031489	myosin V binding	1/176	38/80190	0.0801208	0.172141	0.116069	TRINITY_DN163916_c5_g4	1		GO:0035050	embryonic heart tube development	2/207	165/79652	0.0690632	0.148038	0.0901995	TRINITY_GG_96720_c113_g1/TRINITY_DN155005_c0_g1	2
											GO:0043325	phosphatidylinositol-3,4-bisphosphate binding	1/176	39/80190	0.0821406	0.173383	0.116907	TRINITY_GG_84178_c23_g1	1		GO:0042391	regulation of membrane potential	2/207	169/79652	0.0719839	0.150266	0.0915566	TRINITY_DN164838_c2_g1/TRINITY_DN174338_c0_g3	2
											GO:0005344	oxygen carrier activity	1/176	41/80190	0.0861672	0.177164	0.119456	TRINITY_GG_12919_c79_g1	1		GO:0043010	camera-type eye development	2/207	180/79652	0.080216	0.156709	0.0954825	TRINITY_GG_18353_c2_g1/TRINITY_DN170522_c2_g1	2
											GO:0030695	GTPase regulator activity	1/176	41/80190	0.0861672	0.177164	0.119456	TRINITY_GG_15821_c1_g1	1		GO:0001654	eye development	2/207	187/79652	0.0855993	0.16445	0.100199	TRINITY_DN164838_c2_g1/TRINITY_DN174338_c0_g3	2
											GO:0015254	glycerol channel activity	1/176	42/80190	0.0881739	0.177164	0.119456	TRINITY_GG_79085_c2_g1	1		GO:0007157	heterophilic cell-cell adhesion via plasma membrane cell adhesion molecules	2/207	194/79652	0.0910884	0.170745	0.104035	TRINITY_DN157696_c0_g1/TRINITY_DN144870_c0_g1	2
											GO:0016614	oxidoreductase activity, acting on CH-OH group of donors	1/176	42/80190	0.0881739	0.177164	0.119456	TRINITY_GG_111555_c59_g1	1		GO:0019221	cytokine-mediated signaling pathway	2/207	215/79652	0.108136	0.186254	0.113484	TRINITY_DN172615_c7_g1/TRINITY_DN156681_c7_g2	2
											GO:0051721	protein phosphatase 2A binding	1/176	43/80190	0.0901762	0.179525	0.121048	TRINITY_GG_55122_c0_g1	1		GO:0006338	chromatin remodeling	2/207	224/79652	0.115683	0.195479	0.119105	TRINITY_GG_160599_c67_g2/TRINITY_DN165586_c3_g1	2
											GO:0017166	vinculin binding	1/176	44/80190	0.0921742	0.181834	0.122605	TRINITY_DN164838_c2_g1	1		GO:0007605	sensory perception of sound	2/207	230/79652	0.120787	0.199731	0.121696	TRINITY_GG_153911_c0_g1/TRINITY_DN165900_c0_g1	2
											GO:0008757	S-adenosylmethionine-dependent methyltransferase activity	1/176	45/80190	0.0941677	0.18245	0.12302	TRINITY_GG_90058_c72_g1	1		GO:0001764	neuron migration	2/207	262/79652	0.148862	0.230797	0.140625	TRINITY_GG_159881_c64_g1/TRINITY_GG_159873_c0_g1	2
											GO:0015485	cholesterol binding	1/176	45/80190	0.0941677	0.18245	0.12302	TRINITY_GG_27564_c4_g1	1		GO:0001570	vasculogenesis	2/207	282/79652	0.167013	0.251062	0.152972	TRINITY_GG_12919_c79_g1/TRINITY_GG_142760_c0_g1	2
											GO:0015250	water channel activity	1/176	47/80190	0.0981419	0.188467	0.127077	TRINITY_GG_79085_c2_g1	1		GO:0006629	lipid metabolic process	2/207	311/79652	0.193941	0.271841	0.165632	TRINITY_GG_18353_c2_g1/TRINITY_DN164698_c5_g5	2
											GO:0019825	oxygen binding	1/176	50/80190	0.104071	0.196377	0.13241	TRINITY_GG_12919_c79_g1	1		GO:0001666	response to hypoxia	2/207	349/79652	0.229951	0.301608	0.183769	TRINITY_GG_12919_c79_g1/TRINITY_DN160227_c3_g1	2
											GO:0003836	beta-galactoside (CMP) alpha-2,3-sialyltransferase activity	1/176	52/80190	0.108001	0.198613	0.133918	TRINITY_GG_79239_c1_g1	1		GO:0007417	central nervous system development	2/207	351/79652	0.231861	0.303254	0.184772	TRINITY_GG_159881_c64_g1/TRINITY_GG_159873_c0_g1	2
											GO:0015175	neutral amino acid transmembrane transporter activity	1/176	52/80190	0.108001	0.198613	0.133918	TRINITY_GG_185138_c0_g1	1		GO:0060047	heart contraction	2/207	358/79652	0.238554	0.309385	0.188508	TRINITY_GG_147863_c25_g1/TRINITY_GG_185091_c2_g1	2
											GO:0070403	NAD+ binding	1/176	52/80190	0.108001	0.198613	0.133918	TRINITY_GG_50648_c2_g1	1		GO:0051216	cartilage development	2/207	395/79652	0.274033	0.347211	0.211555	TRINITY_GG_160599_c67_g2/TRINITY_DN165586_c3_g1	2
											GO:0008392	arachidonic acid epoxygenase activity	1/176	54/80190	0.111915	0.204081	0.137605	TRINITY_GG_80514_c1_g1	1		GO:0008360	regulation of cell shape	2/207	407/79652	0.28554	0.356348	0.217122	TRINITY_GG_76993_c20_g1/TRINITY_DN165900_c0_g1	2
											GO:0048020	CCR chemokine receptor binding	1/176	55/80190	0.113866	0.205907	0.138836	TRINITY_GG_102510_c1_g2	1		GO:0007411	axon guidance	2/207	438/79652	0.31516	0.379998	0.231532	TRINITY_GG_191458_c101_g1/TRINITY_GG_30952_c2_g1	2
											GO:0004467	long-chain fatty acid-CoA ligase activity	1/176	58/80190	0.119692	0.211163	0.14238	TRINITY_GG_135512_c7_g1	1		GO:0008284	positive regulation of cell proliferation	2/207	452/79652	0.328455	0.392218	0.238978	TRINITY_GG_20910_c7_g1/TRINITY_DN169880_c2_g2	2
											GO:0005164	tumor necrosis factor receptor binding	1/176	58/80190	0.119692	0.211163	0.14238	TRINITY_DN163131_c0_g2	1		GO:0002040	sprouting angiogenesis	2/207	475/79652	0.350139	0.407322	0.248181	TRINITY_DN159084_c2_g1/TRINITY_GG_128448_c2_g1	2
											GO:0001540	amyloid-beta binding	1/176	61/80190	0.125479	0.219589	0.148061	TRINITY_GG_27564_c4_g1	1		GO:0007169	transmembrane receptor protein tyrosine kinase signaling pathway	2/207	503/79652	0.376208	0.427971	0.260762	TRINITY_DN172615_c7_g1/TRINITY_DN156681_c7_g2	2
											GO:0015179	L-amino acid transmembrane transporter activity	1/176	72/80190	0.146379	0.252098	0.169981	TRINITY_GG_185138_c0_g1	1		GO:0006897	endocytosis	2/207	505/79652	0.378054	0.429017	0.2614	TRINITY_GG_76993_c20_g1/TRINITY_GG_2956_c4_g1	2
											GO:0002020	protease binding	1/176	73/80190	0.148255	0.252537	0.170277	TRINITY_DN166627_c3_g1	1		GO:0045892	negative regulation of transcription, DNA-templated	2/207	519/79652	0.390913	0.440372	0.268318	TRINITY_GG_187517_c2_g1/TRINITY_GG_20910_c7_g1	2
											GO:0005518	collagen binding	1/176	74/80190	0.150126	0.252537	0.170277	TRINITY_DN165900_c0_g1	1		GO:0043066	negative regulation of apoptotic process	2/207	594/79652	0.457591	0.502049	0.305898	TRINITY_GG_20910_c7_g1/TRINITY_GG_190205_c38_g1	2
											GO:0030971	receptor tyrosine kinase binding	1/176	76/80190	0.153856	0.256821	0.173166	TRINITY_GG_15821_c1_g1	1		GO:0045087	innate immune response	2/207	598/79652	0.461031	0.504374	0.307314	TRINITY_DN172615_c7_g1/TRINITY_DN156681_c7_g2	2
											GO:0003995	acyl-CoA dehydrogenase activity	1/176	79/80190	0.15942	0.260107	0.175381	TRINITY_DN137030_c0_g1	1		GO:0016477	cell migration	2/207	599/79652	0.461889	0.504374	0.307314	TRINITY_GG_37347_c5_g1/TRINITY_GG_2956_c4_g1	2
											GO:0015297	antiporter activity	1/176	81/80190	0.16311	0.26414	0.178101	TRINITY_GG_185138_c0_g1	1		GO:0018108	peptidyl-tyrosine phosphorylation	2/207	608/79652	0.469575	0.510359	0.310961	TRINITY_DN172615_c7_g1/TRINITY_DN156681_c7_g2	2
											GO:0043765	T/G mismatch-specific endonuclease activity	1/176	83/80190	0.166783	0.266026	0.179372	TRINITY_GG_68125_c170_g1	1		GO:0042127	regulation of cell proliferation	2/207	613/79652	0.473816	0.513763	0.313035	TRINITY_DN164516_c0_g1/TRINITY_GG_191458_c101_g1	2
											GO:0044824	retroviral 3' processing activity	1/176	83/80190	0.166783	0.266026	0.179372	TRINITY_GG_68125_c170_g1	1		GO:0007420	brain development	2/207	729/79652	0.566196	0.595792	0.363015	TRINITY_DN162563_c3_g1/TRINITY_GG_190205_c38_g1	2
											GO:0004519	endonuclease activity	1/176	84/80190	0.168613	0.266026	0.179372	TRINITY_GG_86080_c0_g1	1		GO:0009987	cellular process	2/207	826/79652	0.634098	0.662725	0.403798	TRINITY_DN145906_c1_g1/TRINITY_GG_6415_c1_g1	2
											GO:0052890	oxidoreductase activity, acting on the CH-CH group of donors, with a flavin as acceptor	1/176	86/80190	0.172263	0.266026	0.179372	TRINITY_GG_150845_c3_g1	1		GO:0006955	immune response	2/207	944/79652	0.705202	0.730444	0.445059	TRINITY_GG_142760_c0_g1/TRINITY_DN163131_c0_g2	2
											GO:0071949	FAD binding	1/176	86/80190	0.172263	0.266026	0.179372	TRINITY_DN156921_c2_g1	1		GO:0043547	positive regulation of GTPase activity	2/207	2173/79652	0.977922	0.986444	0.601039	TRINITY_GG_150604_c171_g1/TRINITY_GG_102510_c1_g2	2
											GO:0008395	steroid hydroxylase activity	1/176	87/80190	0.174081	0.266026	0.179372	TRINITY_GG_80514_c1_g1	1		GO:0035582	sequestering of BMP in extracellular matrix	1/207	2/79652	0.00519089	0.0316234	0.0192681	TRINITY_DN154223_c1_g2	1
											GO:0042578	phosphoric ester hydrolase activity	1/176	87/80190	0.174081	0.266026	0.179372	TRINITY_GG_68125_c170_g1	1		GO:0061372	activin receptor signaling pathway involved in heart jogging	1/207	2/79652	0.00519089	0.0316234	0.0192681	TRINITY_DN154223_c1_g2	1
											GO:0051087	chaperone binding	1/176	88/80190	0.175896	0.266919	0.179975	TRINITY_GG_66291_c0_g1	1		GO:0072221	metanephric distal convoluted tubule development	1/207	2/79652	0.00519089	0.0316234	0.0192681	TRINITY_GG_82524_c2_g1	1
											GO:0031072	heat shock protein binding	1/176	89/80190	0.177707	0.267794	0.180565	TRINITY_GG_15821_c1_g1	1		GO:0072286	metanephric connecting tubule development	1/207	2/79652	0.00519089	0.0316234	0.0192681	TRINITY_GG_82524_c2_g1	1
											GO:0008047	enzyme activator activity	1/176	91/80190	0.181316	0.271349	0.182962	TRINITY_DN164698_c5_g5	1		GO:0002633	positive regulation of granuloma formation	1/207	3/79652	0.00777627	0.0409138	0.0249287	TRINITY_GG_158548_c11_g1	1
											GO:0051537	2 iron, 2 sulfur cluster binding	1/176	103/80190	0.202645	0.280261	0.188971	TRINITY_GG_111555_c59_g1	1		GO:0006585	dopamine biosynthetic process from tyrosine	1/207	3/79652	0.00777627	0.0409138	0.0249287	TRINITY_GG_118902_c0_g1	1
											GO:0042826	histone deacetylase binding	1/176	107/80190	0.209632	0.280261	0.188971	TRINITY_GG_187517_c2_g1	1		GO:0035502	metanephric part of ureteric bud development	1/207	3/79652	0.00777627	0.0409138	0.0249287	TRINITY_GG_82524_c2_g1	1
											GO:0016232	HNK-1 sulfotransferase activity	1/176	108/80190	0.211369	0.280261	0.188971	TRINITY_GG_185091_c2_g1	1		GO:0044539	long-chain fatty acid import	1/207	3/79652	0.00777627	0.0409138	0.0249287	TRINITY_GG_135512_c7_g1	1
											GO:0018721	trans-9R,10R-dihydrodiolphenanthrene sulfotransferase activity	1/176	108/80190	0.211369	0.280261	0.188971	TRINITY_GG_185091_c2_g1	1		GO:0098504	DNA 3' dephosphorylation involved in DNA repair	1/207	3/79652	0.00777627	0.0409138	0.0249287	TRINITY_GG_69169_c0_g1	1
											GO:0018722	1-phenanthrol sulfotransferase activity	1/176	108/80190	0.211369	0.280261	0.188971	TRINITY_GG_185091_c2_g1	1		GO:1900221	regulation of amyloid-beta clearance	1/207	3/79652	0.00777627	0.0409138	0.0249287	TRINITY_GG_27564_c4_g1	1
											GO:0018723	3-phenanthrol sulfotransferase activity	1/176	108/80190	0.211369	0.280261	0.188971	TRINITY_GG_185091_c2_g1	1		GO:1902624	positive regulation of neutrophil migration	1/207	3/79652	0.00777627	0.0409138	0.0249287	TRINITY_GG_142760_c0_g1	1
											GO:0018724	4-phenanthrol sulfotransferase activity	1/176	108/80190	0.211369	0.280261	0.188971	TRINITY_GG_185091_c2_g1	1		GO:0006409	tRNA export from nucleus	1/207	4/79652	0.010355	0.0489219	0.0298081	TRINITY_GG_104532_c2_g1	1
											GO:0018725	trans-3,4-dihydrodiolphenanthrene sulfotransferase activity	1/176	108/80190	0.211369	0.280261	0.188971	TRINITY_GG_185091_c2_g1	1		GO:0009231	riboflavin biosynthetic process	1/207	4/79652	0.010355	0.0489219	0.0298081	TRINITY_GG_191797_c2_g1	1
											GO:0018726	9-phenanthrol sulfotransferase activity	1/176	108/80190	0.211369	0.280261	0.188971	TRINITY_GG_185091_c2_g1	1		GO:0032374	regulation of cholesterol transport	1/207	4/79652	0.010355	0.0489219	0.0298081	TRINITY_GG_27564_c4_g1	1
											GO:0018727	2-phenanthrol sulfotransferase activity	1/176	108/80190	0.211369	0.280261	0.188971	TRINITY_GG_185091_c2_g1	1		GO:0042159	lipoprotein catabolic process	1/207	4/79652	0.010355	0.0489219	0.0298081	TRINITY_GG_27564_c4_g1	1
											GO:0034930	1-hydroxypyrene sulfotransferase activity	1/176	108/80190	0.211369	0.280261	0.188971	TRINITY_GG_185091_c2_g1	1		GO:0071985	multivesicular body sorting pathway	1/207	4/79652	0.010355	0.0489219	0.0298081	TRINITY_DN163916_c5_g4	1
											GO:0050694	galactose 3-O-sulfotransferase activity	1/176	108/80190	0.211369	0.280261	0.188971	TRINITY_GG_185091_c2_g1	1		GO:1903426	regulation of reactive oxygen species biosynthetic process	1/207	4/79652	0.010355	0.0489219	0.0298081	TRINITY_GG_164169_c1_g1	1
											GO:0050698	proteoglycan sulfotransferase activity	1/176	108/80190	0.211369	0.280261	0.188971	TRINITY_GG_185091_c2_g1	1		GO:0001775	cell activation	1/207	5/79652	0.012927	0.05491	0.0334566	TRINITY_GG_138329_c1_g1	1
											GO:0051922	cholesterol sulfotransferase activity	1/176	108/80190	0.211369	0.280261	0.188971	TRINITY_GG_185091_c2_g1	1		GO:0009743	response to carbohydrate	1/207	5/79652	0.012927	0.05491	0.0334566	TRINITY_GG_142760_c0_g1	1
											GO:0080131	hydroxyjasmonate sulfotransferase activity	1/176	108/80190	0.211369	0.280261	0.188971	TRINITY_GG_185091_c2_g1	1		GO:0032930	positive regulation of superoxide anion generation	1/207	5/79652	0.012927	0.05491	0.0334566	TRINITY_GG_142760_c0_g1	1
											GO:0001517	N-acetylglucosamine 6-O-sulfotransferase activity	1/176	109/80190	0.213102	0.280261	0.188971	TRINITY_GG_185091_c2_g1	1		GO:0036047	peptidyl-lysine demalonylation	1/207	5/79652	0.012927	0.05491	0.0334566	TRINITY_GG_50648_c2_g1	1
											GO:0001537	N-acetylgalactosamine 4-O-sulfotransferase activity	1/176	109/80190	0.213102	0.280261	0.188971	TRINITY_GG_185091_c2_g1	1		GO:0036049	peptidyl-lysine desuccinylation	1/207	5/79652	0.012927	0.05491	0.0334566	TRINITY_GG_50648_c2_g1	1
											GO:0017095	heparan sulfate 6-O-sulfotransferase activity	1/176	109/80190	0.213102	0.280261	0.188971	TRINITY_GG_185091_c2_g1	1		GO:0046416	D-amino acid metabolic process	1/207	5/79652	0.012927	0.05491	0.0334566	TRINITY_DN156921_c2_g1	1
											GO:0022857	transmembrane transporter activity	1/176	109/80190	0.213102	0.280261	0.188971	TRINITY_DN166908_c0_g1	1		GO:0051234	establishment of localization	1/207	5/79652	0.012927	0.05491	0.0334566	TRINITY_GG_135115_c61_g1	1
											GO:0005160	transforming growth factor beta receptor binding	1/176	114/80190	0.221711	0.289827	0.195421	TRINITY_GG_44820_c0_g1	1		GO:0061699	peptidyl-lysine deglutarylation	1/207	5/79652	0.012927	0.05491	0.0334566	TRINITY_GG_50648_c2_g1	1
											GO:0004394	heparan sulfate 2-O-sulfotransferase activity	1/176	115/80190	0.223422	0.290315	0.195749	TRINITY_GG_185091_c2_g1	1		GO:0001971	negative regulation of activation of membrane attack complex	1/207	6/79652	0.0154924	0.0607878	0.0370379	TRINITY_GG_138329_c1_g1	1
											GO:0019003	GDP binding	1/176	116/80190	0.225129	0.290791	0.196071	TRINITY_DN163916_c5_g4	1		GO:0007614	short-term memory	1/207	6/79652	0.0154924	0.0607878	0.0370379	TRINITY_GG_82524_c2_g1	1
											GO:0008307	structural constituent of muscle	1/176	121/80190	0.233607	0.299957	0.202251	TRINITY_DN156685_c0_g1	1		GO:0031580	membrane raft distribution	1/207	6/79652	0.0154924	0.0607878	0.0370379	TRINITY_GG_128448_c2_g1	1
											GO:0000062	fatty-acyl-CoA binding	1/176	123/80190	0.236973	0.302489	0.203958	TRINITY_GG_150845_c3_g1	1		GO:0042758	long-chain fatty acid catabolic process	1/207	6/79652	0.0154924	0.0607878	0.0370379	TRINITY_GG_150845_c3_g1	1
											GO:0070006	metalloaminopeptidase activity	1/176	126/80190	0.241994	0.307091	0.207061	TRINITY_GG_8137_c2_g1	1		GO:0045730	respiratory burst	1/207	6/79652	0.0154924	0.0607878	0.0370379	TRINITY_GG_84178_c23_g1	1
											GO:0050661	NADP binding	1/176	137/80190	0.260124	0.326282	0.220001	TRINITY_DN151279_c0_g1	1		GO:0050938	regulation of xanthophore differentiation	1/207	6/79652	0.0154924	0.0607878	0.0370379	TRINITY_DN165586_c3_g1	1
											GO:0042277	peptide binding	1/176	139/80190	0.263373	0.32846	0.221469	TRINITY_GG_8137_c2_g1	1		GO:1903592	positive regulation of lysozyme activity	1/207	6/79652	0.0154924	0.0607878	0.0370379	TRINITY_DN169880_c2_g2	1
											GO:0003755	peptidyl-prolyl cis-trans isomerase activity	1/176	155/80190	0.288866	0.352156	0.237447	TRINITY_GG_133368_c68_g1	1		GO:0006707	cholesterol catabolic process	1/207	7/79652	0.0180511	0.0637989	0.0388726	TRINITY_GG_27564_c4_g1	1
											GO:0003690	double-stranded DNA binding	1/176	159/80190	0.2951	0.357747	0.241217	TRINITY_GG_69169_c0_g1	1		GO:0014034	neural crest cell fate commitment	1/207	7/79652	0.0180511	0.0637989	0.0388726	TRINITY_DN162563_c3_g1	1
											GO:0000049	tRNA binding	1/176	162/80190	0.299741	0.361354	0.243649	TRINITY_DN153297_c0_g2	1		GO:0032049	cardiolipin biosynthetic process	1/207	7/79652	0.0180511	0.0637989	0.0388726	TRINITY_GG_111915_c2_g1	1
											GO:0003746	translation elongation factor activity	1/176	211/80190	0.371373	0.440372	0.296928	TRINITY_GG_189577_c1_g1	1		GO:0034111	negative regulation of homotypic cell-cell adhesion	1/207	7/79652	0.0180511	0.0637989	0.0388726	TRINITY_GG_187517_c2_g1	1
											GO:0005543	phospholipid binding	1/176	240/80190	0.410285	0.483869	0.326256	TRINITY_GG_27564_c4_g1	1		GO:0044773	mitotic DNA damage checkpoint	1/207	7/79652	0.0180511	0.0637989	0.0388726	TRINITY_GG_98019_c72_g1	1
											GO:0019904	protein domain specific binding	1/176	247/80190	0.419313	0.491843	0.331633	TRINITY_DN163916_c5_g4	1		GO:1990051	activation of protein kinase C activity	1/207	7/79652	0.0180511	0.0637989	0.0388726	TRINITY_GG_18353_c2_g1	1
											GO:0008092	cytoskeletal protein binding	1/176	253/80190	0.426942	0.498099	0.335851	TRINITY_DN156685_c0_g1	1		GO:0006408	snRNA export from nucleus	1/207	8/79652	0.0206032	0.0681378	0.0415162	TRINITY_GG_171927_c115_g1	1
											GO:0008565	protein transporter activity	1/176	301/80190	0.48449	0.559225	0.377067	TRINITY_GG_74074_c8_g1	1		GO:0010873	positive regulation of cholesterol esterification	1/207	8/79652	0.0206032	0.0681378	0.0415162	TRINITY_GG_27564_c4_g1	1
											GO:0043167	ion binding	1/176	314/80190	0.499062	0.572997	0.386352	TRINITY_DN160804_c0_g1	1		GO:0034372	very-low-density lipoprotein particle remodeling	1/207	8/79652	0.0206032	0.0681378	0.0415162	TRINITY_GG_27564_c4_g1	1
											GO:0051082	unfolded protein binding	1/176	328/80190	0.514296	0.58738	0.396051	TRINITY_GG_15821_c1_g1	1		GO:0034380	high-density lipoprotein particle assembly	1/207	8/79652	0.0206032	0.0681378	0.0415162	TRINITY_GG_27564_c4_g1	1
											GO:0051287	NAD binding	1/176	342/80190	0.52907	0.60109	0.405295	TRINITY_GG_111555_c59_g1	1		GO:0038108	negative regulation of appetite by leptin-mediated signaling pathway	1/207	8/79652	0.0206032	0.0681378	0.0415162	TRINITY_GG_18353_c2_g1	1
											GO:0004190	aspartic-type endopeptidase activity	1/176	351/80190	0.538331	0.608426	0.410241	TRINITY_DN167868_c2_g1	1		GO:0071688	striated muscle myosin thick filament assembly	1/207	8/79652	0.0206032	0.0681378	0.0415162	TRINITY_DN165179_c1_g1	1
											GO:0003743	translation initiation factor activity	1/176	384/80190	0.570764	0.641002	0.432206	TRINITY_GG_189577_c1_g1	1		GO:0072321	chaperone-mediated protein transport	1/207	8/79652	0.0206032	0.0681378	0.0415162	TRINITY_GG_74074_c8_g1	1
											GO:0000977	RNA polymerase II regulatory region sequence-specific DNA binding	1/176	396/80190	0.581987	0.644343	0.434459	TRINITY_DN164516_c0_g1	1		GO:0001561	fatty acid alpha-oxidation	1/207	9/79652	0.0231487	0.0729106	0.0444243	TRINITY_GG_180660_c3_g1	1
											GO:0004252	serine-type endopeptidase activity	1/176	532/80190	0.690501	0.758379	0.511349	TRINITY_GG_181978_c1_g1	1		GO:0010566	regulation of ketone biosynthetic process	1/207	9/79652	0.0231487	0.0729106	0.0444243	TRINITY_GG_50648_c2_g1	1
											GO:0042802	identical protein binding	1/176	546/80190	0.699939	0.76325	0.514634	TRINITY_GG_187517_c2_g1	1		GO:0023019	signal transduction involved in regulation of gene expression	1/207	9/79652	0.0231487	0.0729106	0.0444243	TRINITY_DN154223_c1_g2	1
											GO:0003735	structural constituent of ribosome	1/176	617/80190	0.743573	0.806777	0.543982	TRINITY_GG_26102_c23_g1	1		GO:0072205	metanephric collecting duct development	1/207	9/79652	0.0231487	0.0729106	0.0444243	TRINITY_GG_82524_c2_g1	1
											GO:0016874	ligase activity	1/176	757/80190	0.811975	0.87227	0.588142	TRINITY_DN138261_c0_g1	1		GO:0019254	carnitine metabolic process, CoA-linked	1/207	10/79652	0.0256877	0.0798214	0.0486351	TRINITY_GG_150845_c3_g1	1
											GO:0004222	metalloendopeptidase activity	1/176	808/80190	0.832092	0.889478	0.599745	TRINITY_GG_158548_c11_g1	1		GO:0042307	positive regulation of protein import into nucleus	1/207	10/79652	0.0256877	0.0798214	0.0486351	TRINITY_DN162563_c3_g1	1
											GO:0003924	GTPase activity	1/176	878/80190	0.856264	0.91083	0.614142	TRINITY_DN163916_c5_g4	1		GO:0006452	translational frameshifting	1/207	11/79652	0.02822	0.0832221	0.0507071	TRINITY_GG_189577_c1_g1	1
											GO:0004672	protein kinase activity	1/176	1015/80190	0.894008	0.94634	0.638085	TRINITY_GG_78402_c3_g1	1		GO:0045901	positive regulation of translational elongation	1/207	11/79652	0.02822	0.0832221	0.0507071	TRINITY_GG_189577_c1_g1	1
											GO:0046982	protein heterodimerization activity	1/176	1044/80190	0.900634	0.948726	0.639694	TRINITY_GG_90058_c17_g1	1		GO:0045905	positive regulation of translational termination	1/207	11/79652	0.02822	0.0832221	0.0507071	TRINITY_GG_189577_c1_g1	1
											GO:0004842	ubiquitin-protein transferase activity	1/176	1234/80190	0.934939	0.974677	0.657192	TRINITY_DN138261_c0_g1	1		GO:0045921	positive regulation of exocytosis	1/207	11/79652	0.02822	0.0832221	0.0507071	TRINITY_DN163916_c5_g4	1
											GO:0016706	oxidoreductase activity, acting on paired donors, with incorporation or reduction of molecular oxygen, 2-oxoglutarate as one donor, and incorporation of one atom each of oxygen into both donors	1/176	1261/80190	0.938744	0.974677	0.657192	TRINITY_DN153297_c0_g2	1		GO:0071340	skeletal muscle acetylcholine-gated channel clustering	1/207	11/79652	0.02822	0.0832221	0.0507071	TRINITY_GG_15821_c1_g1	1
											GO:0016740	transferase activity	1/176	1511/80190	0.964974	0.987733	0.665995	TRINITY_GG_181978_c1_g1	1		GO:0086100	endothelin receptor signaling pathway	1/207	11/79652	0.02822	0.0832221	0.0507071	TRINITY_DN157154_c7_g1	1
											GO:0008168	methyltransferase activity	1/176	1609/80190	0.97188	0.988676	0.666631	TRINITY_GG_157801_c22_g1	1		GO:0033211	adiponectin-activated signaling pathway	1/207	12/79652	0.0307458	0.0884182	0.0538731	TRINITY_GG_135512_c7_g1	1
											GO:0004674	protein serine/threonine kinase activity	1/176	1862/80190	0.984069	0.988676	0.666631	TRINITY_GG_98019_c72_g1	1		GO:0045039	protein import into mitochondrial inner membrane	1/207	12/79652	0.0307458	0.0884182	0.0538731	TRINITY_GG_74074_c8_g1	1
																					GO:0045070	positive regulation of viral genome replication	1/207	12/79652	0.0307458	0.0884182	0.0538731	TRINITY_GG_133368_c68_g1	1
RS_BS group
cellular component	ID	Description	GeneRatio	BgRatio	pvalue	p.adjust	qvalue	geneID	Count	molecular function	ID	Description	GeneRatio	BgRatio	pvalue	p.adjust	qvalue	geneID	Count	biological process	ID	Description	GeneRatio	BgRatio	pvalue	p.adjust	qvalue	geneID	Count
	GO:0016020	membrane	11/108	7166/74137	0.474497	0.544469	0.420776	TRINITY_GG_163897_c0_g1/TRINITY_GG_68586_c3_g1/TRINITY_DN160804_c0_g1/TRINITY_GG_93899_c30_g1/TRINITY_GG_132636_c4_g1/TRINITY_GG_144400_c19_g1/TRINITY_GG_186166_c0_g1/TRINITY_DN158644_c0_g1/TRINITY_GG_185923_c0_g1/TRINITY_GG_171562_c1_g1/TRINITY_GG_89264_c90_g1	11		GO:0046872	metal ion binding	13/108	6558/80190	0.102898	0.173308	0.125936	TRINITY_GG_163448_c1_g1/TRINITY_GG_163435_c1_g1/TRINITY_GG_93899_c19_g1/TRINITY_GG_98757_c0_g1/TRINITY_DN160804_c0_g1/TRINITY_GG_74074_c8_g1/TRINITY_DN157437_c3_g3/TRINITY_GG_139384_c0_g1/TRINITY_GG_180196_c9_g1/TRINITY_GG_5319_c2_g1/TRINITY_GG_74233_c97_g1/TRINITY_DN154946_c4_g1/TRINITY_GG_18619_c30_g1	13		GO:0055114	oxidation-reduction process	11/115	4006/79652	0.0304367	0.11392	0.0717606	TRINITY_DN162538_c5_g1/TRINITY_GG_98757_c0_g1/TRINITY_GG_76591_c115_g1/TRINITY_GG_142711_c33_g1/TRINITY_DN137030_c0_g1/TRINITY_GG_190070_c8_g1/TRINITY_GG_132409_c0_g1/TRINITY_DN160036_c0_g1/TRINITY_GG_80514_c1_g1/TRINITY_DN154946_c4_g1/TRINITY_GG_93273_c24_g1	11
	GO:0005887	integral component of plasma membrane	10/108	3788/74137	0.0498543	0.187547	0.14494	TRINITY_GG_163448_c1_g1/TRINITY_GG_163435_c1_g1/TRINITY_GG_95460_c39_g1/TRINITY_GG_46708_c6_g1/TRINITY_GG_93899_c19_g1/TRINITY_DN160804_c0_g1/TRINITY_GG_185138_c0_g1/TRINITY_DN144870_c0_g1/TRINITY_GG_21552_c29_g1/TRINITY_GG_79085_c2_g1	10		GO:0003677	DNA binding	8/108	5033/80190	0.367147	0.444592	0.323065	TRINITY_GG_71872_c57_g1/TRINITY_GG_182813_c4_g1/TRINITY_GG_170406_c0_g1/TRINITY_DN158633_c2_g1/TRINITY_GG_62761_c0_g1/TRINITY_GG_180322_c3_g1/TRINITY_GG_2328_c0_g1/TRINITY_GG_18619_c30_g1	8		GO:0032438	melanosome organization	9/115	50/79652	4.71864e-17	1.19853e-14	7.54982e-15	TRINITY_DN162538_c5_g1/TRINITY_GG_163448_c1_g1/TRINITY_GG_163435_c1_g1/TRINITY_GG_93899_c19_g1/TRINITY_GG_98757_c0_g1/TRINITY_DN160804_c0_g1/TRINITY_GG_142711_c33_g1/TRINITY_GG_93899_c30_g1/TRINITY_GG_132409_c0_g1	9
	GO:0005622	intracellular	8/108	4290/74137	0.287656	0.398681	0.308108	TRINITY_GG_186166_c0_g1/TRINITY_DN158644_c0_g1/TRINITY_GG_139384_c0_g1/TRINITY_GG_140202_c1_g1/TRINITY_GG_185923_c0_g1/TRINITY_GG_94876_c12_g1/TRINITY_GG_15076_c47_g1/TRINITY_GG_46377_c2_g1	8		GO:0008270	zinc ion binding	8/108	7371/80190	0.786282	0.812492	0.590402	TRINITY_GG_50648_c2_g1/TRINITY_GG_76591_c115_g1/TRINITY_GG_96720_c119_g1/TRINITY_DN158633_c2_g1/TRINITY_GG_66291_c0_g1/TRINITY_GG_31760_c1_g1/TRINITY_GG_89264_c90_g1/TRINITY_GG_46377_c2_g1	8		GO:0042438	melanin biosynthetic process	5/115	15/79652	1.70548e-11	2.16597e-09	1.36439e-09	TRINITY_DN162538_c5_g1/TRINITY_GG_98757_c0_g1/TRINITY_DN154339_c0_g1/TRINITY_GG_142711_c33_g1/TRINITY_GG_132409_c0_g1	5
	GO:0005576	extracellular region	6/108	1334/74137	0.013627	0.103945	0.0803307	TRINITY_GG_57821_c1_g1/TRINITY_DN166467_c1_g1/TRINITY_GG_93860_c34_g2/TRINITY_GG_146432_c0_g1/TRINITY_GG_143343_c11_g1/TRINITY_GG_130322_c0_g1	6		GO:0005525	GTP binding	7/108	2135/80190	0.0256787	0.14215	0.103294	TRINITY_GG_186166_c0_g1/TRINITY_DN158644_c0_g1/TRINITY_GG_140202_c1_g1/TRINITY_GG_185923_c0_g1/TRINITY_GG_94876_c12_g1/TRINITY_GG_15076_c47_g1/TRINITY_GG_95383_c88_g1	7		GO:0048069	eye pigmentation	5/115	22/79652	1.48357e-10	1.25609e-08	7.9124e-09	TRINITY_GG_163448_c1_g1/TRINITY_GG_163435_c1_g1/TRINITY_GG_93899_c19_g1/TRINITY_DN160804_c0_g1/TRINITY_GG_93899_c30_g1	5
	GO:0005829	cytosol	6/108	3132/74137	0.306064	0.416881	0.322173	TRINITY_GG_58710_c1_g1/TRINITY_GG_50648_c2_g1/TRINITY_GG_55122_c0_g1/TRINITY_GG_4767_c2_g1/TRINITY_GG_62527_c0_g1/TRINITY_GG_95383_c88_g1	6		GO:0003779	actin binding	6/108	1900/80190	0.0438946	0.155284	0.112838	TRINITY_GG_58710_c1_g1/TRINITY_GG_189137_c3_g1/TRINITY_GG_96720_c119_g1/TRINITY_GG_166461_c9_g1/TRINITY_GG_23732_c2_g1/TRINITY_GG_131421_c0_g1	6		GO:0007264	small GTPase mediated signal transduction	5/115	1487/79652	0.064932	0.142567	0.0898061	TRINITY_GG_186166_c0_g1/TRINITY_DN158644_c0_g1/TRINITY_GG_140202_c1_g1/TRINITY_GG_185923_c0_g1/TRINITY_GG_15076_c47_g1	5
	GO:0042470	melanosome	5/108	69/74137	6.23376e-08	2.46233e-06	1.90294e-06	TRINITY_GG_163448_c1_g1/TRINITY_GG_163435_c1_g1/TRINITY_GG_93899_c19_g1/TRINITY_DN160804_c0_g1/TRINITY_DN158633_c2_g1	5		GO:0005509	calcium ion binding	5/108	4060/80190	0.643638	0.712599	0.517814	TRINITY_DN167703_c1_g4/TRINITY_GG_94876_c12_g1/TRINITY_GG_125814_c0_g1/TRINITY_GG_130322_c0_g1/TRINITY_GG_51063_c1_g1	5		GO:0006355	regulation of transcription, DNA-templated	5/115	4092/79652	0.709566	0.738647	0.465289	TRINITY_DN158633_c2_g1/TRINITY_GG_62716_c54_g1/TRINITY_DN165586_c3_g1/TRINITY_GG_2328_c0_g1/TRINITY_DN154076_c0_g1	5
	GO:0005886	plasma membrane	5/108	4396/74137	0.774081	0.802519	0.620201	TRINITY_GG_58710_c1_g1/TRINITY_GG_129927_c2_g1/TRINITY_GG_4767_c2_g1/TRINITY_GG_93273_c24_g1/TRINITY_GG_51063_c1_g1	5		GO:0005507	copper ion binding	4/108	186/80190	0.000124392	0.00964035	0.00700521	TRINITY_GG_163897_c0_g1/TRINITY_DN162538_c5_g1/TRINITY_GG_142711_c33_g1/TRINITY_GG_132409_c0_g1	4		GO:0007275	multicellular organism development	4/115	848/79652	0.0349495	0.115288	0.0726223	TRINITY_GG_120746_c64_g1/TRINITY_GG_62716_c54_g1/TRINITY_DN165586_c3_g1/TRINITY_DN154076_c0_g1	4
	GO:0033162	melanosome membrane	4/108	10/74137	8.8816e-10	7.01646e-08	5.42245e-08	TRINITY_DN162538_c5_g1/TRINITY_GG_98757_c0_g1/TRINITY_GG_142711_c33_g1/TRINITY_GG_132409_c0_g1	4		GO:0016716	oxidoreductase activity, acting on paired donors, with incorporation or reduction of molecular oxygen, another compound as one donor, and incorporation of one atom of oxygen	3/108	4/80190	9.49297e-09	1.47141e-06	1.06921e-06	TRINITY_DN162538_c5_g1/TRINITY_GG_142711_c33_g1/TRINITY_GG_132409_c0_g1	3		GO:0007155	cell adhesion	4/115	1220/79652	0.100945	0.175145	0.110327	TRINITY_GG_58710_c1_g1/TRINITY_GG_114871_c4_g1/TRINITY_GG_159873_c0_g1/TRINITY_GG_130322_c0_g1	4
	GO:0016459	myosin complex	3/108	710/74137	0.0856959	0.230488	0.178126	TRINITY_GG_96720_c119_g1/TRINITY_GG_23732_c2_g1/TRINITY_GG_131421_c0_g1	3		GO:0020037	heme binding	3/108	479/80190	0.0272644	0.14267	0.103672	TRINITY_GG_5319_c2_g1/TRINITY_GG_80514_c1_g1/TRINITY_GG_93273_c24_g1	3		GO:0055010	ventricular cardiac muscle tissue morphogenesis	3/115	35/79652	1.8551e-05	0.00117799	0.000742039	TRINITY_GG_3614_c11_g1/TRINITY_GG_189137_c3_g1/TRINITY_DN164817_c2_g3	3
	GO:0005739	mitochondrion	3/108	1661/74137	0.436737	0.52276	0.403999	TRINITY_GG_150845_c3_g1/TRINITY_GG_66291_c0_g1/TRINITY_GG_75588_c0_g1	3		GO:0003774	motor activity	3/108	780/80190	0.0887981	0.170712	0.124049	TRINITY_GG_96720_c119_g1/TRINITY_GG_23732_c2_g1/TRINITY_GG_131421_c0_g1	3		GO:0006508	proteolysis	3/115	2231/79652	0.628251	0.667681	0.420586	TRINITY_GG_96720_c119_g1/TRINITY_GG_113167_c31_g1/TRINITY_GG_89264_c90_g1	3
	GO:0005736	DNA-directed RNA polymerase I complex	2/108	33/74137	0.00107785	0.0283834	0.0219352	TRINITY_GG_182813_c4_g1/TRINITY_GG_171824_c5_g1	2		GO:0051015	actin filament binding	3/108	857/80190	0.109657	0.173308	0.125936	TRINITY_GG_37347_c5_g1/TRINITY_GG_71872_c57_g1/TRINITY_GG_96720_c119_g1	3		GO:0007165	signal transduction	3/115	2482/79652	0.698984	0.730625	0.460236	TRINITY_GG_114871_c4_g1/TRINITY_GG_75989_c0_g1/TRINITY_GG_4767_c2_g1	3
	GO:0005861	troponin complex	2/108	66/74137	0.0042438	0.0838151	0.0647738	TRINITY_GG_128059_c3_g1/TRINITY_GG_189137_c3_g1	2		GO:0005102	receptor binding	3/108	950/80190	0.137088	0.202367	0.147051	TRINITY_GG_57821_c1_g1/TRINITY_DN166467_c1_g1/TRINITY_DN144870_c0_g1	3		GO:0003210	cardiac atrium formation	2/115	12/79652	0.000135099	0.00686301	0.00432316	TRINITY_GG_3614_c11_g1/TRINITY_DN164817_c2_g3	2
	GO:0032040	small-subunit processome	2/108	176/74137	0.0274719	0.15502	0.119802	TRINITY_GG_40030_c0_g1/TRINITY_GG_147585_c0_g1	2		GO:0005515	protein binding	3/108	1355/80190	0.275615	0.341763	0.248344	TRINITY_GG_132636_c4_g1/TRINITY_GG_139384_c0_g1/TRINITY_GG_121410_c0_g1	3		GO:0003211	cardiac ventricle formation	2/115	15/79652	0.000214321	0.00907293	0.00571523	TRINITY_GG_3614_c11_g1/TRINITY_DN164817_c2_g3	2
	GO:0000786	nucleosome	2/108	253/74137	0.0529329	0.190077	0.146895	TRINITY_GG_71872_c57_g1/TRINITY_GG_62761_c0_g1	2		GO:0043565	sequence-specific DNA binding	3/108	2064/80190	0.528279	0.606543	0.440747	TRINITY_GG_62716_c54_g1/TRINITY_DN165586_c3_g1/TRINITY_DN154076_c0_g1	3		GO:0009755	hormone-mediated signaling pathway	2/115	30/79652	0.000875416	0.0317651	0.0200095	TRINITY_GG_57821_c1_g1/TRINITY_DN166467_c1_g1	2
	GO:0030018	Z disc	2/108	420/74137	0.125352	0.262133	0.202581	TRINITY_GG_71872_c57_g1/TRINITY_GG_125814_c0_g1	2		GO:0001054	RNA polymerase I activity	2/108	33/80190	0.000923325	0.0477051	0.0346652	TRINITY_GG_182813_c4_g1/TRINITY_GG_171824_c5_g1	2		GO:0050935	iridophore differentiation	2/115	46/79652	0.00205171	0.0610763	0.0384733	TRINITY_GG_98757_c0_g1/TRINITY_DN154339_c0_g1	2
	GO:0005743	mitochondrial inner membrane	2/108	487/74137	0.158682	0.284906	0.220181	TRINITY_GG_50648_c2_g1/TRINITY_GG_74074_c8_g1	2		GO:0004623	phospholipase A2 activity	2/108	57/80190	0.00273277	0.0694919	0.0504967	TRINITY_GG_93860_c34_g2/TRINITY_GG_74233_c97_g1	2		GO:0003009	skeletal muscle contraction	2/115	48/79652	0.00223186	0.0610763	0.0384733	TRINITY_GG_128059_c3_g1/TRINITY_GG_139384_c0_g1	2
	GO:0005578	proteinaceous extracellular matrix	2/108	921/74137	0.388702	0.48984	0.378558	TRINITY_GG_114871_c4_g1/TRINITY_GG_133844_c60_g1	2		GO:0004003	ATP-dependent DNA helicase activity	2/108	99/80190	0.00800653	0.0856143	0.0622121	TRINITY_GG_180322_c3_g1/TRINITY_GG_18619_c30_g1	2		GO:0030150	protein import into mitochondrial matrix	2/115	66/79652	0.00417284	0.0686617	0.0432515	TRINITY_GG_120746_c64_g1/TRINITY_GG_66291_c0_g1	2
	GO:0005856	cytoskeleton	2/108	1096/74137	0.475549	0.544469	0.420776	TRINITY_GG_58710_c1_g1/TRINITY_GG_166461_c9_g1	2		GO:0000062	fatty-acyl-CoA binding	2/108	123/80190	0.0121272	0.098812	0.0718022	TRINITY_GG_50688_c0_g1/TRINITY_GG_150845_c3_g1	2		GO:0002027	regulation of heart rate	2/115	67/79652	0.0042972	0.0686617	0.0432515	TRINITY_GG_3614_c11_g1/TRINITY_DN164817_c2_g3	2
	GO:0005789	endoplasmic reticulum membrane	2/108	1198/74137	0.522674	0.57349	0.443203	TRINITY_GG_190070_c8_g1/TRINITY_GG_175218_c1_g1	2		GO:0008201	heparin binding	2/108	292/80190	0.0593519	0.158248	0.114991	TRINITY_GG_114871_c4_g1/TRINITY_GG_130322_c0_g1	2		GO:0060548	negative regulation of cell death	2/115	99/79652	0.00914943	0.0858561	0.0540826	TRINITY_GG_114871_c4_g1/TRINITY_GG_133844_c60_g1	2
	GO:0005654	nucleoplasm	2/108	1499/74137	0.644618	0.6976	0.539118	TRINITY_GG_62527_c0_g1/TRINITY_GG_110186_c20_g1	2		GO:0008565	protein transporter activity	2/108	301/80190	0.0625902	0.158248	0.114991	TRINITY_GG_74074_c8_g1/TRINITY_GG_62527_c0_g1	2		GO:0006303	double-strand break repair via nonhomologous end joining	2/115	100/79652	0.00932741	0.0858561	0.0540826	TRINITY_GG_170406_c0_g1/TRINITY_GG_180322_c3_g1	2
	GO:0005615	extracellular space	2/108	2002/74137	0.792361	0.802519	0.620201	TRINITY_DN149082_c0_g2/TRINITY_GG_133844_c60_g1	2		GO:0008233	peptidase activity	2/108	307/80190	0.0647819	0.158248	0.114991	TRINITY_DN147708_c0_g1/TRINITY_GG_36407_c8_g1	2		GO:0006941	striated muscle contraction	2/115	122/79652	0.0136251	0.0910728	0.0573687	TRINITY_GG_71872_c57_g1/TRINITY_GG_189137_c3_g1	2
	GO:0005958	DNA-dependent protein kinase-DNA ligase 4 complex	1/108	6/74137	0.0087091	0.101782	0.0786588	TRINITY_GG_170406_c0_g1	1		GO:0050660	flavin adenine dinucleotide binding	2/108	307/80190	0.0647819	0.158248	0.114991	TRINITY_GG_150845_c3_g1/TRINITY_DN137030_c0_g1	2		GO:0060218	hematopoietic stem cell differentiation	2/115	164/79652	0.0237265	0.104464	0.065804	TRINITY_GG_189137_c3_g1/TRINITY_GG_133844_c60_g1	2
	GO:0032591	dendritic spine membrane	1/108	7/74137	0.0101533	0.101782	0.0786588	TRINITY_GG_179400_c7_g1	1		GO:0005215	transporter activity	2/108	383/80190	0.0945806	0.171148	0.124366	TRINITY_DN154339_c0_g1/TRINITY_GG_73542_c46_g3	2		GO:0051607	defense response to virus	2/115	175/79652	0.0267518	0.107479	0.0677032	TRINITY_GG_173371_c1_g1/TRINITY_GG_54868_c13_g1	2
	GO:0042719	mitochondrial intermembrane space protein transporter complex	1/108	7/74137	0.0101533	0.101782	0.0786588	TRINITY_GG_74074_c8_g1	1		GO:0005506	iron ion binding	2/108	607/80190	0.197215	0.259054	0.188243	TRINITY_GG_80514_c1_g1/TRINITY_GG_93273_c24_g1	2		GO:0032508	DNA duplex unwinding	2/115	199/79652	0.0338551	0.11392	0.0717606	TRINITY_GG_180322_c3_g1/TRINITY_GG_18619_c30_g1	2
	GO:0000408	EKC/KEOPS complex	1/108	8/74137	0.0115954	0.101782	0.0786588	TRINITY_GG_180196_c9_g1	1		GO:0016491	oxidoreductase activity	2/108	619/80190	0.20308	0.264516	0.192212	TRINITY_DN160036_c0_g1/TRINITY_DN154946_c4_g1	2		GO:0007219	Notch signaling pathway	2/115	242/79652	0.0481613	0.122821	0.0773675	TRINITY_GG_68586_c3_g1/TRINITY_GG_133844_c60_g1	2
	GO:0005879	axonemal microtubule	1/108	8/74137	0.0115954	0.101782	0.0786588	TRINITY_GG_73542_c46_g3	1		GO:0016787	hydrolase activity	2/108	981/80190	0.381443	0.454645	0.33037	TRINITY_GG_58710_c1_g1/TRINITY_GG_180196_c9_g1	2		GO:0008283	cell proliferation	2/115	276/79652	0.0607489	0.139722	0.088014	TRINITY_GG_180322_c3_g1/TRINITY_GG_110186_c20_g1	2
	GO:0032807	DNA ligase IV complex	1/108	10/74137	0.0144734	0.103945	0.0803307	TRINITY_GG_170406_c0_g1	1		GO:0003723	RNA binding	2/108	1840/80190	0.711949	0.762372	0.553982	TRINITY_GG_173371_c1_g1/TRINITY_DN147421_c0_g2	2		GO:0045214	sarcomere organization	2/115	335/79652	0.084854	0.161272	0.101589	TRINITY_GG_71872_c57_g1/TRINITY_GG_189137_c3_g1	2
	GO:0034457	Mpp10 complex	1/108	12/74137	0.017343	0.114175	0.0882365	TRINITY_GG_40030_c0_g1	1		GO:0004674	protein serine/threonine kinase activity	2/108	1862/80190	0.718106	0.762372	0.553982	TRINITY_GG_106539_c61_g1/TRINITY_GG_48227_c38_g1	2		GO:0007267	cell-cell signaling	2/115	367/79652	0.098946	0.175145	0.110327	TRINITY_GG_17287_c3_g1/TRINITY_GG_114871_c4_g1	2
	GO:0043293	apoptosome	1/108	16/74137	0.0230576	0.140119	0.108287	TRINITY_GG_36407_c8_g1	1		GO:0003676	nucleic acid binding	2/108	3321/80190	0.941309	0.947422	0.688449	TRINITY_GG_96720_c119_g1/TRINITY_GG_72168_c81_g1	2		GO:0051216	cartilage development	2/115	395/79652	0.111772	0.183175	0.115386	TRINITY_DN147708_c0_g1/TRINITY_DN165586_c3_g1	2
	GO:0005732	small nucleolar ribonucleoprotein complex	1/108	21/74137	0.0301545	0.155865	0.120456	TRINITY_GG_40030_c0_g1	1		GO:0008398	sterol 14-demethylase activity	1/108	2/80190	0.00269181	0.0694919	0.0504967	TRINITY_GG_93273_c24_g1	1		GO:0007519	skeletal muscle tissue development	2/115	426/79652	0.126443	0.203269	0.128043	TRINITY_GG_71872_c57_g1/TRINITY_GG_139384_c0_g1	2
	GO:0070545	PeBoW complex	1/108	22/74137	0.0315677	0.155865	0.120456	TRINITY_GG_110186_c20_g1	1		GO:0004097	catechol oxidase activity	1/108	3/80190	0.00403502	0.0694919	0.0504967	TRINITY_GG_98757_c0_g1	1		GO:0007156	homophilic cell adhesion via plasma membrane adhesion molecules	2/115	929/79652	0.388512	0.456862	0.287787	TRINITY_DN144870_c0_g1/TRINITY_GG_51063_c1_g1	2
	GO:0014802	terminal cisterna	1/108	25/74137	0.0357952	0.166342	0.128552	TRINITY_GG_125814_c0_g1	1		GO:0004503	monophenol monooxygenase activity	1/108	3/80190	0.00403502	0.0694919	0.0504967	TRINITY_GG_98757_c0_g1	1		GO:0016310	phosphorylation	2/115	1292/79652	0.55855	0.611516	0.385207	TRINITY_GG_117554_c38_g1/TRINITY_DN159764_c1_g1	2
	GO:0030870	Mre11 complex	1/108	28/74137	0.0400044	0.175575	0.135687	TRINITY_GG_180322_c3_g1	1		GO:0019201	nucleotide kinase activity	1/108	3/80190	0.00403502	0.0694919	0.0504967	TRINITY_GG_69169_c0_g1	1		GO:0007186	G-protein coupled receptor signaling pathway	2/115	1379/79652	0.594091	0.636705	0.401074	TRINITY_DN149082_c0_g2/TRINITY_GG_120760_c2_g1	2
	GO:0005921	gap junction	1/108	31/74137	0.0441953	0.180074	0.139164	TRINITY_GG_17287_c3_g1	1		GO:0046403	polynucleotide 3'-phosphatase activity	1/108	3/80190	0.00403502	0.0694919	0.0504967	TRINITY_GG_69169_c0_g1	1		GO:0008152	metabolic process	2/115	1781/79652	0.730745	0.757588	0.477221	TRINITY_GG_50688_c0_g1/TRINITY_GG_90058_c72_g1	2
	GO:0005744	mitochondrial inner membrane presequence translocase complex	1/108	32/74137	0.0455883	0.180074	0.139164	TRINITY_GG_120746_c64_g1	1		GO:0061711	N(6)-L-threonylcarbamoyladenine synthase	1/108	4/80190	0.00537643	0.0833347	0.0605556	TRINITY_GG_180196_c9_g1	1		GO:0043547	positive regulation of GTPase activity	2/115	2173/79652	0.824658	0.844609	0.532037	TRINITY_GG_75989_c0_g1/TRINITY_DN149082_c0_g2	2
	GO:0031305	integral component of mitochondrial inner membrane	1/108	50/74137	0.0703205	0.230488	0.178126	TRINITY_GG_120746_c64_g1	1		GO:0061697	protein-glutaryllysine deglutarylase activity	1/108	5/80190	0.00671606	0.0856143	0.0622121	TRINITY_GG_50648_c2_g1	1		GO:0006468	protein phosphorylation	2/115	2802/79652	0.915655	0.920113	0.579599	TRINITY_GG_71872_c57_g1/TRINITY_GG_106539_c61_g1	2
	GO:0005665	DNA-directed RNA polymerase II, core complex	1/108	51/74137	0.0716757	0.230488	0.178126	TRINITY_GG_171824_c5_g1	1		GO:0036054	protein-malonyllysine demalonylase activity	1/108	6/80190	0.0080539	0.0856143	0.0622121	TRINITY_GG_50648_c2_g1	1		GO:0033488	cholesterol biosynthetic process via 24,25-dihydrolanosterol	1/115	2/79652	0.00288549	0.0610763	0.0384733	TRINITY_GG_93273_c24_g1	1
	GO:0035861	site of double-strand break	1/108	59/74137	0.0824474	0.230488	0.178126	TRINITY_GG_180322_c3_g1	1		GO:0036055	protein-succinyllysine desuccinylase activity	1/108	6/80190	0.0080539	0.0856143	0.0622121	TRINITY_GG_50648_c2_g1	1		GO:1904506	negative regulation of telomere maintenance in response to DNA damage	1/115	2/79652	0.00288549	0.0610763	0.0384733	TRINITY_GG_18619_c30_g1	1
	GO:0005763	mitochondrial small ribosomal subunit	1/108	60/74137	0.0837851	0.230488	0.178126	TRINITY_DN157130_c4_g1	1		GO:0001604	urotensin II receptor activity	1/108	7/80190	0.00938995	0.0856143	0.0622121	TRINITY_GG_120760_c2_g1	1		GO:1904535	positive regulation of telomeric loop disassembly	1/115	2/79652	0.00288549	0.0610763	0.0384733	TRINITY_GG_18619_c30_g1	1
	GO:0005773	vacuole	1/108	60/74137	0.0837851	0.230488	0.178126	TRINITY_GG_31760_c1_g1	1		GO:0004466	long-chain-acyl-CoA dehydrogenase activity	1/108	7/80190	0.00938995	0.0856143	0.0622121	TRINITY_GG_150845_c3_g1	1		GO:0006585	dopamine biosynthetic process from tyrosine	1/115	3/79652	0.00432515	0.0686617	0.0432515	TRINITY_GG_98757_c0_g1	1
	GO:0030686	90S preribosome	1/108	62/74137	0.0864547	0.230488	0.178126	TRINITY_GG_147585_c0_g1	1		GO:0046404	ATP-dependent polydeoxyribonucleotide 5'-hydroxyl-kinase activity	1/108	7/80190	0.00938995	0.0856143	0.0622121	TRINITY_GG_69169_c0_g1	1		GO:0098504	DNA 3' dephosphorylation involved in DNA repair	1/115	3/79652	0.00432515	0.0686617	0.0432515	TRINITY_GG_69169_c0_g1	1
	GO:0008023	transcription elongation factor complex	1/108	63/74137	0.0877867	0.230488	0.178126	TRINITY_GG_117461_c13_g1	1		GO:0034979	NAD-dependent protein deacetylase activity	1/108	9/80190	0.0120567	0.098812	0.0718022	TRINITY_GG_50648_c2_g1	1		GO:1902990	mitotic telomere maintenance via semi-conservative replication	1/115	4/79652	0.00576274	0.0813186	0.0512243	TRINITY_GG_18619_c30_g1	1
	GO:0005885	Arp2/3 protein complex	1/108	65/74137	0.0904448	0.230488	0.178126	TRINITY_GG_37347_c5_g1	1		GO:0004904	interferon receptor activity	1/108	10/80190	0.0133874	0.098812	0.0718022	TRINITY_GG_54868_c13_g1	1		GO:1904430	negative regulation of t-circle formation	1/115	4/79652	0.00576274	0.0813186	0.0512243	TRINITY_GG_18619_c30_g1	1
	GO:0030992	intraciliary transport particle B	1/108	72/74137	0.0996878	0.244928	0.189285	TRINITY_GG_73542_c46_g3	1		GO:0022832	voltage-gated channel activity	1/108	10/80190	0.0133874	0.098812	0.0718022	TRINITY_GG_17287_c3_g1	1		GO:0010749	regulation of nitric oxide mediated signal transduction	1/115	5/79652	0.00719827	0.0831073	0.052351	TRINITY_GG_189137_c3_g1	1
	GO:0005666	DNA-directed RNA polymerase III complex	1/108	74/74137	0.102312	0.244928	0.189285	TRINITY_GG_171824_c5_g1	1		GO:0004792	thiosulfate sulfurtransferase activity	1/108	14/80190	0.0186925	0.122476	0.0889977	TRINITY_GG_81988_c0_g1	1		GO:0036047	peptidyl-lysine demalonylation	1/115	5/79652	0.00719827	0.0831073	0.052351	TRINITY_GG_50648_c2_g1	1
	GO:0032281	AMPA glutamate receptor complex	1/108	82/74137	0.112731	0.261934	0.202427	TRINITY_GG_179400_c7_g1	1		GO:0004301	epoxide hydrolase activity	1/108	15/80190	0.0200144	0.122476	0.0889977	TRINITY_GG_25722_c1_g1	1		GO:0036049	peptidyl-lysine desuccinylation	1/115	5/79652	0.00719827	0.0831073	0.052351	TRINITY_GG_50648_c2_g1	1
	GO:0030864	cortical actin cytoskeleton	1/108	85/74137	0.116607	0.262133	0.202581	TRINITY_GG_4767_c2_g1	1		GO:0004800	thyroxine 5'-deiodinase activity	1/108	15/80190	0.0200144	0.122476	0.0889977	TRINITY_GG_190070_c8_g1	1		GO:0061699	peptidyl-lysine deglutarylation	1/115	5/79652	0.00719827	0.0831073	0.052351	TRINITY_GG_50648_c2_g1	1
	GO:0005790	smooth endoplasmic reticulum	1/108	90/74137	0.123031	0.262133	0.202581	TRINITY_GG_125814_c0_g1	1		GO:0016401	palmitoyl-CoA oxidase activity	1/108	15/80190	0.0200144	0.122476	0.0889977	TRINITY_GG_150845_c3_g1	1		GO:0042758	long-chain fatty acid catabolic process	1/115	6/79652	0.00863175	0.0858561	0.0540826	TRINITY_GG_150845_c3_g1	1
	GO:0030687	preribosome, large subunit precursor	1/108	95/74137	0.129408	0.262133	0.202581	TRINITY_GG_110186_c20_g1	1		GO:0004144	diacylglycerol O-acyltransferase activity	1/108	16/80190	0.0213345	0.122476	0.0889977	TRINITY_GG_175218_c1_g1	1		GO:0050938	regulation of xanthophore differentiation	1/115	6/79652	0.00863175	0.0858561	0.0540826	TRINITY_DN165586_c3_g1	1
	GO:0034704	calcium channel complex	1/108	95/74137	0.129408	0.262133	0.202581	TRINITY_GG_125814_c0_g1	1		GO:0070182	DNA polymerase binding	1/108	16/80190	0.0213345	0.122476	0.0889977	TRINITY_GG_18619_c30_g1	1		GO:1902354	blood vessel endothelial cell delamination involved in blood vessel lumen ensheathment	1/115	7/79652	0.0100632	0.0858561	0.0540826	TRINITY_GG_51063_c1_g1	1
	GO:0005758	mitochondrial intermembrane space	1/108	101/74137	0.136999	0.270574	0.209104	TRINITY_GG_50648_c2_g1	1		GO:0010314	phosphatidylinositol-5-phosphate binding	1/108	22/80190	0.0292181	0.14267	0.103672	TRINITY_GG_4767_c2_g1	1		GO:1902355	endothelial tube lumen extension involved in blood vessel lumen ensheathment	1/115	7/79652	0.0100632	0.0858561	0.0540826	TRINITY_GG_51063_c1_g1	1
	GO:0031514	motile cilium	1/108	109/74137	0.14702	0.281215	0.217328	TRINITY_GG_73542_c46_g3	1		GO:0055077	gap junction hemi-channel activity	1/108	23/80190	0.0305259	0.14267	0.103672	TRINITY_GG_17287_c3_g1	1		GO:0009789	positive regulation of abscisic acid-activated signaling pathway	1/115	8/79652	0.0114925	0.0858561	0.0540826	TRINITY_GG_4767_c2_g1	1
	GO:0005859	muscle myosin complex	1/108	111/74137	0.149507	0.281215	0.217328	TRINITY_GG_71872_c57_g1	1		GO:0000983	transcription factor activity, RNA polymerase II core promoter sequence-specific DNA binding	1/108	24/80190	0.031832	0.14267	0.103672	TRINITY_DN165586_c3_g1	1		GO:0010453	regulation of cell fate commitment	1/115	8/79652	0.0114925	0.0858561	0.0540826	TRINITY_DN165586_c3_g1	1
	GO:0032587	ruffle membrane	1/108	114/74137	0.153224	0.281504	0.217552	TRINITY_GG_17287_c3_g1	1		GO:0008474	palmitoyl-(protein) hydrolase activity	1/108	24/80190	0.031832	0.14267	0.103672	TRINITY_GG_93187_c165_g1	1		GO:0014813	skeletal muscle satellite cell commitment	1/115	8/79652	0.0114925	0.0858561	0.0540826	TRINITY_DN165586_c3_g1	1
	GO:0016605	PML body	1/108	137/74137	0.181192	0.305042	0.235742	TRINITY_GG_180322_c3_g1	1		GO:0015643	toxic substance binding	1/108	24/80190	0.031832	0.14267	0.103672	TRINITY_GG_125814_c0_g1	1		GO:0048677	axon extension involved in regeneration	1/115	8/79652	0.0114925	0.0858561	0.0540826	TRINITY_GG_159873_c0_g1	1
	GO:0000784	nuclear chromosome, telomeric region	1/108	140/74137	0.184772	0.305042	0.235742	TRINITY_GG_180322_c3_g1	1		GO:0004111	creatine kinase activity	1/108	25/80190	0.0331363	0.14267	0.103672	TRINITY_DN159764_c1_g1	1		GO:0070988	demethylation	1/115	8/79652	0.0114925	0.0858561	0.0540826	TRINITY_GG_93273_c24_g1	1
	GO:0030175	filopodium	1/108	141/74137	0.185962	0.305042	0.235742	TRINITY_GG_58710_c1_g1	1		GO:0008135	translation factor activity, RNA binding	1/108	25/80190	0.0331363	0.14267	0.103672	TRINITY_GG_54028_c0_g1	1		GO:0072321	chaperone-mediated protein transport	1/115	8/79652	0.0114925	0.0858561	0.0540826	TRINITY_GG_74074_c8_g1	1
	GO:0031430	M band	1/108	144/74137	0.189521	0.305042	0.235742	TRINITY_GG_71872_c57_g1	1		GO:0008656	cysteine-type endopeptidase activator activity involved in apoptotic process	1/108	26/80190	0.0344389	0.144271	0.104835	TRINITY_GG_36407_c8_g1	1		GO:0010566	regulation of ketone biosynthetic process	1/115	9/79652	0.0129199	0.0886932	0.0558697	TRINITY_GG_50648_c2_g1	1
	GO:0002116	semaphorin receptor complex	1/108	147/74137	0.193065	0.305042	0.235742	TRINITY_GG_21552_c29_g1	1		GO:0008239	dipeptidyl-peptidase activity	1/108	28/80190	0.0370389	0.15108	0.109783	TRINITY_GG_113167_c31_g1	1		GO:0060415	muscle tissue morphogenesis	1/115	9/79652	0.0129199	0.0886932	0.0558697	TRINITY_DN165586_c3_g1	1
	GO:0005865	striated muscle thin filament	1/108	147/74137	0.193065	0.305042	0.235742	TRINITY_GG_71872_c57_g1	1		GO:0015450	P-P-bond-hydrolysis-driven protein transmembrane transporter activity	1/108	29/80190	0.0383362	0.152362	0.110715	TRINITY_GG_120746_c64_g1	1		GO:0090403	oxidative stress-induced premature senescence	1/115	9/79652	0.0129199	0.0886932	0.0558697	TRINITY_GG_133844_c60_g1	1
	GO:0005643	nuclear pore	1/108	151/74137	0.197766	0.306343	0.236747	TRINITY_GG_62527_c0_g1	1		GO:0019911	structural constituent of myelin sheath	1/108	30/80190	0.0396319	0.153573	0.111595	TRINITY_GG_145618_c8_g1	1		GO:0019254	carnitine metabolic process, CoA-linked	1/115	10/79652	0.0143452	0.0934275	0.058852	TRINITY_GG_150845_c3_g1	1
	GO:0033017	sarcoplasmic reticulum membrane	1/108	157/74137	0.204767	0.311088	0.240414	TRINITY_GG_125814_c0_g1	1		GO:0000014	single-stranded DNA endodeoxyribonuclease activity	1/108	31/80190	0.0409258	0.154719	0.112428	TRINITY_GG_180322_c3_g1	1		GO:0031062	positive regulation of histone methylation	1/115	11/79652	0.0157684	0.096462	0.0607634	TRINITY_DN165586_c3_g1	1
	GO:0005913	cell-cell adherens junction	1/108	168/74137	0.217445	0.324116	0.250483	TRINITY_DN144870_c0_g1	1		GO:0005523	tropomyosin binding	1/108	33/80190	0.0435084	0.155284	0.112838	TRINITY_GG_189137_c3_g1	1		GO:0002084	protein depalmitoylation	1/115	12/79652	0.0171896	0.096462	0.0607634	TRINITY_GG_93187_c165_g1	1
	GO:0045121	membrane raft	1/108	203/74137	0.256467	0.375202	0.289963	TRINITY_GG_145618_c8_g1	1		GO:0001055	RNA polymerase II activity	1/108	35/80190	0.0460842	0.155284	0.112838	TRINITY_GG_171824_c5_g1	1		GO:0043616	keratinocyte proliferation	1/115	12/79652	0.0171896	0.096462	0.0607634	TRINITY_GG_133844_c60_g1	1
	GO:0042383	sarcolemma	1/108	211/74137	0.265112	0.380798	0.294288	TRINITY_GG_125814_c0_g1	1		GO:0003910	DNA ligase (ATP) activity	1/108	35/80190	0.0460842	0.155284	0.112838	TRINITY_GG_170406_c0_g1	1		GO:0045039	protein import into mitochondrial inner membrane	1/115	12/79652	0.0171896	0.096462	0.0607634	TRINITY_GG_74074_c8_g1	1
	GO:0005623	cell	1/108	225/74137	0.280002	0.395003	0.305266	TRINITY_DN159764_c1_g1	1		GO:0015924	mannosyl-oligosaccharide mannosidase activity	1/108	35/80190	0.0460842	0.155284	0.112838	TRINITY_GG_31760_c1_g1	1		GO:0055009	atrial cardiac muscle tissue morphogenesis	1/115	12/79652	0.0171896	0.096462	0.0607634	TRINITY_GG_189137_c3_g1	1
	GO:0016323	basolateral plasma membrane	1/108	267/74137	0.322902	0.432361	0.334136	TRINITY_GG_79085_c2_g1	1		GO:0015266	protein channel activity	1/108	36/80190	0.0473695	0.156218	0.113517	TRINITY_GG_120746_c64_g1	1		GO:0090399	replicative senescence	1/115	12/79652	0.0171896	0.096462	0.0607634	TRINITY_GG_133844_c60_g1	1
	GO:0016324	apical plasma membrane	1/108	279/74137	0.334687	0.440672	0.340559	TRINITY_DN158633_c2_g1	1		GO:0016853	isomerase activity	1/108	38/80190	0.0499349	0.158248	0.114991	TRINITY_GG_50688_c0_g1	1		GO:0033152	immunoglobulin V(D)J recombination	1/115	13/79652	0.0186088	0.096462	0.0607634	TRINITY_GG_170406_c0_g1	1
	GO:0030027	lamellipodium	1/108	313/74137	0.366986	0.475277	0.367303	TRINITY_GG_58710_c1_g1	1		GO:0015254	glycerol channel activity	1/108	42/80190	0.0550453	0.158248	0.114991	TRINITY_GG_79085_c2_g1	1		GO:0034340	response to type I interferon	1/115	13/79652	0.0186088	0.096462	0.0607634	TRINITY_GG_95383_c88_g1	1
	GO:0005759	mitochondrial matrix	1/108	339/74137	0.390632	0.48984	0.378558	TRINITY_GG_50648_c2_g1	1		GO:0051721	protein phosphatase 2A binding	1/108	43/80190	0.0563186	0.158248	0.114991	TRINITY_GG_55122_c0_g1	1		GO:0035988	chondrocyte proliferation	1/115	13/79652	0.0186088	0.096462	0.0607634	TRINITY_GG_108785_c23_g1	1
	GO:0005764	lysosome	1/108	354/74137	0.403874	0.498532	0.385275	TRINITY_GG_93187_c165_g1	1		GO:0008757	S-adenosylmethionine-dependent methyltransferase activity	1/108	45/80190	0.0588602	0.158248	0.114991	TRINITY_GG_90058_c72_g1	1		GO:2000288	positive regulation of myoblast proliferation	1/115	13/79652	0.0186088	0.096462	0.0607634	TRINITY_DN165586_c3_g1	1
	GO:0005923	bicellular tight junction	1/108	379/74137	0.425313	0.516919	0.399484	TRINITY_GG_129927_c2_g1	1		GO:0004812	aminoacyl-tRNA ligase activity	1/108	46/80190	0.0601284	0.158248	0.114991	TRINITY_GG_72168_c81_g1	1		GO:0007129	synapsis	1/115	15/79652	0.0214411	0.100852	0.0635291	TRINITY_GG_180322_c3_g1	1
	GO:0005768	endosome	1/108	421/74137	0.459624	0.541945	0.418825	TRINITY_GG_121410_c0_g1	1		GO:0015250	water channel activity	1/108	47/80190	0.061395	0.158248	0.114991	TRINITY_GG_79085_c2_g1	1		GO:0008635	activation of cysteine-type endopeptidase activity involved in apoptotic process by cytochrome c	1/115	15/79652	0.0214411	0.100852	0.0635291	TRINITY_GG_36407_c8_g1	1
	GO:0019898	extrinsic component of membrane	1/108	457/74137	0.487413	0.545669	0.421703	TRINITY_GG_166461_c9_g1	1		GO:0043531	ADP binding	1/108	49/80190	0.063923	0.158248	0.114991	TRINITY_GG_36407_c8_g1	1		GO:0031444	slow-twitch skeletal muscle fiber contraction	1/115	15/79652	0.0214411	0.100852	0.0635291	TRINITY_GG_96720_c119_g1	1
	GO:0012505	endomembrane system	1/108	461/74137	0.490412	0.545669	0.421703	TRINITY_GG_17287_c3_g1	1		GO:0043021	ribonucleoprotein complex binding	1/108	50/80190	0.0651845	0.158248	0.114991	TRINITY_GG_110186_c20_g1	1		GO:0032876	negative regulation of DNA endoreduplication	1/115	15/79652	0.0214411	0.100852	0.0635291	TRINITY_GG_180322_c3_g1	1
	GO:0030054	cell junction	1/108	748/74137	0.665791	0.710777	0.549301	TRINITY_GG_179400_c7_g1	1		GO:0005351	sugar:proton symporter activity	1/108	52/80190	0.0677024	0.158248	0.114991	TRINITY_GG_88530_c83_g1	1		GO:0042446	hormone biosynthetic process	1/115	15/79652	0.0214411	0.100852	0.0635291	TRINITY_GG_190070_c8_g1	1
	GO:0000139	Golgi membrane	1/108	828/74137	0.702954	0.740444	0.572229	TRINITY_GG_88530_c83_g1	1		GO:0015175	neutral amino acid transmembrane transporter activity	1/108	52/80190	0.0677024	0.158248	0.114991	TRINITY_GG_185138_c0_g1	1		GO:0046849	bone remodeling	1/115	16/79652	0.0228542	0.104464	0.065804	TRINITY_GG_133844_c60_g1	1
	GO:0005730	nucleolus	1/108	1045/74137	0.784385	0.802519	0.620201	TRINITY_GG_147585_c0_g1	1		GO:0070403	NAD+ binding	1/108	52/80190	0.0677024	0.158248	0.114991	TRINITY_GG_50648_c2_g1	1		GO:0002949	tRNA threonylcarbamoyladenosine modification	1/115	17/79652	0.0242652	0.104464	0.065804	TRINITY_GG_180196_c9_g1	1
	GO:0005783	endoplasmic reticulum	1/108	1140/74137	0.81266	0.81266	0.628038	TRINITY_GG_93273_c24_g1	1		GO:0070273	phosphatidylinositol-4-phosphate binding	1/108	53/80190	0.0689588	0.158248	0.114991	TRINITY_GG_4767_c2_g1	1		GO:0006071	glycerol metabolic process	1/115	17/79652	0.0242652	0.104464	0.065804	TRINITY_GG_175218_c1_g1	1
											GO:0008392	arachidonic acid epoxygenase activity	1/108	54/80190	0.0702136	0.158248	0.114991	TRINITY_GG_80514_c1_g1	1		GO:0035776	pronephric proximal tubule development	1/115	17/79652	0.0242652	0.104464	0.065804	TRINITY_GG_2328_c0_g1	1
											GO:0008748	N-ethylmaleimide reductase activity	1/108	55/80190	0.0714667	0.158248	0.114991	TRINITY_GG_76591_c115_g1	1		GO:0042795	snRNA transcription from RNA polymerase II promoter	1/115	18/79652	0.0256743	0.105182	0.0662562	TRINITY_GG_117461_c13_g1	1
											GO:0043738	reduced coenzyme F420 dehydrogenase activity	1/108	55/80190	0.0714667	0.158248	0.114991	TRINITY_GG_76591_c115_g1	1		GO:0043403	skeletal muscle tissue regeneration	1/115	18/79652	0.0256743	0.105182	0.0662562	TRINITY_DN165586_c3_g1	1
											GO:0043826	sulfur oxygenase reductase activity	1/108	55/80190	0.0714667	0.158248	0.114991	TRINITY_GG_76591_c115_g1	1		GO:0061074	regulation of neural retina development	1/115	18/79652	0.0256743	0.105182	0.0662562	TRINITY_GG_190070_c8_g1	1
											GO:0043883	malolactic enzyme activity	1/108	55/80190	0.0714667	0.158248	0.114991	TRINITY_GG_76591_c115_g1	1		GO:0000466	maturation of 5.8S rRNA from tricistronic rRNA transcript (SSU-rRNA, 5.8S rRNA, LSU-rRNA)	1/115	19/79652	0.0270813	0.107479	0.0677032	TRINITY_GG_110186_c20_g1	1
											GO:0048020	CCR chemokine receptor binding	1/108	55/80190	0.0714667	0.158248	0.114991	TRINITY_DN149082_c0_g2	1		GO:0001766	membrane raft polarization	1/115	21/79652	0.0298893	0.11392	0.0717606	TRINITY_GG_145618_c8_g1	1
											GO:0052693	epoxyqueuosine reductase activity	1/108	55/80190	0.0714667	0.158248	0.114991	TRINITY_GG_76591_c115_g1	1		GO:0048172	regulation of short-term neuronal synaptic plasticity	1/115	22/79652	0.0312903	0.11392	0.0717606	TRINITY_GG_179400_c7_g1	1
											GO:0043914	NADPH:sulfur oxidoreductase activity	1/108	61/80190	0.0789501	0.170712	0.124049	TRINITY_GG_76591_c115_g1	1		GO:2000378	negative regulation of reactive oxygen species metabolic process	1/115	22/79652	0.0312903	0.11392	0.0717606	TRINITY_GG_50648_c2_g1	1
											GO:0030674	protein binding, bridging	1/108	68/80190	0.0876053	0.170712	0.124049	TRINITY_GG_189137_c3_g1	1		GO:0006297	nucleotide-excision repair, DNA gap filling	1/115	23/79652	0.0326893	0.11392	0.0717606	TRINITY_GG_170406_c0_g1	1
											GO:0008933	lytic transglycosylase activity	1/108	72/80190	0.0925148	0.170712	0.124049	TRINITY_GG_31760_c1_g1	1		GO:0014808	release of sequestered calcium ion into cytosol by sarcoplasmic reticulum	1/115	23/79652	0.0326893	0.11392	0.0717606	TRINITY_GG_125814_c0_g1	1
											GO:0015179	L-amino acid transmembrane transporter activity	1/108	72/80190	0.0925148	0.170712	0.124049	TRINITY_GG_185138_c0_g1	1		GO:0021904	dorsal/ventral neural tube patterning	1/115	23/79652	0.0326893	0.11392	0.0717606	TRINITY_DN165586_c3_g1	1
											GO:0015925	galactosidase activity	1/108	72/80190	0.0925148	0.170712	0.124049	TRINITY_GG_31760_c1_g1	1		GO:0050482	arachidonic acid secretion	1/115	23/79652	0.0326893	0.11392	0.0717606	TRINITY_GG_93860_c34_g2	1
											GO:0015927	trehalase activity	1/108	72/80190	0.0925148	0.170712	0.124049	TRINITY_GG_31760_c1_g1	1		GO:0021527	spinal cord association neuron differentiation	1/115	24/79652	0.0340863	0.11392	0.0717606	TRINITY_DN165586_c3_g1	1
											GO:0015928	fucosidase activity	1/108	72/80190	0.0925148	0.170712	0.124049	TRINITY_GG_31760_c1_g1	1		GO:0036372	opsin transport	1/115	24/79652	0.0340863	0.11392	0.0717606	TRINITY_GG_73542_c46_g3	1
											GO:0016160	amylase activity	1/108	72/80190	0.0925148	0.170712	0.124049	TRINITY_GG_31760_c1_g1	1		GO:0061035	regulation of cartilage development	1/115	24/79652	0.0340863	0.11392	0.0717606	TRINITY_DN147421_c0_g2	1
											GO:0044653	dextrin alpha-glucosidase activity	1/108	72/80190	0.0925148	0.170712	0.124049	TRINITY_GG_31760_c1_g1	1		GO:0018095	protein polyglutamylation	1/115	25/79652	0.0354813	0.115542	0.0727821	TRINITY_GG_73542_c46_g3	1
											GO:0044654	starch alpha-glucosidase activity	1/108	72/80190	0.0925148	0.170712	0.124049	TRINITY_GG_31760_c1_g1	1		GO:0006937	regulation of muscle contraction	1/115	26/79652	0.0368743	0.118558	0.0746821	TRINITY_GG_189137_c3_g1	1
											GO:0052736	beta-glucanase activity	1/108	72/80190	0.0925148	0.170712	0.124049	TRINITY_GG_31760_c1_g1	1		GO:0032879	regulation of localization	1/115	27/79652	0.0382653	0.121215	0.0763559	TRINITY_DN149082_c0_g2	1
											GO:0052769	beta-6-sulfate-N-acetylglucosaminidase activity	1/108	72/80190	0.0925148	0.170712	0.124049	TRINITY_GG_31760_c1_g1	1		GO:0061028	establishment of endothelial barrier	1/115	28/79652	0.0396543	0.121215	0.0763559	TRINITY_GG_129927_c2_g1	1
											GO:0052859	glucan endo-1,4-beta-glucosidase activity	1/108	72/80190	0.0925148	0.170712	0.124049	TRINITY_GG_31760_c1_g1	1		GO:0071205	protein localization to juxtaparanode region of axon	1/115	28/79652	0.0396543	0.121215	0.0763559	TRINITY_GG_159873_c0_g1	1
											GO:0001056	RNA polymerase III activity	1/108	74/80190	0.0949598	0.171148	0.124366	TRINITY_GG_171824_c5_g1	1		GO:0003128	heart field specification	1/115	29/79652	0.0410413	0.121215	0.0763559	TRINITY_GG_143343_c11_g1	1
											GO:0004185	serine-type carboxypeptidase activity	1/108	78/80190	0.0998302	0.173308	0.125936	TRINITY_GG_113167_c31_g1	1		GO:0006360	transcription from RNA polymerase I promoter	1/115	29/79652	0.0410413	0.121215	0.0763559	TRINITY_GG_171824_c5_g1	1
											GO:0048763	calcium-induced calcium release activity	1/108	78/80190	0.0998302	0.173308	0.125936	TRINITY_GG_125814_c0_g1	1		GO:0021979	hypothalamus cell differentiation	1/115	29/79652	0.0410413	0.121215	0.0763559	TRINITY_GG_2328_c0_g1	1
											GO:0003995	acyl-CoA dehydrogenase activity	1/108	79/80190	0.101044	0.173308	0.125936	TRINITY_DN137030_c0_g1	1		GO:0048845	venous blood vessel morphogenesis	1/115	29/79652	0.0410413	0.121215	0.0763559	TRINITY_GG_189137_c3_g1	1
											GO:0015297	antiporter activity	1/108	81/80190	0.103466	0.173308	0.125936	TRINITY_GG_185138_c0_g1	1		GO:0006476	protein deacetylation	1/115	31/79652	0.0438094	0.122281	0.0770275	TRINITY_GG_50648_c2_g1	1
											GO:0043765	T/G mismatch-specific endonuclease activity	1/108	83/80190	0.105882	0.173308	0.125936	TRINITY_GG_68125_c170_g1	1		GO:0006809	nitric oxide biosynthetic process	1/115	31/79652	0.0438094	0.122281	0.0770275	TRINITY_GG_189137_c3_g1	1
											GO:0044824	retroviral 3' processing activity	1/108	83/80190	0.105882	0.173308	0.125936	TRINITY_GG_68125_c170_g1	1		GO:0007062	sister chromatid cohesion	1/115	31/79652	0.0438094	0.122281	0.0770275	TRINITY_GG_180322_c3_g1	1
											GO:0008408	3'-5' exonuclease activity	1/108	85/80190	0.108291	0.173308	0.125936	TRINITY_GG_180322_c3_g1	1		GO:0019885	antigen processing and presentation of endogenous peptide antigen via MHC class I	1/115	31/79652	0.0438094	0.122281	0.0770275	TRINITY_GG_144400_c19_g1	1
											GO:0052890	oxidoreductase activity, acting on the CH-CH group of donors, with a flavin as acceptor	1/108	86/80190	0.109493	0.173308	0.125936	TRINITY_GG_150845_c3_g1	1		GO:0030168	platelet activation	1/115	31/79652	0.0438094	0.122281	0.0770275	TRINITY_GG_163897_c0_g1	1
											GO:0008395	steroid hydroxylase activity	1/108	87/80190	0.110694	0.173308	0.125936	TRINITY_GG_80514_c1_g1	1		GO:0033674	positive regulation of kinase activity	1/115	32/79652	0.0451904	0.122821	0.0773675	TRINITY_GG_180322_c3_g1	1
											GO:0015929	hexosaminidase activity	1/108	87/80190	0.110694	0.173308	0.125936	TRINITY_GG_31760_c1_g1	1		GO:0097535	lymphoid lineage cell migration into thymus	1/115	32/79652	0.0451904	0.122821	0.0773675	TRINITY_GG_189137_c3_g1	1
											GO:0042578	phosphoric ester hydrolase activity	1/108	87/80190	0.110694	0.173308	0.125936	TRINITY_GG_68125_c170_g1	1		GO:0000463	maturation of LSU-rRNA from tricistronic rRNA transcript (SSU-rRNA, 5.8S rRNA, LSU-rRNA)	1/115	33/79652	0.0465695	0.122821	0.0773675	TRINITY_GG_110186_c20_g1	1
											GO:0051087	chaperone binding	1/108	88/80190	0.111893	0.173434	0.126027	TRINITY_GG_66291_c0_g1	1		GO:0017015	regulation of transforming growth factor beta receptor signaling pathway	1/115	33/79652	0.0465695	0.122821	0.0773675	TRINITY_DN147421_c0_g2	1
											GO:0005219	ryanodine-sensitive calcium-release channel activity	1/108	104/80190	0.130861	0.19678	0.142991	TRINITY_GG_125814_c0_g1	1		GO:2000045	regulation of G1/S transition of mitotic cell cycle	1/115	33/79652	0.0465695	0.122821	0.0773675	TRINITY_GG_74233_c97_g1	1
											GO:0008026	ATP-dependent helicase activity	1/108	104/80190	0.130861	0.19678	0.142991	TRINITY_DN158633_c2_g1	1		GO:0009826	unidimensional cell growth	1/115	34/79652	0.0479466	0.122821	0.0773675	TRINITY_GG_51063_c1_g1	1
											GO:0048037	cofactor binding	1/108	104/80190	0.130861	0.19678	0.142991	TRINITY_GG_76591_c115_g1	1		GO:0060840	artery development	1/115	34/79652	0.0479466	0.122821	0.0773675	TRINITY_GG_189137_c3_g1	1
											GO:0008139	nuclear localization sequence binding	1/108	105/80190	0.132033	0.19678	0.142991	TRINITY_GG_62527_c0_g1	1		GO:0018193	peptidyl-amino acid modification	1/115	35/79652	0.0493218	0.122821	0.0773675	TRINITY_DN169467_c1_g2	1
											GO:0097493	structural molecule activity conferring elasticity	1/108	111/80190	0.139032	0.203084	0.147572	TRINITY_GG_71872_c57_g1	1		GO:0030216	keratinocyte differentiation	1/115	35/79652	0.0493218	0.122821	0.0773675	TRINITY_GG_133844_c60_g1	1
											GO:0008009	chemokine activity	1/108	112/80190	0.140194	0.203084	0.147572	TRINITY_DN149082_c0_g2	1		GO:0051103	DNA ligation involved in DNA repair	1/115	35/79652	0.0493218	0.122821	0.0773675	TRINITY_GG_170406_c0_g1	1
											GO:0005520	insulin-like growth factor binding	1/108	117/80190	0.145976	0.209503	0.152236	TRINITY_GG_114871_c4_g1	1		GO:0015804	neutral amino acid transport	1/115	36/79652	0.050695	0.123813	0.0779922	TRINITY_GG_185138_c0_g1	1
											GO:0008307	structural constituent of muscle	1/108	121/80190	0.150574	0.212173	0.154177	TRINITY_GG_71872_c57_g1	1		GO:0090024	negative regulation of neutrophil chemotaxis	1/115	36/79652	0.050695	0.123813	0.0779922	TRINITY_GG_58710_c1_g1	1
											GO:0032266	phosphatidylinositol-3-phosphate binding	1/108	121/80190	0.150574	0.212173	0.154177	TRINITY_GG_4767_c2_g1	1		GO:0006273	lagging strand elongation	1/115	39/79652	0.0548027	0.13257	0.0835089	TRINITY_GG_170406_c0_g1	1
											GO:0030145	manganese ion binding	1/108	125/80190	0.155148	0.214714	0.156023	TRINITY_GG_180322_c3_g1	1		GO:0030490	maturation of SSU-rRNA	1/115	40/79652	0.056168	0.134591	0.0847819	TRINITY_GG_40030_c0_g1	1
											GO:0051371	muscle alpha-actinin binding	1/108	125/80190	0.155148	0.214714	0.156023	TRINITY_GG_71872_c57_g1	1		GO:0006418	tRNA aminoacylation for protein translation	1/115	42/79652	0.0588928	0.137236	0.0864482	TRINITY_GG_72168_c81_g1	1
											GO:0051539	4 iron, 4 sulfur cluster binding	1/108	132/80190	0.163094	0.223713	0.162562	TRINITY_GG_18619_c30_g1	1		GO:0009992	cellular water homeostasis	1/115	42/79652	0.0588928	0.137236	0.0864482	TRINITY_GG_79085_c2_g1	1
											GO:0005109	frizzled binding	1/108	134/80190	0.16535	0.224818	0.163365	TRINITY_GG_133844_c60_g1	1		GO:0043393	regulation of protein binding	1/115	42/79652	0.0588928	0.137236	0.0864482	TRINITY_DN165586_c3_g1	1
											GO:0008022	protein C-terminus binding	1/108	145/80190	0.177654	0.238865	0.173572	TRINITY_GG_180322_c3_g1	1		GO:0031573	intra-S DNA damage checkpoint	1/115	44/79652	0.0616098	0.139722	0.088014	TRINITY_GG_180322_c3_g1	1
											GO:0005178	integrin binding	1/108	146/80190	0.178763	0.238865	0.173572	TRINITY_GG_114871_c4_g1	1		GO:0031954	positive regulation of protein autophosphorylation	1/115	44/79652	0.0616098	0.139722	0.088014	TRINITY_GG_180322_c3_g1	1
											GO:0003690	double-stranded DNA binding	1/108	159/80190	0.193053	0.255754	0.185845	TRINITY_GG_69169_c0_g1	1		GO:0040037	negative regulation of fibroblast growth factor receptor signaling pathway	1/115	45/79652	0.0629654	0.140291	0.0883725	TRINITY_GG_58710_c1_g1	1
											GO:0005179	hormone activity	1/108	197/80190	0.233426	0.301508	0.219093	TRINITY_GG_146432_c0_g1	1		GO:0060317	cardiac epithelial to mesenchymal transition	1/115	45/79652	0.0629654	0.140291	0.0883725	TRINITY_GG_133844_c60_g1	1
											GO:0009055	electron transfer activity	1/108	204/80190	0.240642	0.305733	0.222163	TRINITY_GG_150845_c3_g1	1		GO:0006517	protein deglycosylation	1/115	47/79652	0.0656707	0.142567	0.0898061	TRINITY_GG_31760_c1_g1	1
											GO:0050839	cell adhesion molecule binding	1/108	204/80190	0.240642	0.305733	0.222163	TRINITY_DN144870_c0_g1	1		GO:0019915	lipid storage	1/115	47/79652	0.0656707	0.142567	0.0898061	TRINITY_GG_102570_c89_g1	1
											GO:0003746	translation elongation factor activity	1/108	211/80190	0.24779	0.312256	0.226902	TRINITY_GG_117461_c13_g1	1		GO:0003181	atrioventricular valve morphogenesis	1/115	48/79652	0.0670205	0.144264	0.0908752	TRINITY_GG_143343_c11_g1	1
											GO:0004888	transmembrane signaling receptor activity	1/108	219/80190	0.255878	0.319848	0.232419	TRINITY_GG_46708_c6_g1	1		GO:0006013	mannose metabolic process	1/115	50/79652	0.0697142	0.148802	0.0937334	TRINITY_GG_31760_c1_g1	1
											GO:0017154	semaphorin receptor activity	1/108	243/80190	0.279629	0.343988	0.249961	TRINITY_GG_21552_c29_g1	1		GO:0042246	tissue regeneration	1/115	51/79652	0.0710582	0.150406	0.0947442	TRINITY_GG_108785_c23_g1	1
											GO:0043167	ion binding	1/108	314/80190	0.345582	0.421774	0.306484	TRINITY_DN160804_c0_g1	1		GO:0010569	regulation of double-strand break repair via homologous recombination	1/115	53/79652	0.0737403	0.151049	0.0951488	TRINITY_GG_18619_c30_g1	1
											GO:0004190	aspartic-type endopeptidase activity	1/108	351/80190	0.377544	0.453638	0.329638	TRINITY_GG_96720_c119_g1	1		GO:0019432	triglyceride biosynthetic process	1/115	53/79652	0.0737403	0.151049	0.0951488	TRINITY_GG_175218_c1_g1	1
											GO:0005200	structural constituent of cytoskeleton	1/108	359/80190	0.384248	0.454645	0.33037	TRINITY_GG_189137_c3_g1	1		GO:0031297	replication fork processing	1/115	53/79652	0.0737403	0.151049	0.0951488	TRINITY_GG_18619_c30_g1	1
											GO:0070738	tubulin-glycine ligase activity	1/108	365/80190	0.38923	0.45705	0.332118	TRINITY_GG_73542_c46_g3	1		GO:0048663	neuron fate commitment	1/115	53/79652	0.0737403	0.151049	0.0951488	TRINITY_DN165586_c3_g1	1
											GO:0030246	carbohydrate binding	1/108	440/80190	0.448229	0.522372	0.379585	TRINITY_GG_31760_c1_g1	1		GO:0019369	arachidonic acid metabolic process	1/115	54/79652	0.0750786	0.15256	0.0961005	TRINITY_GG_80514_c1_g1	1
											GO:0004872	receptor activity	1/108	460/80190	0.462985	0.535542	0.389154	TRINITY_DN144870_c0_g1	1		GO:0006383	transcription from RNA polymerase III promoter	1/115	56/79652	0.0777492	0.156733	0.0987292	TRINITY_GG_171824_c5_g1	1
											GO:0031625	ubiquitin protein ligase binding	1/108	580/80190	0.543656	0.619608	0.450242	TRINITY_GG_163837_c32_g1	1		GO:1902475	L-alpha-amino acid transmembrane transport	1/115	57/79652	0.0790817	0.158163	0.0996305	TRINITY_GG_185138_c0_g1	1
											GO:0005198	structural molecule activity	1/108	657/80190	0.58897	0.666353	0.484209	TRINITY_GG_129927_c2_g1	1		GO:0042073	intraciliary transport	1/115	58/79652	0.0804122	0.158331	0.0997361	TRINITY_GG_73542_c46_g3	1
											GO:0046983	protein dimerization activity	1/108	744/80190	0.634823	0.712599	0.517814	TRINITY_GG_2328_c0_g1	1		GO:0048247	lymphocyte chemotaxis	1/115	58/79652	0.0804122	0.158331	0.0997361	TRINITY_DN149082_c0_g2	1
											GO:0000981	RNA polymerase II transcription factor activity, sequence-specific DNA binding	1/108	760/80190	0.642686	0.712599	0.517814	TRINITY_GG_2328_c0_g1	1		GO:0001736	establishment of planar polarity	1/115	59/79652	0.0817409	0.159709	0.100604	TRINITY_GG_73542_c46_g3	1
											GO:0004222	metalloendopeptidase activity	1/108	808/80190	0.665283	0.731339	0.531432	TRINITY_GG_89264_c90_g1	1		GO:0002548	monocyte chemotaxis	1/115	61/79652	0.0843925	0.161272	0.101589	TRINITY_DN149082_c0_g2	1
											GO:0061630	ubiquitin protein ligase activity	1/108	827/80190	0.673831	0.73552	0.534469	TRINITY_GG_163837_c32_g1	1		GO:0060841	venous blood vessel development	1/115	61/79652	0.0843925	0.161272	0.101589	TRINITY_GG_25722_c1_g1	1
											GO:0003924	GTPase activity	1/108	878/80190	0.695721	0.754103	0.547973	TRINITY_GG_95383_c88_g1	1		GO:0006368	transcription elongation from RNA polymerase II promoter	1/115	62/79652	0.0857154	0.161272	0.101589	TRINITY_GG_117461_c13_g1	1
											GO:0016301	kinase activity	1/108	925/80190	0.714603	0.762372	0.553982	TRINITY_GG_117554_c38_g1	1		GO:0015992	proton transport	1/115	62/79652	0.0857154	0.161272	0.101589	TRINITY_GG_88530_c83_g1	1
											GO:0004672	protein kinase activity	1/108	1015/80190	0.747578	0.788263	0.572795	TRINITY_GG_71872_c57_g1	1		GO:0007095	mitotic G2 DNA damage checkpoint	1/115	63/79652	0.0870365	0.162553	0.102396	TRINITY_GG_180322_c3_g1	1
											GO:0046982	protein heterodimerization activity	1/108	1044/80190	0.757377	0.790617	0.574506	TRINITY_GG_62761_c0_g1	1		GO:0014068	positive regulation of phosphatidylinositol 3-kinase signaling	1/115	64/79652	0.0883556	0.162626	0.102441	TRINITY_GG_133844_c60_g1	1
											GO:0042803	protein homodimerization activity	1/108	1052/80190	0.760013	0.790617	0.574506	TRINITY_DN144870_c0_g1	1		GO:0098656	anion transmembrane transport	1/115	64/79652	0.0883556	0.162626	0.102441	TRINITY_DN154339_c0_g1	1
											GO:0003824	catalytic activity	1/108	1252/80190	0.817434	0.839087	0.609727	TRINITY_GG_4767_c2_g1	1		GO:0046330	positive regulation of JNK cascade	1/115	66/79652	0.0909883	0.166266	0.104735	TRINITY_GG_133844_c60_g1	1
											GO:0005096	GTPase activator activity	1/108	1581/80190	0.88375	0.899751	0.653809	TRINITY_GG_75989_c0_g1	1		GO:0060048	cardiac muscle contraction	1/115	69/79652	0.0949232	0.172218	0.108484	TRINITY_GG_128059_c3_g1	1
											GO:0008168	methyltransferase activity	1/108	1609/80190	0.888141	0.899751	0.653809	TRINITY_GG_93273_c24_g1	1		GO:0006644	phospholipid metabolic process	1/115	73/79652	0.100143	0.175145	0.110327	TRINITY_GG_93860_c34_g2	1
											GO:0000166	nucleotide binding	1/108	2805/80190	0.978679	0.978679	0.711162	TRINITY_DN147421_c0_g2	1		GO:0071356	cellular response to tumor necrosis factor	1/115	73/79652	0.100143	0.175145	0.110327	TRINITY_DN149082_c0_g2	1
																					GO:0009395	phospholipid catabolic process	1/115	74/79652	0.101444	0.175145	0.110327	TRINITY_GG_74233_c97_g1	1
BS_WS group
cellular component	ID	Description	GeneRatio	BgRatio	pvalue	p.adjust	qvalue	geneID	Count	molecular function	ID	Description	GeneRatio	BgRatio	pvalue	p.adjust	qvalue	geneID	Count	biological process	ID	Description	GeneRatio	BgRatio	pvalue	p.adjust	qvalue	geneID	Count
	GO:0016020	membrane	13/136	7166/74137	0.559302	0.674228	0.548415	TRINITY_GG_163897_c0_g1/TRINITY_DN160804_c0_g1/TRINITY_GG_93899_c30_g1/TRINITY_GG_91351_c60_g1/TRINITY_DN166908_c0_g1/TRINITY_GG_132636_c4_g1/TRINITY_GG_128993_c1_g1/TRINITY_GG_170293_c19_g1/TRINITY_GG_73374_c231_g1/TRINITY_DN152672_c0_g1/TRINITY_GG_171562_c1_g1/TRINITY_DN153475_c0_g1/TRINITY_GG_38945_c10_g1	13		GO:0046872	metal ion binding	15/134	6558/80190	0.133345	0.189257	0.112128	TRINITY_GG_163435_c1_g1/TRINITY_DN160804_c0_g1/TRINITY_GG_93899_c19_g1/TRINITY_GG_163448_c1_g1/TRINITY_GG_98757_c0_g1/TRINITY_GG_118902_c0_g1/TRINITY_DN162563_c3_g1/TRINITY_GG_42557_c51_g1/TRINITY_GG_15821_c1_g1/TRINITY_GG_4806_c0_g1/TRINITY_DN155990_c0_g1/TRINITY_DN168477_c0_g4/TRINITY_DN143898_c0_g1/TRINITY_DN157437_c3_g3/TRINITY_GG_188122_c94_g1	15		GO:0055114	oxidation-reduction process	18/142	4006/79652	0.00029263	0.00876913	0.0055203	TRINITY_GG_190070_c8_g1/TRINITY_GG_128878_c49_g1/TRINITY_DN162538_c5_g1/TRINITY_GG_98757_c0_g1/TRINITY_GG_118902_c0_g1/TRINITY_GG_76591_c115_g1/TRINITY_DN160036_c0_g1/TRINITY_GG_84178_c23_g1/TRINITY_GG_142711_c33_g1/TRINITY_GG_111555_c59_g1/TRINITY_GG_122787_c0_g1/TRINITY_GG_80514_c1_g1/TRINITY_DN155990_c0_g1/TRINITY_GG_26484_c3_g1/TRINITY_DN151279_c0_g1/TRINITY_GG_160384_c0_g1/TRINITY_GG_132409_…	18
	GO:0005887	integral component of plasma membrane	11/136	3788/74137	0.0891761	0.238455	0.193958	TRINITY_GG_163435_c1_g1/TRINITY_DN160804_c0_g1/TRINITY_GG_93899_c19_g1/TRINITY_GG_95460_c39_g1/TRINITY_GG_46708_c6_g1/TRINITY_DN160438_c7_g1/TRINITY_GG_163448_c1_g1/TRINITY_GG_42678_c5_g1/TRINITY_DN168731_c0_g1/TRINITY_DN153607_c0_g1/TRINITY_GG_188122_c94_g1	11		GO:0003779	actin binding	7/134	1900/80190	0.0409718	0.111959	0.0663315	TRINITY_GG_189137_c3_g1/TRINITY_DN164451_c3_g3/TRINITY_GG_103079_c0_g1/TRINITY_GG_12259_c1_g1/TRINITY_GG_43157_c15_g1/TRINITY_GG_141212_c0_g1/TRINITY_DN156458_c0_g1	7		GO:0007186	G-protein coupled receptor signaling pathway	13/142	1379/79652	1.31591e-06	6.71112e-05	4.22475e-05	TRINITY_GG_56224_c5_g1/TRINITY_GG_42678_c5_g1/TRINITY_GG_190991_c7_g1/TRINITY_DN168731_c0_g1/TRINITY_GG_126469_c1_g1/TRINITY_GG_56840_c1_g1/TRINITY_GG_112640_c6_g2/TRINITY_DN153607_c0_g1/TRINITY_GG_120760_c2_g1/TRINITY_DN162289_c1_g1/TRINITY_DN149122_c0_g1/TRINITY_GG_114229_c24_g1/TRINITY_GG_24256_c4_g1	13
	GO:0042470	melanosome	7/136	69/74137	5.8676e-11	2.58174e-09	2.09998e-09	TRINITY_GG_163435_c1_g1/TRINITY_DN160804_c0_g1/TRINITY_GG_93899_c19_g1/TRINITY_DN162275_c0_g3/TRINITY_GG_163448_c1_g1/TRINITY_GG_89175_c0_g1/TRINITY_DN158633_c2_g1	7		GO:0008270	zinc ion binding	7/134	7371/80190	0.967971	0.967971	0.573489	TRINITY_GG_147863_c25_g1/TRINITY_GG_76591_c115_g1/TRINITY_GG_58578_c7_g1/TRINITY_GG_160784_c8_g1/TRINITY_DN164630_c0_g1/TRINITY_GG_31760_c1_g1/TRINITY_DN158633_c2_g1	7		GO:0032438	melanosome organization	11/142	50/79652	1.36951e-20	4.1907e-18	2.63811e-18	TRINITY_GG_163435_c1_g1/TRINITY_DN160804_c0_g1/TRINITY_GG_93899_c30_g1/TRINITY_GG_93899_c19_g1/TRINITY_DN162538_c5_g1/TRINITY_GG_163448_c1_g1/TRINITY_GG_98757_c0_g1/TRINITY_GG_118902_c0_g1/TRINITY_GG_190991_c7_g1/TRINITY_GG_142711_c33_g1/TRINITY_GG_132409_c0_g1	11
	GO:0005576	extracellular region	7/136	1334/74137	0.0118693	0.124873	0.101572	TRINITY_GG_57821_c1_g1/TRINITY_DN166467_c1_g1/TRINITY_DN140393_c1_g1/TRINITY_GG_107746_c1_g1/TRINITY_DN167607_c1_g1/TRINITY_GG_37905_c44_g1/TRINITY_DN169894_c1_g4	7		GO:0000981	RNA polymerase II transcription factor activity, sequence-specific DNA binding	6/134	760/80190	0.00183087	0.0223366	0.0132336	TRINITY_DN164516_c0_g1/TRINITY_GG_173596_c90_g1/TRINITY_GG_191101_c96_g2/TRINITY_DN157234_c1_g1/TRINITY_GG_152857_c1_g1/TRINITY_DN165854_c0_g1	6		GO:0030318	melanocyte differentiation	7/142	188/79652	5.54093e-08	4.23882e-06	2.6684e-06	TRINITY_DN164516_c0_g1/TRINITY_GG_173596_c90_g1/TRINITY_GG_191101_c96_g2/TRINITY_DN157234_c1_g1/TRINITY_GG_74172_c3_g1/TRINITY_GG_111899_c1_g1/TRINITY_GG_152857_c1_g1	7
	GO:0005886	plasma membrane	7/136	4396/74137	0.702228	0.796679	0.648017	TRINITY_GG_56224_c5_g1/TRINITY_GG_129927_c2_g1/TRINITY_GG_126469_c1_g1/TRINITY_GG_112640_c6_g2/TRINITY_DN161518_c0_g1/TRINITY_GG_68915_c1_g1/TRINITY_DN162289_c1_g1	7		GO:0004930	G-protein coupled receptor activity	5/134	979/80190	0.024764	0.111959	0.0663315	TRINITY_GG_126469_c1_g1/TRINITY_GG_56840_c1_g1/TRINITY_GG_128993_c1_g1/TRINITY_GG_114229_c24_g1/TRINITY_GG_24256_c4_g1	5		GO:0006357	regulation of transcription from RNA polymerase II promoter	7/142	1180/79652	0.00544861	0.0486448	0.0306227	TRINITY_GG_166639_c2_g1/TRINITY_DN164516_c0_g1/TRINITY_GG_173596_c90_g1/TRINITY_GG_191101_c96_g2/TRINITY_DN157234_c1_g1/TRINITY_GG_152857_c1_g1/TRINITY_DN165854_c0_g1	7
	GO:0005615	extracellular space	6/136	2002/74137	0.163239	0.286631	0.233145	TRINITY_GG_114648_c5_g1/TRINITY_GG_160784_c8_g1/TRINITY_GG_18353_c2_g1/TRINITY_DN149122_c0_g1/TRINITY_GG_114600_c25_g1/TRINITY_GG_48033_c4_g1	6		GO:0003676	nucleic acid binding	5/134	3321/80190	0.655385	0.705502	0.417985	TRINITY_GG_58578_c7_g1/TRINITY_GG_4806_c0_g1/TRINITY_DN164630_c0_g1/TRINITY_DN143767_c0_g1/TRINITY_DN160827_c2_g1	5		GO:0055085	transmembrane transport	6/142	1323/79652	0.0318359	0.102793	0.0647096	TRINITY_GG_98019_c43_g1/TRINITY_DN158136_c3_g1/TRINITY_DN166908_c0_g1/TRINITY_DN149660_c0_g1/TRINITY_GG_122731_c2_g1/TRINITY_GG_149394_c12_g1	6
	GO:0033162	melanosome membrane	5/136	10/74137	4.82489e-12	4.2459e-10	3.4536e-10	TRINITY_DN162538_c5_g1/TRINITY_GG_98757_c0_g1/TRINITY_GG_118902_c0_g1/TRINITY_GG_142711_c33_g1/TRINITY_GG_132409_c0_g1	5		GO:0003677	DNA binding	5/134	5033/80190	0.928199	0.941069	0.55755	TRINITY_GG_87596_c0_g1/TRINITY_GG_131312_c2_g1/TRINITY_DN168477_c0_g4/TRINITY_DN158633_c2_g1/TRINITY_DN165854_c0_g1	5		GO:0042438	melanin biosynthetic process	5/142	15/79652	4.96509e-11	7.59659e-09	4.78216e-09	TRINITY_DN162538_c5_g1/TRINITY_GG_98757_c0_g1/TRINITY_GG_118902_c0_g1/TRINITY_GG_142711_c33_g1/TRINITY_GG_132409_c0_g1	5
	GO:0005789	endoplasmic reticulum membrane	4/136	1198/74137	0.178745	0.291289	0.236933	TRINITY_GG_190070_c8_g1/TRINITY_GG_102459_c2_g1/TRINITY_DN158014_c1_g2/TRINITY_GG_175218_c1_g1	4		GO:0005507	copper ion binding	4/134	186/80190	0.0002844	0.00473138	0.00280318	TRINITY_GG_163897_c0_g1/TRINITY_DN162538_c5_g1/TRINITY_GG_142711_c33_g1/TRINITY_GG_132409_c0_g1	4		GO:0048069	eye pigmentation	5/142	22/79652	4.31052e-10	4.39673e-08	2.76781e-08	TRINITY_GG_163435_c1_g1/TRINITY_DN160804_c0_g1/TRINITY_GG_93899_c30_g1/TRINITY_GG_93899_c19_g1/TRINITY_GG_163448_c1_g1	5
	GO:0005654	nucleoplasm	4/136	1499/74137	0.296289	0.424431	0.345231	TRINITY_GG_173596_c90_g1/TRINITY_DN162563_c3_g1/TRINITY_DN157234_c1_g1/TRINITY_GG_152857_c1_g1	4		GO:0046983	protein dimerization activity	4/134	744/80190	0.0367515	0.111959	0.0663315	TRINITY_GG_173596_c90_g1/TRINITY_DN157234_c1_g1/TRINITY_GG_152857_c1_g1/TRINITY_DN165854_c0_g1	4		GO:0042981	regulation of apoptotic process	5/142	703/79652	0.00879577	0.0647137	0.0407382	TRINITY_GG_173596_c90_g1/TRINITY_DN157234_c1_g1/TRINITY_GG_160784_c8_g1/TRINITY_GG_152857_c1_g1/TRINITY_GG_114600_c25_g1	5
	GO:0032040	small-subunit processome	3/136	176/74137	0.00427937	0.124873	0.101572	TRINITY_GG_104532_c2_g1/TRINITY_GG_123685_c0_g1/TRINITY_GG_147585_c0_g1	3		GO:0005515	protein binding	4/134	1355/80190	0.192026	0.245739	0.145592	TRINITY_GG_132636_c4_g1/TRINITY_GG_160784_c8_g1/TRINITY_GG_149394_c12_g1/TRINITY_DN170522_c2_g1	4		GO:0006508	proteolysis	5/142	2231/79652	0.366648	0.434861	0.273752	TRINITY_GG_178799_c1_g1/TRINITY_GG_5737_c0_g1/TRINITY_GG_160784_c8_g1/TRINITY_GG_70268_c0_g1/TRINITY_GG_99058_c2_g1	5
	GO:0005730	nucleolus	3/136	1045/74137	0.30068	0.424431	0.345231	TRINITY_GG_123685_c0_g1/TRINITY_GG_147585_c0_g1/TRINITY_DN168477_c0_g4	3		GO:0005509	calcium ion binding	4/134	4060/80190	0.912145	0.937767	0.555594	TRINITY_GG_126469_c1_g1/TRINITY_GG_160784_c8_g1/TRINITY_DN161518_c0_g1/TRINITY_DN169894_c1_g4	4		GO:0007601	visual perception	4/142	294/79652	0.00198029	0.0233065	0.0146718	TRINITY_GG_42678_c5_g1/TRINITY_DN168731_c0_g1/TRINITY_DN152672_c0_g1/TRINITY_DN153607_c0_g1	4
	GO:0005829	cytosol	3/136	3132/74137	0.930025	0.951653	0.774072	TRINITY_GG_84178_c23_g1/TRINITY_GG_111555_c59_g1/TRINITY_DN170522_c2_g1	3		GO:0016716	oxidoreductase activity, acting on paired donors, with incorporation or reduction of molecular oxygen, another compound as one donor, and incorporation of one atom of oxygen	3/134	4/80190	1.82269e-08	3.33553e-06	1.97618e-06	TRINITY_DN162538_c5_g1/TRINITY_GG_142711_c33_g1/TRINITY_GG_132409_c0_g1	3		GO:0006355	regulation of transcription, DNA-templated	4/142	4092/79652	0.937396	0.941091	0.592431	TRINITY_DN157234_c1_g1/TRINITY_DN168477_c0_g4/TRINITY_DN158633_c2_g1/TRINITY_DN165854_c0_g1	4
	GO:0001750	photoreceptor outer segment	2/136	82/74137	0.0100791	0.124873	0.101572	TRINITY_GG_42678_c5_g1/TRINITY_DN168731_c0_g1	2		GO:0004977	melanocortin receptor activity	3/134	12/80190	9.927e-07	9.0832e-05	5.38148e-05	TRINITY_GG_56224_c5_g1/TRINITY_GG_112640_c6_g2/TRINITY_DN162289_c1_g1	3		GO:0097531	mast cell migration	3/142	12/79652	1.20605e-06	6.71112e-05	4.22475e-05	TRINITY_GG_173596_c90_g1/TRINITY_DN157234_c1_g1/TRINITY_GG_152857_c1_g1	3
	GO:0030864	cortical actin cytoskeleton	2/136	85/74137	0.0107961	0.124873	0.101572	TRINITY_GG_103079_c0_g1/TRINITY_DN156458_c0_g1	2		GO:0004623	phospholipase A2 activity	3/134	57/80190	0.000124958	0.00254081	0.00150534	TRINITY_GG_42557_c51_g1/TRINITY_DN140393_c1_g1/TRINITY_DN169894_c1_g4	3		GO:0045670	regulation of osteoclast differentiation	3/142	34/79652	3.18743e-05	0.00121919	0.0007675	TRINITY_GG_173596_c90_g1/TRINITY_DN157234_c1_g1/TRINITY_GG_152857_c1_g1	3
	GO:0005811	lipid droplet	2/136	99/74137	0.0144276	0.126963	0.103271	TRINITY_GG_91351_c60_g1/TRINITY_DN161217_c4_g1	2		GO:0008020	G-protein coupled photoreceptor activity	3/134	63/80190	0.000168352	0.00308084	0.00182529	TRINITY_GG_42678_c5_g1/TRINITY_DN168731_c0_g1/TRINITY_DN153607_c0_g1	3		GO:0008643	carbohydrate transport	3/142	75/79652	0.000340946	0.00876913	0.0055203	TRINITY_DN158136_c3_g1/TRINITY_GG_88530_c83_g1/TRINITY_DN149660_c0_g1	3
	GO:0005884	actin filament	2/136	151/74137	0.03167	0.154831	0.125939	TRINITY_GG_76993_c20_g1/TRINITY_GG_15821_c1_g1	2		GO:0009055	electron transfer activity	3/134	204/80190	0.00498055	0.0479706	0.0284209	TRINITY_GG_111555_c59_g1/TRINITY_GG_13028_c8_g1/TRINITY_DN150917_c0_g2	3		GO:0007602	phototransduction	3/142	76/79652	0.000354496	0.00876913	0.0055203	TRINITY_GG_42678_c5_g1/TRINITY_DN168731_c0_g1/TRINITY_DN153607_c0_g1	3
	GO:0031965	nuclear membrane	2/136	254/74137	0.0796461	0.237649	0.193303	TRINITY_GG_87596_c0_g1/TRINITY_DN158014_c1_g2	2		GO:0005125	cytokine activity	3/134	266/80190	0.0102823	0.0818577	0.0484978	TRINITY_GG_160784_c8_g1/TRINITY_GG_114600_c25_g1/TRINITY_GG_28385_c47_g2	3		GO:0018298	protein-chromophore linkage	3/142	87/79652	0.000526893	0.0115164	0.00724973	TRINITY_GG_42678_c5_g1/TRINITY_DN168731_c0_g1/TRINITY_DN153607_c0_g1	3
	GO:0031012	extracellular matrix	2/136	348/74137	0.134294	0.25691	0.20897	TRINITY_DN148881_c0_g1/TRINITY_GG_182382_c10_g1	2		GO:0051082	unfolded protein binding	3/134	328/80190	0.0179358	0.101092	0.0598933	TRINITY_GG_130249_c55_g1/TRINITY_GG_15821_c1_g1/TRINITY_GG_60452_c1_g1	3		GO:0071482	cellular response to light stimulus	3/142	93/79652	0.000640042	0.0122408	0.00770577	TRINITY_GG_42678_c5_g1/TRINITY_DN168731_c0_g1/TRINITY_DN153607_c0_g1	3
	GO:0005764	lysosome	2/136	354/74137	0.138021	0.258423	0.210201	TRINITY_GG_93187_c165_g1/TRINITY_DN152672_c0_g1	2		GO:0008083	growth factor activity	3/134	428/80190	0.0354528	0.111959	0.0663315	TRINITY_GG_160784_c8_g1/TRINITY_GG_114600_c25_g1/TRINITY_GG_28385_c47_g2	3		GO:0007623	circadian rhythm	3/142	108/79652	0.000987513	0.0177752	0.0111898	TRINITY_GG_173596_c90_g1/TRINITY_DN157234_c1_g1/TRINITY_GG_152857_c1_g1	3
	GO:0005622	intracellular	2/136	4290/74137	0.997196	0.997196	0.811117	TRINITY_GG_140202_c1_g1/TRINITY_DN143898_c0_g1	2		GO:0030246	carbohydrate binding	3/134	440/80190	0.0379826	0.111959	0.0663315	TRINITY_GG_48793_c13_g1/TRINITY_GG_31760_c1_g1/TRINITY_DN163010_c6_g1	3		GO:0055088	lipid homeostasis	3/142	117/79652	0.00124364	0.0184789	0.0116328	TRINITY_GG_91351_c60_g1/TRINITY_DN161217_c4_g1/TRINITY_GG_13028_c8_g1	3
	GO:0032545	CURI complex	1/136	7/74137	0.0127712	0.124873	0.101572	TRINITY_GG_104532_c2_g1	1		GO:0005089	Rho guanyl-nucleotide exchange factor activity	3/134	895/80190	0.189219	0.243853	0.144474	TRINITY_GG_150604_c171_g1/TRINITY_DN174529_c2_g1/TRINITY_DN143898_c0_g1	3		GO:0006629	lipid metabolic process	3/142	311/79652	0.018491	0.0943043	0.059366	TRINITY_GG_42557_c51_g1/TRINITY_GG_106845_c4_g1/TRINITY_GG_18353_c2_g1	3
	GO:0034456	UTP-C complex	1/136	7/74137	0.0127712	0.124873	0.101572	TRINITY_GG_104532_c2_g1	1		GO:0004097	catechol oxidase activity	2/134	3/80190	8.3055e-06	0.000379977	0.000225123	TRINITY_GG_98757_c0_g1/TRINITY_GG_118902_c0_g1	2		GO:0007166	cell surface receptor signaling pathway	3/142	609/79652	0.0958562	0.17777	0.111909	TRINITY_GG_95460_c39_g1/TRINITY_GG_190991_c7_g1/TRINITY_GG_126469_c1_g1	3
	GO:0042175	nuclear outer membrane-endoplasmic reticulum membrane network	1/136	7/74137	0.0127712	0.124873	0.101572	TRINITY_GG_131312_c2_g1	1		GO:0004503	monophenol monooxygenase activity	2/134	3/80190	8.3055e-06	0.000379977	0.000225123	TRINITY_GG_98757_c0_g1/TRINITY_GG_118902_c0_g1	2		GO:0042127	regulation of cell proliferation	3/142	613/79652	0.0972765	0.179317	0.112883	TRINITY_DN164516_c0_g1/TRINITY_GG_191101_c96_g2/TRINITY_GG_43157_c15_g1	3
	GO:0048500	signal recognition particle	1/136	9/74137	0.0163902	0.131122	0.106654	TRINITY_GG_145669_c73_g1	1		GO:0005502	11-cis retinal binding	2/134	4/80190	1.65928e-05	0.000607296	0.000359801	TRINITY_GG_42678_c5_g1/TRINITY_DN168731_c0_g1	2		GO:0001755	neural crest cell migration	3/142	616/79652	0.0983474	0.180205	0.113442	TRINITY_GG_74172_c3_g1/TRINITY_GG_111899_c1_g1/TRINITY_GG_48033_c4_g1	3
	GO:0000814	ESCRT II complex	1/136	11/74137	0.0199961	0.146638	0.119275	TRINITY_GG_159885_c64_g1	1		GO:0003834	beta-carotene 15,15'-monooxygenase activity	2/134	8/80190	7.70938e-05	0.00235136	0.0013931	TRINITY_GG_26484_c3_g1/TRINITY_GG_160384_c0_g1	2		GO:0035023	regulation of Rho protein signal transduction	3/142	931/79652	0.231578	0.313115	0.19711	TRINITY_GG_150604_c171_g1/TRINITY_DN174529_c2_g1/TRINITY_DN143898_c0_g1	3
	GO:0034245	mitochondrial DNA-directed RNA polymerase complex	1/136	13/74137	0.0235889	0.154831	0.125939	TRINITY_GG_135846_c3_g1	1		GO:0005503	all-trans retinal binding	2/134	10/80190	0.000123629	0.00254081	0.00150534	TRINITY_GG_42678_c5_g1/TRINITY_DN168731_c0_g1	2		GO:0008152	metabolic process	3/142	1781/79652	0.617892	0.65651	0.413283	TRINITY_GG_73374_c231_g1/TRINITY_GG_183826_c0_g1/TRINITY_DN162329_c0_g1	3
	GO:0030479	actin cortical patch	1/136	15/74137	0.0271686	0.154831	0.125939	TRINITY_GG_76993_c20_g1	1		GO:0022832	voltage-gated channel activity	2/134	10/80190	0.000123629	0.00254081	0.00150534	TRINITY_GG_17287_c3_g1/TRINITY_GG_149394_c12_g1	2		GO:0043547	positive regulation of GTPase activity	3/142	2173/79652	0.747128	0.769795	0.484597	TRINITY_GG_150604_c171_g1/TRINITY_GG_42411_c34_g1/TRINITY_DN143898_c0_g1	3
	GO:0044427	chromosomal part	1/136	15/74137	0.0271686	0.154831	0.125939	TRINITY_GG_17735_c3_g1	1		GO:0055077	gap junction hemi-channel activity	2/134	23/80190	0.000685237	0.0104499	0.00619117	TRINITY_GG_17287_c3_g1/TRINITY_GG_149394_c12_g1	2		GO:0006585	dopamine biosynthetic process from tyrosine	2/142	3/79652	9.45653e-06	0.000413385	0.000260232	TRINITY_GG_98757_c0_g1/TRINITY_GG_118902_c0_g1	2
	GO:0043020	NADPH oxidase complex	1/136	16/74137	0.0289536	0.154831	0.125939	TRINITY_GG_84178_c23_g1	1		GO:0004806	triglyceride lipase activity	2/134	29/80190	0.00109243	0.0153781	0.00911095	TRINITY_GG_91351_c60_g1/TRINITY_DN161217_c4_g1	2		GO:0016038	absorption of visible light	2/142	8/79652	8.77452e-05	0.00298334	0.00187806	TRINITY_GG_42678_c5_g1/TRINITY_DN168731_c0_g1	2
	GO:0033256	I-kappaB/NF-kappaB complex	1/136	17/74137	0.0307353	0.154831	0.125939	TRINITY_GG_15821_c1_g1	1		GO:0008198	ferrous iron binding	2/134	31/80190	0.00124845	0.016319	0.00966842	TRINITY_GG_26484_c3_g1/TRINITY_GG_160384_c0_g1	2		GO:0051876	pigment granule dispersal	2/142	16/79652	0.000372545	0.00876913	0.0055203	TRINITY_GG_103079_c0_g1/TRINITY_DN156458_c0_g1	2
	GO:0031314	extrinsic component of mitochondrial inner membrane	1/136	24/74137	0.0431167	0.189714	0.154313	TRINITY_GG_111915_c2_g1	1		GO:0008047	enzyme activator activity	2/134	91/80190	0.0102985	0.0818577	0.0484978	TRINITY_GG_120041_c0_g1/TRINITY_GG_106845_c4_g1	2		GO:0019433	triglyceride catabolic process	2/142	20/79652	0.000587108	0.011977	0.00753971	TRINITY_GG_91351_c60_g1/TRINITY_DN161217_c4_g1	2
	GO:0097431	mitotic spindle pole	1/136	24/74137	0.0431167	0.189714	0.154313	TRINITY_DN158014_c1_g2	1		GO:0017022	myosin binding	2/134	93/80190	0.0107354	0.0818577	0.0484978	TRINITY_GG_103079_c0_g1/TRINITY_DN156458_c0_g1	2		GO:0009584	detection of visible light	2/142	28/79652	0.00115716	0.0184789	0.0116328	TRINITY_GG_42678_c5_g1/TRINITY_DN168731_c0_g1	2
	GO:0008385	IkappaB kinase complex	1/136	28/74137	0.0501212	0.210032	0.170839	TRINITY_GG_15821_c1_g1	1		GO:0051537	2 iron, 2 sulfur cluster binding	2/134	103/80190	0.01304	0.0900828	0.0533709	TRINITY_GG_111555_c59_g1/TRINITY_DN155990_c0_g1	2		GO:0021534	cell proliferation in hindbrain	2/142	28/79652	0.00115716	0.0184789	0.0116328	TRINITY_GG_4806_c0_g1/TRINITY_DN164630_c0_g1	2
	GO:0005921	gap junction	1/136	31/74137	0.0553412	0.211862	0.172328	TRINITY_GG_17287_c3_g1	1		GO:0005160	transforming growth factor beta receptor binding	2/134	114/80190	0.0157997	0.0997016	0.0590697	TRINITY_GG_160784_c8_g1/TRINITY_GG_114600_c25_g1	2		GO:0009755	hormone-mediated signaling pathway	2/142	30/79652	0.00132855	0.0184789	0.0116328	TRINITY_GG_57821_c1_g1/TRINITY_DN166467_c1_g1	2
	GO:0005736	DNA-directed RNA polymerase I complex	1/136	33/74137	0.0588053	0.211862	0.172328	TRINITY_GG_171824_c5_g1	1		GO:0001664	G-protein coupled receptor binding	2/134	128/80190	0.0196384	0.103894	0.0615536	TRINITY_GG_120041_c0_g1/TRINITY_GG_106845_c4_g1	2		GO:0030050	vesicle transport along actin filament	2/142	30/79652	0.00132855	0.0184789	0.0116328	TRINITY_GG_103079_c0_g1/TRINITY_DN156458_c0_g1	2
	GO:0031597	cytosolic proteasome complex	1/136	35/74137	0.0622568	0.211862	0.172328	TRINITY_GG_102213_c79_g1	1		GO:0050661	NADP binding	2/134	137/80190	0.0222912	0.110251	0.0653198	TRINITY_DN151279_c0_g1/TRINITY_DN99332_c0_g1	2		GO:0051239	regulation of multicellular organismal process	2/142	32/79652	0.00151132	0.0192693	0.0121303	TRINITY_GG_149394_c12_g1/TRINITY_GG_114600_c25_g1	2
	GO:0000793	condensed chromosome	1/136	36/74137	0.0639779	0.211862	0.172328	TRINITY_GG_131312_c2_g1	1		GO:0004497	monooxygenase activity	2/134	159/80190	0.0293519	0.111959	0.0663315	TRINITY_GG_26484_c3_g1/TRINITY_GG_160384_c0_g1	2		GO:0071600	otic vesicle morphogenesis	2/142	32/79652	0.00151132	0.0192693	0.0121303	TRINITY_GG_74172_c3_g1/TRINITY_GG_111899_c1_g1	2
	GO:0019897	extrinsic component of plasma membrane	1/136	37/74137	0.0656958	0.211862	0.172328	TRINITY_GG_15821_c1_g1	1		GO:0001077	transcriptional activator activity, RNA polymerase II proximal promoter sequence-specific DNA binding	2/134	274/80190	0.0773043	0.144354	0.0855246	TRINITY_DN162563_c3_g1/TRINITY_DN157234_c1_g1	2		GO:0021592	fourth ventricle development	2/142	36/79652	0.00191067	0.0233065	0.0146718	TRINITY_GG_4806_c0_g1/TRINITY_DN164630_c0_g1	2
	GO:0000813	ESCRT I complex	1/136	38/74137	0.0674106	0.211862	0.172328	TRINITY_GG_71796_c71_g1	1		GO:0008233	peptidase activity	2/134	307/80190	0.0937598	0.159267	0.0943602	TRINITY_GG_178799_c1_g1/TRINITY_GG_102213_c79_g1	2		GO:0001754	eye photoreceptor cell differentiation	2/142	42/79652	0.00259304	0.0283382	0.0178393	TRINITY_GG_26484_c3_g1/TRINITY_GG_160384_c0_g1	2
	GO:0031595	nuclear proteasome complex	1/136	38/74137	0.0674106	0.211862	0.172328	TRINITY_GG_102213_c79_g1	1		GO:0050660	flavin adenine dinucleotide binding	2/134	307/80190	0.0937598	0.159267	0.0943602	TRINITY_GG_111555_c59_g1/TRINITY_GG_13028_c8_g1	2		GO:0050793	regulation of developmental process	2/142	42/79652	0.00259304	0.0283382	0.0178393	TRINITY_GG_149394_c12_g1/TRINITY_GG_114600_c25_g1	2
	GO:0005579	membrane attack complex	1/136	46/74137	0.0810168	0.237649	0.193303	TRINITY_GG_160852_c0_g1	1		GO:0051287	NAD binding	2/134	342/80190	0.112193	0.168858	0.100042	TRINITY_GG_111555_c59_g1/TRINITY_DN99332_c0_g1	2		GO:0050935	iridophore differentiation	2/142	46/79652	0.00310257	0.0316462	0.0199218	TRINITY_GG_98757_c0_g1/TRINITY_GG_118902_c0_g1	2
	GO:0044428	nuclear part	1/136	49/74137	0.0860682	0.238455	0.193958	TRINITY_GG_17735_c3_g1	1		GO:0000977	RNA polymerase II regulatory region sequence-specific DNA binding	2/134	396/80190	0.142231	0.195701	0.115946	TRINITY_DN164516_c0_g1/TRINITY_GG_191101_c96_g2	2		GO:0051896	regulation of protein kinase B signaling	2/142	46/79652	0.00310257	0.0316462	0.0199218	TRINITY_GG_147863_c25_g1/TRINITY_GG_191177_c1_g1	2
	GO:0005665	DNA-directed RNA polymerase II, core complex	1/136	51/74137	0.0894205	0.238455	0.193958	TRINITY_GG_171824_c5_g1	1		GO:0000978	RNA polymerase II proximal promoter sequence-specific DNA binding	2/134	433/80190	0.163686	0.217062	0.128602	TRINITY_DN162563_c3_g1/TRINITY_DN157234_c1_g1	2		GO:0014044	Schwann cell development	2/142	53/79652	0.00409722	0.0404435	0.0254598	TRINITY_GG_74172_c3_g1/TRINITY_GG_111899_c1_g1	2
	GO:0042645	mitochondrial nucleoid	1/136	55/74137	0.0960885	0.239227	0.194586	TRINITY_GG_15821_c1_g1	1		GO:0017137	Rab GTPase binding	2/134	509/80190	0.209262	0.264103	0.156472	TRINITY_GG_103079_c0_g1/TRINITY_DN156458_c0_g1	2		GO:0021772	olfactory bulb development	2/142	60/79652	0.00522006	0.0486448	0.0306227	TRINITY_GG_74172_c3_g1/TRINITY_GG_111899_c1_g1	2
	GO:0005763	mitochondrial small ribosomal subunit	1/136	60/74137	0.104355	0.239227	0.194586	TRINITY_GG_83857_c72_g1	1		GO:0004252	serine-type endopeptidase activity	2/134	532/80190	0.223318	0.278008	0.16471	TRINITY_GG_70268_c0_g1/TRINITY_GG_99058_c2_g1	2		GO:0048709	oligodendrocyte differentiation	2/142	61/79652	0.00539074	0.0486448	0.0306227	TRINITY_GG_74172_c3_g1/TRINITY_GG_111899_c1_g1	2
	GO:0005773	vacuole	1/136	60/74137	0.104355	0.239227	0.194586	TRINITY_GG_31760_c1_g1	1		GO:0005506	iron ion binding	2/134	607/80190	0.269528	0.331031	0.196124	TRINITY_GG_111555_c59_g1/TRINITY_GG_80514_c1_g1	2		GO:0015992	proton transport	2/142	62/79652	0.00556395	0.0486448	0.0306227	TRINITY_GG_88530_c83_g1/TRINITY_DN99332_c0_g1	2
	GO:0042571	immunoglobulin complex, circulating	1/136	60/74137	0.104355	0.239227	0.194586	TRINITY_GG_63894_c2_g1	1		GO:0016491	oxidoreductase activity	2/134	619/80190	0.276938	0.337864	0.200172	TRINITY_GG_128878_c49_g1/TRINITY_DN160036_c0_g1	2		GO:0048856	anatomical structure development	2/142	65/79652	0.00609875	0.0518393	0.0326336	TRINITY_DN164516_c0_g1/TRINITY_GG_191101_c96_g2	2
	GO:0014704	intercalated disc	1/136	61/74137	0.106	0.239227	0.194586	TRINITY_GG_149394_c12_g1	1		GO:0005198	structural molecule activity	2/134	657/80190	0.300363	0.356925	0.211466	TRINITY_GG_129927_c2_g1/TRINITY_GG_137557_c26_g1	2		GO:0050768	negative regulation of neurogenesis	2/142	71/79652	0.00723563	0.0582658	0.0366792	TRINITY_GG_74172_c3_g1/TRINITY_GG_111899_c1_g1	2
	GO:0030686	90S preribosome	1/136	62/74137	0.107641	0.239227	0.194586	TRINITY_GG_147585_c0_g1	1		GO:0003774	motor activity	2/134	780/80190	0.374994	0.434328	0.257324	TRINITY_GG_12259_c1_g1/TRINITY_GG_141212_c0_g1	2		GO:0009267	cellular response to starvation	2/142	72/79652	0.00743372	0.0583261	0.0367172	TRINITY_GG_166639_c2_g1/TRINITY_DN149122_c0_g1	2
	GO:0000421	autophagosome membrane	1/136	64/74137	0.110915	0.239227	0.194586	TRINITY_GG_152735_c58_g1	1		GO:0051015	actin filament binding	2/134	857/80190	0.420103	0.474561	0.281161	TRINITY_GG_76993_c20_g1/TRINITY_GG_86931_c2_g1	2		GO:0030177	positive regulation of Wnt signaling pathway	2/142	88/79652	0.0109284	0.0760023	0.0478446	TRINITY_DN162563_c3_g1/TRINITY_DN170522_c2_g1	2
	GO:0008540	proteasome regulatory particle, base subcomplex	1/136	65/74137	0.112547	0.239227	0.194586	TRINITY_GG_102213_c79_g1	1		GO:0005102	receptor binding	2/134	950/80190	0.472308	0.527027	0.312245	TRINITY_GG_57821_c1_g1/TRINITY_DN166467_c1_g1	2		GO:0048731	system development	2/142	92/79652	0.0118952	0.0791342	0.0498162	TRINITY_DN148881_c0_g1/TRINITY_GG_182382_c10_g1	2
	GO:0005861	troponin complex	1/136	66/74137	0.114176	0.239227	0.194586	TRINITY_GG_189137_c3_g1	1		GO:0016787	hydrolase activity	2/134	981/80190	0.489084	0.542439	0.321376	TRINITY_GG_42557_c51_g1/TRINITY_GG_22899_c0_g1	2		GO:0048752	semicircular canal morphogenesis	2/142	109/79652	0.0164005	0.0880445	0.0554254	TRINITY_GG_74172_c3_g1/TRINITY_GG_111899_c1_g1	2
	GO:0032991	macromolecular complex	1/136	72/74137	0.123891	0.253544	0.206232	TRINITY_GG_17735_c3_g1	1		GO:0003682	chromatin binding	2/134	1019/80190	0.509192	0.561338	0.332573	TRINITY_GG_166639_c2_g1/TRINITY_GG_131312_c2_g1	2		GO:0006469	negative regulation of protein kinase activity	2/142	124/79652	0.0208841	0.0953369	0.060016	TRINITY_GG_15821_c1_g1/TRINITY_GG_116301_c51_g1	2
	GO:0005666	DNA-directed RNA polymerase III complex	1/136	74/74137	0.127105	0.254211	0.206774	TRINITY_GG_171824_c5_g1	1		GO:0016706	oxidoreductase activity, acting on paired donors, with incorporation or reduction of molecular oxygen, 2-oxoglutarate as one donor, and incorporation of one atom each of oxygen into both donors	2/134	1261/80190	0.624709	0.67646	0.400779	TRINITY_GG_122787_c0_g1/TRINITY_GG_30296_c0_g1	2		GO:0048484	enteric nervous system development	2/142	126/79652	0.0215164	0.0954204	0.0600685	TRINITY_GG_74172_c3_g1/TRINITY_GG_111899_c1_g1	2
	GO:0034993	LINC complex	1/136	78/74137	0.133499	0.25691	0.20897	TRINITY_GG_86931_c2_g1	1		GO:0003964	RNA-directed DNA polymerase activity	2/134	1423/80190	0.689682	0.738081	0.437287	TRINITY_GG_122787_c0_g1/TRINITY_GG_30296_c0_g1	2		GO:0001503	ossification	2/142	133/79652	0.023791	0.0985636	0.0620473	TRINITY_GG_160784_c8_g1/TRINITY_GG_149394_c12_g1	2
	GO:0005922	connexin complex	1/136	86/74137	0.146148	0.267938	0.21794	TRINITY_GG_149394_c12_g1	1		GO:0008168	methyltransferase activity	2/134	1609/80190	0.752657	0.796163	0.471699	TRINITY_GG_122787_c0_g1/TRINITY_GG_30296_c0_g1	2		GO:0048840	otolith development	2/142	138/79652	0.0254735	0.0985636	0.0620473	TRINITY_GG_74172_c3_g1/TRINITY_GG_111899_c1_g1	2
	GO:0030016	myofibril	1/136	96/74137	0.161702	0.286631	0.233145	TRINITY_GG_12259_c1_g1	1		GO:0005525	GTP binding	2/134	2135/80190	0.874766	0.90471	0.536009	TRINITY_GG_145669_c73_g1/TRINITY_GG_140202_c1_g1	2		GO:1902600	hydrogen ion transmembrane transport	2/142	142/79652	0.0268533	0.0990015	0.0623229	TRINITY_DN150917_c0_g2/TRINITY_GG_156375_c0_g1	2
	GO:0032982	myosin filament	1/136	100/74137	0.167844	0.286631	0.233145	TRINITY_GG_12259_c1_g1	1		GO:0035643	L-DOPA receptor activity	1/134	2/80190	0.00333929	0.0339495	0.0201139	TRINITY_GG_190991_c7_g1	1		GO:0030902	hindbrain development	2/142	144/79652	0.0275544	0.100377	0.0631887	TRINITY_GG_26484_c3_g1/TRINITY_GG_160384_c0_g1	2
	GO:0043227	membrane-bounded organelle	1/136	101/74137	0.169373	0.286631	0.233145	TRINITY_GG_149394_c12_g1	1		GO:0072544	L-DOPA binding	1/134	2/80190	0.00333929	0.0339495	0.0201139	TRINITY_GG_190991_c7_g1	1		GO:0043408	regulation of MAPK cascade	2/142	151/79652	0.0300655	0.102793	0.0647096	TRINITY_GG_160784_c8_g1/TRINITY_GG_114600_c25_g1	2
	GO:0031594	neuromuscular junction	1/136	105/74137	0.175459	0.291289	0.236933	TRINITY_GG_15821_c1_g1	1		GO:0072545	tyrosine binding	1/134	2/80190	0.00333929	0.0339495	0.0201139	TRINITY_GG_190991_c7_g1	1		GO:0000462	maturation of SSU-rRNA from tricistronic rRNA transcript (SSU-rRNA, 5.8S rRNA, LSU-rRNA)	2/142	156/79652	0.0319128	0.102793	0.0647096	TRINITY_GG_123685_c0_g1/TRINITY_GG_147585_c0_g1	2
	GO:0032587	ruffle membrane	1/136	114/74137	0.188993	0.302388	0.245962	TRINITY_GG_17287_c3_g1	1		GO:0048244	phytanoyl-CoA dioxygenase activity	1/134	5/80190	0.00832749	0.0761965	0.0451437	TRINITY_GG_180660_c3_g1	1		GO:0010862	positive regulation of pathway-restricted SMAD protein phosphorylation	2/142	160/79652	0.0334221	0.105435	0.0663726	TRINITY_GG_160784_c8_g1/TRINITY_GG_114600_c25_g1	2
	GO:0072562	blood microparticle	1/136	117/74137	0.193455	0.304	0.247273	TRINITY_GG_63894_c2_g1	1		GO:0008470	isovaleryl-CoA dehydrogenase activity	1/134	6/80190	0.00998471	0.0818577	0.0484978	TRINITY_GG_13028_c8_g1	1		GO:0043010	camera-type eye development	2/142	180/79652	0.0413711	0.112539	0.0708449	TRINITY_GG_18353_c2_g1/TRINITY_DN170522_c2_g1	2
	GO:0000118	histone deacetylase complex	1/136	139/74137	0.22544	0.348047	0.2831	TRINITY_DN168477_c0_g4	1		GO:0001604	urotensin II receptor activity	1/134	7/80190	0.0116392	0.0851988	0.0504773	TRINITY_GG_120760_c2_g1	1		GO:0048468	cell development	2/142	187/79652	0.044305	0.11789	0.0742135	TRINITY_GG_160784_c8_g1/TRINITY_GG_114600_c25_g1	2
	GO:0009897	external side of plasma membrane	1/136	144/74137	0.232531	0.352806	0.286972	TRINITY_GG_63894_c2_g1	1		GO:0003856	3-dehydroquinate synthase activity	1/134	8/80190	0.0132909	0.0900828	0.0533709	TRINITY_DN157234_c1_g2	1		GO:0060395	SMAD protein signal transduction	2/142	193/79652	0.0468795	0.12058	0.0759069	TRINITY_GG_160784_c8_g1/TRINITY_GG_114600_c25_g1	2
	GO:0033017	sarcoplasmic reticulum membrane	1/136	157/74137	0.25067	0.373881	0.304113	TRINITY_GG_188122_c94_g1	1		GO:0004146	dihydrofolate reductase activity	1/134	9/80190	0.0149399	0.0976428	0.0578499	TRINITY_DN151279_c0_g1	1		GO:0030509	BMP signaling pathway	2/142	205/79652	0.0521876	0.122842	0.0773306	TRINITY_GG_160784_c8_g1/TRINITY_GG_114600_c25_g1	2
	GO:0005882	intermediate filament	1/136	194/74137	0.299999	0.424431	0.345231	TRINITY_GG_137557_c26_g1	1		GO:0047179	platelet-activating factor acetyltransferase activity	1/134	10/80190	0.0165861	0.101092	0.0598933	TRINITY_GG_22899_c0_g1	1		GO:0016311	dephosphorylation	2/142	309/79652	0.105598	0.18678	0.117581	TRINITY_GG_183826_c0_g1/TRINITY_GG_38945_c10_g1	2
	GO:0044444	cytoplasmic part	1/136	197/74137	0.303854	0.424431	0.345231	TRINITY_GG_149394_c12_g1	1		GO:0008942	nitrite reductase [NAD(P)H] activity	1/134	11/80190	0.0182297	0.101092	0.0598933	TRINITY_DN155990_c0_g1	1		GO:0010628	positive regulation of gene expression	2/142	380/79652	0.147637	0.231677	0.145844	TRINITY_GG_74172_c3_g1/TRINITY_GG_111899_c1_g1	2
	GO:0043229	intracellular organelle	1/136	203/74137	0.311502	0.428315	0.34839	TRINITY_GG_149394_c12_g1	1		GO:0015299	solute:proton antiporter activity	1/134	11/80190	0.0182297	0.101092	0.0598933	TRINITY_GG_156375_c0_g1	1		GO:0006457	protein folding	2/142	396/79652	0.157533	0.24346	0.153262	TRINITY_GG_130249_c55_g1/TRINITY_GG_15821_c1_g1	2
	GO:0030496	midbody	1/136	219/74137	0.33149	0.448787	0.365042	TRINITY_GG_191177_c1_g1	1		GO:1990699	palmitoleyl hydrolase activity	1/134	12/80190	0.0198705	0.103894	0.0615536	TRINITY_DN167607_c1_g1	1		GO:0006897	endocytosis	2/142	505/79652	0.227472	0.313115	0.19711	TRINITY_GG_76993_c20_g1/TRINITY_GG_141212_c0_g1	2
	GO:0005623	cell	1/136	225/74137	0.338837	0.451782	0.367478	TRINITY_DN149122_c0_g1	1		GO:0004605	phosphatidate cytidylyltransferase activity	1/134	13/80190	0.0215085	0.109335	0.0647771	TRINITY_GG_111915_c2_g1	1		GO:0031101	fin regeneration	2/142	511/79652	0.231403	0.313115	0.19711	TRINITY_DN158633_c2_g1/TRINITY_GG_149394_c12_g1	2
	GO:0000785	chromatin	1/136	244/74137	0.361575	0.474905	0.386286	TRINITY_DN158014_c1_g2	1		GO:0004800	thyroxine 5'-deiodinase activity	1/134	15/80190	0.0247765	0.111959	0.0663315	TRINITY_GG_190070_c8_g1	1		GO:0001889	liver development	2/142	574/79652	0.272847	0.346437	0.218087	TRINITY_GG_91351_c60_g1/TRINITY_DN161217_c4_g1	2
	GO:0031463	Cul3-RING ubiquitin ligase complex	1/136	257/74137	0.376684	0.487474	0.39651	TRINITY_GG_160374_c2_g1	1		GO:0051428	peptide hormone receptor binding	1/134	15/80190	0.0247765	0.111959	0.0663315	TRINITY_GG_18353_c2_g1	1		GO:0007399	nervous system development	2/142	694/79652	0.351231	0.421054	0.26506	TRINITY_GG_18353_c2_g1/TRINITY_DN165854_c0_g1	2
	GO:0016324	apical plasma membrane	1/136	279/74137	0.401449	0.511993	0.416453	TRINITY_DN158633_c2_g1	1		GO:0004035	alkaline phosphatase activity	1/134	16/80190	0.0264065	0.111959	0.0663315	TRINITY_GG_183826_c0_g1	1		GO:0007420	brain development	2/142	729/79652	0.373625	0.440068	0.277029	TRINITY_DN162563_c3_g1/TRINITY_GG_22899_c0_g1	2
	GO:0043234	protein complex	1/136	292/74137	0.415621	0.522494	0.424996	TRINITY_DN157234_c1_g1	1		GO:0004144	diacylglycerol O-acyltransferase activity	1/134	16/80190	0.0264065	0.111959	0.0663315	TRINITY_GG_175218_c1_g1	1		GO:0007156	homophilic cell adhesion via plasma membrane adhesion molecules	2/142	929/79652	0.494423	0.550158	0.346333	TRINITY_GG_126469_c1_g1/TRINITY_DN161518_c0_g1	2
	GO:0005923	bicellular tight junction	1/136	379/74137	0.502258	0.622517	0.506354	TRINITY_GG_129927_c2_g1	1		GO:0005133	interferon-gamma receptor binding	1/134	16/80190	0.0264065	0.111959	0.0663315	TRINITY_GG_15821_c1_g1	1		GO:0000122	negative regulation of transcription from RNA polymerase II promoter	2/142	1053/79652	0.561648	0.600924	0.378291	TRINITY_DN157234_c1_g1/TRINITY_GG_15821_c1_g1	2
	GO:0045211	postsynaptic membrane	1/136	437/74137	0.552804	0.674228	0.548415	TRINITY_GG_15821_c1_g1	1		GO:0070181	small ribosomal subunit rRNA binding	1/134	17/80190	0.0280337	0.111959	0.0663315	TRINITY_GG_123685_c0_g1	1		GO:0006886	intracellular protein transport	2/142	1070/79652	0.570358	0.608116	0.382818	TRINITY_GG_103079_c0_g1/TRINITY_DN156458_c0_g1	2
	GO:0012505	endomembrane system	1/136	461/74137	0.572197	0.680451	0.553477	TRINITY_GG_17287_c3_g1	1		GO:0016903	oxidoreductase activity, acting on the aldehyde or oxo group of donors	1/134	18/80190	0.0296582	0.111959	0.0663315	TRINITY_GG_111555_c59_g1	1		GO:0006278	RNA-dependent DNA biosynthetic process	2/142	1425/79652	0.723953	0.753502	0.474341	TRINITY_GG_122787_c0_g1/TRINITY_GG_30296_c0_g1	2
	GO:0005743	mitochondrial inner membrane	1/136	487/74137	0.592266	0.694925	0.56525	TRINITY_DN99332_c0_g1	1		GO:0030296	protein tyrosine kinase activator activity	1/134	18/80190	0.0296582	0.111959	0.0663315	TRINITY_GG_50468_c104_g2	1		GO:0007264	small GTPase mediated signal transduction	2/142	1487/79652	0.745482	0.769795	0.484597	TRINITY_GG_140202_c1_g1/TRINITY_GG_15821_c1_g1	2
	GO:0005925	focal adhesion	1/136	660/74137	0.703962	0.796679	0.648017	TRINITY_DN170522_c2_g1	1		GO:0043546	molybdopterin cofactor binding	1/134	18/80190	0.0296582	0.111959	0.0663315	TRINITY_GG_111555_c59_g1	1		GO:0045944	positive regulation of transcription from RNA polymerase II promoter	2/142	1492/79652	0.747154	0.769795	0.484597	TRINITY_DN162563_c3_g1/TRINITY_DN157234_c1_g1	2
	GO:0005667	transcription factor complex	1/136	664/74137	0.706147	0.796679	0.648017	TRINITY_DN165854_c0_g1	1		GO:0008750	NAD(P)+ transhydrogenase (AB-specific) activity	1/134	20/80190	0.0328992	0.111959	0.0663315	TRINITY_DN99332_c0_g1	1		GO:0032259	methylation	2/142	1700/79652	0.808844	0.825021	0.519363	TRINITY_GG_122787_c0_g1/TRINITY_GG_30296_c0_g1	2
	GO:0016459	myosin complex	1/136	710/74137	0.730161	0.813344	0.661571	TRINITY_GG_141212_c0_g1	1		GO:0004854	xanthine dehydrogenase activity	1/134	21/80190	0.0345157	0.111959	0.0663315	TRINITY_GG_111555_c59_g1	1		GO:0007165	signal transduction	2/142	2482/79652	0.938016	0.941091	0.592431	TRINITY_GG_128993_c1_g1/TRINITY_GG_122731_c2_g1	2
	GO:0030054	cell junction	1/136	748/74137	0.748521	0.823373	0.669729	TRINITY_DN170522_c2_g1	1		GO:0004855	xanthine oxidase activity	1/134	21/80190	0.0345157	0.111959	0.0663315	TRINITY_GG_111555_c59_g1	1		GO:0006409	tRNA export from nucleus	1/142	4/79652	0.00711211	0.0582658	0.0366792	TRINITY_GG_104532_c2_g1	1
	GO:0000139	Golgi membrane	1/136	828/74137	0.783218	0.850904	0.692123	TRINITY_GG_88530_c83_g1	1		GO:0008281	sulfonylurea receptor activity	1/134	23/80190	0.0377405	0.111959	0.0663315	TRINITY_GG_122731_c2_g1	1		GO:0010749	regulation of nitric oxide mediated signal transduction	1/142	5/79652	0.00888227	0.0647137	0.0407382	TRINITY_GG_189137_c3_g1	1
	GO:0005813	centrosome	1/136	859/74137	0.795347	0.853543	0.694269	TRINITY_DN158014_c1_g2	1		GO:0008121	ubiquinol-cytochrome-c reductase activity	1/134	24/80190	0.039349	0.111959	0.0663315	TRINITY_DN150917_c0_g2	1		GO:0098868	bone growth	1/142	5/79652	0.00888227	0.0647137	0.0407382	TRINITY_GG_149394_c12_g1	1
	GO:0005578	proteinaceous extracellular matrix	1/136	921/74137	0.81762	0.866874	0.705113	TRINITY_GG_160784_c8_g1	1		GO:0008191	metalloendopeptidase inhibitor activity	1/134	24/80190	0.039349	0.111959	0.0663315	TRINITY_GG_107746_c1_g1	1		GO:0045730	respiratory burst	1/142	6/79652	0.0106493	0.0757834	0.0477068	TRINITY_GG_84178_c23_g1	1
	GO:0005783	endoplasmic reticulum	1/136	1140/74137	0.878695	0.920537	0.748762	TRINITY_DN169542_c2_g2	1		GO:0008474	palmitoyl-(protein) hydrolase activity	1/134	24/80190	0.039349	0.111959	0.0663315	TRINITY_GG_93187_c165_g1	1		GO:0014034	neural crest cell fate commitment	1/142	7/79652	0.0124132	0.0791342	0.0498162	TRINITY_DN162563_c3_g1	1
	GO:0005794	Golgi apparatus	1/136	1218/74137	0.895124	0.926717	0.753789	TRINITY_GG_160784_c8_g1	1		GO:0008312	7S RNA binding	1/134	25/80190	0.0409547	0.111959	0.0663315	TRINITY_GG_145669_c73_g1	1		GO:0032049	cardiolipin biosynthetic process	1/142	7/79652	0.0124132	0.0791342	0.0498162	TRINITY_GG_111915_c2_g1	1
	GO:0005739	mitochondrion	1/136	1661/74137	0.954247	0.965215	0.785104	TRINITY_GG_13028_c8_g1	1		GO:0051059	NF-kappaB binding	1/134	25/80190	0.0409547	0.111959	0.0663315	TRINITY_GG_15821_c1_g1	1		GO:1990051	activation of protein kinase C activity	1/142	7/79652	0.0124132	0.0791342	0.0498162	TRINITY_GG_18353_c2_g1	1
											GO:0004865	protein serine/threonine phosphatase inhibitor activity	1/134	28/80190	0.045756	0.111959	0.0663315	TRINITY_GG_116301_c51_g1	1		GO:0009423	chorismate biosynthetic process	1/142	8/79652	0.014174	0.0818347	0.0515162	TRINITY_DN157234_c1_g2	1
											GO:0010296	prenylcysteine methylesterase activity	1/134	30/80190	0.0489436	0.111959	0.0663315	TRINITY_DN167607_c1_g1	1		GO:0035046	pronuclear migration	1/142	8/79652	0.014174	0.0818347	0.0515162	TRINITY_DN158014_c1_g2	1
											GO:0018731	1-oxa-2-oxocycloheptane lactonase activity	1/134	30/80190	0.0489436	0.111959	0.0663315	TRINITY_DN167607_c1_g1	1		GO:0038108	negative regulation of appetite by leptin-mediated signaling pathway	1/142	8/79652	0.014174	0.0818347	0.0515162	TRINITY_GG_18353_c2_g1	1
											GO:0018732	sulfolactone hydrolase activity	1/134	30/80190	0.0489436	0.111959	0.0663315	TRINITY_DN167607_c1_g1	1		GO:0048677	axon extension involved in regeneration	1/142	8/79652	0.014174	0.0818347	0.0515162	TRINITY_GG_159881_c64_g1	1
											GO:0018733	3,4-dihydrocoumarin hydrolase activity	1/134	30/80190	0.0489436	0.111959	0.0663315	TRINITY_DN167607_c1_g1	1		GO:0071470	cellular response to osmotic stress	1/142	8/79652	0.014174	0.0818347	0.0515162	TRINITY_GG_166639_c2_g1	1
											GO:0018734	butyrolactone hydrolase activity	1/134	30/80190	0.0489436	0.111959	0.0663315	TRINITY_DN167607_c1_g1	1		GO:0001561	fatty acid alpha-oxidation	1/142	9/79652	0.0159316	0.0870551	0.0548025	TRINITY_GG_180660_c3_g1	1
											GO:0034892	endosulfan lactone lactonase activity	1/134	30/80190	0.0489436	0.111959	0.0663315	TRINITY_DN167607_c1_g1	1		GO:0051049	regulation of transport	1/142	9/79652	0.0159316	0.0870551	0.0548025	TRINITY_GG_149394_c12_g1	1
											GO:0035460	L-ascorbate 6-phosphate lactonase activity	1/134	30/80190	0.0489436	0.111959	0.0663315	TRINITY_DN167607_c1_g1	1		GO:0071502	cellular response to temperature stimulus	1/142	9/79652	0.0159316	0.0870551	0.0548025	TRINITY_GG_166639_c2_g1	1
											GO:0043905	Ser-tRNA(Thr) hydrolase activity	1/134	30/80190	0.0489436	0.111959	0.0663315	TRINITY_DN167607_c1_g1	1		GO:0032099	negative regulation of appetite	1/142	10/79652	0.0176862	0.0917284	0.0577444	TRINITY_DN149122_c0_g1	1
											GO:0043906	Ala-tRNA(Pro) hydrolase activity	1/134	30/80190	0.0489436	0.111959	0.0663315	TRINITY_DN167607_c1_g1	1		GO:0042307	positive regulation of protein import into nucleus	1/142	10/79652	0.0176862	0.0917284	0.0577444	TRINITY_DN162563_c3_g1	1
											GO:0043907	Cys-tRNA(Pro) hydrolase activity	1/134	30/80190	0.0489436	0.111959	0.0663315	TRINITY_DN167607_c1_g1	1		GO:0008343	adult feeding behavior	1/142	11/79652	0.0194376	0.0953369	0.060016	TRINITY_DN149122_c0_g1	1
											GO:0043908	Ser(Gly)-tRNA(Ala) hydrolase activity	1/134	30/80190	0.0489436	0.111959	0.0663315	TRINITY_DN167607_c1_g1	1		GO:0071340	skeletal muscle acetylcholine-gated channel clustering	1/142	11/79652	0.0194376	0.0953369	0.060016	TRINITY_GG_15821_c1_g1	1
											GO:0047376	all-trans-retinyl-palmitate hydrolase, all-trans-retinol forming activity	1/134	30/80190	0.0489436	0.111959	0.0663315	TRINITY_DN167607_c1_g1	1		GO:0002084	protein depalmitoylation	1/142	12/79652	0.021186	0.0953369	0.060016	TRINITY_GG_93187_c165_g1	1
											GO:0050253	retinyl-palmitate esterase activity	1/134	30/80190	0.0489436	0.111959	0.0663315	TRINITY_DN167607_c1_g1	1		GO:0042128	nitrate assimilation	1/142	12/79652	0.021186	0.0953369	0.060016	TRINITY_DN155990_c0_g1	1
											GO:0052767	mannosyl-oligosaccharide 1,6-alpha-mannosidase activity	1/134	30/80190	0.0489436	0.111959	0.0663315	TRINITY_DN167607_c1_g1	1		GO:0051984	positive regulation of chromosome segregation	1/142	12/79652	0.021186	0.0953369	0.060016	TRINITY_DN158014_c1_g2	1
											GO:0052768	mannosyl-oligosaccharide 1,3-alpha-mannosidase activity	1/134	30/80190	0.0489436	0.111959	0.0663315	TRINITY_DN167607_c1_g1	1		GO:0055009	atrial cardiac muscle tissue morphogenesis	1/142	12/79652	0.021186	0.0953369	0.060016	TRINITY_GG_189137_c3_g1	1
											GO:0080030	methyl indole-3-acetate esterase activity	1/134	30/80190	0.0489436	0.111959	0.0663315	TRINITY_DN167607_c1_g1	1		GO:1990697	protein depalmitoleylation	1/142	12/79652	0.021186	0.0953369	0.060016	TRINITY_DN167607_c1_g1	1
											GO:0080031	methyl salicylate esterase activity	1/134	30/80190	0.0489436	0.111959	0.0663315	TRINITY_DN167607_c1_g1	1		GO:0006924	activation-induced cell death of T cells	1/142	13/79652	0.0229312	0.0974578	0.0613511	TRINITY_GG_15821_c1_g1	1
											GO:0080032	methyl jasmonate esterase activity	1/134	30/80190	0.0489436	0.111959	0.0663315	TRINITY_DN167607_c1_g1	1		GO:0019219	regulation of nucleobase-containing compound metabolic process	1/142	13/79652	0.0229312	0.0974578	0.0613511	TRINITY_GG_17735_c3_g1	1
											GO:0036402	proteasome-activating ATPase activity	1/134	32/80190	0.0521207	0.117001	0.0693188	TRINITY_GG_102213_c79_g1	1		GO:2000366	positive regulation of STAT protein import into nucleus	1/142	13/79652	0.0229312	0.0974578	0.0613511	TRINITY_GG_18353_c2_g1	1
											GO:0001054	RNA polymerase I activity	1/134	33/80190	0.0537052	0.117001	0.0693188	TRINITY_GG_171824_c5_g1	1		GO:0007344	pronuclear fusion	1/142	14/79652	0.0246734	0.0985636	0.0620473	TRINITY_DN158014_c1_g2	1
											GO:0005523	tropomyosin binding	1/134	33/80190	0.0537052	0.117001	0.0693188	TRINITY_GG_189137_c3_g1	1		GO:1900745	positive regulation of p38MAPK cascade	1/142	14/79652	0.0246734	0.0985636	0.0620473	TRINITY_GG_18353_c2_g1	1
											GO:0016176	superoxide-generating NADPH oxidase activator activity	1/134	33/80190	0.0537052	0.117001	0.0693188	TRINITY_GG_84178_c23_g1	1		GO:0000147	actin cortical patch assembly	1/142	15/79652	0.0264125	0.0985636	0.0620473	TRINITY_GG_76993_c20_g1	1
											GO:0004767	sphingomyelin phosphodiesterase activity	1/134	34/80190	0.0552872	0.118256	0.0700628	TRINITY_GG_114648_c5_g1	1		GO:0021795	cerebral cortex cell migration	1/142	15/79652	0.0264125	0.0985636	0.0620473	TRINITY_DN170522_c2_g1	1
											GO:0001055	RNA polymerase II activity	1/134	35/80190	0.0568665	0.118256	0.0700628	TRINITY_GG_171824_c5_g1	1		GO:0039689	negative stranded viral RNA replication	1/142	15/79652	0.0264125	0.0985636	0.0620473	TRINITY_GG_152735_c58_g1	1
											GO:0015924	mannosyl-oligosaccharide mannosidase activity	1/134	35/80190	0.0568665	0.118256	0.0700628	TRINITY_GG_31760_c1_g1	1		GO:0042446	hormone biosynthetic process	1/142	15/79652	0.0264125	0.0985636	0.0620473	TRINITY_GG_190070_c8_g1	1
											GO:0035240	dopamine binding	1/134	35/80190	0.0568665	0.118256	0.0700628	TRINITY_GG_190991_c7_g1	1		GO:0043328	protein transport to vacuole involved in ubiquitin-dependent protein catabolic process via the multivesicular body sorting pathway	1/142	15/79652	0.0264125	0.0985636	0.0620473	TRINITY_GG_159885_c64_g1	1
											GO:0016175	superoxide-generating NADPH oxidase activity	1/134	38/80190	0.0615887	0.126638	0.0750283	TRINITY_GG_84178_c23_g1	1		GO:0051666	actin cortical patch localization	1/142	15/79652	0.0264125	0.0985636	0.0620473	TRINITY_GG_76993_c20_g1	1
											GO:0043325	phosphatidylinositol-3,4-bisphosphate binding	1/134	39/80190	0.0631576	0.12842	0.0760846	TRINITY_GG_84178_c23_g1	1		GO:0006545	glycine biosynthetic process	1/142	16/79652	0.0281485	0.101334	0.0637916	TRINITY_DN151279_c0_g1	1
											GO:0008157	protein phosphatase 1 binding	1/134	40/80190	0.0647239	0.128744	0.0762764	TRINITY_GG_43157_c15_g1	1		GO:0006071	glycerol metabolic process	1/142	17/79652	0.0298814	0.102793	0.0647096	TRINITY_GG_175218_c1_g1	1
											GO:0008324	cation transmembrane transporter activity	1/134	40/80190	0.0647239	0.128744	0.0762764	TRINITY_GG_68915_c1_g1	1		GO:0035776	pronephric proximal tubule development	1/142	17/79652	0.0298814	0.102793	0.0647096	TRINITY_DN165854_c0_g1	1
											GO:0030695	GTPase regulator activity	1/134	41/80190	0.0662875	0.130437	0.0772792	TRINITY_GG_15821_c1_g1	1		GO:0060336	negative regulation of interferon-gamma-mediated signaling pathway	1/142	17/79652	0.0298814	0.102793	0.0647096	TRINITY_GG_15821_c1_g1	1
											GO:0003899	DNA-directed 5'-3' RNA polymerase activity	1/134	42/80190	0.0678486	0.130698	0.0774338	TRINITY_GG_135846_c3_g1	1		GO:0006112	energy reserve metabolic process	1/142	18/79652	0.0316112	0.102793	0.0647096	TRINITY_GG_18353_c2_g1	1
											GO:0016614	oxidoreductase activity, acting on CH-OH group of donors	1/134	42/80190	0.0678486	0.130698	0.0774338	TRINITY_GG_111555_c59_g1	1		GO:0006264	mitochondrial DNA replication	1/142	18/79652	0.0316112	0.102793	0.0647096	TRINITY_GG_15821_c1_g1	1
											GO:0004812	aminoacyl-tRNA ligase activity	1/134	46/80190	0.074067	0.14119	0.0836502	TRINITY_DN143767_c0_g1	1		GO:0009115	xanthine catabolic process	1/142	18/79652	0.0316112	0.102793	0.0647096	TRINITY_GG_111555_c59_g1	1
											GO:0004622	lysophospholipase activity	1/134	47/80190	0.0756151	0.142655	0.0845182	TRINITY_DN169542_c2_g2	1		GO:0061074	regulation of neural retina development	1/142	18/79652	0.0316112	0.102793	0.0647096	TRINITY_GG_190070_c8_g1	1
											GO:0005351	sugar:proton symporter activity	1/134	52/80190	0.0833174	0.153211	0.0907724	TRINITY_GG_88530_c83_g1	1		GO:0006685	sphingomyelin catabolic process	1/142	19/79652	0.033338	0.105435	0.0663726	TRINITY_GG_114648_c5_g1	1
											GO:0008392	arachidonic acid epoxygenase activity	1/134	54/80190	0.0863805	0.153211	0.0907724	TRINITY_GG_80514_c1_g1	1		GO:0006740	NADPH regeneration	1/142	20/79652	0.0350618	0.107289	0.06754	TRINITY_DN99332_c0_g1	1
											GO:0008748	N-ethylmaleimide reductase activity	1/134	55/80190	0.0879082	0.153211	0.0907724	TRINITY_GG_76591_c115_g1	1		GO:0007569	cell aging	1/142	20/79652	0.0350618	0.107289	0.06754	TRINITY_GG_15821_c1_g1	1
											GO:0043738	reduced coenzyme F420 dehydrogenase activity	1/134	55/80190	0.0879082	0.153211	0.0907724	TRINITY_GG_76591_c115_g1	1		GO:0014066	regulation of phosphatidylinositol 3-kinase signaling	1/142	20/79652	0.0350618	0.107289	0.06754	TRINITY_GG_191177_c1_g1	1
											GO:0043826	sulfur oxygenase reductase activity	1/134	55/80190	0.0879082	0.153211	0.0907724	TRINITY_GG_76591_c115_g1	1		GO:0051127	positive regulation of actin nucleation	1/142	21/79652	0.0367824	0.11144	0.0701531	TRINITY_GG_76993_c20_g1	1
											GO:0043883	malolactic enzyme activity	1/134	55/80190	0.0879082	0.153211	0.0907724	TRINITY_GG_76591_c115_g1	1		GO:0042102	positive regulation of T cell proliferation	1/142	22/79652	0.0385001	0.112539	0.0708449	TRINITY_GG_15821_c1_g1	1
											GO:0052693	epoxyqueuosine reductase activity	1/134	55/80190	0.0879082	0.153211	0.0907724	TRINITY_GG_76591_c115_g1	1		GO:0043434	response to peptide hormone	1/142	22/79652	0.0385001	0.112539	0.0708449	TRINITY_GG_84178_c23_g1	1
											GO:0004177	aminopeptidase activity	1/134	59/80190	0.0939937	0.159267	0.0943602	TRINITY_GG_5737_c0_g1	1		GO:0007628	adult walking behavior	1/142	23/79652	0.0402147	0.112539	0.0708449	TRINITY_DN162563_c3_g1	1
											GO:0034987	immunoglobulin receptor binding	1/134	60/80190	0.0955088	0.16035	0.0950015	TRINITY_GG_63894_c2_g1	1		GO:0021846	cell proliferation in forebrain	1/142	23/79652	0.0402147	0.112539	0.0708449	TRINITY_DN170522_c2_g1	1
											GO:0043914	NADPH:sulfur oxidoreductase activity	1/134	61/80190	0.0970214	0.161408	0.0956287	TRINITY_GG_76591_c115_g1	1		GO:0021904	dorsal/ventral neural tube patterning	1/142	23/79652	0.0402147	0.112539	0.0708449	TRINITY_DN162563_c3_g1	1
											GO:0030674	protein binding, bridging	1/134	68/80190	0.107539	0.168858	0.100042	TRINITY_GG_189137_c3_g1	1		GO:0046470	phosphatidylcholine metabolic process	1/142	23/79652	0.0402147	0.112539	0.0708449	TRINITY_DN169542_c2_g2	1
											GO:0004407	histone deacetylase activity	1/134	71/80190	0.11201	0.168858	0.100042	TRINITY_DN168477_c0_g4	1		GO:0050482	arachidonic acid secretion	1/142	23/79652	0.0402147	0.112539	0.0708449	TRINITY_DN140393_c1_g1	1
											GO:0008933	lytic transglycosylase activity	1/134	72/80190	0.113495	0.168858	0.100042	TRINITY_GG_31760_c1_g1	1		GO:0050832	defense response to fungus	1/142	23/79652	0.0402147	0.112539	0.0708449	TRINITY_GG_84178_c23_g1	1
											GO:0015925	galactosidase activity	1/134	72/80190	0.113495	0.168858	0.100042	TRINITY_GG_31760_c1_g1	1		GO:0007084	mitotic nuclear envelope reassembly	1/142	24/79652	0.0419262	0.112539	0.0708449	TRINITY_GG_131312_c2_g1	1
											GO:0015927	trehalase activity	1/134	72/80190	0.113495	0.168858	0.100042	TRINITY_GG_31760_c1_g1	1		GO:0007260	tyrosine phosphorylation of STAT protein	1/142	24/79652	0.0419262	0.112539	0.0708449	TRINITY_GG_18353_c2_g1	1
											GO:0015928	fucosidase activity	1/134	72/80190	0.113495	0.168858	0.100042	TRINITY_GG_31760_c1_g1	1		GO:0035143	caudal fin morphogenesis	1/142	24/79652	0.0419262	0.112539	0.0708449	TRINITY_GG_149394_c12_g1	1
											GO:0016160	amylase activity	1/134	72/80190	0.113495	0.168858	0.100042	TRINITY_GG_31760_c1_g1	1		GO:0048853	forebrain morphogenesis	1/142	24/79652	0.0419262	0.112539	0.0708449	TRINITY_DN164630_c0_g1	1
											GO:0044653	dextrin alpha-glucosidase activity	1/134	72/80190	0.113495	0.168858	0.100042	TRINITY_GG_31760_c1_g1	1		GO:0006937	regulation of muscle contraction	1/142	26/79652	0.0453402	0.118582	0.0746493	TRINITY_GG_189137_c3_g1	1
											GO:0044654	starch alpha-glucosidase activity	1/134	72/80190	0.113495	0.168858	0.100042	TRINITY_GG_31760_c1_g1	1		GO:2000144	positive regulation of DNA-templated transcription, initiation	1/142	26/79652	0.0453402	0.118582	0.0746493	TRINITY_DN157234_c1_g1	1
											GO:0052736	beta-glucanase activity	1/134	72/80190	0.113495	0.168858	0.100042	TRINITY_GG_31760_c1_g1	1		GO:0016024	CDP-diacylglycerol biosynthetic process	1/142	27/79652	0.0470427	0.12058	0.0759069	TRINITY_GG_111915_c2_g1	1
											GO:0052769	beta-6-sulfate-N-acetylglucosaminidase activity	1/134	72/80190	0.113495	0.168858	0.100042	TRINITY_GG_31760_c1_g1	1		GO:0000920	cell separation after cytokinesis	1/142	28/79652	0.0487422	0.12058	0.0759069	TRINITY_GG_191177_c1_g1	1
											GO:0052859	glucan endo-1,4-beta-glucosidase activity	1/134	72/80190	0.113495	0.168858	0.100042	TRINITY_GG_31760_c1_g1	1		GO:0030048	actin filament-based movement	1/142	28/79652	0.0487422	0.12058	0.0759069	TRINITY_GG_76993_c20_g1	1
											GO:0001056	RNA polymerase III activity	1/134	74/80190	0.116458	0.171869	0.101826	TRINITY_GG_171824_c5_g1	1		GO:0061028	establishment of endothelial barrier	1/142	28/79652	0.0487422	0.12058	0.0759069	TRINITY_GG_129927_c2_g1	1
											GO:0030971	receptor tyrosine kinase binding	1/134	76/80190	0.119411	0.174818	0.103573	TRINITY_GG_15821_c1_g1	1		GO:0071205	protein localization to juxtaparanode region of axon	1/142	28/79652	0.0487422	0.12058	0.0759069	TRINITY_GG_159881_c64_g1	1
											GO:0017025	TBP-class protein binding	1/134	79/80190	0.123822	0.179837	0.106547	TRINITY_GG_102213_c79_g1	1		GO:0006360	transcription from RNA polymerase I promoter	1/142	29/79652	0.0504387	0.12058	0.0759069	TRINITY_GG_171824_c5_g1	1
											GO:0004620	phospholipase activity	1/134	84/80190	0.131126	0.188945	0.111943	TRINITY_DN167607_c1_g1	1		GO:0021979	hypothalamus cell differentiation	1/142	29/79652	0.0504387	0.12058	0.0759069	TRINITY_DN165854_c0_g1	1
											GO:0052890	oxidoreductase activity, acting on the CH-CH group of donors, with a flavin as acceptor	1/134	86/80190	0.13403	0.189257	0.112128	TRINITY_GG_13028_c8_g1	1		GO:0032868	response to insulin	1/142	29/79652	0.0504387	0.12058	0.0759069	TRINITY_GG_18353_c2_g1	1
											GO:0008395	steroid hydroxylase activity	1/134	87/80190	0.135479	0.189257	0.112128	TRINITY_GG_80514_c1_g1	1		GO:0034645	cellular macromolecule biosynthetic process	1/142	29/79652	0.0504387	0.12058	0.0759069	TRINITY_GG_17735_c3_g1	1
											GO:0015929	hexosaminidase activity	1/134	87/80190	0.135479	0.189257	0.112128	TRINITY_GG_31760_c1_g1	1		GO:0048845	venous blood vessel morphogenesis	1/142	29/79652	0.0504387	0.12058	0.0759069	TRINITY_GG_189137_c3_g1	1
											GO:0031072	heat shock protein binding	1/134	89/80190	0.138369	0.19183	0.113652	TRINITY_GG_15821_c1_g1	1		GO:0061088	regulation of sequestering of zinc ion	1/142	30/79652	0.0521321	0.122842	0.0773306	TRINITY_GG_68915_c1_g1	1
											GO:0005385	zinc ion transmembrane transporter activity	1/134	93/80190	0.14412	0.196821	0.116609	TRINITY_GG_68915_c1_g1	1		GO:0006390	transcription from mitochondrial promoter	1/142	31/79652	0.0538226	0.123832	0.0779543	TRINITY_GG_135846_c3_g1	1
											GO:0003823	antigen binding	1/134	101/80190	0.155509	0.210801	0.124892	TRINITY_GG_63894_c2_g1	1		GO:0006809	nitric oxide biosynthetic process	1/142	31/79652	0.0538226	0.123832	0.0779543	TRINITY_GG_189137_c3_g1	1
											GO:0008026	ATP-dependent helicase activity	1/134	104/80190	0.159741	0.213376	0.126418	TRINITY_DN158633_c2_g1	1		GO:0030168	platelet activation	1/142	31/79652	0.0538226	0.123832	0.0779543	TRINITY_GG_163897_c0_g1	1
											GO:0048037	cofactor binding	1/134	104/80190	0.159741	0.213376	0.126418	TRINITY_GG_76591_c115_g1	1		GO:0006614	SRP-dependent cotranslational protein targeting to membrane	1/142	32/79652	0.05551	0.124898	0.0786249	TRINITY_GG_145669_c73_g1	1
											GO:0022857	transmembrane transporter activity	1/134	109/80190	0.166747	0.21953	0.130064	TRINITY_DN166908_c0_g1	1		GO:0045899	positive regulation of RNA polymerase II transcriptional preinitiation complex assembly	1/142	32/79652	0.05551	0.124898	0.0786249	TRINITY_GG_102213_c79_g1	1
											GO:0000062	fatty-acyl-CoA binding	1/134	123/80190	0.186057	0.243204	0.14409	TRINITY_GG_13028_c8_g1	1		GO:0097535	lymphoid lineage cell migration into thymus	1/142	32/79652	0.05551	0.124898	0.0786249	TRINITY_GG_189137_c3_g1	1
											GO:0030145	manganese ion binding	1/134	125/80190	0.18878	0.243853	0.144474	TRINITY_GG_5737_c0_g1	1		GO:0071467	cellular response to pH	1/142	33/79652	0.0571945	0.127748	0.0804194	TRINITY_GG_166639_c2_g1	1
											GO:0005388	calcium-transporting ATPase activity	1/134	133/80190	0.199578	0.253631	0.150267	TRINITY_GG_188122_c94_g1	1		GO:0060840	artery development	1/142	34/79652	0.058876	0.130551	0.0821839	TRINITY_GG_189137_c3_g1	1
											GO:0038191	neuropilin binding	1/134	146/80190	0.216822	0.271771	0.161015	TRINITY_GG_48033_c4_g1	1		GO:0055010	ventricular cardiac muscle tissue morphogenesis	1/142	35/79652	0.0605545	0.133307	0.0839187	TRINITY_GG_189137_c3_g1	1
											GO:0017048	Rho GTPase binding	1/134	174/80190	0.252721	0.312487	0.185137	TRINITY_DN164451_c3_g3	1		GO:0001657	ureteric bud development	1/142	38/79652	0.0655722	0.142306	0.0895835	TRINITY_DN165854_c0_g1	1
											GO:0005179	hormone activity	1/134	197/80190	0.280984	0.340531	0.201752	TRINITY_GG_18353_c2_g1	1		GO:0035108	limb morphogenesis	1/142	38/79652	0.0655722	0.142306	0.0895835	TRINITY_GG_114600_c25_g1	1
											GO:0030215	semaphorin receptor binding	1/134	199/80190	0.283391	0.341188	0.202142	TRINITY_GG_48033_c4_g1	1		GO:0045184	establishment of protein localization	1/142	39/79652	0.0672389	0.144895	0.0912136	TRINITY_GG_191177_c1_g1	1
											GO:0045499	chemorepellent activity	1/134	206/80190	0.291753	0.348959	0.206746	TRINITY_GG_48033_c4_g1	1		GO:0010043	response to zinc ion	1/142	40/79652	0.0689025	0.146418	0.0921723	TRINITY_GG_68915_c1_g1	1
											GO:0004721	phosphoprotein phosphatase activity	1/134	216/80190	0.30353	0.35787	0.212025	TRINITY_GG_38945_c10_g1	1		GO:0043124	negative regulation of I-kappaB kinase/NF-kappaB signaling	1/142	40/79652	0.0689025	0.146418	0.0921723	TRINITY_GG_15821_c1_g1	1
											GO:0003712	transcription cofactor activity	1/134	218/80190	0.305862	0.35787	0.212025	TRINITY_DN168477_c0_g4	1		GO:0051493	regulation of cytoskeleton organization	1/142	41/79652	0.0705633	0.148913	0.0937429	TRINITY_DN170522_c2_g1	1
											GO:0004888	transmembrane signaling receptor activity	1/134	219/80190	0.307025	0.35787	0.212025	TRINITY_GG_46708_c6_g1	1		GO:0006418	tRNA aminoacylation for protein translation	1/142	42/79652	0.0722211	0.150338	0.0946399	TRINITY_DN143767_c0_g1	1
											GO:0036459	thiol-dependent ubiquitinyl hydrolase activity	1/134	286/80190	0.380701	0.438166	0.259598	TRINITY_GG_178799_c1_g1	1		GO:1901800	positive regulation of proteasomal protein catabolic process	1/142	42/79652	0.0722211	0.150338	0.0946399	TRINITY_GG_102213_c79_g1	1
											GO:0043167	ion binding	1/134	314/80190	0.409137	0.467295	0.276856	TRINITY_DN160804_c0_g1	1		GO:0009165	nucleotide biosynthetic process	1/142	43/79652	0.073876	0.151718	0.095509	TRINITY_DN151279_c0_g1	1
											GO:0042626	ATPase activity, coupled to transmembrane movement of substances	1/134	316/80190	0.411118	0.467295	0.276856	TRINITY_GG_122731_c2_g1	1		GO:0060272	embryonic skeletal joint morphogenesis	1/142	43/79652	0.073876	0.151718	0.095509	TRINITY_GG_149394_c12_g1	1
											GO:0005200	structural constituent of cytoskeleton	1/134	359/80190	0.452147	0.507625	0.30075	TRINITY_GG_189137_c3_g1	1		GO:0008589	regulation of smoothened signaling pathway	1/142	44/79652	0.0755279	0.154077	0.0969938	TRINITY_DN162563_c3_g1	1
											GO:0020037	heme binding	1/134	479/80190	0.552238	0.605147	0.358528	TRINITY_GG_80514_c1_g1	1		GO:0001678	cellular glucose homeostasis	1/142	45/79652	0.077177	0.155369	0.0978074	TRINITY_DN149122_c0_g1	1
											GO:0005516	calmodulin binding	1/134	538/80190	0.594565	0.647652	0.383711	TRINITY_GG_12259_c1_g1	1		GO:0060349	bone morphogenesis	1/142	45/79652	0.077177	0.155369	0.0978074	TRINITY_GG_149394_c12_g1	1
											GO:0004222	metalloendopeptidase activity	1/134	808/80190	0.74287	0.790379	0.468272	TRINITY_GG_160784_c8_g1	1		GO:0035315	hair cell differentiation	1/142	46/79652	0.078823	0.157646	0.0992406	TRINITY_GG_141212_c0_g1	1
											GO:0003924	GTPase activity	1/134	878/80190	0.771561	0.81147	0.480767	TRINITY_GG_145669_c73_g1	1		GO:0006517	protein deglycosylation	1/142	47/79652	0.0804662	0.157838	0.0993611	TRINITY_GG_31760_c1_g1	1
											GO:0046982	protein heterodimerization activity	1/134	1044/80190	0.827521	0.865351	0.51269	TRINITY_DN165854_c0_g1	1		GO:0019915	lipid storage	1/142	47/79652	0.0804662	0.157838	0.0993611	TRINITY_GG_170293_c19_g1	1
											GO:0004842	ubiquitin-protein transferase activity	1/134	1234/80190	0.875048	0.90471	0.536009	TRINITY_GG_160374_c2_g1	1		GO:0030073	insulin secretion	1/142	47/79652	0.0804662	0.157838	0.0993611	TRINITY_GG_68915_c1_g1	1
											GO:0016740	transferase activity	1/134	1511/80190	0.922009	0.941069	0.55755	TRINITY_GG_10132_c6_g1	1		GO:0006919	activation of cysteine-type endopeptidase activity involved in apoptotic process	1/142	48/79652	0.0821065	0.160029	0.100741	TRINITY_GG_15821_c1_g1	1
											GO:0005096	GTPase activator activity	1/134	1581/80190	0.930784	0.941069	0.55755	TRINITY_GG_42411_c34_g1	1		GO:0006013	mannose metabolic process	1/142	50/79652	0.0853783	0.164313	0.103438	TRINITY_GG_31760_c1_g1	1
											GO:0003723	RNA binding	1/134	1840/80190	0.955539	0.960789	0.569234	TRINITY_DN169740_c1_g1	1		GO:0006801	superoxide metabolic process	1/142	50/79652	0.0853783	0.164313	0.103438	TRINITY_GG_84178_c23_g1	1
																					GO:0019432	triglyceride biosynthetic process	1/142	53/79652	0.0902644	0.172631	0.108674	TRINITY_GG_175218_c1_g1	1
																					GO:0019369	arachidonic acid metabolic process	1/142	54/79652	0.0918873	0.174643	0.10994	TRINITY_GG_80514_c1_g1	1
																					GO:0050804	modulation of chemical synaptic transmission	1/142	55/79652	0.0935073	0.175541	0.110506	TRINITY_GG_43157_c15_g1	1
																					GO:0060122	inner ear receptor stereocilium organization	1/142	55/79652	0.0935073	0.175541	0.110506	TRINITY_GG_141212_c0_g1	1
																					GO:0006383	transcription from RNA polymerase III promoter	1/142	56/79652	0.0951245	0.177488	0.111732	TRINITY_GG_171824_c5_g1	1
																					GO:0021510	spinal cord development	1/142	59/79652	0.0999589	0.182068	0.114614	TRINITY_DN162563_c3_g1	1
																					GO:0050871	positive regulation of B cell activation	1/142	61/79652	0.103167	0.185701	0.116902	TRINITY_GG_63894_c2_g1	1
																					GO:0050974	detection of mechanical stimulus involved in sensory perception	1/142	61/79652	0.103167	0.185701	0.116902	TRINITY_GG_141212_c0_g1	1
																					GO:0006910	phagocytosis, recognition	1/142	62/79652	0.104768	0.186389	0.117335	TRINITY_GG_63894_c2_g1	1
																					GO:0060255	regulation of macromolecule metabolic process	1/142	62/79652	0.104768	0.186389	0.117335	TRINITY_GG_17735_c3_g1	1
																					GO:0006958	complement activation, classical pathway	1/142	64/79652	0.107959	0.187702	0.118161	TRINITY_GG_63894_c2_g1	1
																					GO:0014068	positive regulation of phosphatidylinositol 3-kinase signaling	1/142	64/79652	0.107959	0.187702	0.118161	TRINITY_GG_18353_c2_g1	1
																					GO:0044267	cellular protein metabolic process	1/142	64/79652	0.107959	0.187702	0.118161	TRINITY_GG_178799_c1_g1	1
																					GO:0001840	neural plate development	1/142	65/79652	0.109551	0.189393	0.119226	TRINITY_DN162563_c3_g1	1
																					GO:0033333	fin development	1/142	66/79652	0.111139	0.189993	0.119603	TRINITY_GG_160784_c8_g1	1
																					GO:0042273	ribosomal large subunit biogenesis	1/142	66/79652	0.111139	0.189993	0.119603	TRINITY_GG_60452_c1_g1	1
																					GO:0032088	negative regulation of NF-kappaB transcription factor activity	1/142	72/79652	0.120613	0.203909	0.128364	TRINITY_GG_15821_c1_g1	1
																					GO:0048598	embryonic morphogenesis	1/142	72/79652	0.120613	0.203909	0.128364	TRINITY_DN151279_c0_g1	1
																					GO:0006644	phospholipid metabolic process	1/142	73/79652	0.122182	0.204687	0.128853	TRINITY_DN140393_c1_g1	1
																					GO:0009395	phospholipid catabolic process	1/142	74/79652	0.123749	0.204687	0.128853	TRINITY_GG_42557_c51_g1	1
																					GO:0045773	positive regulation of axon extension	1/142	74/79652	0.123749	0.204687	0.128853	TRINITY_GG_159881_c64_g1	1
																					GO:0071222	cellular response to lipopolysaccharide	1/142	74/79652	0.123749	0.204687	0.128853	TRINITY_GG_84178_c23_g1	1
																					GO:0006812	cation transport	1/142	75/79652	0.125312	0.206159	0.12978	TRINITY_GG_17287_c3_g1	1
																					GO:0032008	positive regulation of TOR signaling	1/142	76/79652	0.126873	0.20761	0.130694	TRINITY_GG_18353_c2_g1	1
																					GO:0048518	positive regulation of biological process	1/142	79/79652	0.131539	0.214101	0.134779	TRINITY_GG_149394_c12_g1	1
																					GO:0009749	response to glucose	1/142	82/79652	0.13618	0.220482	0.138797	TRINITY_GG_68915_c1_g1	1
																					GO:0033077	T cell differentiation in thymus	1/142	86/79652	0.14233	0.229226	0.144301	TRINITY_GG_15821_c1_g1	1
																					GO:0009408	response to heat	1/142	88/79652	0.145389	0.231677	0.145844	TRINITY_GG_15821_c1_g1	1
																					GO:0000186	activation of MAPKK activity	1/142	89/79652	0.146914	0.231677	0.145844	TRINITY_DN149122_c0_g1	1
																					GO:0033539	fatty acid beta-oxidation using acyl-CoA dehydrogenase	1/142	89/79652	0.146914	0.231677	0.145844	TRINITY_GG_13028_c8_g1	1
																					GO:0090286	cytoskeletal anchoring at nuclear membrane	1/142	89/79652	0.146914	0.231677	0.145844	TRINITY_GG_86931_c2_g1	1
																					GO:0040007	growth	1/142	93/79652	0.152988	0.238848	0.150359	TRINITY_GG_114600_c25_g1	1
																					GO:0002062	chondrocyte differentiation	1/142	96/79652	0.157515	0.24346	0.153262	TRINITY_GG_114600_c25_g1	1
																					GO:0007052	mitotic spindle organization	1/142	98/79652	0.16052	0.245596	0.154606	TRINITY_DN158014_c1_g2	1
																					GO:0043154	negative regulation of cysteine-type endopeptidase activity involved in apoptotic process	1/142	98/79652	0.16052	0.245596	0.154606	TRINITY_GG_15821_c1_g1	1
																					GO:0009948	anterior/posterior axis specification	1/142	99/79652	0.162018	0.246655	0.155273	TRINITY_DN169542_c2_g2	1
																					GO:0031398	positive regulation of protein ubiquitination	1/142	100/79652	0.163514	0.2477	0.155931	TRINITY_GG_15821_c1_g1	1
																					GO:0042472	inner ear morphogenesis	1/142	102/79652	0.166498	0.250977	0.157994	TRINITY_DN162563_c3_g1	1
																					GO:0051028	mRNA transport	1/142	104/79652	0.169471	0.254206	0.160027	TRINITY_DN158014_c1_g2	1
																					GO:0000281	mitotic cytokinesis	1/142	105/79652	0.170953	0.255179	0.160639	TRINITY_GG_191177_c1_g1	1
																					GO:0071542	dopaminergic neuron differentiation	1/142	108/79652	0.175385	0.260184	0.16379	TRINITY_DN165854_c0_g1	1
																					GO:0006950	response to stress	1/142	109/79652	0.176857	0.260184	0.16379	TRINITY_GG_130249_c55_g1	1
																					GO:0008217	regulation of blood pressure	1/142	109/79652	0.176857	0.260184	0.16379	TRINITY_GG_120760_c2_g1	1
																					GO:0071391	cellular response to estrogen stimulus	1/142	110/79652	0.178327	0.261091	0.164361	TRINITY_GG_166639_c2_g1	1
																					GO:0006911	phagocytosis, engulfment	1/142	112/79652	0.181258	0.262867	0.165479	TRINITY_GG_63894_c2_g1	1
																					GO:0032402	melanosome transport	1/142	112/79652	0.181258	0.262867	0.165479	TRINITY_DN158633_c2_g1	1
																					GO:0050821	protein stabilization	1/142	119/79652	0.191435	0.276317	0.173946	TRINITY_GG_15821_c1_g1	1
																					GO:0006941	striated muscle contraction	1/142	122/79652	0.195759	0.281231	0.177039	TRINITY_GG_189137_c3_g1	1
																					GO:0050853	B cell receptor signaling pathway	1/142	124/79652	0.198628	0.28402	0.178795	TRINITY_GG_63894_c2_g1	1
																					GO:0002376	immune system process	1/142	128/79652	0.204336	0.290823	0.183077	TRINITY_DN157234_c1_g1	1
																					GO:0000045	autophagosome assembly	1/142	130/79652	0.207175	0.293498	0.184762	TRINITY_GG_152735_c58_g1	1
																					GO:0030900	forebrain development	1/142	131/79652	0.208591	0.294142	0.185167	TRINITY_DN170522_c2_g1	1
																					GO:0001569	branching involved in blood vessel morphogenesis	1/142	132/79652	0.210004	0.294777	0.185566	TRINITY_GG_189137_c3_g1	1
																					GO:0009617	response to bacterium	1/142	139/79652	0.219827	0.307155	0.193359	TRINITY_GG_163897_c0_g1	1
																					GO:0048844	artery morphogenesis	1/142	144/79652	0.226769	0.313115	0.19711	TRINITY_GG_38945_c10_g1	1
																					GO:0010506	regulation of autophagy	1/142	146/79652	0.229528	0.313115	0.19711	TRINITY_DN152672_c0_g1	1
																					GO:0048523	negative regulation of cellular process	1/142	147/79652	0.230904	0.313115	0.19711	TRINITY_GG_114600_c25_g1	1
																					GO:0016043	cellular component organization	1/142	148/79652	0.232278	0.313115	0.19711	TRINITY_GG_17735_c3_g1	1
																					GO:0048264	determination of ventral identity	1/142	148/79652	0.232278	0.313115	0.19711	TRINITY_GG_160784_c8_g1	1
																					GO:0003007	heart morphogenesis	1/142	154/79652	0.240469	0.321325	0.202279	TRINITY_DN151279_c0_g1	1
																					GO:0007369	gastrulation	1/142	154/79652	0.240469	0.321325	0.202279	TRINITY_GG_5737_c0_g1	1
																					GO:0048839	inner ear development	1/142	157/79652	0.244532	0.325333	0.204802	TRINITY_GG_18353_c2_g1	1
																					GO:0006364	rRNA processing	1/142	164/79652	0.253928	0.334922	0.210838	TRINITY_GG_104532_c2_g1	1
																					GO:0060218	hematopoietic stem cell differentiation	1/142	164/79652	0.253928	0.334922	0.210838	TRINITY_GG_189137_c3_g1	1
																					GO:0035050	embryonic heart tube development	1/142	165/79652	0.255261	0.335235	0.211035	TRINITY_GG_149394_c12_g1	1
																					GO:0030514	negative regulation of BMP signaling pathway	1/142	168/79652	0.259245	0.33643	0.211788	TRINITY_DN169542_c2_g2	1
																					GO:0060059	embryonic retina morphogenesis in camera-type eye	1/142	168/79652	0.259245	0.33643	0.211788	TRINITY_DN164630_c0_g1	1
																					GO:0042391	regulation of membrane potential	1/142	169/79652	0.260568	0.33643	0.211788	TRINITY_GG_149394_c12_g1	1
																					GO:0048522	positive regulation of cellular process	1/142	169/79652	0.260568	0.33643	0.211788	TRINITY_GG_128993_c1_g1	1
																					GO:0021591	ventricular system development	1/142	171/79652	0.263208	0.33841	0.213034	TRINITY_GG_189137_c3_g1	1
																					GO:0050919	negative chemotaxis	1/142	176/79652	0.269766	0.345391	0.217429	TRINITY_GG_48033_c4_g1	1
																					GO:0006813	potassium ion transport	1/142	177/79652	0.271071	0.345616	0.21757	TRINITY_GG_122731_c2_g1	1
																					GO:0006606	protein import into nucleus	1/142	183/79652	0.278851	0.352597	0.221965	TRINITY_GG_60452_c1_g1	1
																					GO:0022008	neurogenesis	1/142	185/79652	0.281426	0.354388	0.223093	TRINITY_DN162563_c3_g1	1
																					GO:0030433	ubiquitin-dependent ERAD pathway	1/142	186/79652	0.28271	0.354546	0.223192	TRINITY_GG_102213_c79_g1	1
																					GO:0016042	lipid catabolic process	1/142	198/79652	0.297941	0.372123	0.234257	TRINITY_DN169894_c1_g4	1
																					GO:0008016	regulation of heart contraction	1/142	209/79652	0.311622	0.387627	0.244017	TRINITY_GG_189137_c3_g1	1
																					GO:0035162	embryonic hemopoiesis	1/142	211/79652	0.31408	0.389103	0.244946	TRINITY_GG_149394_c12_g1	1
																					GO:0048843	negative regulation of axon extension involved in axon guidance	1/142	215/79652	0.318972	0.39357	0.247758	TRINITY_GG_48033_c4_g1	1
																					GO:0090090	negative regulation of canonical Wnt signaling pathway	1/142	217/79652	0.321404	0.394979	0.248645	TRINITY_DN167607_c1_g1	1
																					GO:0098655	cation transmembrane transport	1/142	224/79652	0.329851	0.403737	0.254159	TRINITY_GG_68915_c1_g1	1
																					GO:0042742	defense response to bacterium	1/142	227/79652	0.333438	0.406503	0.255899	TRINITY_GG_63894_c2_g1	1
																					GO:0090304	nucleic acid metabolic process	1/142	229/79652	0.33582	0.407781	0.256704	TRINITY_GG_17735_c3_g1	1
																					GO:0007154	cell communication	1/142	234/79652	0.341736	0.413325	0.260194	TRINITY_GG_149394_c12_g1	1
																					GO:0008045	motor neuron axon guidance	1/142	237/79652	0.345261	0.415944	0.261843	TRINITY_DN167607_c1_g1	1
																					GO:0032496	response to lipopolysaccharide	1/142	243/79652	0.352254	0.421054	0.26506	TRINITY_GG_63894_c2_g1	1
																					GO:0030182	neuron differentiation	1/142	250/79652	0.360319	0.429018	0.270073	TRINITY_GG_102459_c2_g1	1
																					GO:0001764	neuron migration	1/142	262/79652	0.373914	0.440068	0.277029	TRINITY_GG_159881_c64_g1	1
																					GO:0006874	cellular calcium ion homeostasis	1/142	266/79652	0.378381	0.443619	0.279265	TRINITY_GG_188122_c94_g1	1
																					GO:0006366	transcription from RNA polymerase II promoter	1/142	273/79652	0.386123	0.450968	0.283891	TRINITY_GG_171824_c5_g1	1
																					GO:0008283	cell proliferation	1/142	276/79652	0.389412	0.45308	0.28522	TRINITY_GG_149394_c12_g1	1
																					GO:0070121	Kupffer's vesicle development	1/142	281/79652	0.394854	0.457672	0.288111	TRINITY_GG_149394_c12_g1	1
																					GO:0010951	negative regulation of endopeptidase activity	1/142	295/79652	0.409837	0.473246	0.297915	TRINITY_GG_107746_c1_g1	1
																					GO:0071526	semaphorin-plexin signaling pathway	1/142	304/79652	0.419274	0.482323	0.303629	TRINITY_GG_48033_c4_g1	1
																					GO:0060070	canonical Wnt signaling pathway	1/142	309/79652	0.424452	0.486451	0.306228	TRINITY_DN170522_c2_g1	1
																					GO:0048793	pronephros development	1/142	314/79652	0.429584	0.490495	0.308774	TRINITY_GG_189137_c3_g1	1
																					GO:0007409	axonogenesis	1/142	334/79652	0.449662	0.510733	0.321514	TRINITY_DN169542_c2_g2	1
																					GO:0045214	sarcomere organization	1/142	335/79652	0.450647	0.510733	0.321514	TRINITY_GG_189137_c3_g1	1
																					GO:0007417	central nervous system development	1/142	351/79652	0.466175	0.526382	0.331365	TRINITY_GG_159881_c64_g1	1
																					GO:0060047	heart contraction	1/142	358/79652	0.47283	0.531934	0.334861	TRINITY_GG_147863_c25_g1	1
																					GO:0006898	receptor-mediated endocytosis	1/142	363/79652	0.477534	0.535258	0.336953	TRINITY_GG_93187_c165_g1	1
																					GO:0007267	cell-cell signaling	1/142	367/79652	0.481267	0.537473	0.338347	TRINITY_GG_17287_c3_g1	1
																					GO:0016579	protein deubiquitination	1/142	389/79652	0.501329	0.555821	0.349898	TRINITY_GG_178799_c1_g1	1
																					GO:0051216	cartilage development	1/142	395/79652	0.506665	0.559565	0.352254	TRINITY_GG_160784_c8_g1	1
																					GO:0008285	negative regulation of cell proliferation	1/142	398/79652	0.509312	0.559565	0.352254	TRINITY_GG_15821_c1_g1	1
																					GO:0030335	positive regulation of cell migration	1/142	399/79652	0.510191	0.559565	0.352254	TRINITY_GG_48033_c4_g1	1
																					GO:0042074	cell migration involved in gastrulation	1/142	405/79652	0.515434	0.56318	0.35453	TRINITY_GG_126469_c1_g1	1
																					GO:0008360	regulation of cell shape	1/142	407/79652	0.517169	0.56318	0.35453	TRINITY_GG_76993_c20_g1	1
																					GO:0007010	cytoskeleton organization	1/142	413/79652	0.522337	0.566791	0.356803	TRINITY_GG_160374_c2_g1	1
																					GO:0050794	regulation of cellular process	1/142	419/79652	0.52745	0.570317	0.359023	TRINITY_GG_149394_c12_g1	1
																					GO:0007411	axon guidance	1/142	438/79652	0.543286	0.585371	0.3685	TRINITY_DN165854_c0_g1	1
																					GO:0030036	actin cytoskeleton organization	1/142	459/79652	0.560176	0.600924	0.378291	TRINITY_DN164451_c3_g3	1
																					GO:0070588	calcium ion transmembrane transport	1/142	556/79652	0.630488	0.667576	0.420249	TRINITY_GG_188122_c94_g1	1
																					GO:0006511	ubiquitin-dependent protein catabolic process	1/142	596/79652	0.656121	0.69124	0.435146	TRINITY_GG_178799_c1_g1	1
																					GO:0045087	innate immune response	1/142	598/79652	0.657355	0.69124	0.435146	TRINITY_GG_63894_c2_g1	1
																					GO:0001947	heart looping	1/142	602/79652	0.659811	0.691445	0.435275	TRINITY_DN168477_c0_g4	1
																					GO:0042787	protein ubiquitination involved in ubiquitin-dependent protein catabolic process	1/142	700/79652	0.714799	0.746513	0.469941	TRINITY_GG_160374_c2_g1	1
																					GO:0030154	cell differentiation	1/142	836/79652	0.776779	0.797632	0.502122	TRINITY_GG_149394_c12_g1	1
																					GO:0007275	multicellular organism development	1/142	848/79652	0.781558	0.799855	0.503521	TRINITY_GG_17735_c3_g1	1
																					GO:0006955	immune response	1/142	944/79652	0.816306	0.828791	0.521736	TRINITY_GG_160852_c0_g1	1
																					GO:0006810	transport	1/142	949/79652	0.817957	0.828791	0.521736	TRINITY_DN166908_c0_g1	1
																					GO:0007155	cell adhesion	1/142	1220/79652	0.888502	0.897299	0.564863	TRINITY_GG_159881_c64_g1	1
																					GO:0035556	intracellular signal transduction	1/142	2193/79652	0.981088	0.981088	0.61761	TRINITY_GG_116301_c51_g1	1

## Sheet: KEGG analysis
KEGG analysis in three different comparative skin groups of Koi carp
RS_WS group
##Databases: KEGG PATHWAY
##Statistical test method: hypergeometric test / Fisher's exact test
##FDR correction method: Benjamini and Hochberg
#Term	Database	ID	Input number	Background number	P-Value	Corrected P-Value	Input	Hyperlink
Tight junction	KEGG PATHWAY	ko04530	10	1300	0.00172549	0.0310589	TRINITY_DN173295_c1_g3|TRINITY_GG_96720_c113_g1|TRINITY_DN167868_c2_g1|TRINITY_GG_125645_c2_g1|TRINITY_DN165179_c1_g1|TRINITY_DN164838_c2_g1|TRINITY_DN158776_c3_g3|TRINITY_DN173872_c0_g1|TRINITY_DN174338_c0_g3|TRINITY_DN155005_c0_g1	http://www.genome.jp/kegg-bin/show_pathway?ko04530/K05699%09red/K10352%09red/K06786%09red/K17751%09red
Osteoclast differentiation	KEGG PATHWAY	ko04380	9	783	0.000179418	0.00611488	TRINITY_GG_173596_c90_g1|TRINITY_DN172615_c7_g1|TRINITY_GG_175063_c76_g1|TRINITY_GG_59867_c110_g1|TRINITY_GG_152857_c1_g1|TRINITY_DN156681_c7_g2|TRINITY_DN157234_c1_g1|TRINITY_GG_84178_c23_g1|TRINITY_DN163131_c0_g2	http://www.genome.jp/kegg-bin/show_pathway?ko04380/K03156%09red/K08011%09red/K05132%09red/K05090%09red/K09455%09red
Pathways in cancer	KEGG PATHWAY	ko05200	9	2989	0.329488	0.653822	TRINITY_GG_173596_c90_g1|TRINITY_GG_158548_c11_g1|TRINITY_DN172615_c7_g1|TRINITY_GG_59867_c110_g1|TRINITY_GG_152857_c1_g1|TRINITY_DN157154_c7_g1|TRINITY_DN157234_c1_g1|TRINITY_DN156681_c7_g2|TRINITY_GG_142760_c0_g1	http://www.genome.jp/kegg-bin/show_pathway?ko05200/K01403%09red/K04198%09red/K09455%09red/K05090%09red/K10030%09red
Neuroactive ligand-receptor interaction	KEGG PATHWAY	ko04080	8	1220	0.0121187	0.150064	TRINITY_GG_112640_c6_g2|TRINITY_DN162289_c1_g1|TRINITY_DN157154_c7_g1|TRINITY_GG_18353_c2_g1|TRINITY_GG_56840_c1_g1|TRINITY_DN160227_c3_g1|TRINITY_DN172560_c3_g3|TRINITY_GG_56224_c5_g1	http://www.genome.jp/kegg-bin/show_pathway?ko04080/K04198%09red/K05225%09red/K05054%09red/K05424%09red/K05267%09red/K04203%09red
Fat digestion and absorption	KEGG PATHWAY	ko04975	7	149	1.46938e-07	2.3804e-05	TRINITY_DN140393_c1_g1|TRINITY_DN160521_c4_g5|TRINITY_GG_93860_c34_g2|TRINITY_GG_93860_c15_g1|TRINITY_GG_187390_c62_g1|TRINITY_DN140393_c1_g2|TRINITY_GG_175218_c1_g1	http://www.genome.jp/kegg-bin/show_pathway?ko04975/K13885%09red/K01047%09red/K11160%09red
Retinol metabolism	KEGG PATHWAY	ko00830	6	154	3.32269e-06	0.000269138	TRINITY_GG_160384_c0_g1|TRINITY_GG_26484_c3_g1|TRINITY_GG_123121_c24_g1|TRINITY_DN174873_c9_g1|TRINITY_GG_160839_c1_g1|TRINITY_GG_111555_c59_g1	http://www.genome.jp/kegg-bin/show_pathway?ko00830/K00515%09red/K00157%09red
Viral myocarditis	KEGG PATHWAY	ko05416	6	335	0.000226477	0.00611488	TRINITY_DN173295_c1_g3|TRINITY_GG_96720_c113_g1|TRINITY_DN167868_c2_g1|TRINITY_DN165179_c1_g1|TRINITY_DN173872_c0_g1|TRINITY_DN155005_c0_g1	http://www.genome.jp/kegg-bin/show_pathway?ko05416/K17751%09red
Cardiac muscle contraction	KEGG PATHWAY	ko04260	6	449	0.00102566	0.0207697	TRINITY_DN173295_c1_g3|TRINITY_GG_96720_c113_g1|TRINITY_DN167868_c2_g1|TRINITY_DN165179_c1_g1|TRINITY_DN173872_c0_g1|TRINITY_DN155005_c0_g1	http://www.genome.jp/kegg-bin/show_pathway?ko04260/K17751%09red
Melanogenesis	KEGG PATHWAY	ko04916	6	812	0.0169567	0.161588	TRINITY_GG_173596_c90_g1|TRINITY_GG_118902_c0_g1|TRINITY_GG_59867_c110_g1|TRINITY_GG_152857_c1_g1|TRINITY_DN157154_c7_g1|TRINITY_DN157234_c1_g1	http://www.genome.jp/kegg-bin/show_pathway?ko04916/K04198%09red/K09455%09red/K00505%09red
Cytokine-cytokine receptor interaction	KEGG PATHWAY	ko04060	6	868	0.022597	0.178109	TRINITY_GG_175063_c76_g1|TRINITY_GG_18353_c2_g1|TRINITY_DN172615_c7_g1|TRINITY_DN156681_c7_g2|TRINITY_GG_142760_c0_g1|TRINITY_DN163131_c0_g2	http://www.genome.jp/kegg-bin/show_pathway?ko04060/K03156%09red/K05424%09red/K05090%09red/K05132%09red/K10030%09red
Adrenergic signaling in cardiomyocytes	KEGG PATHWAY	ko04261	6	1194	0.0800743	0.381531	TRINITY_DN173295_c1_g3|TRINITY_GG_96720_c113_g1|TRINITY_DN167868_c2_g1|TRINITY_DN165179_c1_g1|TRINITY_DN173872_c0_g1|TRINITY_DN155005_c0_g1	http://www.genome.jp/kegg-bin/show_pathway?ko04261/K17751%09red
Ras signaling pathway	KEGG PATHWAY	ko04014	6	1563	0.197153	0.591195	TRINITY_DN172615_c7_g1|TRINITY_GG_93860_c34_g2|TRINITY_GG_93860_c15_g1|TRINITY_DN140393_c1_g2|TRINITY_DN140393_c1_g1|TRINITY_DN156681_c7_g2	http://www.genome.jp/kegg-bin/show_pathway?ko04014/K01047%09red/K05090%09red
Focal adhesion	KEGG PATHWAY	ko04510	6	1956	0.362009	0.653822	TRINITY_DN164838_c2_g1|TRINITY_GG_87870_c0_g1|TRINITY_GG_30952_c2_g1|TRINITY_GG_191458_c101_g1|TRINITY_DN174338_c0_g3|TRINITY_GG_29809_c4_g1	http://www.genome.jp/kegg-bin/show_pathway?ko04510/K05699%09red/K04437%09red/K06252%09red/K08131%09red
Endocytosis	KEGG PATHWAY	ko04144	6	1977	0.371306	0.653822	TRINITY_GG_76993_c20_g1|TRINITY_DN172615_c7_g1|TRINITY_GG_159885_c64_g1|TRINITY_GG_121410_c0_g1|TRINITY_DN156681_c7_g2|TRINITY_GG_37347_c5_g1	http://www.genome.jp/kegg-bin/show_pathway?ko04144/K12188%09red/K05090%09red/K05754%09red/K19475%09red/K12485%09red
Glycerolipid metabolism	KEGG PATHWAY	ko00561	5	360	0.00228632	0.0336712	TRINITY_DN161217_c4_g1|TRINITY_DN172822_c1_g2|TRINITY_GG_91351_c60_g1|TRINITY_GG_175218_c1_g1|TRINITY_DN155648_c5_g1	http://www.genome.jp/kegg-bin/show_pathway?ko00561/K16816%09red/K11160%09red
Pancreatic secretion	KEGG PATHWAY	ko04972	5	720	0.0354755	0.198173	TRINITY_GG_93860_c15_g1|TRINITY_GG_93860_c34_g2|TRINITY_DN163916_c5_g4|TRINITY_DN140393_c1_g2|TRINITY_DN140393_c1_g1	http://www.genome.jp/kegg-bin/show_pathway?ko04972/K01047%09red/K07886%09red
PI3K-Akt signaling pathway	KEGG PATHWAY	ko04151	5	2387	0.712777	0.868195	TRINITY_DN156681_c7_g2|TRINITY_GG_87870_c0_g1|TRINITY_GG_30952_c2_g1|TRINITY_DN172615_c7_g1|TRINITY_GG_191458_c101_g1	http://www.genome.jp/kegg-bin/show_pathway?ko04151/K06252%09red/K05090%09red/K08131%09red
Linoleic acid metabolism	KEGG PATHWAY	ko00591	4	90	9.42422e-05	0.00508908	TRINITY_GG_93860_c34_g2|TRINITY_GG_93860_c15_g1|TRINITY_DN140393_c1_g2|TRINITY_DN140393_c1_g1	http://www.genome.jp/kegg-bin/show_pathway?ko00591/K01047%09red
alpha-Linolenic acid metabolism	KEGG PATHWAY	ko00592	4	110	0.000198418	0.00611488	TRINITY_GG_93860_c34_g2|TRINITY_GG_93860_c15_g1|TRINITY_DN140393_c1_g2|TRINITY_DN140393_c1_g1	http://www.genome.jp/kegg-bin/show_pathway?ko00592/K01047%09red
Arachidonic acid metabolism	KEGG PATHWAY	ko00590	4	212	0.0021563	0.0336712	TRINITY_GG_93860_c34_g2|TRINITY_GG_93860_c15_g1|TRINITY_DN140393_c1_g2|TRINITY_DN140393_c1_g1	http://www.genome.jp/kegg-bin/show_pathway?ko00590/K01047%09red
Ether lipid metabolism	KEGG PATHWAY	ko00565	4	251	0.00390466	0.0527128	TRINITY_GG_93860_c34_g2|TRINITY_GG_93860_c15_g1|TRINITY_DN140393_c1_g2|TRINITY_DN140393_c1_g1	http://www.genome.jp/kegg-bin/show_pathway?ko00565/K01047%09red
Hematopoietic cell lineage	KEGG PATHWAY	ko04640	4	358	0.0130349	0.150064	TRINITY_DN156681_c7_g2|TRINITY_GG_138329_c1_g1|TRINITY_DN172615_c7_g1|TRINITY_DN163131_c0_g2	http://www.genome.jp/kegg-bin/show_pathway?ko04640/K04008%09red/K03156%09red/K05090%09red
Systemic lupus erythematosus	KEGG PATHWAY	ko05322	4	413	0.0207371	0.178109	TRINITY_DN174338_c0_g3|TRINITY_DN164838_c2_g1|TRINITY_GG_90058_c17_g1|TRINITY_DN163131_c0_g2	http://www.genome.jp/kegg-bin/show_pathway?ko05322/K05699%09red/K03156%09red/K11251%09red
Bile secretion	KEGG PATHWAY	ko04976	4	451	0.0274026	0.178109	TRINITY_GG_187390_c62_g1|TRINITY_GG_185549_c1_g1|TRINITY_DN160521_c4_g5|TRINITY_GG_79085_c2_g1	http://www.genome.jp/kegg-bin/show_pathway?ko04976/K08204%09red/K13885%09red/K09866%09red
Melanoma	KEGG PATHWAY	ko05218	4	464	0.0299444	0.178109	TRINITY_GG_173596_c90_g1|TRINITY_GG_59867_c110_g1|TRINITY_GG_152857_c1_g1|TRINITY_DN157234_c1_g1	http://www.genome.jp/kegg-bin/show_pathway?ko05218/K09455%09red
Regulation of lipolysis in adipocytes	KEGG PATHWAY	ko04923	4	539	0.0472654	0.247	TRINITY_DN161217_c4_g1|TRINITY_DN172822_c1_g2|TRINITY_GG_91351_c60_g1|TRINITY_DN155648_c5_g1	http://www.genome.jp/kegg-bin/show_pathway?ko04923/K16816%09red
Salmonella infection	KEGG PATHWAY	ko05132	4	610	0.0678346	0.343413	TRINITY_GG_175063_c76_g1|TRINITY_GG_142760_c0_g1|TRINITY_GG_29809_c4_g1|TRINITY_GG_37347_c5_g1	http://www.genome.jp/kegg-bin/show_pathway?ko05132/K04437%09red/K05132%09red/K05754%09red/K10030%09red
Glycerophospholipid metabolism	KEGG PATHWAY	ko00564	4	630	0.0743446	0.364965	TRINITY_GG_93860_c34_g2|TRINITY_GG_93860_c15_g1|TRINITY_DN140393_c1_g2|TRINITY_DN140393_c1_g1	http://www.genome.jp/kegg-bin/show_pathway?ko00564/K01047%09red
Amoebiasis	KEGG PATHWAY	ko05146	4	813	0.147112	0.54164	TRINITY_DN174338_c0_g3|TRINITY_GG_142760_c0_g1|TRINITY_DN164838_c2_g1|TRINITY_DN163131_c0_g2	http://www.genome.jp/kegg-bin/show_pathway?ko05146/K05699%09red/K03156%09red/K10030%09red
Hepatitis C	KEGG PATHWAY	ko05160	4	852	0.165293	0.569918	TRINITY_GG_142760_c0_g1|TRINITY_GG_187390_c62_g1|TRINITY_DN160521_c4_g5|TRINITY_DN163131_c0_g2	http://www.genome.jp/kegg-bin/show_pathway?ko05160/K03156%09red/K13885%09red/K10030%09red
Vascular smooth muscle contraction	KEGG PATHWAY	ko04270	4	930	0.203853	0.591195	TRINITY_GG_93860_c34_g2|TRINITY_GG_93860_c15_g1|TRINITY_DN140393_c1_g2|TRINITY_DN140393_c1_g1	http://www.genome.jp/kegg-bin/show_pathway?ko04270/K01047%09red
Leukocyte transendothelial migration	KEGG PATHWAY	ko04670	4	931	0.204364	0.591195	TRINITY_GG_84178_c23_g1|TRINITY_GG_158548_c11_g1|TRINITY_DN164838_c2_g1|TRINITY_DN174338_c0_g3	http://www.genome.jp/kegg-bin/show_pathway?ko04670/K05699%09red/K08011%09red/K01403%09red
Transcriptional misregulation in cancer	KEGG PATHWAY	ko05202	4	1082	0.285095	0.653822	TRINITY_DN156681_c7_g2|TRINITY_GG_158548_c11_g1|TRINITY_GG_142760_c0_g1|TRINITY_DN172615_c7_g1	http://www.genome.jp/kegg-bin/show_pathway?ko05202/K01403%09red/K05090%09red/K10030%09red
MicroRNAs in cancer	KEGG PATHWAY	ko05206	4	1197	0.349377	0.653822	TRINITY_GG_50138_c71_g1|TRINITY_GG_158548_c11_g1|TRINITY_GG_30952_c2_g1|TRINITY_GG_191458_c101_g1	http://www.genome.jp/kegg-bin/show_pathway?ko05206/K06252%09red/K16865%09red/K01403%09red
Proteoglycans in cancer	KEGG PATHWAY	ko05205	4	1751	0.637433	0.832628	TRINITY_GG_50138_c71_g1|TRINITY_GG_158548_c11_g1|TRINITY_GG_29809_c4_g1|TRINITY_DN163131_c0_g2	http://www.genome.jp/kegg-bin/show_pathway?ko05205/K04437%09red/K03156%09red/K16865%09red/K01403%09red
Fatty acid degradation	KEGG PATHWAY	ko00071	3	247	0.0248308	0.178109	TRINITY_GG_135512_c7_g1|TRINITY_GG_150845_c3_g1|TRINITY_DN137030_c0_g1	http://www.genome.jp/kegg-bin/show_pathway?ko00071/K01897%09red/K00248%09red/K00255%09red
Dorso-ventral axis formation	KEGG PATHWAY	ko04320	3	253	0.0263864	0.178109	TRINITY_DN164911_c1_g3|TRINITY_GG_5383_c0_g1|TRINITY_GG_133287_c0_g1	http://www.genome.jp/kegg-bin/show_pathway?ko04320/K02602%09red
NOD-like receptor signaling pathway	KEGG PATHWAY	ko04621	3	269	0.0307843	0.178109	TRINITY_DN163131_c0_g2|TRINITY_GG_142760_c0_g1|TRINITY_GG_2956_c4_g1	http://www.genome.jp/kegg-bin/show_pathway?ko04621/K03156%09red/K12804%09red/K10030%09red
Fatty acid metabolism	KEGG PATHWAY	ko01212	3	317	0.0461248	0.247	TRINITY_GG_135512_c7_g1|TRINITY_GG_150845_c3_g1|TRINITY_DN137030_c0_g1	http://www.genome.jp/kegg-bin/show_pathway?ko01212/K01897%09red/K00248%09red/K00255%09red
Peroxisome	KEGG PATHWAY	ko04146	3	408	0.0834995	0.385717	TRINITY_GG_135512_c7_g1|TRINITY_GG_180660_c3_g1|TRINITY_DN156921_c2_g1	http://www.genome.jp/kegg-bin/show_pathway?ko04146/K01897%09red/K00477%09red/K00273%09red
Leishmaniasis	KEGG PATHWAY	ko05140	3	431	0.0945009	0.404045	TRINITY_GG_84178_c23_g1|TRINITY_GG_175063_c76_g1|TRINITY_DN163131_c0_g2	http://www.genome.jp/kegg-bin/show_pathway?ko05140/K08011%09red/K05132%09red/K03156%09red
Adipocytokine signaling pathway	KEGG PATHWAY	ko04920	3	524	0.144317	0.54164	TRINITY_GG_18353_c2_g1|TRINITY_GG_135512_c7_g1|TRINITY_DN163131_c0_g2	http://www.genome.jp/kegg-bin/show_pathway?ko04920/K01897%09red/K05424%09red/K03156%09red
Progesterone-mediated oocyte maturation	KEGG PATHWAY	ko04914	3	663	0.230458	0.622236	TRINITY_DN164911_c1_g3|TRINITY_GG_5383_c0_g1|TRINITY_GG_133287_c0_g1	http://www.genome.jp/kegg-bin/show_pathway?ko04914/K02602%09red
Protein digestion and absorption	KEGG PATHWAY	ko04974	3	718	0.266865	0.64374	TRINITY_GG_37905_c44_g1|TRINITY_GG_185138_c0_g1|TRINITY_GG_87870_c0_g1	http://www.genome.jp/kegg-bin/show_pathway?ko04974/K13781%09red/K19721%09red/K08131%09red
Hypertrophic cardiomyopathy (HCM)	KEGG PATHWAY	ko05410	3	723	0.270212	0.64374	TRINITY_GG_3614_c11_g1|TRINITY_DN157716_c6_g1|TRINITY_DN163131_c0_g2	http://www.genome.jp/kegg-bin/show_pathway?ko05410/K03156%09red/K12568%09red
Chagas disease (American trypanosomiasis)	KEGG PATHWAY	ko05142	3	723	0.270212	0.64374	TRINITY_GG_175063_c76_g1|TRINITY_GG_142760_c0_g1|TRINITY_DN163131_c0_g2	http://www.genome.jp/kegg-bin/show_pathway?ko05142/K05132%09red/K03156%09red/K10030%09red
ECM-receptor interaction	KEGG PATHWAY	ko04512	3	775	0.305251	0.653822	TRINITY_GG_87870_c0_g1|TRINITY_GG_30952_c2_g1|TRINITY_GG_191458_c101_g1	http://www.genome.jp/kegg-bin/show_pathway?ko04512/K06252%09red/K08131%09red
Jak-STAT signaling pathway	KEGG PATHWAY	ko04630	3	795	0.318795	0.653822	TRINITY_GG_18353_c2_g1|TRINITY_GG_175063_c76_g1|TRINITY_GG_111555_c59_g1	http://www.genome.jp/kegg-bin/show_pathway?ko04630/K05424%09red/K05132%09red/K00157%09red
Oocyte meiosis	KEGG PATHWAY	ko04114	3	800	0.322184	0.653822	TRINITY_DN164911_c1_g3|TRINITY_GG_5383_c0_g1|TRINITY_GG_133287_c0_g1	http://www.genome.jp/kegg-bin/show_pathway?ko04114/K02602%09red
Fc gamma R-mediated phagocytosis	KEGG PATHWAY	ko04666	3	826	0.339802	0.653822	TRINITY_GG_84178_c23_g1|TRINITY_GG_37347_c5_g1|TRINITY_GG_58710_c1_g1	http://www.genome.jp/kegg-bin/show_pathway?ko04666/K08011%09red/K05754%09red/K15909%09red
Non-alcoholic fatty liver disease (NAFLD)	KEGG PATHWAY	ko04932	3	844	0.351987	0.653822	TRINITY_GG_18353_c2_g1|TRINITY_GG_142760_c0_g1|TRINITY_DN163131_c0_g2	http://www.genome.jp/kegg-bin/show_pathway?ko04932/K05424%09red/K03156%09red/K10030%09red
Phagosome	KEGG PATHWAY	ko04145	3	847	0.354015	0.653822	TRINITY_GG_84178_c23_g1|TRINITY_GG_187390_c62_g1|TRINITY_DN160521_c4_g5	http://www.genome.jp/kegg-bin/show_pathway?ko04145/K08011%09red/K13885%09red
Dilated cardiomyopathy	KEGG PATHWAY	ko05414	3	868	0.368192	0.653822	TRINITY_GG_3614_c11_g1|TRINITY_DN157716_c6_g1|TRINITY_DN163131_c0_g2	http://www.genome.jp/kegg-bin/show_pathway?ko05414/K03156%09red/K12568%09red
Influenza A	KEGG PATHWAY	ko05164	3	997	0.453564	0.749768	TRINITY_GG_175063_c76_g1|TRINITY_GG_142760_c0_g1|TRINITY_DN163131_c0_g2	http://www.genome.jp/kegg-bin/show_pathway?ko05164/K05132%09red/K03156%09red/K10030%09red
Hepatitis B	KEGG PATHWAY	ko05161	3	1031	0.475325	0.760592	TRINITY_GG_158548_c11_g1|TRINITY_GG_142760_c0_g1|TRINITY_DN163131_c0_g2	http://www.genome.jp/kegg-bin/show_pathway?ko05161/K03156%09red/K01403%09red/K10030%09red
Alzheimer's disease	KEGG PATHWAY	ko05010	3	1136	0.539848	0.795048	TRINITY_GG_27564_c4_g1|TRINITY_DN153257_c8_g1|TRINITY_DN163131_c0_g2	http://www.genome.jp/kegg-bin/show_pathway?ko05010/K03156%09red/K04524%09red/K11716%09red
HTLV-I infection	KEGG PATHWAY	ko05166	3	1629	0.774054	0.902135	TRINITY_GG_98019_c72_g1|TRINITY_GG_78402_c3_g1|TRINITY_DN163131_c0_g2	http://www.genome.jp/kegg-bin/show_pathway?ko05166/K03156%09red/K06640%09red/K06641%09red
Regulation of actin cytoskeleton	KEGG PATHWAY	ko04810	3	1681	0.791959	0.90991	TRINITY_GG_37347_c5_g1|TRINITY_DN164838_c2_g1|TRINITY_DN174338_c0_g3	http://www.genome.jp/kegg-bin/show_pathway?ko04810/K05699%09red/K05754%09red
Rap1 signaling pathway	KEGG PATHWAY	ko04015	3	1772	0.820466	0.923025	TRINITY_DN156681_c7_g2|TRINITY_GG_110195_c0_g1|TRINITY_DN172615_c7_g1	http://www.genome.jp/kegg-bin/show_pathway?ko04015/K05090%09red/K17698%09red
Riboflavin metabolism	KEGG PATHWAY	ko00740	2	14	0.000720124	0.0166657	TRINITY_GG_118902_c0_g1|TRINITY_GG_191797_c2_g1	http://www.genome.jp/kegg-bin/show_pathway?ko00740/K00861%09red/K00505%09red
Tyrosine metabolism	KEGG PATHWAY	ko00350	2	103	0.0283675	0.178109	TRINITY_GG_118902_c0_g1|TRINITY_GG_111555_c59_g1	http://www.genome.jp/kegg-bin/show_pathway?ko00350/K00157%09red/K00505%09red
Vitamin digestion and absorption	KEGG PATHWAY	ko04977	2	104	0.0288667	0.178109	TRINITY_GG_187390_c62_g1|TRINITY_DN160521_c4_g5	http://www.genome.jp/kegg-bin/show_pathway?ko04977/K13885%09red
Valine, leucine and isoleucine degradation	KEGG PATHWAY	ko00280	2	230	0.113854	0.472932	TRINITY_DN137030_c0_g1|TRINITY_GG_111555_c59_g1	http://www.genome.jp/kegg-bin/show_pathway?ko00280/K00248%09red/K00157%09red
Inflammatory bowel disease (IBD)	KEGG PATHWAY	ko05321	2	258	0.136957	0.54164	TRINITY_GG_175063_c76_g1|TRINITY_DN163131_c0_g2	http://www.genome.jp/kegg-bin/show_pathway?ko05321/K05132%09red/K03156%09red
Bladder cancer	KEGG PATHWAY	ko05219	2	259	0.1378	0.54164	TRINITY_GG_158548_c11_g1|TRINITY_GG_142760_c0_g1	http://www.genome.jp/kegg-bin/show_pathway?ko05219/K01403%09red/K10030%09red
Malaria	KEGG PATHWAY	ko05144	2	268	0.145443	0.54164	TRINITY_GG_142760_c0_g1|TRINITY_DN163131_c0_g2	http://www.genome.jp/kegg-bin/show_pathway?ko05144/K03156%09red/K10030%09red
Arginine and proline metabolism	KEGG PATHWAY	ko00330	2	291	0.165346	0.569918	TRINITY_DN156921_c2_g1|TRINITY_GG_183909_c0_g1	http://www.genome.jp/kegg-bin/show_pathway?ko00330/K00933%09red/K00273%09red
Legionellosis	KEGG PATHWAY	ko05134	2	296	0.169736	0.572858	TRINITY_GG_142760_c0_g1|TRINITY_DN163131_c0_g2	http://www.genome.jp/kegg-bin/show_pathway?ko05134/K03156%09red/K10030%09red
Ovarian steroidogenesis	KEGG PATHWAY	ko04913	2	316	0.187477	0.591195	TRINITY_GG_187390_c62_g1|TRINITY_DN160521_c4_g5	http://www.genome.jp/kegg-bin/show_pathway?ko04913/K13885%09red
RIG-I-like receptor signaling pathway	KEGG PATHWAY	ko04622	2	318	0.189266	0.591195	TRINITY_GG_142760_c0_g1|TRINITY_DN163131_c0_g2	http://www.genome.jp/kegg-bin/show_pathway?ko04622/K03156%09red/K10030%09red
PPAR signaling pathway	KEGG PATHWAY	ko03320	2	356	0.223626	0.615961	TRINITY_GG_135512_c7_g1|TRINITY_GG_150845_c3_g1	http://www.genome.jp/kegg-bin/show_pathway?ko03320/K01897%09red/K00255%09red
p53 signaling pathway	KEGG PATHWAY	ko04115	2	371	0.23733	0.630285	TRINITY_GG_98019_c72_g1|TRINITY_GG_78402_c3_g1	http://www.genome.jp/kegg-bin/show_pathway?ko04115/K06641%09red/K06640%09red
Rheumatoid arthritis	KEGG PATHWAY	ko05323	2	396	0.260256	0.64374	TRINITY_GG_142760_c0_g1|TRINITY_DN163131_c0_g2	http://www.genome.jp/kegg-bin/show_pathway?ko05323/K03156%09red/K10030%09red
Pertussis	KEGG PATHWAY	ko05133	2	417	0.279538	0.653822	TRINITY_GG_142760_c0_g1|TRINITY_DN163131_c0_g2	http://www.genome.jp/kegg-bin/show_pathway?ko05133/K03156%09red/K10030%09red
Shigellosis	KEGG PATHWAY	ko05131	2	431	0.292376	0.653822	TRINITY_GG_37347_c5_g1|TRINITY_GG_142760_c0_g1	http://www.genome.jp/kegg-bin/show_pathway?ko05131/K05754%09red/K10030%09red
Ribosome biogenesis in eukaryotes	KEGG PATHWAY	ko03008	2	469	0.32704	0.653822	TRINITY_GG_104532_c2_g1|TRINITY_DN154773_c0_g3	http://www.genome.jp/kegg-bin/show_pathway?ko03008/K14525%09red/K14544%09red
Epithelial cell signaling in Helicobacter pylori infection	KEGG PATHWAY	ko05120	2	482	0.338806	0.653822	TRINITY_GG_125645_c2_g1|TRINITY_GG_142760_c0_g1	http://www.genome.jp/kegg-bin/show_pathway?ko05120/K06786%09red/K10030%09red
Toll-like receptor signaling pathway	KEGG PATHWAY	ko04620	2	535	0.386046	0.672467	TRINITY_GG_142760_c0_g1|TRINITY_DN163131_c0_g2	http://www.genome.jp/kegg-bin/show_pathway?ko04620/K03156%09red/K10030%09red
NF-kappa B signaling pathway	KEGG PATHWAY	ko04064	2	544	0.39393	0.6789	TRINITY_GG_142760_c0_g1|TRINITY_DN163131_c0_g2	http://www.genome.jp/kegg-bin/show_pathway?ko04064/K03156%09red/K10030%09red
Inositol phosphate metabolism	KEGG PATHWAY	ko00562	2	581	0.425841	0.726171	TRINITY_GG_120833_c2_g1|TRINITY_GG_58710_c1_g1	http://www.genome.jp/kegg-bin/show_pathway?ko00562/K15909%09red/K00888%09red
Natural killer cell mediated cytotoxicity	KEGG PATHWAY	ko04650	2	644	0.478085	0.760592	TRINITY_GG_175063_c76_g1|TRINITY_DN163131_c0_g2	http://www.genome.jp/kegg-bin/show_pathway?ko04650/K05132%09red/K03156%09red
Spliceosome	KEGG PATHWAY	ko03040	2	645	0.478891	0.760592	TRINITY_DN159130_c0_g2|TRINITY_GG_133368_c68_g1	http://www.genome.jp/kegg-bin/show_pathway?ko03040/K12874%09red/K09564%09red
Arrhythmogenic right ventricular cardiomyopathy (ARVC)	KEGG PATHWAY	ko05412	2	660	0.490892	0.763785	TRINITY_DN174338_c0_g3|TRINITY_DN164838_c2_g1	http://www.genome.jp/kegg-bin/show_pathway?ko05412/K05699%09red
Aldosterone synthesis and secretion	KEGG PATHWAY	ko04925	2	696	0.51898	0.793157	TRINITY_GG_187390_c62_g1|TRINITY_DN160521_c4_g5	http://www.genome.jp/kegg-bin/show_pathway?ko04925/K13885%09red
TNF signaling pathway	KEGG PATHWAY	ko04668	2	705	0.52584	0.793447	TRINITY_GG_158548_c11_g1|TRINITY_DN163131_c0_g2	http://www.genome.jp/kegg-bin/show_pathway?ko04668/K03156%09red/K01403%09red
Measles	KEGG PATHWAY	ko05162	2	753	0.561309	0.79677	TRINITY_GG_14219_c39_g1|TRINITY_GG_175063_c76_g1	http://www.genome.jp/kegg-bin/show_pathway?ko05162/K07899%09red/K05132%09red
Cell adhesion molecules (CAMs)	KEGG PATHWAY	ko04514	2	756	0.563462	0.79677	TRINITY_GG_159873_c0_g1|TRINITY_GG_159881_c64_g1	http://www.genome.jp/kegg-bin/show_pathway?ko04514/K06760%09red
Cell cycle	KEGG PATHWAY	ko04110	2	759	0.565608	0.79677	TRINITY_GG_98019_c72_g1|TRINITY_GG_78402_c3_g1	http://www.genome.jp/kegg-bin/show_pathway?ko04110/K06641%09red/K06640%09red
AGE-RAGE signaling pathway in diabetic complications	KEGG PATHWAY	ko04933	2	794	0.590085	0.817041	TRINITY_GG_142760_c0_g1|TRINITY_DN163131_c0_g2	http://www.genome.jp/kegg-bin/show_pathway?ko04933/K03156%09red/K10030%09red
Insulin resistance	KEGG PATHWAY	ko04931	2	809	0.600259	0.824085	TRINITY_GG_190334_c3_g1|TRINITY_DN163131_c0_g2	http://www.genome.jp/kegg-bin/show_pathway?ko04931/K03156%09red/K09667%09red
Adherens junction	KEGG PATHWAY	ko04520	2	848	0.625825	0.830123	TRINITY_DN174338_c0_g3|TRINITY_DN164838_c2_g1	http://www.genome.jp/kegg-bin/show_pathway?ko04520/K05699%09red
Phosphatidylinositol signaling system	KEGG PATHWAY	ko04070	2	849	0.626464	0.830123	TRINITY_GG_120833_c2_g1|TRINITY_GG_58710_c1_g1	http://www.genome.jp/kegg-bin/show_pathway?ko04070/K15909%09red/K00888%09red
Toxoplasmosis	KEGG PATHWAY	ko05145	2	855	0.630279	0.830123	TRINITY_GG_175063_c76_g1|TRINITY_DN163131_c0_g2	http://www.genome.jp/kegg-bin/show_pathway?ko05145/K05132%09red/K03156%09red
Ubiquitin mediated proteolysis	KEGG PATHWAY	ko04120	2	910	0.663849	0.842703	TRINITY_DN138261_c0_g1|TRINITY_GG_25932_c2_g1	http://www.genome.jp/kegg-bin/show_pathway?ko04120/K10603%09red/K10590%09red
RNA transport	KEGG PATHWAY	ko03013	2	912	0.665022	0.842703	TRINITY_GG_171927_c115_g1|TRINITY_DN154773_c0_g3	http://www.genome.jp/kegg-bin/show_pathway?ko03013/K14525%09red/K14291%09red
Herpes simplex infection	KEGG PATHWAY	ko05168	2	1077	0.750948	0.894512	TRINITY_GG_175063_c76_g1|TRINITY_DN163131_c0_g2	http://www.genome.jp/kegg-bin/show_pathway?ko05168/K05132%09red/K03156%09red
Tuberculosis	KEGG PATHWAY	ko05152	2	1109	0.765249	0.902135	TRINITY_GG_175063_c76_g1|TRINITY_DN163131_c0_g2	http://www.genome.jp/kegg-bin/show_pathway?ko05152/K05132%09red/K03156%09red
Chemokine signaling pathway	KEGG PATHWAY	ko04062	2	1127	0.772978	0.902135	TRINITY_GG_84178_c23_g1|TRINITY_GG_142760_c0_g1	http://www.genome.jp/kegg-bin/show_pathway?ko04062/K08011%09red/K10030%09red
Viral carcinogenesis	KEGG PATHWAY	ko05203	2	1299	0.836308	0.934357	TRINITY_DN174338_c0_g3|TRINITY_DN164838_c2_g1	http://www.genome.jp/kegg-bin/show_pathway?ko05203/K05699%09red
MAPK signaling pathway	KEGG PATHWAY	ko04010	2	1855	0.946947	0.964814	TRINITY_GG_29809_c4_g1|TRINITY_DN163131_c0_g2	http://www.genome.jp/kegg-bin/show_pathway?ko04010/K04437%09red/K03156%09red
Penicillin and cephalosporin biosynthesis	KEGG PATHWAY	ko00311	1	5	0.0148211	0.150064	TRINITY_DN156921_c2_g1	http://www.genome.jp/kegg-bin/show_pathway?ko00311/K00273%09red
D-Arginine and D-ornithine metabolism	KEGG PATHWAY	ko00472	1	5	0.0148211	0.150064	TRINITY_DN156921_c2_g1	http://www.genome.jp/kegg-bin/show_pathway?ko00472/K00273%09red
C5-Branched dibasic acid metabolism	KEGG PATHWAY	ko00660	1	9	0.0245804	0.178109	TRINITY_GG_164169_c1_g1	http://www.genome.jp/kegg-bin/show_pathway?ko00660/K17724%09red
Betalain biosynthesis	KEGG PATHWAY	ko00965	1	11	0.0294239	0.178109	TRINITY_GG_118902_c0_g1	http://www.genome.jp/kegg-bin/show_pathway?ko00965/K00505%09red
Isoquinoline alkaloid biosynthesis	KEGG PATHWAY	ko00950	1	35	0.0857148	0.385717	TRINITY_GG_118902_c0_g1	http://www.genome.jp/kegg-bin/show_pathway?ko00950/K00505%09red
Vitamin B6 metabolism	KEGG PATHWAY	ko00750	1	39	0.0947759	0.404045	TRINITY_GG_111555_c59_g1	http://www.genome.jp/kegg-bin/show_pathway?ko00750/K00157%09red
Folate biosynthesis	KEGG PATHWAY	ko00790	1	65	0.151536	0.545529	TRINITY_DN151279_c0_g1	http://www.genome.jp/kegg-bin/show_pathway?ko00790/K00287%09red
Butanoate metabolism	KEGG PATHWAY	ko00650	1	82	0.186721	0.591195	TRINITY_DN137030_c0_g1	http://www.genome.jp/kegg-bin/show_pathway?ko00650/K00248%09red
Quorum sensing	KEGG PATHWAY	ko02024	1	87	0.196791	0.591195	TRINITY_GG_135512_c7_g1	http://www.genome.jp/kegg-bin/show_pathway?ko02024/K01897%09red
Graft-versus-host disease	KEGG PATHWAY	ko05332	1	87	0.196791	0.591195	TRINITY_DN163131_c0_g2	http://www.genome.jp/kegg-bin/show_pathway?ko05332/K03156%09red
Asthma	KEGG PATHWAY	ko05310	1	101	0.224332	0.615961	TRINITY_DN163131_c0_g2	http://www.genome.jp/kegg-bin/show_pathway?ko05310/K03156%09red
One carbon pool by folate	KEGG PATHWAY	ko00670	1	101	0.224332	0.615961	TRINITY_DN151279_c0_g1	http://www.genome.jp/kegg-bin/show_pathway?ko00670/K00287%09red
RNA polymerase	KEGG PATHWAY	ko03020	1	112	0.245311	0.640973	TRINITY_GG_182813_c4_g1	http://www.genome.jp/kegg-bin/show_pathway?ko03020/K03005%09red
Drug metabolism - cytochrome P450	KEGG PATHWAY	ko00982	1	115	0.250934	0.64374	TRINITY_GG_111555_c59_g1	http://www.genome.jp/kegg-bin/show_pathway?ko00982/K00157%09red
Type I diabetes mellitus	KEGG PATHWAY	ko04940	1	117	0.254659	0.64374	TRINITY_DN163131_c0_g2	http://www.genome.jp/kegg-bin/show_pathway?ko04940/K03156%09red
Allograft rejection	KEGG PATHWAY	ko05330	1	135	0.287371	0.653822	TRINITY_DN163131_c0_g2	http://www.genome.jp/kegg-bin/show_pathway?ko05330/K03156%09red
Fatty acid biosynthesis	KEGG PATHWAY	ko00061	1	143	0.301448	0.653822	TRINITY_GG_135512_c7_g1	http://www.genome.jp/kegg-bin/show_pathway?ko00061/K01897%09red
Glycosaminoglycan biosynthesis - heparan sulfate / heparin	KEGG PATHWAY	ko00534	1	159	0.328777	0.653822	TRINITY_GG_185091_c2_g1	http://www.genome.jp/kegg-bin/show_pathway?ko00534/K01024%09red
Nicotinate and nicotinamide metabolism	KEGG PATHWAY	ko00760	1	164	0.337098	0.653822	TRINITY_GG_111555_c59_g1	http://www.genome.jp/kegg-bin/show_pathway?ko00760/K00157%09red
Tryptophan metabolism	KEGG PATHWAY	ko00380	1	178	0.359854	0.653822	TRINITY_GG_111555_c59_g1	http://www.genome.jp/kegg-bin/show_pathway?ko00380/K00157%09red
Other types of O-glycan biosynthesis	KEGG PATHWAY	ko00514	1	178	0.359854	0.653822	TRINITY_GG_190334_c3_g1	http://www.genome.jp/kegg-bin/show_pathway?ko00514/K09667%09red
Glycine, serine and threonine metabolism	KEGG PATHWAY	ko00260	1	182	0.366212	0.653822	TRINITY_DN156921_c2_g1	http://www.genome.jp/kegg-bin/show_pathway?ko00260/K00273%09red
Propanoate metabolism	KEGG PATHWAY	ko00640	1	184	0.369367	0.653822	TRINITY_GG_137446_c8_g1	http://www.genome.jp/kegg-bin/show_pathway?ko00640/K01908%09red
African trypanosomiasis	KEGG PATHWAY	ko05143	1	228	0.434968	0.734009	TRINITY_DN163131_c0_g2	http://www.genome.jp/kegg-bin/show_pathway?ko05143/K03156%09red
Primary immunodeficiency	KEGG PATHWAY	ko05340	1	241	0.453019	0.749768	TRINITY_GG_25932_c2_g1	http://www.genome.jp/kegg-bin/show_pathway?ko05340/K10603%09red
MAPK signaling pathway - yeast	KEGG PATHWAY	ko04011	1	251	0.466513	0.760592	TRINITY_GG_120833_c2_g1	http://www.genome.jp/kegg-bin/show_pathway?ko04011/K00888%09red
Fanconi anemia pathway	KEGG PATHWAY	ko03460	1	272	0.493783	0.763785	TRINITY_GG_78402_c3_g1	http://www.genome.jp/kegg-bin/show_pathway?ko03460/K06640%09red
Antigen processing and presentation	KEGG PATHWAY	ko04612	1	273	0.495046	0.763785	TRINITY_DN163131_c0_g2	http://www.genome.jp/kegg-bin/show_pathway?ko04612/K03156%09red
Complement and coagulation cascades	KEGG PATHWAY	ko04610	1	302	0.530353	0.793447	TRINITY_GG_138329_c1_g1	http://www.genome.jp/kegg-bin/show_pathway?ko04610/K04008%09red
Vasopressin-regulated water reabsorption	KEGG PATHWAY	ko04962	1	305	0.533862	0.793447	TRINITY_GG_79085_c2_g1	http://www.genome.jp/kegg-bin/show_pathway?ko04962/K09866%09red
Cocaine addiction	KEGG PATHWAY	ko05030	1	317	0.547641	0.79677	TRINITY_DN153257_c8_g1	http://www.genome.jp/kegg-bin/show_pathway?ko05030/K11716%09red
ABC transporters	KEGG PATHWAY	ko02010	1	327	0.558813	0.79677	TRINITY_GG_173987_c30_g2	http://www.genome.jp/kegg-bin/show_pathway?ko02010/K05657%09red
Endocrine and other factor-regulated calcium reabsorption	KEGG PATHWAY	ko04961	1	355	0.588658	0.817041	TRINITY_GG_82524_c2_g1	http://www.genome.jp/kegg-bin/show_pathway?ko04961/K14757%09red
Pathogenic Escherichia coli infection	KEGG PATHWAY	ko05130	1	385	0.61841	0.830123	TRINITY_GG_37347_c5_g1	http://www.genome.jp/kegg-bin/show_pathway?ko05130/K05754%09red
Amyotrophic lateral sclerosis (ALS)	KEGG PATHWAY	ko05014	1	387	0.620316	0.830123	TRINITY_DN163131_c0_g2	http://www.genome.jp/kegg-bin/show_pathway?ko05014/K03156%09red
Type II diabetes mellitus	KEGG PATHWAY	ko04930	1	411	0.642459	0.832628	TRINITY_DN163131_c0_g2	http://www.genome.jp/kegg-bin/show_pathway?ko04930/K03156%09red
Apoptosis - fly	KEGG PATHWAY	ko04214	1	438	0.66584	0.842703	TRINITY_GG_78402_c3_g1	http://www.genome.jp/kegg-bin/show_pathway?ko04214/K06640%09red
Pyrimidine metabolism	KEGG PATHWAY	ko00240	1	451	0.676548	0.849619	TRINITY_GG_182813_c4_g1	http://www.genome.jp/kegg-bin/show_pathway?ko00240/K03005%09red
Cell cycle - yeast	KEGG PATHWAY	ko04111	1	465	0.6877	0.85698	TRINITY_GG_98019_c72_g1	http://www.genome.jp/kegg-bin/show_pathway?ko04111/K06641%09red
RNA degradation	KEGG PATHWAY	ko03018	1	475	0.69543	0.859998	TRINITY_GG_86080_c0_g1	http://www.genome.jp/kegg-bin/show_pathway?ko03018/K12585%09red
mRNA surveillance pathway	KEGG PATHWAY	ko03015	1	498	0.712496	0.868195	TRINITY_DN165891_c4_g1	http://www.genome.jp/kegg-bin/show_pathway?ko03015/K14376%09red
TGF-beta signaling pathway	KEGG PATHWAY	ko04350	1	534	0.737319	0.889493	TRINITY_DN163131_c0_g2	http://www.genome.jp/kegg-bin/show_pathway?ko04350/K03156%09red
Fc epsilon RI signaling pathway	KEGG PATHWAY	ko04664	1	540	0.741244	0.889493	TRINITY_DN163131_c0_g2	http://www.genome.jp/kegg-bin/show_pathway?ko04664/K03156%09red
B cell receptor signaling pathway	KEGG PATHWAY	ko04662	1	605	0.780202	0.902805	TRINITY_GG_58710_c1_g1	http://www.genome.jp/kegg-bin/show_pathway?ko04662/K15909%09red
Carbon metabolism	KEGG PATHWAY	ko01200	1	649	0.803206	0.916333	TRINITY_DN137030_c0_g1	http://www.genome.jp/kegg-bin/show_pathway?ko01200/K00248%09red
Bacterial invasion of epithelial cells	KEGG PATHWAY	ko05100	1	670	0.813325	0.921389	TRINITY_GG_37347_c5_g1	http://www.genome.jp/kegg-bin/show_pathway?ko05100/K05754%09red
T cell receptor signaling pathway	KEGG PATHWAY	ko04660	1	771	0.855216	0.948938	TRINITY_DN163131_c0_g2	http://www.genome.jp/kegg-bin/show_pathway?ko04660/K03156%09red
Alcoholism	KEGG PATHWAY	ko05034	1	806	0.867433	0.949853	TRINITY_GG_90058_c17_g1	http://www.genome.jp/kegg-bin/show_pathway?ko05034/K11251%09red
HIF-1 signaling pathway	KEGG PATHWAY	ko04066	1	807	0.867767	0.949853	TRINITY_GG_175063_c76_g1	http://www.genome.jp/kegg-bin/show_pathway?ko04066/K05132%09red
Estrogen signaling pathway	KEGG PATHWAY	ko04915	1	855	0.882834	0.959076	TRINITY_GG_158548_c11_g1	http://www.genome.jp/kegg-bin/show_pathway?ko04915/K01403%09red
Endocrine resistance	KEGG PATHWAY	ko01522	1	873	0.888034	0.959076	TRINITY_GG_158548_c11_g1	http://www.genome.jp/kegg-bin/show_pathway?ko01522/K01403%09red
AMPK signaling pathway	KEGG PATHWAY	ko04152	1	918	0.90005	0.960045	TRINITY_GG_18353_c2_g1	http://www.genome.jp/kegg-bin/show_pathway?ko04152/K05424%09red
Sphingolipid signaling pathway	KEGG PATHWAY	ko04071	1	973	0.913009	0.960045	TRINITY_DN163131_c0_g2	http://www.genome.jp/kegg-bin/show_pathway?ko04071/K03156%09red
Purine metabolism	KEGG PATHWAY	ko00230	1	1000	0.918745	0.960045	TRINITY_GG_182813_c4_g1	http://www.genome.jp/kegg-bin/show_pathway?ko00230/K03005%09red
Apoptosis	KEGG PATHWAY	ko04210	1	1024	0.923527	0.960045	TRINITY_DN163131_c0_g2	http://www.genome.jp/kegg-bin/show_pathway?ko04210/K03156%09red
Insulin signaling pathway	KEGG PATHWAY	ko04910	1	1026	0.923913	0.960045	TRINITY_GG_58710_c1_g1	http://www.genome.jp/kegg-bin/show_pathway?ko04910/K15909%09red
Wnt signaling pathway	KEGG PATHWAY	ko04310	1	1029	0.924488	0.960045	TRINITY_DN154223_c1_g2	http://www.genome.jp/kegg-bin/show_pathway?ko04310/K01645%09red
Thyroid hormone signaling pathway	KEGG PATHWAY	ko04919	1	1091	0.935448	0.961434	TRINITY_DN162552_c6_g1	http://www.genome.jp/kegg-bin/show_pathway?ko04919/K07754%09red
mTOR signaling pathway	KEGG PATHWAY	ko04150	1	1105	0.937695	0.961434	TRINITY_DN163131_c0_g2	http://www.genome.jp/kegg-bin/show_pathway?ko04150/K03156%09red
Phospholipase D signaling pathway	KEGG PATHWAY	ko04072	1	1271	0.959091	0.971079	TRINITY_GG_142760_c0_g1	http://www.genome.jp/kegg-bin/show_pathway?ko04072/K10030%09red
cGMP-PKG signaling pathway	KEGG PATHWAY	ko04022	1	1501	0.977202	0.982013	TRINITY_DN157154_c7_g1	http://www.genome.jp/kegg-bin/show_pathway?ko04022/K04198%09red
Calcium signaling pathway	KEGG PATHWAY	ko04020	1	1594	0.982013	0.982013	TRINITY_DN157154_c7_g1	http://www.genome.jp/kegg-bin/show_pathway?ko04020/K04198%09red
--------------------
#Term	Database	ID	Input number	Background number	P-Value	Corrected P-Value	Input	Hyperlink
RS_BS group
##Databases: KEGG PATHWAY
##Statistical test method: hypergeometric test / Fisher's exact test
##FDR correction method: Benjamini and Hochberg
#Term	Database	ID	Input number	Background number	P-Value	Corrected P-Value	Input	Hyperlink
Melanogenesis	KEGG PATHWAY	ko04916	8	812	3.50532e-05	0.00192793	TRINITY_DN162538_c5_g1|TRINITY_DN154946_c4_g1|TRINITY_DN166467_c1_g1|TRINITY_GG_142711_c33_g1|TRINITY_GG_133844_c60_g1|TRINITY_GG_98757_c0_g1|TRINITY_GG_57821_c1_g1|TRINITY_GG_132409_c0_g1	http://www.genome.jp/kegg-bin/show_pathway?ko04916/K01827%09red/K01558%09red/K08725%09red/K00506%09red/K00505%09red
Tyrosine metabolism	KEGG PATHWAY	ko00350	5	103	6.80289e-07	7.48318e-05	TRINITY_GG_132409_c0_g1|TRINITY_DN154946_c4_g1|TRINITY_GG_142711_c33_g1|TRINITY_GG_98757_c0_g1|TRINITY_DN162538_c5_g1	http://www.genome.jp/kegg-bin/show_pathway?ko00350/K01827%09red/K00506%09red/K00505%09red
Hypertrophic cardiomyopathy (HCM)	KEGG PATHWAY	ko05410	5	723	0.00494266	0.136336	TRINITY_DN164817_c2_g3|TRINITY_GG_189137_c3_g1|TRINITY_GG_3614_c11_g1|TRINITY_DN167703_c1_g4|TRINITY_GG_71872_c57_g1	http://www.genome.jp/kegg-bin/show_pathway?ko05410/K12045%09red/K12749%09red/K12568%09red/K12567%09red
Dilated cardiomyopathy	KEGG PATHWAY	ko05414	5	868	0.0103751	0.157586	TRINITY_DN164817_c2_g3|TRINITY_GG_189137_c3_g1|TRINITY_GG_3614_c11_g1|TRINITY_DN167703_c1_g4|TRINITY_GG_71872_c57_g1	http://www.genome.jp/kegg-bin/show_pathway?ko05414/K12045%09red/K12749%09red/K12568%09red/K12567%09red
Cardiac muscle contraction	KEGG PATHWAY	ko04260	4	449	0.00495766	0.136336	TRINITY_GG_96720_c119_g1|TRINITY_GG_189137_c3_g1|TRINITY_DN167703_c1_g4|TRINITY_GG_131421_c0_g1	http://www.genome.jp/kegg-bin/show_pathway?ko04260/K12045%09red/K12749%09red/K17751%09red
Circadian entrainment	KEGG PATHWAY	ko04713	4	999	0.0648527	0.396322	TRINITY_DN158644_c0_g1|TRINITY_GG_125814_c0_g1|TRINITY_GG_186166_c0_g1|TRINITY_GG_185923_c0_g1	http://www.genome.jp/kegg-bin/show_pathway?ko04713/K04961%09red/K07843%09red
Adrenergic signaling in cardiomyocytes	KEGG PATHWAY	ko04261	4	1194	0.10666	0.533299	TRINITY_GG_96720_c119_g1|TRINITY_GG_189137_c3_g1|TRINITY_DN167703_c1_g4|TRINITY_GG_131421_c0_g1	http://www.genome.jp/kegg-bin/show_pathway?ko04261/K12045%09red/K12749%09red/K17751%09red
Fatty acid degradation	KEGG PATHWAY	ko00071	3	247	0.00646764	0.142288	TRINITY_GG_50688_c0_g1|TRINITY_GG_150845_c3_g1|TRINITY_DN137030_c0_g1	http://www.genome.jp/kegg-bin/show_pathway?ko00071/K00248%09red/K13239%09red/K00255%09red
Fatty acid metabolism	KEGG PATHWAY	ko01212	3	317	0.0126152	0.157586	TRINITY_GG_93187_c165_g1|TRINITY_GG_150845_c3_g1|TRINITY_DN137030_c0_g1	http://www.genome.jp/kegg-bin/show_pathway?ko01212/K00248%09red/K01074%09red/K00255%09red
Cell adhesion molecules (CAMs)	KEGG PATHWAY	ko04514	3	756	0.106575	0.533299	TRINITY_GG_51063_c1_g1|TRINITY_GG_159873_c0_g1|TRINITY_GG_129927_c2_g1	http://www.genome.jp/kegg-bin/show_pathway?ko04514/K06533%09red/K06760%09red/K06087%09red
Tight junction	KEGG PATHWAY	ko04530	3	1300	0.311529	0.831458	TRINITY_GG_96720_c119_g1|TRINITY_GG_129927_c2_g1|TRINITY_GG_131421_c0_g1	http://www.genome.jp/kegg-bin/show_pathway?ko04530/K06087%09red/K17751%09red
Endocytosis	KEGG PATHWAY	ko04144	3	1977	0.574412	0.880973	TRINITY_GG_37347_c5_g1|TRINITY_GG_94876_c12_g1|TRINITY_GG_121410_c0_g1	http://www.genome.jp/kegg-bin/show_pathway?ko04144/K12485%09red/K12477%09red/K05754%09red
Non-homologous end-joining	KEGG PATHWAY	ko03450	2	98	0.0100443	0.157586	TRINITY_GG_170406_c0_g1|TRINITY_GG_180322_c3_g1	http://www.genome.jp/kegg-bin/show_pathway?ko03450/K10865%09red/K10777%09red
RNA polymerase	KEGG PATHWAY	ko03020	2	112	0.0128934	0.157586	TRINITY_GG_182813_c4_g1|TRINITY_GG_171824_c5_g1	http://www.genome.jp/kegg-bin/show_pathway?ko03020/K03016%09red/K03005%09red
Fat digestion and absorption	KEGG PATHWAY	ko04975	2	149	0.0218733	0.204371	TRINITY_GG_93860_c34_g2|TRINITY_GG_175218_c1_g1	http://www.genome.jp/kegg-bin/show_pathway?ko04975/K01047%09red/K11160%09red
Cytosolic DNA-sensing pathway	KEGG PATHWAY	ko04623	2	191	0.0343674	0.290801	TRINITY_GG_171824_c5_g1|TRINITY_GG_48227_c38_g1	http://www.genome.jp/kegg-bin/show_pathway?ko04623/K03016%09red/K07211%09red
Arachidonic acid metabolism	KEGG PATHWAY	ko00590	2	212	0.041432	0.312836	TRINITY_GG_93860_c34_g2|TRINITY_GG_25722_c1_g1	http://www.genome.jp/kegg-bin/show_pathway?ko00590/K08726%09red/K01047%09red
Viral myocarditis	KEGG PATHWAY	ko05416	2	335	0.091566	0.530119	TRINITY_GG_96720_c119_g1|TRINITY_GG_131421_c0_g1	http://www.genome.jp/kegg-bin/show_pathway?ko05416/K17751%09red
Peroxisome	KEGG PATHWAY	ko04146	2	408	0.126621	0.562817	TRINITY_GG_25722_c1_g1|TRINITY_GG_50688_c0_g1	http://www.genome.jp/kegg-bin/show_pathway?ko04146/K08726%09red/K13239%09red
Pyrimidine metabolism	KEGG PATHWAY	ko00240	2	451	0.148535	0.626497	TRINITY_GG_182813_c4_g1|TRINITY_GG_171824_c5_g1	http://www.genome.jp/kegg-bin/show_pathway?ko00240/K03016%09red/K03005%09red
Protein digestion and absorption	KEGG PATHWAY	ko04974	2	718	0.294314	0.831458	TRINITY_GG_185138_c0_g1|TRINITY_GG_42175_c78_g1	http://www.genome.jp/kegg-bin/show_pathway?ko04974/K13781%09red/K08132%09red
Fc gamma R-mediated phagocytosis	KEGG PATHWAY	ko04666	2	826	0.353663	0.831458	TRINITY_GG_37347_c5_g1|TRINITY_GG_58710_c1_g1	http://www.genome.jp/kegg-bin/show_pathway?ko04666/K15909%09red/K05754%09red
Phagosome	KEGG PATHWAY	ko04145	2	847	0.365028	0.831458	TRINITY_GG_130322_c0_g1|TRINITY_GG_46708_c6_g1	http://www.genome.jp/kegg-bin/show_pathway?ko04145/K04659%09red/K06560%09red
Hepatitis C	KEGG PATHWAY	ko05160	2	852	0.367724	0.831458	TRINITY_GG_48227_c38_g1|TRINITY_GG_129927_c2_g1	http://www.genome.jp/kegg-bin/show_pathway?ko05160/K06087%09red/K07211%09red
Leukocyte transendothelial migration	KEGG PATHWAY	ko04670	2	931	0.409682	0.831458	TRINITY_GG_51063_c1_g1|TRINITY_GG_129927_c2_g1	http://www.genome.jp/kegg-bin/show_pathway?ko04670/K06533%09red/K06087%09red
Hippo signaling pathway	KEGG PATHWAY	ko04390	2	988	0.43912	0.831458	TRINITY_GG_133844_c60_g1|TRINITY_GG_166461_c9_g1	http://www.genome.jp/kegg-bin/show_pathway?ko04390/K01558%09red/K16684%09red
Purine metabolism	KEGG PATHWAY	ko00230	2	1000	0.445218	0.831458	TRINITY_GG_182813_c4_g1|TRINITY_GG_171824_c5_g1	http://www.genome.jp/kegg-bin/show_pathway?ko00230/K03016%09red/K03005%09red
Huntington's disease	KEGG PATHWAY	ko05016	2	1016	0.453293	0.831458	TRINITY_GG_171824_c5_g1|TRINITY_GG_36407_c8_g1	http://www.genome.jp/kegg-bin/show_pathway?ko05016/K02084%09red/K03016%09red
Hepatitis B	KEGG PATHWAY	ko05161	2	1031	0.460802	0.831458	TRINITY_GG_48227_c38_g1|TRINITY_GG_36407_c8_g1	http://www.genome.jp/kegg-bin/show_pathway?ko05161/K02084%09red/K07211%09red
Herpes simplex infection	KEGG PATHWAY	ko05168	2	1077	0.483458	0.831458	TRINITY_GG_106539_c61_g1|TRINITY_GG_48227_c38_g1	http://www.genome.jp/kegg-bin/show_pathway?ko05168/K15409%09red/K07211%09red
Transcriptional misregulation in cancer	KEGG PATHWAY	ko05202	2	1082	0.485886	0.831458	TRINITY_GG_133844_c60_g1|TRINITY_GG_62761_c0_g1	http://www.genome.jp/kegg-bin/show_pathway?ko05202/K01558%09red/K11253%09red
Tuberculosis	KEGG PATHWAY	ko05152	2	1109	0.498875	0.831458	TRINITY_GG_36407_c8_g1|TRINITY_GG_46708_c6_g1	http://www.genome.jp/kegg-bin/show_pathway?ko05152/K02084%09red/K06560%09red
Proteoglycans in cancer	KEGG PATHWAY	ko05205	2	1751	0.743264	0.923604	TRINITY_GG_50138_c71_g1|TRINITY_GG_133844_c60_g1	http://www.genome.jp/kegg-bin/show_pathway?ko05205/K01558%09red/K16865%09red
Betalain biosynthesis	KEGG PATHWAY	ko00965	1	11	0.0178757	0.196633	TRINITY_GG_98757_c0_g1	http://www.genome.jp/kegg-bin/show_pathway?ko00965/K00505%09red
Riboflavin metabolism	KEGG PATHWAY	ko00740	1	14	0.022295	0.204371	TRINITY_GG_98757_c0_g1	http://www.genome.jp/kegg-bin/show_pathway?ko00740/K00505%09red
Chloroalkane and chloroalkene degradation	KEGG PATHWAY	ko00625	1	28	0.0426595	0.312836	TRINITY_GG_25722_c1_g1	http://www.genome.jp/kegg-bin/show_pathway?ko00625/K08726%09red
Isoquinoline alkaloid biosynthesis	KEGG PATHWAY	ko00950	1	35	0.0526837	0.3622	TRINITY_GG_98757_c0_g1	http://www.genome.jp/kegg-bin/show_pathway?ko00950/K00505%09red
Sulfur metabolism	KEGG PATHWAY	ko00920	1	40	0.0597801	0.386812	TRINITY_GG_113971_c84_g1	http://www.genome.jp/kegg-bin/show_pathway?ko00920/K17725%09red
Steroid biosynthesis	KEGG PATHWAY	ko00100	1	71	0.102618	0.533299	TRINITY_GG_93273_c24_g1	http://www.genome.jp/kegg-bin/show_pathway?ko00100/K05917%09red
Butanoate metabolism	KEGG PATHWAY	ko00650	1	82	0.11735	0.561238	TRINITY_DN137030_c0_g1	http://www.genome.jp/kegg-bin/show_pathway?ko00650/K00248%09red
Linoleic acid metabolism	KEGG PATHWAY	ko00591	1	90	0.127913	0.562817	TRINITY_GG_93860_c34_g2	http://www.genome.jp/kegg-bin/show_pathway?ko00591/K01047%09red
alpha-Linolenic acid metabolism	KEGG PATHWAY	ko00592	1	110	0.153777	0.626497	TRINITY_GG_93860_c34_g2	http://www.genome.jp/kegg-bin/show_pathway?ko00592/K01047%09red
Other glycan degradation	KEGG PATHWAY	ko00511	1	116	0.161387	0.634019	TRINITY_GG_31760_c1_g1	http://www.genome.jp/kegg-bin/show_pathway?ko00511/K01191%09red
Fatty acid elongation	KEGG PATHWAY	ko00062	1	135	0.185041	0.701878	TRINITY_GG_93187_c165_g1	http://www.genome.jp/kegg-bin/show_pathway?ko00062/K01074%09red
Homologous recombination	KEGG PATHWAY	ko03440	1	159	0.213978	0.784584	TRINITY_GG_180322_c3_g1	http://www.genome.jp/kegg-bin/show_pathway?ko03440/K10865%09red
Hippo signaling pathway -multiple species	KEGG PATHWAY	ko04392	1	200	0.261077	0.831458	TRINITY_GG_166461_c9_g1	http://www.genome.jp/kegg-bin/show_pathway?ko04392/K16684%09red
Apoptosis - multiple species	KEGG PATHWAY	ko04215	1	221	0.284108	0.831458	TRINITY_GG_36407_c8_g1	http://www.genome.jp/kegg-bin/show_pathway?ko04215/K02084%09red
Valine, leucine and isoleucine degradation	KEGG PATHWAY	ko00280	1	230	0.293759	0.831458	TRINITY_DN137030_c0_g1	http://www.genome.jp/kegg-bin/show_pathway?ko00280/K00248%09red
Ether lipid metabolism	KEGG PATHWAY	ko00565	1	251	0.315782	0.831458	TRINITY_GG_93860_c34_g2	http://www.genome.jp/kegg-bin/show_pathway?ko00565/K01047%09red
Malaria	KEGG PATHWAY	ko05144	1	268	0.33311	0.831458	TRINITY_GG_130322_c0_g1	http://www.genome.jp/kegg-bin/show_pathway?ko05144/K04659%09red
Antigen processing and presentation	KEGG PATHWAY	ko04612	1	273	0.338124	0.831458	TRINITY_GG_144400_c19_g1	http://www.genome.jp/kegg-bin/show_pathway?ko04612/K08058%09red
Aminoacyl-tRNA biosynthesis	KEGG PATHWAY	ko00970	1	278	0.3431	0.831458	TRINITY_GG_72168_c81_g1	http://www.genome.jp/kegg-bin/show_pathway?ko00970/K01876%09red
Arginine and proline metabolism	KEGG PATHWAY	ko00330	1	291	0.355865	0.831458	TRINITY_DN159764_c1_g1	http://www.genome.jp/kegg-bin/show_pathway?ko00330/K00933%09red
Legionellosis	KEGG PATHWAY	ko05134	1	296	0.360709	0.831458	TRINITY_GG_36407_c8_g1	http://www.genome.jp/kegg-bin/show_pathway?ko05134/K02084%09red
Complement and coagulation cascades	KEGG PATHWAY	ko04610	1	302	0.366474	0.831458	TRINITY_GG_163897_c0_g1	http://www.genome.jp/kegg-bin/show_pathway?ko04610/K03902%09red
Vasopressin-regulated water reabsorption	KEGG PATHWAY	ko04962	1	305	0.369338	0.831458	TRINITY_GG_79085_c2_g1	http://www.genome.jp/kegg-bin/show_pathway?ko04962/K09866%09red
RIG-I-like receptor signaling pathway	KEGG PATHWAY	ko04622	1	318	0.381598	0.831458	TRINITY_GG_48227_c38_g1	http://www.genome.jp/kegg-bin/show_pathway?ko04622/K07211%09red
PPAR signaling pathway	KEGG PATHWAY	ko03320	1	356	0.416099	0.831458	TRINITY_GG_150845_c3_g1	http://www.genome.jp/kegg-bin/show_pathway?ko03320/K00255%09red
Glycerolipid metabolism	KEGG PATHWAY	ko00561	1	360	0.419618	0.831458	TRINITY_GG_175218_c1_g1	http://www.genome.jp/kegg-bin/show_pathway?ko00561/K11160%09red
Basal cell carcinoma	KEGG PATHWAY	ko05217	1	366	0.424857	0.831458	TRINITY_GG_133844_c60_g1	http://www.genome.jp/kegg-bin/show_pathway?ko05217/K01558%09red
p53 signaling pathway	KEGG PATHWAY	ko04115	1	371	0.429188	0.831458	TRINITY_GG_36407_c8_g1	http://www.genome.jp/kegg-bin/show_pathway?ko04115/K02084%09red
Pathogenic Escherichia coli infection	KEGG PATHWAY	ko05130	1	385	0.441141	0.831458	TRINITY_GG_37347_c5_g1	http://www.genome.jp/kegg-bin/show_pathway?ko05130/K05754%09red
Amyotrophic lateral sclerosis (ALS)	KEGG PATHWAY	ko05014	1	387	0.442828	0.831458	TRINITY_GG_36407_c8_g1	http://www.genome.jp/kegg-bin/show_pathway?ko05014/K02084%09red
Systemic lupus erythematosus	KEGG PATHWAY	ko05322	1	413	0.46431	0.831458	TRINITY_GG_62761_c0_g1	http://www.genome.jp/kegg-bin/show_pathway?ko05322/K11253%09red
Shigellosis	KEGG PATHWAY	ko05131	1	431	0.478699	0.831458	TRINITY_GG_37347_c5_g1	http://www.genome.jp/kegg-bin/show_pathway?ko05131/K05754%09red
Platinum drug resistance	KEGG PATHWAY	ko01524	1	431	0.478699	0.831458	TRINITY_GG_36407_c8_g1	http://www.genome.jp/kegg-bin/show_pathway?ko01524/K02084%09red
Apoptosis - fly	KEGG PATHWAY	ko04214	1	438	0.484191	0.831458	TRINITY_GG_36407_c8_g1	http://www.genome.jp/kegg-bin/show_pathway?ko04214/K02084%09red
Bile secretion	KEGG PATHWAY	ko04976	1	451	0.494239	0.831458	TRINITY_GG_79085_c2_g1	http://www.genome.jp/kegg-bin/show_pathway?ko04976/K09866%09red
Ribosome biogenesis in eukaryotes	KEGG PATHWAY	ko03008	1	469	0.507832	0.833754	TRINITY_GG_40030_c0_g1	http://www.genome.jp/kegg-bin/show_pathway?ko03008/K14559%09red
Longevity regulating pathway - worm	KEGG PATHWAY	ko04212	1	529	0.550583	0.880973	TRINITY_GG_120746_c64_g1	http://www.genome.jp/kegg-bin/show_pathway?ko04212/K17794%09red
Toll-like receptor signaling pathway	KEGG PATHWAY	ko04620	1	535	0.55465	0.880973	TRINITY_GG_48227_c38_g1	http://www.genome.jp/kegg-bin/show_pathway?ko04620/K07211%09red
Hippo signaling pathway - fly	KEGG PATHWAY	ko04391	1	553	0.566635	0.880973	TRINITY_GG_166461_c9_g1	http://www.genome.jp/kegg-bin/show_pathway?ko04391/K16684%09red
Parkinson's disease	KEGG PATHWAY	ko05012	1	580	0.584016	0.880973	TRINITY_GG_36407_c8_g1	http://www.genome.jp/kegg-bin/show_pathway?ko05012/K02084%09red
Inositol phosphate metabolism	KEGG PATHWAY	ko00562	1	581	0.584646	0.880973	TRINITY_GG_58710_c1_g1	http://www.genome.jp/kegg-bin/show_pathway?ko00562/K15909%09red
B cell receptor signaling pathway	KEGG PATHWAY	ko04662	1	605	0.599493	0.883695	TRINITY_GG_58710_c1_g1	http://www.genome.jp/kegg-bin/show_pathway?ko04662/K15909%09red
Salmonella infection	KEGG PATHWAY	ko05132	1	610	0.602519	0.883695	TRINITY_GG_37347_c5_g1	http://www.genome.jp/kegg-bin/show_pathway?ko05132/K05754%09red
Glycerophospholipid metabolism	KEGG PATHWAY	ko00564	1	630	0.6144	0.885789	TRINITY_GG_93860_c34_g2	http://www.genome.jp/kegg-bin/show_pathway?ko00564/K01047%09red
Carbon metabolism	KEGG PATHWAY	ko01200	1	649	0.625361	0.885789	TRINITY_DN137030_c0_g1	http://www.genome.jp/kegg-bin/show_pathway?ko01200/K00248%09red
Long-term depression	KEGG PATHWAY	ko04730	1	669	0.636565	0.885789	TRINITY_GG_125814_c0_g1	http://www.genome.jp/kegg-bin/show_pathway?ko04730/K04961%09red
Bacterial invasion of epithelial cells	KEGG PATHWAY	ko05100	1	670	0.637117	0.885789	TRINITY_GG_37347_c5_g1	http://www.genome.jp/kegg-bin/show_pathway?ko05100/K05754%09red
Lysosome	KEGG PATHWAY	ko04142	1	683	0.64421	0.885789	TRINITY_GG_93187_c165_g1	http://www.genome.jp/kegg-bin/show_pathway?ko04142/K01074%09red
Pancreatic secretion	KEGG PATHWAY	ko04972	1	720	0.663658	0.892325	TRINITY_GG_93860_c34_g2	http://www.genome.jp/kegg-bin/show_pathway?ko04972/K01047%09red
Small cell lung cancer	KEGG PATHWAY	ko05222	1	723	0.665187	0.892325	TRINITY_GG_36407_c8_g1	http://www.genome.jp/kegg-bin/show_pathway?ko05222/K02084%09red
Measles	KEGG PATHWAY	ko05162	1	753	0.680112	0.901354	TRINITY_GG_48227_c38_g1	http://www.genome.jp/kegg-bin/show_pathway?ko05162/K07211%09red
ECM-receptor interaction	KEGG PATHWAY	ko04512	1	775	0.690637	0.904406	TRINITY_GG_130322_c0_g1	http://www.genome.jp/kegg-bin/show_pathway?ko04512/K04659%09red
Alcoholism	KEGG PATHWAY	ko05034	1	806	0.704888	0.912207	TRINITY_GG_62761_c0_g1	http://www.genome.jp/kegg-bin/show_pathway?ko05034/K11253%09red
Phosphatidylinositol signaling system	KEGG PATHWAY	ko04070	1	849	0.723585	0.923604	TRINITY_GG_58710_c1_g1	http://www.genome.jp/kegg-bin/show_pathway?ko04070/K15909%09red
Signaling pathways regulating pluripotency of stem cells	KEGG PATHWAY	ko04550	1	910	0.748113	0.923604	TRINITY_GG_133844_c60_g1	http://www.genome.jp/kegg-bin/show_pathway?ko04550/K01558%09red
RNA transport	KEGG PATHWAY	ko03013	1	912	0.74888	0.923604	TRINITY_GG_75989_c0_g1	http://www.genome.jp/kegg-bin/show_pathway?ko03013/K14319%09red
Vascular smooth muscle contraction	KEGG PATHWAY	ko04270	1	930	0.755676	0.923604	TRINITY_GG_93860_c34_g2	http://www.genome.jp/kegg-bin/show_pathway?ko04270/K01047%09red
Influenza A	KEGG PATHWAY	ko05164	1	997	0.779412	0.924384	TRINITY_GG_48227_c38_g1	http://www.genome.jp/kegg-bin/show_pathway?ko05164/K07211%09red
Apoptosis	KEGG PATHWAY	ko04210	1	1024	0.788318	0.924384	TRINITY_GG_36407_c8_g1	http://www.genome.jp/kegg-bin/show_pathway?ko04210/K02084%09red
Insulin signaling pathway	KEGG PATHWAY	ko04910	1	1026	0.788963	0.924384	TRINITY_GG_58710_c1_g1	http://www.genome.jp/kegg-bin/show_pathway?ko04910/K15909%09red
Wnt signaling pathway	KEGG PATHWAY	ko04310	1	1029	0.789928	0.924384	TRINITY_GG_133844_c60_g1	http://www.genome.jp/kegg-bin/show_pathway?ko04310/K01558%09red
Thyroid hormone signaling pathway	KEGG PATHWAY	ko04919	1	1091	0.808911	0.927448	TRINITY_GG_190070_c8_g1	http://www.genome.jp/kegg-bin/show_pathway?ko04919/K01562%09red
mTOR signaling pathway	KEGG PATHWAY	ko04150	1	1105	0.812956	0.927448	TRINITY_GG_133844_c60_g1	http://www.genome.jp/kegg-bin/show_pathway?ko04150/K01558%09red
Alzheimer's disease	KEGG PATHWAY	ko05010	1	1136	0.821615	0.927448	TRINITY_GG_36407_c8_g1	http://www.genome.jp/kegg-bin/show_pathway?ko05010/K02084%09red
MicroRNAs in cancer	KEGG PATHWAY	ko05206	1	1197	0.837512	0.927448	TRINITY_GG_50138_c71_g1	http://www.genome.jp/kegg-bin/show_pathway?ko05206/K16865%09red
Epstein-Barr virus infection	KEGG PATHWAY	ko05169	1	1211	0.840957	0.927448	TRINITY_GG_171824_c5_g1	http://www.genome.jp/kegg-bin/show_pathway?ko05169/K03016%09red
Neuroactive ligand-receptor interaction	KEGG PATHWAY	ko04080	1	1220	0.843134	0.927448	TRINITY_GG_120760_c2_g1	http://www.genome.jp/kegg-bin/show_pathway?ko04080/K04241%09red
Viral carcinogenesis	KEGG PATHWAY	ko05203	1	1299	0.861019	0.937743	TRINITY_DN158633_c2_g1	http://www.genome.jp/kegg-bin/show_pathway?ko05203/K11643%09red
Oxytocin signaling pathway	KEGG PATHWAY	ko04921	1	1406	0.882064	0.948633	TRINITY_GG_125814_c0_g1	http://www.genome.jp/kegg-bin/show_pathway?ko04921/K04961%09red
Ras signaling pathway	KEGG PATHWAY	ko04014	1	1563	0.907359	0.948633	TRINITY_GG_93860_c34_g2	http://www.genome.jp/kegg-bin/show_pathway?ko04014/K01047%09red
Calcium signaling pathway	KEGG PATHWAY	ko04020	1	1594	0.911677	0.948633	TRINITY_GG_125814_c0_g1	http://www.genome.jp/kegg-bin/show_pathway?ko04020/K04961%09red
HTLV-I infection	KEGG PATHWAY	ko05166	1	1629	0.916314	0.948633	TRINITY_GG_133844_c60_g1	http://www.genome.jp/kegg-bin/show_pathway?ko05166/K01558%09red
Axon guidance	KEGG PATHWAY	ko04360	1	1671	0.921561	0.948633	TRINITY_GG_21552_c29_g1	http://www.genome.jp/kegg-bin/show_pathway?ko04360/K06572%09red
Regulation of actin cytoskeleton	KEGG PATHWAY	ko04810	1	1681	0.922761	0.948633	TRINITY_GG_37347_c5_g1	http://www.genome.jp/kegg-bin/show_pathway?ko04810/K05754%09red
Focal adhesion	KEGG PATHWAY	ko04510	1	1956	0.949507	0.96709	TRINITY_GG_130322_c0_g1	http://www.genome.jp/kegg-bin/show_pathway?ko04510/K04659%09red
PI3K-Akt signaling pathway	KEGG PATHWAY	ko04151	1	2387	0.974159	0.983096	TRINITY_GG_130322_c0_g1	http://www.genome.jp/kegg-bin/show_pathway?ko04151/K04659%09red
Pathways in cancer	KEGG PATHWAY	ko05200	1	2989	0.989939	0.989939	TRINITY_GG_133844_c60_g1	http://www.genome.jp/kegg-bin/show_pathway?ko05200/K01558%09red
--------------------
#Term	Database	ID	Input number	Background number	P-Value	Corrected P-Value	Input	Hyperlink
--------------------
BS_WS group
##Databases: KEGG PATHWAY
##Statistical test method: hypergeometric test / Fisher's exact test
##FDR correction method: Benjamini and Hochberg
#Term	Database	ID	Input number	Background number	P-Value	Corrected P-Value	Input	Hyperlink
Melanogenesis	KEGG PATHWAY	ko04916	10	812	3.90329e-06	0.000232245	TRINITY_GG_173596_c90_g1|TRINITY_DN162538_c5_g1|TRINITY_GG_118902_c0_g1|TRINITY_GG_132409_c0_g1|TRINITY_GG_98757_c0_g1|TRINITY_DN166467_c1_g1|TRINITY_GG_152857_c1_g1|TRINITY_GG_142711_c33_g1|TRINITY_DN157234_c1_g1|TRINITY_GG_57821_c1_g1	http://www.genome.jp/kegg-bin/show_pathway?ko04916/K09455%09red/K08725%09red/K00506%09red/K00505%09red
Tyrosine metabolism	KEGG PATHWAY	ko00350	6	103	6.76262e-08	8.04751e-06	TRINITY_DN162538_c5_g1|TRINITY_GG_118902_c0_g1|TRINITY_GG_132409_c0_g1|TRINITY_GG_142711_c33_g1|TRINITY_GG_98757_c0_g1|TRINITY_GG_111555_c59_g1	http://www.genome.jp/kegg-bin/show_pathway?ko00350/K00506%09red/K00157%09red/K00505%09red
Neuroactive ligand-receptor interaction	KEGG PATHWAY	ko04080	6	1220	0.0287722	0.225417	TRINITY_GG_112640_c6_g2|TRINITY_DN162289_c1_g1|TRINITY_GG_18353_c2_g1|TRINITY_GG_56840_c1_g1|TRINITY_GG_120760_c2_g1|TRINITY_GG_56224_c5_g1	http://www.genome.jp/kegg-bin/show_pathway?ko04080/K05424%09red/K05054%09red/K04241%09red/K04203%09red
Ether lipid metabolism	KEGG PATHWAY	ko00565	4	251	0.00142461	0.0242183	TRINITY_GG_42557_c51_g1|TRINITY_GG_22899_c0_g1|TRINITY_DN140393_c1_g1|TRINITY_DN169894_c1_g4	http://www.genome.jp/kegg-bin/show_pathway?ko00565/K16342%09red/K01047%09red/K16795%09red
Glycerophospholipid metabolism	KEGG PATHWAY	ko00564	4	630	0.0322024	0.225417	TRINITY_GG_42557_c51_g1|TRINITY_DN169542_c2_g2|TRINITY_DN140393_c1_g1|TRINITY_DN169894_c1_g4	http://www.genome.jp/kegg-bin/show_pathway?ko00564/K01047%09red/K14676%09red/K16342%09red
Osteoclast differentiation	KEGG PATHWAY	ko04380	4	783	0.061843	0.367966	TRINITY_GG_84178_c23_g1|TRINITY_GG_173596_c90_g1|TRINITY_GG_152857_c1_g1|TRINITY_DN157234_c1_g1	http://www.genome.jp/kegg-bin/show_pathway?ko04380/K08011%09red/K09455%09red
Linoleic acid metabolism	KEGG PATHWAY	ko00591	3	90	0.00074426	0.0177134	TRINITY_GG_42557_c51_g1|TRINITY_DN140393_c1_g1|TRINITY_DN169894_c1_g4	http://www.genome.jp/kegg-bin/show_pathway?ko00591/K16342%09red/K01047%09red
alpha-Linolenic acid metabolism	KEGG PATHWAY	ko00592	3	110	0.00130667	0.0242183	TRINITY_GG_42557_c51_g1|TRINITY_DN140393_c1_g1|TRINITY_DN169894_c1_g4	http://www.genome.jp/kegg-bin/show_pathway?ko00592/K16342%09red/K01047%09red
Fat digestion and absorption	KEGG PATHWAY	ko04975	3	149	0.00303654	0.0395747	TRINITY_DN140393_c1_g1|TRINITY_GG_175218_c1_g1|TRINITY_DN169894_c1_g4	http://www.genome.jp/kegg-bin/show_pathway?ko04975/K01047%09red/K11160%09red
Retinol metabolism	KEGG PATHWAY	ko00830	3	154	0.0033256	0.0395747	TRINITY_GG_160384_c0_g1|TRINITY_GG_111555_c59_g1|TRINITY_GG_26484_c3_g1	http://www.genome.jp/kegg-bin/show_pathway?ko00830/K00515%09red/K00157%09red
Arachidonic acid metabolism	KEGG PATHWAY	ko00590	3	212	0.00793561	0.0786948	TRINITY_GG_42557_c51_g1|TRINITY_DN140393_c1_g1|TRINITY_DN169894_c1_g4	http://www.genome.jp/kegg-bin/show_pathway?ko00590/K16342%09red/K01047%09red
Primary immunodeficiency	KEGG PATHWAY	ko05340	3	241	0.0111723	0.10227	TRINITY_GG_184856_c0_g1|TRINITY_GG_107307_c1_g1|TRINITY_GG_25932_c2_g1	http://www.genome.jp/kegg-bin/show_pathway?ko05340/K10603%09red
Glycerolipid metabolism	KEGG PATHWAY	ko00561	3	360	0.0314841	0.225417	TRINITY_DN161217_c4_g1|TRINITY_GG_91351_c60_g1|TRINITY_GG_175218_c1_g1	http://www.genome.jp/kegg-bin/show_pathway?ko00561/K16816%09red/K11160%09red
Cardiac muscle contraction	KEGG PATHWAY	ko04260	3	449	0.0540914	0.357604	TRINITY_GG_189137_c3_g1|TRINITY_DN150917_c0_g2|TRINITY_GG_81505_c16_g1	http://www.genome.jp/kegg-bin/show_pathway?ko04260/K12045%09red/K10373%09red/K00420%09red
Melanoma	KEGG PATHWAY	ko05218	3	464	0.0584982	0.366384	TRINITY_GG_173596_c90_g1|TRINITY_GG_152857_c1_g1|TRINITY_DN157234_c1_g1	http://www.genome.jp/kegg-bin/show_pathway?ko05218/K09455%09red
Pancreatic secretion	KEGG PATHWAY	ko04972	3	720	0.155822	0.713185	TRINITY_DN140393_c1_g1|TRINITY_GG_188122_c94_g1|TRINITY_DN169894_c1_g4	http://www.genome.jp/kegg-bin/show_pathway?ko04972/K01047%09red/K05853%09red
Ubiquitin mediated proteolysis	KEGG PATHWAY	ko04120	3	910	0.246618	0.807203	TRINITY_GG_184856_c0_g1|TRINITY_GG_107307_c1_g1|TRINITY_GG_25932_c2_g1	http://www.genome.jp/kegg-bin/show_pathway?ko04120/K10603%09red
Vascular smooth muscle contraction	KEGG PATHWAY	ko04270	3	930	0.25667	0.807203	TRINITY_GG_42557_c51_g1|TRINITY_DN140393_c1_g1|TRINITY_DN169894_c1_g4	http://www.genome.jp/kegg-bin/show_pathway?ko04270/K16342%09red/K01047%09red
Leukocyte transendothelial migration	KEGG PATHWAY	ko04670	3	931	0.257174	0.807203	TRINITY_GG_84178_c23_g1|TRINITY_DN143898_c0_g1|TRINITY_GG_129927_c2_g1	http://www.genome.jp/kegg-bin/show_pathway?ko04670/K08011%09red/K05730%09red/K06087%09red
Adrenergic signaling in cardiomyocytes	KEGG PATHWAY	ko04261	3	1194	0.391556	0.936913	TRINITY_GG_189137_c3_g1|TRINITY_GG_85702_c4_g1|TRINITY_GG_81505_c16_g1	http://www.genome.jp/kegg-bin/show_pathway?ko04261/K12045%09red/K03456%09red/K10373%09red
Tight junction	KEGG PATHWAY	ko04530	3	1300	0.444612	0.936913	TRINITY_GG_12259_c1_g1|TRINITY_GG_85702_c4_g1|TRINITY_GG_129927_c2_g1	http://www.genome.jp/kegg-bin/show_pathway?ko04530/K10352%09red/K03456%09red/K06087%09red
Ras signaling pathway	KEGG PATHWAY	ko04014	3	1563	0.567104	0.942044	TRINITY_GG_42557_c51_g1|TRINITY_DN140393_c1_g1|TRINITY_DN169894_c1_g4	http://www.genome.jp/kegg-bin/show_pathway?ko04014/K16342%09red/K01047%09red
Pathways in cancer	KEGG PATHWAY	ko05200	3	2989	0.924016	0.984334	TRINITY_GG_173596_c90_g1|TRINITY_GG_152857_c1_g1|TRINITY_DN157234_c1_g1	http://www.genome.jp/kegg-bin/show_pathway?ko05200/K09455%09red
Betalain biosynthesis	KEGG PATHWAY	ko00965	2	11	0.000269897	0.0107059	TRINITY_GG_118902_c0_g1|TRINITY_GG_98757_c0_g1	http://www.genome.jp/kegg-bin/show_pathway?ko00965/K00505%09red
Riboflavin metabolism	KEGG PATHWAY	ko00740	2	14	0.000413695	0.0123074	TRINITY_GG_118902_c0_g1|TRINITY_GG_98757_c0_g1	http://www.genome.jp/kegg-bin/show_pathway?ko00740/K00505%09red
Isoquinoline alkaloid biosynthesis	KEGG PATHWAY	ko00950	2	35	0.00223746	0.0332823	TRINITY_GG_118902_c0_g1|TRINITY_GG_98757_c0_g1	http://www.genome.jp/kegg-bin/show_pathway?ko00950/K00505%09red
Folate biosynthesis	KEGG PATHWAY	ko00790	2	65	0.00715987	0.0774568	TRINITY_GG_183826_c0_g1|TRINITY_DN151279_c0_g1	http://www.genome.jp/kegg-bin/show_pathway?ko00790/K00287%09red/K01077%09red
Valine, leucine and isoleucine degradation	KEGG PATHWAY	ko00280	2	230	0.0710975	0.392395	TRINITY_GG_13028_c8_g1|TRINITY_GG_111555_c59_g1	http://www.genome.jp/kegg-bin/show_pathway?ko00280/K00253%09red/K00157%09red
TGF-beta signaling pathway	KEGG PATHWAY	ko04350	2	534	0.267157	0.807203	TRINITY_GG_85702_c4_g1|TRINITY_GG_114600_c25_g1	http://www.genome.jp/kegg-bin/show_pathway?ko04350/K03456%09red/K04664%09red
Regulation of lipolysis in adipocytes	KEGG PATHWAY	ko04923	2	539	0.270633	0.807203	TRINITY_DN161217_c4_g1|TRINITY_GG_91351_c60_g1	http://www.genome.jp/kegg-bin/show_pathway?ko04923/K16816%09red
Fc epsilon RI signaling pathway	KEGG PATHWAY	ko04664	2	540	0.271329	0.807203	TRINITY_GG_42557_c51_g1|TRINITY_DN143898_c0_g1	http://www.genome.jp/kegg-bin/show_pathway?ko04664/K16342%09red/K05730%09red
Long-term depression	KEGG PATHWAY	ko04730	2	669	0.360131	0.936913	TRINITY_GG_42557_c51_g1|TRINITY_GG_85702_c4_g1	http://www.genome.jp/kegg-bin/show_pathway?ko04730/K16342%09red/K03456%09red
Hypertrophic cardiomyopathy (HCM)	KEGG PATHWAY	ko05410	2	723	0.396247	0.936913	TRINITY_GG_189137_c3_g1|TRINITY_GG_81505_c16_g1	http://www.genome.jp/kegg-bin/show_pathway?ko05410/K12045%09red/K10373%09red
Cell adhesion molecules (CAMs)	KEGG PATHWAY	ko04514	2	756	0.417864	0.936913	TRINITY_GG_159881_c64_g1|TRINITY_GG_129927_c2_g1	http://www.genome.jp/kegg-bin/show_pathway?ko04514/K06760%09red/K06087%09red
Jak-STAT signaling pathway	KEGG PATHWAY	ko04630	2	795	0.442905	0.936913	TRINITY_GG_18353_c2_g1|TRINITY_GG_111555_c59_g1	http://www.genome.jp/kegg-bin/show_pathway?ko04630/K05424%09red/K00157%09red
Fc gamma R-mediated phagocytosis	KEGG PATHWAY	ko04666	2	826	0.462385	0.936913	TRINITY_GG_84178_c23_g1|TRINITY_DN143898_c0_g1	http://www.genome.jp/kegg-bin/show_pathway?ko04666/K08011%09red/K05730%09red
Non-alcoholic fatty liver disease (NAFLD)	KEGG PATHWAY	ko04932	2	844	0.473515	0.936913	TRINITY_GG_18353_c2_g1|TRINITY_DN150917_c0_g2	http://www.genome.jp/kegg-bin/show_pathway?ko04932/K00420%09red/K05424%09red
Phagosome	KEGG PATHWAY	ko04145	2	847	0.475357	0.936913	TRINITY_GG_84178_c23_g1|TRINITY_GG_46708_c6_g1	http://www.genome.jp/kegg-bin/show_pathway?ko04145/K08011%09red/K06560%09red
Hepatitis C	KEGG PATHWAY	ko05160	2	852	0.478418	0.936913	TRINITY_GG_85702_c4_g1|TRINITY_GG_129927_c2_g1	http://www.genome.jp/kegg-bin/show_pathway?ko05160/K03456%09red/K06087%09red
Cytokine-cytokine receptor interaction	KEGG PATHWAY	ko04060	2	868	0.48814	0.936913	TRINITY_GG_18353_c2_g1|TRINITY_GG_114600_c25_g1	http://www.genome.jp/kegg-bin/show_pathway?ko04060/K05424%09red/K04664%09red
Dilated cardiomyopathy	KEGG PATHWAY	ko05414	2	868	0.48814	0.936913	TRINITY_GG_189137_c3_g1|TRINITY_GG_81505_c16_g1	http://www.genome.jp/kegg-bin/show_pathway?ko05414/K12045%09red/K10373%09red
AMPK signaling pathway	KEGG PATHWAY	ko04152	2	918	0.517788	0.942044	TRINITY_GG_18353_c2_g1|TRINITY_GG_85702_c4_g1	http://www.genome.jp/kegg-bin/show_pathway?ko04152/K05424%09red/K03456%09red
Hippo signaling pathway	KEGG PATHWAY	ko04390	2	988	0.55736	0.942044	TRINITY_GG_85702_c4_g1|TRINITY_GG_114600_c25_g1	http://www.genome.jp/kegg-bin/show_pathway?ko04390/K03456%09red/K04664%09red
Huntington's disease	KEGG PATHWAY	ko05016	2	1016	0.572538	0.942044	TRINITY_DN150917_c0_g2|TRINITY_GG_171824_c5_g1	http://www.genome.jp/kegg-bin/show_pathway?ko05016/K00420%09red/K03016%09red
Dopaminergic synapse	KEGG PATHWAY	ko04728	2	1061	0.596141	0.942044	TRINITY_GG_85702_c4_g1|TRINITY_GG_116301_c51_g1	http://www.genome.jp/kegg-bin/show_pathway?ko04728/K15494%09red/K03456%09red
Chemokine signaling pathway	KEGG PATHWAY	ko04062	2	1127	0.62899	0.942044	TRINITY_GG_84178_c23_g1|TRINITY_DN143898_c0_g1	http://www.genome.jp/kegg-bin/show_pathway?ko04062/K08011%09red/K05730%09red
Alzheimer's disease	KEGG PATHWAY	ko05010	2	1136	0.633307	0.942044	TRINITY_GG_188122_c94_g1|TRINITY_DN150917_c0_g2	http://www.genome.jp/kegg-bin/show_pathway?ko05010/K00420%09red/K05853%09red
cAMP signaling pathway	KEGG PATHWAY	ko04024	2	1683	0.828635	0.984334	TRINITY_GG_116301_c51_g1|TRINITY_DN143898_c0_g1	http://www.genome.jp/kegg-bin/show_pathway?ko04024/K05730%09red/K15494%09red
Endocytosis	KEGG PATHWAY	ko04144	2	1977	0.88966	0.984334	TRINITY_GG_76993_c20_g1|TRINITY_GG_159885_c64_g1	http://www.genome.jp/kegg-bin/show_pathway?ko04144/K12188%09red/K19475%09red
Bacterial secretion system	KEGG PATHWAY	ko03070	1	11	0.0223349	0.189846	TRINITY_GG_145669_c73_g1	http://www.genome.jp/kegg-bin/show_pathway?ko03070/K03106%09red
Vitamin B6 metabolism	KEGG PATHWAY	ko00750	1	39	0.0725437	0.392395	TRINITY_GG_111555_c59_g1	http://www.genome.jp/kegg-bin/show_pathway?ko00750/K00157%09red
Aminobenzoate degradation	KEGG PATHWAY	ko00627	1	50	0.0915612	0.47373	TRINITY_GG_183826_c0_g1	http://www.genome.jp/kegg-bin/show_pathway?ko00627/K01077%09red
Two-component system	KEGG PATHWAY	ko02020	1	59	0.106833	0.529713	TRINITY_GG_183826_c0_g1	http://www.genome.jp/kegg-bin/show_pathway?ko02020/K01077%09red
Quorum sensing	KEGG PATHWAY	ko02024	1	87	0.152735	0.713185	TRINITY_GG_145669_c73_g1	http://www.genome.jp/kegg-bin/show_pathway?ko02024/K03106%09red
Protein export	KEGG PATHWAY	ko03060	1	93	0.162262	0.715156	TRINITY_GG_145669_c73_g1	http://www.genome.jp/kegg-bin/show_pathway?ko03060/K03106%09red
One carbon pool by folate	KEGG PATHWAY	ko00670	1	101	0.1748	0.742901	TRINITY_DN151279_c0_g1	http://www.genome.jp/kegg-bin/show_pathway?ko00670/K00287%09red
RNA polymerase	KEGG PATHWAY	ko03020	1	112	0.191737	0.759334	TRINITY_GG_171824_c5_g1	http://www.genome.jp/kegg-bin/show_pathway?ko03020/K03016%09red
Drug metabolism - cytochrome P450	KEGG PATHWAY	ko00982	1	115	0.196296	0.759334	TRINITY_GG_111555_c59_g1	http://www.genome.jp/kegg-bin/show_pathway?ko00982/K00157%09red
Other glycan degradation	KEGG PATHWAY	ko00511	1	116	0.19781	0.759334	TRINITY_GG_31760_c1_g1	http://www.genome.jp/kegg-bin/show_pathway?ko00511/K01191%09red
Fatty acid elongation	KEGG PATHWAY	ko00062	1	135	0.226043	0.807203	TRINITY_GG_93187_c165_g1	http://www.genome.jp/kegg-bin/show_pathway?ko00062/K01074%09red
Regulation of autophagy	KEGG PATHWAY	ko04140	1	147	0.243365	0.807203	TRINITY_GG_152735_c58_g1	http://www.genome.jp/kegg-bin/show_pathway?ko04140/K17890%09red
Nicotinate and nicotinamide metabolism	KEGG PATHWAY	ko00760	1	164	0.267247	0.807203	TRINITY_GG_111555_c59_g1	http://www.genome.jp/kegg-bin/show_pathway?ko00760/K00157%09red
Tryptophan metabolism	KEGG PATHWAY	ko00380	1	178	0.286353	0.831122	TRINITY_GG_111555_c59_g1	http://www.genome.jp/kegg-bin/show_pathway?ko00380/K00157%09red
Cytosolic DNA-sensing pathway	KEGG PATHWAY	ko04623	1	191	0.303651	0.860344	TRINITY_GG_171824_c5_g1	http://www.genome.jp/kegg-bin/show_pathway?ko04623/K03016%09red
Dorso-ventral axis formation	KEGG PATHWAY	ko04320	1	253	0.380594	0.936913	TRINITY_DN151253_c0_g1	http://www.genome.jp/kegg-bin/show_pathway?ko04320/K02184%09red
Aminoacyl-tRNA biosynthesis	KEGG PATHWAY	ko00970	1	278	0.409178	0.936913	TRINITY_DN143767_c0_g1	http://www.genome.jp/kegg-bin/show_pathway?ko00970/K01876%09red
Complement and coagulation cascades	KEGG PATHWAY	ko04610	1	302	0.435386	0.936913	TRINITY_GG_163897_c0_g1	http://www.genome.jp/kegg-bin/show_pathway?ko04610/K03902%09red
Ovarian steroidogenesis	KEGG PATHWAY	ko04913	1	316	0.450138	0.936913	TRINITY_GG_42557_c51_g1	http://www.genome.jp/kegg-bin/show_pathway?ko04913/K16342%09red
Fatty acid metabolism	KEGG PATHWAY	ko01212	1	317	0.451177	0.936913	TRINITY_GG_93187_c165_g1	http://www.genome.jp/kegg-bin/show_pathway?ko01212/K01074%09red
Cocaine addiction	KEGG PATHWAY	ko05030	1	317	0.451177	0.936913	TRINITY_GG_116301_c51_g1	http://www.genome.jp/kegg-bin/show_pathway?ko05030/K15494%09red
ABC transporters	KEGG PATHWAY	ko02010	1	327	0.46146	0.936913	TRINITY_GG_122731_c2_g1	http://www.genome.jp/kegg-bin/show_pathway?ko02010/K05033%09red
Meiosis - yeast	KEGG PATHWAY	ko04113	1	343	0.477517	0.936913	TRINITY_GG_85702_c4_g1	http://www.genome.jp/kegg-bin/show_pathway?ko04113/K03456%09red
Peroxisome	KEGG PATHWAY	ko04146	1	408	0.538007	0.942044	TRINITY_GG_180660_c3_g1	http://www.genome.jp/kegg-bin/show_pathway?ko04146/K00477%09red
Leishmaniasis	KEGG PATHWAY	ko05140	1	431	0.557703	0.942044	TRINITY_GG_84178_c23_g1	http://www.genome.jp/kegg-bin/show_pathway?ko05140/K08011%09red
Pyrimidine metabolism	KEGG PATHWAY	ko00240	1	451	0.574152	0.942044	TRINITY_GG_171824_c5_g1	http://www.genome.jp/kegg-bin/show_pathway?ko00240/K03016%09red
Oxidative phosphorylation	KEGG PATHWAY	ko00190	1	464	0.584516	0.942044	TRINITY_DN150917_c0_g2	http://www.genome.jp/kegg-bin/show_pathway?ko00190/K00420%09red
Cell cycle - yeast	KEGG PATHWAY	ko04111	1	465	0.585303	0.942044	TRINITY_GG_85702_c4_g1	http://www.genome.jp/kegg-bin/show_pathway?ko04111/K03456%09red
Ribosome biogenesis in eukaryotes	KEGG PATHWAY	ko03008	1	469	0.588435	0.942044	TRINITY_GG_104532_c2_g1	http://www.genome.jp/kegg-bin/show_pathway?ko03008/K14544%09red
RNA degradation	KEGG PATHWAY	ko03018	1	475	0.59309	0.942044	TRINITY_GG_58578_c7_g1	http://www.genome.jp/kegg-bin/show_pathway?ko03018/K12597%09red
Amphetamine addiction	KEGG PATHWAY	ko05031	1	490	0.6045	0.942044	TRINITY_GG_116301_c51_g1	http://www.genome.jp/kegg-bin/show_pathway?ko05031/K15494%09red
mRNA surveillance pathway	KEGG PATHWAY	ko03015	1	498	0.610455	0.942044	TRINITY_GG_85702_c4_g1	http://www.genome.jp/kegg-bin/show_pathway?ko03015/K03456%09red
VEGF signaling pathway	KEGG PATHWAY	ko04370	1	512	0.620663	0.942044	TRINITY_GG_42557_c51_g1	http://www.genome.jp/kegg-bin/show_pathway?ko04370/K16342%09red
Adipocytokine signaling pathway	KEGG PATHWAY	ko04920	1	524	0.629201	0.942044	TRINITY_GG_18353_c2_g1	http://www.genome.jp/kegg-bin/show_pathway?ko04920/K05424%09red
Hippo signaling pathway - fly	KEGG PATHWAY	ko04391	1	553	0.649056	0.953552	TRINITY_GG_85702_c4_g1	http://www.genome.jp/kegg-bin/show_pathway?ko04391/K03456%09red
Parkinson's disease	KEGG PATHWAY	ko05012	1	580	0.666593	0.967372	TRINITY_DN150917_c0_g2	http://www.genome.jp/kegg-bin/show_pathway?ko05012/K00420%09red
B cell receptor signaling pathway	KEGG PATHWAY	ko04662	1	605	0.682053	0.977884	TRINITY_DN143898_c0_g1	http://www.genome.jp/kegg-bin/show_pathway?ko04662/K05730%09red
MAPK signaling pathway - fly	KEGG PATHWAY	ko04013	1	620	0.690986	0.978897	TRINITY_GG_145320_c0_g1	http://www.genome.jp/kegg-bin/show_pathway?ko04013/K20234%09red
Natural killer cell mediated cytotoxicity	KEGG PATHWAY	ko04650	1	644	0.704764	0.984334	TRINITY_DN143898_c0_g1	http://www.genome.jp/kegg-bin/show_pathway?ko04650/K05730%09red
Lysosome	KEGG PATHWAY	ko04142	1	683	0.725864	0.984334	TRINITY_GG_93187_c165_g1	http://www.genome.jp/kegg-bin/show_pathway?ko04142/K01074%09red
Protein digestion and absorption	KEGG PATHWAY	ko04974	1	718	0.743523	0.984334	TRINITY_GG_37905_c44_g1	http://www.genome.jp/kegg-bin/show_pathway?ko04974/K19721%09red
Chagas disease (American trypanosomiasis)	KEGG PATHWAY	ko05142	1	723	0.745952	0.984334	TRINITY_GG_85702_c4_g1	http://www.genome.jp/kegg-bin/show_pathway?ko05142/K03456%09red
Serotonergic synapse	KEGG PATHWAY	ko04726	1	735	0.751689	0.984334	TRINITY_GG_42557_c51_g1	http://www.genome.jp/kegg-bin/show_pathway?ko04726/K16342%09red
T cell receptor signaling pathway	KEGG PATHWAY	ko04660	1	771	0.768138	0.984334	TRINITY_DN143898_c0_g1	http://www.genome.jp/kegg-bin/show_pathway?ko04660/K05730%09red
Oocyte meiosis	KEGG PATHWAY	ko04114	1	800	0.780599	0.984334	TRINITY_GG_85702_c4_g1	http://www.genome.jp/kegg-bin/show_pathway?ko04114/K03456%09red
Alcoholism	KEGG PATHWAY	ko05034	1	806	0.783093	0.984334	TRINITY_GG_116301_c51_g1	http://www.genome.jp/kegg-bin/show_pathway?ko05034/K15494%09red
GnRH signaling pathway	KEGG PATHWAY	ko04912	1	818	0.787997	0.984334	TRINITY_GG_42557_c51_g1	http://www.genome.jp/kegg-bin/show_pathway?ko04912/K16342%09red
Inflammatory mediator regulation of TRP channels	KEGG PATHWAY	ko04750	1	818	0.787997	0.984334	TRINITY_GG_42557_c51_g1	http://www.genome.jp/kegg-bin/show_pathway?ko04750/K16342%09red
Adherens junction	KEGG PATHWAY	ko04520	1	848	0.799782	0.984334	TRINITY_GG_38945_c10_g1	http://www.genome.jp/kegg-bin/show_pathway?ko04520/K05698%09red
Choline metabolism in cancer	KEGG PATHWAY	ko05231	1	866	0.806538	0.984334	TRINITY_GG_42557_c51_g1	http://www.genome.jp/kegg-bin/show_pathway?ko05231/K16342%09red
Sphingolipid signaling pathway	KEGG PATHWAY	ko04071	1	973	0.842277	0.984334	TRINITY_GG_85702_c4_g1	http://www.genome.jp/kegg-bin/show_pathway?ko04071/K03456%09red
Purine metabolism	KEGG PATHWAY	ko00230	1	1000	0.850208	0.984334	TRINITY_GG_171824_c5_g1	http://www.genome.jp/kegg-bin/show_pathway?ko00230/K03016%09red
Wnt signaling pathway	KEGG PATHWAY	ko04310	1	1029	0.858286	0.984334	TRINITY_DN167607_c1_g1	http://www.genome.jp/kegg-bin/show_pathway?ko04310/K19882%09red
Glutamatergic synapse	KEGG PATHWAY	ko04724	1	1042	0.861766	0.984334	TRINITY_GG_42557_c51_g1	http://www.genome.jp/kegg-bin/show_pathway?ko04724/K16342%09red
Transcriptional misregulation in cancer	KEGG PATHWAY	ko05202	1	1082	0.871949	0.984334	TRINITY_GG_166639_c2_g1	http://www.genome.jp/kegg-bin/show_pathway?ko05202/K15626%09red
Thyroid hormone signaling pathway	KEGG PATHWAY	ko04919	1	1091	0.874136	0.984334	TRINITY_GG_190070_c8_g1	http://www.genome.jp/kegg-bin/show_pathway?ko04919/K01562%09red
Tuberculosis	KEGG PATHWAY	ko05152	1	1109	0.878399	0.984334	TRINITY_GG_46708_c6_g1	http://www.genome.jp/kegg-bin/show_pathway?ko05152/K06560%09red
Platelet activation	KEGG PATHWAY	ko04611	1	1140	0.885407	0.984334	TRINITY_GG_42557_c51_g1	http://www.genome.jp/kegg-bin/show_pathway?ko04611/K16342%09red
MicroRNAs in cancer	KEGG PATHWAY	ko05206	1	1197	0.897264	0.984334	TRINITY_GG_81505_c16_g1	http://www.genome.jp/kegg-bin/show_pathway?ko05206/K10373%09red
Epstein-Barr virus infection	KEGG PATHWAY	ko05169	1	1211	0.899985	0.984334	TRINITY_GG_171824_c5_g1	http://www.genome.jp/kegg-bin/show_pathway?ko05169/K03016%09red
Phospholipase D signaling pathway	KEGG PATHWAY	ko04072	1	1271	0.910859	0.984334	TRINITY_GG_42557_c51_g1	http://www.genome.jp/kegg-bin/show_pathway?ko04072/K16342%09red
Viral carcinogenesis	KEGG PATHWAY	ko05203	1	1299	0.915523	0.984334	TRINITY_DN158633_c2_g1	http://www.genome.jp/kegg-bin/show_pathway?ko05203/K11643%09red
Oxytocin signaling pathway	KEGG PATHWAY	ko04921	1	1406	0.931224	0.984334	TRINITY_GG_42557_c51_g1	http://www.genome.jp/kegg-bin/show_pathway?ko04921/K16342%09red
cGMP-PKG signaling pathway	KEGG PATHWAY	ko04022	1	1501	0.942716	0.984334	TRINITY_GG_188122_c94_g1	http://www.genome.jp/kegg-bin/show_pathway?ko04022/K05853%09red
Calcium signaling pathway	KEGG PATHWAY	ko04020	1	1594	0.952117	0.984334	TRINITY_GG_188122_c94_g1	http://www.genome.jp/kegg-bin/show_pathway?ko04020/K05853%09red
Axon guidance	KEGG PATHWAY	ko04360	1	1671	0.958729	0.984334	TRINITY_GG_48033_c4_g1	http://www.genome.jp/kegg-bin/show_pathway?ko04360/K06529%09red
Regulation of actin cytoskeleton	KEGG PATHWAY	ko04810	1	1681	0.959519	0.984334	TRINITY_DN143898_c0_g1	http://www.genome.jp/kegg-bin/show_pathway?ko04810/K05730%09red
MAPK signaling pathway	KEGG PATHWAY	ko04010	1	1855	0.971087	0.9845	TRINITY_GG_42557_c51_g1	http://www.genome.jp/kegg-bin/show_pathway?ko04010/K16342%09red
Focal adhesion	KEGG PATHWAY	ko04510	1	1956	0.976227	0.9845	TRINITY_DN143898_c0_g1	http://www.genome.jp/kegg-bin/show_pathway?ko04510/K05730%09red
PI3K-Akt signaling pathway	KEGG PATHWAY	ko04151	1	2387	0.989726	0.989726	TRINITY_GG_85702_c4_g1	http://www.genome.jp/kegg-bin/show_pathway?ko04151/K03456%09red
--------------------
#Term	Database	ID	Input number	Background number	P-Value	Corrected P-Value	Input	Hyperlink
--------------------
#Term	Database	ID	Input number	Background number	P-Value	Corrected P-Value	Input	Hyperlink
--------------------
