# Supplementary material for: Integrated analysis of long non-coding RNA and mRNA expression in different colored skin of koi carp
Source: BMC Genomics. 2019 Jun 21;20:515. doi: 10.1186/s12864-019-5894-8 (PMC6588874; doi:10.1186/s12864-019-5894-8)
Supplement: Supplementary file 6 — Potential cis targets of lncRNAs with GO term and KEGG pathway enrichment analysis. (XLSX 51 kb) [file 12864_2019_5894_MOESM6_ESM.xlsx]

## Sheet: lncRNAs cis-regulate genes
lncRNA_id	cisGene_id	Target_gene_name
Ccr_lnc765201	Ccr_764101	Slc12a2
Ccr_lnc171845311	Ccr_17183521	Usp18
Ccr_lnc105029701	Ccr_105029702	Slc27a6
Ccr_lnc105029701	Ccr_105029231	LOC105029231
Ccr_lnc2382951	Ccr_2381911	C4b
Ccr_lnc8738421	Ccr_8738871	Foxk2
Ccr_lnc65784111	Ccr_6578331	Evh1
Ccr_lnc3018401	Ccr_3017201	LOC109064097
Ccr_lnc883441	Ccr_886301	Gjb4
Ccr_lnc10160001	Ccr_101602101	Abca4
Ccr_lnc18683401	Ccr_18681601	Frmpd1
Ccr_lnc11354001	Ccr_21594561	LOC113040065
Ccr_lnc3997601	Ccr_4000101	Scd
Ccr_lnc17821911	Ccr_2805201	Mitf
Ccr_lnc131643581	Ccr_1014801	LOC1014801
Ccr_lnc158534141	Ccr_1014801	LOC1014801
Ccr_lnc147974311	Ccr_15712601	LOC15712601
Ccr_lnc17632401	Ccr_17478311	Hapln2
Ccr_lnc148794141	Ccr_14879501	Zp3
Ccr_lnc14830101	Ccr_730801	LOC730801
Ccr_lnc1387301	Ccr_68639501	LOC68639501
Ccr_lnc12533531	Ccr_12533701	Pcdhgc5
Ccr_lnc125640361	Ccr_125640401	Glb1l2
Ccr_lnc6033401	Ccr_16736501	Znf862
Ccr_lnc16712401	Ccr_16710301	Comt
Ccr_lnc252601	Ccr_252531	LOC109099435
Ccr_lnc1525271	Ccr_81363101	LOC81363101
Ccr_lnc13007521	Ccr_81363101	LOC81363101
Ccr_lnc1525191	Ccr_81363101	LOC81363101
Ccr_lnc18162021	Ccr_18162041	Rsrp1
Ccr_lnc17375911	Ccr_10270301	Slit1
Ccr_lnc170293121	Ccr_170293371	Atg2a
Ccr_lnc6842391	Ccr_6841051	LOC6841051
Ccr_lnc13638801	Ccr_13639401	Arfip2
Ccr_lnc7090801	Ccr_7228041	Farp2
Ccr_lnc7061701	Ccr_7063601	LOC7063601
Ccr_lnc175284642	Ccr_9870101	Harbi1
Ccr_lnc6558411	Ccr_71130513	LOC71130513
Ccr_lnc84040521	Ccr_6397211	LOC6397211
Ccr_lnc8247101	Ccr_82476121	Wnt3a
Ccr_lnc822721141	Ccr_822721471	Tmem245
Ccr_lnc2648421	Ccr_2535001	Gorasp1
Ccr_lnc2562001	Ccr_6968101	Odc1
Ccr_lnc15966981	Ccr_160809161	Ssrp1
Ccr_lnc2059601	Ccr_1601421051	ZBED4
Ccr_lnc123256861	Ccr_33539281	LOC33539281
Ccr_lnc935241331	Ccr_93524181	Gipr
Ccr_lnc3111401	Ccr_9148701	Csmd2
Ccr_lnc3677401	Ccr_9148701	Csmd2
Ccr_lnc39876341	Ccr_91418791	Dync1li1
Ccr_lnc93010641	Ccr_50311971	LOC50311971
Ccr_lnc4231111	Ccr_4230501	Usp46
Ccr_lnc4218351	Ccr_42175821	LOC42175821
Ccr_lnc1485701	Ccr_1485001	Pyct2
Ccr_lnc1505811	Ccr_125311691	LOC125311691
Ccr_lnc18766951	Ccr_126418161	LOC126418161
Ccr_lnc10934451	Ccr_10934471	Znf708
Ccr_lnc8900701	Ccr_8897811	Hspa1l
Ccr_lnc8963611	Ccr_8963211	Ankrd6
Ccr_lnc12964191	Ccr_3805201	LOC3805201
Ccr_lnc14074601	Ccr_4689341	Aco2
Ccr_lnc733741911	Ccr_733742311	Pnpla2
Ccr_lnc7319721	Ccr_7319711	LOC7319711
Ccr_lnc135056651	Ccr_135056701	Fbxo38
Ccr_lnc57721451	Ccr_57721341	Vegfa
Ccr_lnc5622421	Ccr_5622451	Mc5r
Ccr_lnc5622441	Ccr_112176121	Mc5r
Ccr_lnc5625301	Ccr_5622451	Mc5r
Ccr_lnc57636401	Ccr_57636231	LOC57636231
Ccr_lnc188477601	Ccr_188477801	LOC188477801
Ccr_lnc765201	Ccr_764701	Muc5b
Ccr_lnc171845311	Ccr_17184601	Orc3
Ccr_lnc105029701	Ccr_105029702	Acsl1
Ccr_lnc2382951	Ccr_23829141	Scube3
Ccr_lnc8738421	Ccr_8738511	Mrpl58
Ccr_lnc65784111	Ccr_6578471	LOC6578471
Ccr_lnc3018401	Ccr_3020401	C1galt1
Ccr_lnc16286801	Ccr_162865771	LOC162865771
Ccr_lnc883441	Ccr_8862141	Pla2g10
Ccr_lnc10160001	Ccr_10161901	Med18
Ccr_lnc18683401	Ccr_6920821	Clk4
Ccr_lnc11354001	Ccr_11272311	LOC11272311
Ccr_lnc3997601	Ccr_3997221	Dnajb12
Ccr_lnc17821911	Ccr_2805201	Adgrl1
Ccr_lnc131643581	Ccr_1014801	LOC1014801
Ccr_lnc158534141	Ccr_1014801	LOC1014801
Ccr_lnc147974311	Ccr_15712601	LOC15712601
Ccr_lnc17632401	Ccr_17478311	Hapln2
Ccr_lnc148794141	Ccr_148794771	LOC148794771
Ccr_lnc14830101	Ccr_147692211	LOC147692211
Ccr_lnc1387301	Ccr_68639501	LOC68639501
Ccr_lnc12533531	Ccr_12518401	Msi2
Ccr_lnc125640361	Ccr_125640401	Glb1l2
Ccr_lnc6033401	Ccr_16739801	Echdc1
Ccr_lnc16712401	Ccr_3094101	Cxxc5
Ccr_lnc252601	Ccr_5863631	LOC5863631
Ccr_lnc1525271	Ccr_81363101	LOC81363101
Ccr_lnc13007521	Ccr_81363101	LOC81363101
Ccr_lnc1525191	Ccr_81363101	LOC81363101
Ccr_lnc18162021	Ccr_18160801	LOC18160801
Ccr_lnc17375911	Ccr_17376821	LOC109101046
Ccr_lnc170293121	Ccr_170293371	Atg2a
Ccr_lnc6842391	Ccr_68423171	LOC68423171
Ccr_lnc13638801	Ccr_13636401	Slc45a2
Ccr_lnc7090801	Ccr_18644201	LOC18644201
Ccr_lnc7061701	Ccr_70638291	LOC70638291
Ccr_lnc175284642	Ccr_9870101	Harbi1
Ccr_lnc6558411	Ccr_71145382	LOC71145382
Ccr_lnc84040521	Ccr_6397211	LOC6397211
Ccr_lnc8247101	Ccr_8250801	LOC8250801
Ccr_lnc822721141	Ccr_822721471	Tmem245
Ccr_lnc2648421	Ccr_2080901	Bco1
Ccr_lnc2562001	Ccr_25629401	LOC105945451
Ccr_lnc15966981	Ccr_159669161	Hpcal4
Ccr_lnc2059601	Ccr_160142821	Rbfox3
Ccr_lnc123256861	Ccr_33539281	LOC33539281
Ccr_lnc935241331	Ccr_9352601	LOC109084312
Ccr_lnc3111401	Ccr_9147501	Cdh7
Ccr_lnc3677401	Ccr_9147501	Cdh7
Ccr_lnc39876341	Ccr_91418791	Dncli2
Ccr_lnc93010641	Ccr_50311971	LOC50311971
Ccr_lnc4231111	Ccr_4232361	LOC4232361
Ccr_lnc4218351	Ccr_42182301	Acvr1b
Ccr_lnc1485701	Ccr_14845391	Rnf213a
Ccr_lnc1505811	Ccr_125311691	LOC125311691
Ccr_lnc18766951	Ccr_126418161	LOC126418161
Ccr_lnc10934451	Ccr_10933302	Zgc
Ccr_lnc8900701	Ccr_8918221	LOC8918221
Ccr_lnc8963611	Ccr_89628271	Itpkc
Ccr_lnc12964191	Ccr_3805201	LOC3805201
Ccr_lnc14074601	Ccr_4689341	Aco2
Ccr_lnc733741911	Ccr_733743521	LOC733743521
Ccr_lnc7319721	Ccr_7319711	LOC7319711
Ccr_lnc135056651	Ccr_135056411	Kcnd2
Ccr_lnc57721451	Ccr_57721341	Vegfa
Ccr_lnc5622421	Ccr_56251161	Nrg4
Ccr_lnc5622441	Ccr_5624971	Usp53
Ccr_lnc5625301	Ccr_56251161	Nrg4
Ccr_lnc57636401	Ccr_57636231	LOC57636231

## Sheet: Cis_GO analysis
ID	Description	BgRatio	pvalue	p.adjust	qvalue	geneID	Count
GO:0019898	extrinsic component of membrane	457/74137	0.000427716	0.0081266	0.00585296	TRINITY_GG_148795_c0_g1/TRINITY_GG_170293_c37_g1/TRINITY_GG_72280_c4_g1	3
GO:0016020	membrane	7166/74137	0.413424	0.420548	0.302888	TRINITY_GG_57721_c34_g1/TRINITY_GG_73374_c231_g1/TRINITY_GG_93524_c18_g1	3
GO:0005509	calcium ion binding	4060/80190	0.0685533	0.0797711	0.0157443	TRINITY_GG_8862_c14_g1/TRINITY_GG_91475_c0_g1/TRINITY_GG_98701_c0_g1	3
GO:0005509	calcium ion binding	4060/80190	0.119191	0.144985	0.0464482	TRINITY_GG_102703_c0_g1/TRINITY_GG_125337_c0_g1/TRINITY_GG_98701_c0_g1	3
GO:0016020	membrane	7166/74137	0.560427	0.63515	0.275297	TRINITY_GG_39972_c2_g1/TRINITY_GG_57721_c34_g1	2
GO:0005856	cytoskeleton	1096/74137	0.0486242	0.153977	0.110897	TRINITY_GG_148795_c0_g1/TRINITY_GG_72280_c4_g1	2
GO:0005615	extracellular space	2002/74137	0.136282	0.258935	0.186491	TRINITY_GG_102703_c0_g1/TRINITY_GG_57721_c34_g1	2
GO:0005887	integral component of plasma membrane	3788/74137	0.34895	0.420548	0.302888	TRINITY_GG_101602_c10_g1/TRINITY_GG_125337_c0_g1	2
GO:0005886	plasma membrane	4396/74137	0.420548	0.420548	0.302888	TRINITY_GG_56224_c5_g1/TRINITY_GG_65783_c3_g1	2
GO:0046872	metal ion binding	6558/80190	0.467797	0.475223	0.0937939	TRINITY_GG_30204_c0_g1/TRINITY_GG_4689_c34_g1	2
GO:0008092	cytoskeletal protein binding	253/80190	0.0026139	0.00546543	0.00175094	TRINITY_GG_148795_c0_g1/TRINITY_GG_72280_c4_g1	2
GO:0008201	heparin binding	292/80190	0.00345905	0.00618552	0.00198163	TRINITY_GG_102703_c0_g1/TRINITY_GG_57721_c34_g1	2
GO:0000287	magnesium ion binding	772/80190	0.0222077	0.0326028	0.0104448	TRINITY_GG_167103_c0_g1/TRINITY_GG_87388_c7_g1	2
GO:0006357	regulation of transcription from RNA polymerase II promoter	1180/79652	0.0317381	0.0497517	0.0162528	TRINITY_GG_101619_c0_g1/TRINITY_GG_159669_c16_g1	2
GO:0005656	nuclear pre-replicative complex	113/74137	0.00332682	0.028278	0.0122567	TRINITY_GG_171846_c0_g1	2
GO:0031261	DNA replication preinitiation complex	13/74137	0.00332682	0.028278	0.0122567	TRINITY_GG_171846_c0_g1	1
GO:0070847	core mediator complex	22/74137	0.00562386	0.0318685	0.013813	TRINITY_GG_101619_c0_g1	1
GO:0005664	nuclear origin of replication recognition complex	33/74137	0.00842454	0.0358043	0.0155189	TRINITY_GG_171846_c0_g1	1
GO:0005868	cytoplasmic dynein complex	47/74137	0.0119782	0.040726	0.0176521	TRINITY_GG_91418_c79_g1	1
GO:0000407	phagophore assembly site	57/74137	0.0145092	0.0411094	0.0178183	TRINITY_GG_170293_c37_g1	1
GO:0005762	mitochondrial large ribosomal subunit	73/74137	0.018546	0.0450402	0.0195221	TRINITY_GG_87385_c1_g1	1
GO:0000784	nuclear chromosome, telomeric region	140/74137	0.0352804	0.0746546	0.032358	TRINITY_GG_171846_c0_g1	1
GO:0016592	mediator complex	162/74137	0.0407161	0.0746546	0.032358	TRINITY_GG_101619_c0_g1	1
GO:0008076	voltage-gated potassium channel complex	175/74137	0.0439144	0.0746546	0.032358	TRINITY_GG_135056_c41_g1	1
GO:0019898	extrinsic component of membrane	457/74137	0.110858	0.171325	0.0742586	TRINITY_GG_170293_c37_g1	1
GO:0005576	extracellular region	1334/74137	0.291805	0.413391	0.179179	TRINITY_GG_8862_c14_g1	1
GO:0005739	mitochondrion	1661/74137	0.349867	0.457519	0.198305	TRINITY_GG_4689_c34_g1	1
GO:0005615	extracellular space	2002/74137	0.405596	0.492509	0.213472	TRINITY_GG_57721_c34_g1	1
GO:0005887	integral component of plasma membrane	3788/74137	0.630868	0.670297	0.290531	TRINITY_GG_109333_c0_g2	1
GO:0005886	plasma membrane	4396/74137	0.686998	0.686998	0.29777	TRINITY_GG_91475_c0_g1	1
GO:0005868	cytoplasmic dynein complex	47/74137	0.015107	0.0868913	0.062581	TRINITY_GG_91418_c79_g1	1
GO:0005912	adherens junction	55/74137	0.0176565	0.0868913	0.062581	TRINITY_GG_148795_c0_g1	1
GO:0000407	phagophore assembly site	57/74137	0.0182929	0.0868913	0.062581	TRINITY_GG_170293_c37_g1	1
GO:0031410	cytoplasmic vesicle	137/74137	0.0434271	0.153977	0.110897	TRINITY_GG_65783_c3_g1	1
GO:0030529	intracellular ribonucleoprotein complex	284/74137	0.0880123	0.214654	0.154598	TRINITY_GG_2525_c3_g1	1
GO:0043234	protein complex	292/74137	0.0903807	0.214654	0.154598	TRINITY_GG_148795_c0_g1	1
GO:0005923	bicellular tight junction	379/74137	0.115759	0.24438	0.176008	TRINITY_GG_148795_c0_g1	1
GO:0044424	intracellular part	506/74137	0.151591	0.261838	0.188582	TRINITY_GG_72280_c4_g1	1
GO:0043231	intracellular membrane-bounded organelle	591/74137	0.174791	0.276752	0.199323	TRINITY_GG_101602_c10_g1	1
GO:0005578	proteinaceous extracellular matrix	921/74137	0.25923	0.378875	0.272874	TRINITY_GG_102703_c0_g1	1
GO:0005789	endoplasmic reticulum membrane	1198/74137	0.323655	0.420548	0.302888	TRINITY_GG_40001_c0_g1	1
GO:0005654	nucleoplasm	1499/74137	0.387566	0.420548	0.302888	TRINITY_GG_87388_c7_g1	1
GO:0005739	mitochondrion	1661/74137	0.419524	0.420548	0.302888	TRINITY_GG_4689_c34_g1	1
GO:0016150	translation release factor activity, codon nonspecific	2/80190	0.000473821	0.00284165	0.000560852	TRINITY_GG_87385_c1_g1	1
GO:0008659	(3R)-hydroxymyristoyl-[acyl-carrier-protein] dehydratase activity	6/80190	0.00142083	0.00284165	0.000560852	TRINITY_GG_4689_c34_g1	1
GO:0015108	chloride transmembrane transporter activity	6/80190	0.00142083	0.00284165	0.000560852	TRINITY_GG_109333_c0_g2	1
GO:0018807	6-hydroxycyclohex-1-ene-1-carboxyl-CoA hydratase activity	6/80190	0.00142083	0.00284165	0.000560852	TRINITY_GG_4689_c34_g1	1
GO:0018808	trans-4-(1'-hydroxynaphth-2'-yl)-2-oxobut-3-enoate hydratase-aldolase activity	6/80190	0.00142083	0.00284165	0.000560852	TRINITY_GG_4689_c34_g1	1
GO:0018809	E-phenylitaconyl-CoA hydratase activity	6/80190	0.00142083	0.00284165	0.000560852	TRINITY_GG_4689_c34_g1	1
GO:0018810	trans-4-[2-(3-hydroxy)-thionaphthenyl]-2-oxo-3-butenoate hydratase activity	6/80190	0.00142083	0.00284165	0.000560852	TRINITY_GG_4689_c34_g1	1
GO:0018811	cyclohex-1-ene-1-carboxyl-CoA hydratase activity	6/80190	0.00142083	0.00284165	0.000560852	TRINITY_GG_4689_c34_g1	1
GO:0018813	trans-o-hydroxybenzylidenepyruvate hydratase-aldolase activity	6/80190	0.00142083	0.00284165	0.000560852	TRINITY_GG_4689_c34_g1	1
GO:0018815	3-methyl-5-hydroxy-6-(3-carboxy-3-oxopropenyl)-1H-2-pyridon hydratase-aldolase activity	6/80190	0.00142083	0.00284165	0.000560852	TRINITY_GG_4689_c34_g1	1
GO:0018816	2-hydroxyisobutyrate dehydratase activity	6/80190	0.00142083	0.00284165	0.000560852	TRINITY_GG_4689_c34_g1	1
GO:0018817	2-oxo-hept-3-ene-1,7-dioate hydratase activity	6/80190	0.00142083	0.00284165	0.000560852	TRINITY_GG_4689_c34_g1	1
GO:0034561	1,2-bis(4-hydroxyphenyl)-2-proponol dehydratase activity	6/80190	0.00142083	0.00284165	0.000560852	TRINITY_GG_4689_c34_g1	1
GO:0034578	limonene 8-hydratase activity	6/80190	0.00142083	0.00284165	0.000560852	TRINITY_GG_4689_c34_g1	1
GO:0034581	4-methyloct-2-enoyl-CoA hydratase activity	6/80190	0.00142083	0.00284165	0.000560852	TRINITY_GG_4689_c34_g1	1
GO:0034829	2-hydroxydec-2,4-diene-1,10-dioate hydratase activity	6/80190	0.00142083	0.00284165	0.000560852	TRINITY_GG_4689_c34_g1	1
GO:0034839	menth-2-enone hydratase activity	6/80190	0.00142083	0.00284165	0.000560852	TRINITY_GG_4689_c34_g1	1
GO:0034846	naphthyl-2-methylene-succinyl-CoA lyase activity	6/80190	0.00142083	0.00284165	0.000560852	TRINITY_GG_4689_c34_g1	1
GO:0034856	2-hydroxyhexa-2,4-dienoate hydratase activity	6/80190	0.00142083	0.00284165	0.000560852	TRINITY_GG_4689_c34_g1	1
GO:0034867	2,4,4-trimethylpent-2-enoyl-CoA hydratase activity	6/80190	0.00142083	0.00284165	0.000560852	TRINITY_GG_4689_c34_g1	1
GO:0034890	endosulfan diol hydrolyase (cyclizing) activity	6/80190	0.00142083	0.00284165	0.000560852	TRINITY_GG_4689_c34_g1	1
GO:0034904	5-chloro-2-oxopent-4-enoate hydratase activity	6/80190	0.00142083	0.00284165	0.000560852	TRINITY_GG_4689_c34_g1	1
GO:0034917	2-methylhex-2-enoyl-CoA hydratase activity	6/80190	0.00142083	0.00284165	0.000560852	TRINITY_GG_4689_c34_g1	1
GO:0034953	perillyl-CoA hydratase activity	6/80190	0.00142083	0.00284165	0.000560852	TRINITY_GG_4689_c34_g1	1
GO:0043724	2-keto-3-deoxygalactonate aldolase activity	6/80190	0.00142083	0.00284165	0.000560852	TRINITY_GG_4689_c34_g1	1
GO:0043725	2-keto-3-deoxygluconate aldolase activity	6/80190	0.00142083	0.00284165	0.000560852	TRINITY_GG_4689_c34_g1	1
GO:0043956	3-hydroxypropionyl-CoA dehydratase activity	6/80190	0.00142083	0.00284165	0.000560852	TRINITY_GG_4689_c34_g1	1
GO:0043960	L-erythro-3-methylmalyl-CoA dehydratase activity	6/80190	0.00142083	0.00284165	0.000560852	TRINITY_GG_4689_c34_g1	1
GO:0046565	3-dehydroshikimate dehydratase activity	6/80190	0.00142083	0.00284165	0.000560852	TRINITY_GG_4689_c34_g1	1
GO:0051909	acetylenecarboxylate hydratase activity, producing 3-hydroxypropenoate	6/80190	0.00142083	0.00284165	0.000560852	TRINITY_GG_4689_c34_g1	1
GO:0052684	L-serine hydro-lyase (adding indole, L-tryptophan-forming) activity	6/80190	0.00142083	0.00284165	0.000560852	TRINITY_GG_4689_c34_g1	1
GO:0070497	6-carboxy-5,6,7,8-tetrahydropterin synthase activity	6/80190	0.00142083	0.00284165	0.000560852	TRINITY_GG_4689_c34_g1	1
GO:0008504	monoamine transmembrane transporter activity	9/80190	0.00213052	0.00413192	0.000815511	TRINITY_GG_136364_c0_g1	1
GO:0005250	A-type (transient outward) potassium channel activity	10/80190	0.00236698	0.00445549	0.000879374	TRINITY_GG_135056_c41_g1	1
GO:0043183	vascular endothelial growth factor receptor 1 binding	11/80190	0.00260339	0.00476048	0.000939568	TRINITY_GG_57721_c34_g1	1
GO:0004045	aminoacyl-tRNA hydrolase activity	12/80190	0.00283974	0.00478272	0.000943958	TRINITY_GG_87385_c1_g1	1
GO:0018812	3-hydroxyacyl-CoA dehydratase activity	12/80190	0.00283974	0.00478272	0.000943958	TRINITY_GG_4689_c34_g1	1
GO:0052855	ADP-dependent NAD(P)H-hydrate dehydratase activity	12/80190	0.00283974	0.00478272	0.000943958	TRINITY_GG_4689_c34_g1	1
GO:0003994	aconitate hydratase activity	15/80190	0.00354848	0.00567757	0.00112057	TRINITY_GG_4689_c34_g1	1
GO:0043184	vascular endothelial growth factor receptor 2 binding	15/80190	0.00354848	0.00567757	0.00112057	TRINITY_GG_57721_c34_g1	1
GO:0016263	glycoprotein-N-acetylgalactosamine 3-beta-galactosyltransferase activity	18/80190	0.00425674	0.00664467	0.00131145	TRINITY_GG_30204_c0_g1	1
GO:0005337	nucleoside transmembrane transporter activity	35/80190	0.00826123	0.0125885	0.00248458	TRINITY_GG_136364_c0_g1	1
GO:0019531	oxalate transmembrane transporter activity	37/80190	0.00873135	0.0129955	0.0025649	TRINITY_GG_109333_c0_g2	1
GO:0008271	secondary active sulfate transmembrane transporter activity	38/80190	0.00896632	0.0130419	0.00257406	TRINITY_GG_109333_c0_g2	1
GO:0003688	DNA replication origin binding	41/80190	0.00967094	0.0137542	0.00271465	TRINITY_GG_171846_c0_g1	1
GO:0031957	very long-chain fatty acid-CoA ligase activity	47/80190	0.0110787	0.0154139	0.00304222	TRINITY_GG_105029_c70_g2	1
GO:0000982	transcription factor activity, RNA polymerase II proximal promoter sequence-specific DNA binding	49/80190	0.0115476	0.0157244	0.0031035	TRINITY_GG_159669_c16_g1	1
GO:0004623	phospholipase A2 activity	57/80190	0.0134209	0.0178348	0.00352003	TRINITY_GG_8862_c14_g1	1
GO:0004467	long-chain fatty acid-CoA ligase activity	58/80190	0.0136548	0.0178348	0.00352003	TRINITY_GG_105029_c70_g2	1
GO:0005251	delayed rectifier potassium channel activity	103/80190	0.0241271	0.0308827	0.00609528	TRINITY_GG_135056_c41_g1	1
GO:0001104	RNA polymerase II transcription cofactor activity	132/80190	0.0308201	0.0379324	0.00748666	TRINITY_GG_101619_c0_g1	1
GO:0051539	4 iron, 4 sulfur cluster binding	132/80190	0.0308201	0.0379324	0.00748666	TRINITY_GG_4689_c34_g1	1
GO:0036459	thiol-dependent ubiquitinyl hydrolase activity	286/80190	0.0656394	0.0792627	0.0156439	TRINITY_GG_56249_c7_g1	1
GO:0008201	heparin binding	292/80190	0.0669717	0.0793739	0.0156659	TRINITY_GG_57721_c34_g1	1
GO:0008083	growth factor activity	428/80190	0.0966924	0.109774	0.021666	TRINITY_GG_57721_c34_g1	1
GO:0000978	RNA polymerase II proximal promoter sequence-specific DNA binding	433/80190	0.0977678	0.109774	0.021666	TRINITY_GG_159669_c16_g1	1
GO:0003777	microtubule motor activity	534/80190	0.119233	0.131567	0.0259672	TRINITY_GG_91418_c79_g1	1
GO:0008017	microtubule binding	1131/80190	0.236555	0.256602	0.0506452	TRINITY_GG_109333_c0_g2	1
GO:0003824	catalytic activity	1252/80190	0.258455	0.275685	0.0544116	TRINITY_GG_167398_c0_g1	1
GO:0003723	RNA binding	1840/80190	0.356668	0.371708	0.0733634	TRINITY_GG_160142_c82_g1	1
GO:0004674	protein serine/threonine kinase activity	1862/80190	0.360092	0.371708	0.0733634	TRINITY_GG_69208_c2_g1	1
GO:0000166	nucleotide binding	2805/80190	0.491652	0.491652	0.0970365	TRINITY_GG_160142_c82_g1	1
GO:0008659	(3R)-hydroxymyristoyl-[acyl-carrier-protein] dehydratase activity	6/80190	0.00179445	0.00399409	0.00127957	TRINITY_GG_4689_c34_g1	1
GO:0018807	6-hydroxycyclohex-1-ene-1-carboxyl-CoA hydratase activity	6/80190	0.00179445	0.00399409	0.00127957	TRINITY_GG_4689_c34_g1	1
GO:0018808	trans-4-(1'-hydroxynaphth-2'-yl)-2-oxobut-3-enoate hydratase-aldolase activity	6/80190	0.00179445	0.00399409	0.00127957	TRINITY_GG_4689_c34_g1	1
GO:0018809	E-phenylitaconyl-CoA hydratase activity	6/80190	0.00179445	0.00399409	0.00127957	TRINITY_GG_4689_c34_g1	1
GO:0018810	trans-4-[2-(3-hydroxy)-thionaphthenyl]-2-oxo-3-butenoate hydratase activity	6/80190	0.00179445	0.00399409	0.00127957	TRINITY_GG_4689_c34_g1	1
GO:0018811	cyclohex-1-ene-1-carboxyl-CoA hydratase activity	6/80190	0.00179445	0.00399409	0.00127957	TRINITY_GG_4689_c34_g1	1
GO:0018813	trans-o-hydroxybenzylidenepyruvate hydratase-aldolase activity	6/80190	0.00179445	0.00399409	0.00127957	TRINITY_GG_4689_c34_g1	1
GO:0018815	3-methyl-5-hydroxy-6-(3-carboxy-3-oxopropenyl)-1H-2-pyridon hydratase-aldolase activity	6/80190	0.00179445	0.00399409	0.00127957	TRINITY_GG_4689_c34_g1	1
GO:0018816	2-hydroxyisobutyrate dehydratase activity	6/80190	0.00179445	0.00399409	0.00127957	TRINITY_GG_4689_c34_g1	1
GO:0018817	2-oxo-hept-3-ene-1,7-dioate hydratase activity	6/80190	0.00179445	0.00399409	0.00127957	TRINITY_GG_4689_c34_g1	1
GO:0030291	protein serine/threonine kinase inhibitor activity	6/80190	0.00179445	0.00399409	0.00127957	TRINITY_GG_65783_c3_g1	1
GO:0034561	1,2-bis(4-hydroxyphenyl)-2-proponol dehydratase activity	6/80190	0.00179445	0.00399409	0.00127957	TRINITY_GG_4689_c34_g1	1
GO:0034578	limonene 8-hydratase activity	6/80190	0.00179445	0.00399409	0.00127957	TRINITY_GG_4689_c34_g1	1
GO:0034581	4-methyloct-2-enoyl-CoA hydratase activity	6/80190	0.00179445	0.00399409	0.00127957	TRINITY_GG_4689_c34_g1	1
GO:0034829	2-hydroxydec-2,4-diene-1,10-dioate hydratase activity	6/80190	0.00179445	0.00399409	0.00127957	TRINITY_GG_4689_c34_g1	1
GO:0034839	menth-2-enone hydratase activity	6/80190	0.00179445	0.00399409	0.00127957	TRINITY_GG_4689_c34_g1	1
GO:0034846	naphthyl-2-methylene-succinyl-CoA lyase activity	6/80190	0.00179445	0.00399409	0.00127957	TRINITY_GG_4689_c34_g1	1
GO:0034856	2-hydroxyhexa-2,4-dienoate hydratase activity	6/80190	0.00179445	0.00399409	0.00127957	TRINITY_GG_4689_c34_g1	1
GO:0034867	2,4,4-trimethylpent-2-enoyl-CoA hydratase activity	6/80190	0.00179445	0.00399409	0.00127957	TRINITY_GG_4689_c34_g1	1
GO:0034890	endosulfan diol hydrolyase (cyclizing) activity	6/80190	0.00179445	0.00399409	0.00127957	TRINITY_GG_4689_c34_g1	1
GO:0034904	5-chloro-2-oxopent-4-enoate hydratase activity	6/80190	0.00179445	0.00399409	0.00127957	TRINITY_GG_4689_c34_g1	1
GO:0034917	2-methylhex-2-enoyl-CoA hydratase activity	6/80190	0.00179445	0.00399409	0.00127957	TRINITY_GG_4689_c34_g1	1
GO:0034953	perillyl-CoA hydratase activity	6/80190	0.00179445	0.00399409	0.00127957	TRINITY_GG_4689_c34_g1	1
GO:0043724	2-keto-3-deoxygalactonate aldolase activity	6/80190	0.00179445	0.00399409	0.00127957	TRINITY_GG_4689_c34_g1	1
GO:0043725	2-keto-3-deoxygluconate aldolase activity	6/80190	0.00179445	0.00399409	0.00127957	TRINITY_GG_4689_c34_g1	1
GO:0043956	3-hydroxypropionyl-CoA dehydratase activity	6/80190	0.00179445	0.00399409	0.00127957	TRINITY_GG_4689_c34_g1	1
GO:0043960	L-erythro-3-methylmalyl-CoA dehydratase activity	6/80190	0.00179445	0.00399409	0.00127957	TRINITY_GG_4689_c34_g1	1
GO:0046565	3-dehydroshikimate dehydratase activity	6/80190	0.00179445	0.00399409	0.00127957	TRINITY_GG_4689_c34_g1	1
GO:0051909	acetylenecarboxylate hydratase activity, producing 3-hydroxypropenoate	6/80190	0.00179445	0.00399409	0.00127957	TRINITY_GG_4689_c34_g1	1
GO:0052684	L-serine hydro-lyase (adding indole, L-tryptophan-forming) activity	6/80190	0.00179445	0.00399409	0.00127957	TRINITY_GG_4689_c34_g1	1
GO:0070497	6-carboxy-5,6,7,8-tetrahydropterin synthase activity	6/80190	0.00179445	0.00399409	0.00127957	TRINITY_GG_4689_c34_g1	1
GO:0016206	catechol O-methyltransferase activity	7/80190	0.00209322	0.00451351	0.00144598	TRINITY_GG_167103_c0_g1	1
GO:0004768	stearoyl-CoA 9-desaturase activity	10/80190	0.00298903	0.00589266	0.00188781	TRINITY_GG_40001_c0_g1	1
GO:0005173	stem cell factor receptor binding	10/80190	0.00298903	0.00589266	0.00188781	TRINITY_GG_65783_c3_g1	1
GO:0043183	vascular endothelial growth factor receptor 1 binding	11/80190	0.00328746	0.00618552	0.00198163	TRINITY_GG_57721_c34_g1	1
GO:0004977	melanocortin receptor activity	12/80190	0.00358581	0.00618552	0.00198163	TRINITY_GG_56224_c5_g1	1
GO:0018812	3-hydroxyacyl-CoA dehydratase activity	12/80190	0.00358581	0.00618552	0.00198163	TRINITY_GG_4689_c34_g1	1
GO:0052855	ADP-dependent NAD(P)H-hydrate dehydratase activity	12/80190	0.00358581	0.00618552	0.00198163	TRINITY_GG_4689_c34_g1	1
GO:0003994	aconitate hydratase activity	15/80190	0.00448034	0.00736055	0.00235807	TRINITY_GG_4689_c34_g1	1
GO:0043184	vascular endothelial growth factor receptor 2 binding	15/80190	0.00448034	0.00736055	0.00235807	TRINITY_GG_57721_c34_g1	1
GO:0004586	ornithine decarboxylase activity	18/80190	0.00537409	0.00862354	0.00276269	TRINITY_GG_69681_c0_g1	1
GO:0031957	very long-chain fatty acid-CoA ligase activity	47/80190	0.0139742	0.0219141	0.00702052	TRINITY_GG_105029_c70_g2	1
GO:0048495	Roundabout binding	56/80190	0.0166286	0.0254973	0.00816846	TRINITY_GG_102703_c0_g1	1
GO:0004467	long-chain fatty acid-CoA ligase activity	58/80190	0.0172176	0.0258264	0.0082739	TRINITY_GG_105029_c70_g2	1
GO:0051539	4 iron, 4 sulfur cluster binding	132/80190	0.0387727	0.0557358	0.0178559	TRINITY_GG_4689_c34_g1	1
GO:0003697	single-stranded DNA binding	223/80190	0.064659	0.0910504	0.0291695	TRINITY_GG_2525_c3_g1	1
GO:0004843	thiol-dependent ubiquitin-specific protease activity	237/80190	0.0685817	0.0946427	0.0303203	TRINITY_GG_42305_c0_g1	1
GO:0019904	protein domain specific binding	247/80190	0.071374	0.0965648	0.0309361	TRINITY_GG_136394_c0_g1	1
GO:0001077	transcriptional activator activity, RNA polymerase II proximal promoter sequence-specific DNA binding	274/80190	0.0788731	0.104659	0.033529	TRINITY_GG_87388_c7_g1	1
GO:0008233	peptidase activity	307/80190	0.0879599	0.114514	0.0366864	TRINITY_GG_171835_c2_g1	1
GO:0042626	ATPase activity, coupled to transmembrane movement of substances	316/80190	0.0904232	0.115541	0.0370153	TRINITY_GG_101602_c10_g1	1
GO:0005200	structural constituent of cytoskeleton	359/80190	0.102104	0.128095	0.0410372	TRINITY_GG_148795_c0_g1	1
GO:0008083	growth factor activity	428/80190	0.120549	0.144985	0.0464482	TRINITY_GG_57721_c34_g1	1
GO:0000978	RNA polymerase II proximal promoter sequence-specific DNA binding	433/80190	0.121871	0.144985	0.0464482	TRINITY_GG_87388_c7_g1	1
GO:0019901	protein kinase binding	499/80190	0.139149	0.162733	0.0521342	TRINITY_GG_65783_c3_g1	1
GO:0003777	microtubule motor activity	534/80190	0.148178	0.170405	0.054592	TRINITY_GG_91418_c79_g1	1
GO:0005506	iron ion binding	607/80190	0.16672	0.188585	0.0604163	TRINITY_GG_40001_c0_g1	1
GO:0005089	Rho guanyl-nucleotide exchange factor activity	895/80190	0.236169	0.262833	0.0842029	TRINITY_GG_72280_c4_g1	1
GO:0004930	G-protein coupled receptor activity	979/80190	0.255357	0.279676	0.0895988	TRINITY_GG_93524_c18_g1	1
GO:0003824	catalytic activity	1252/80190	0.314578	0.339154	0.108654	TRINITY_GG_14850_c0_g1	1
GO:0003723	RNA binding	1840/80190	0.427183	0.453471	0.145277	TRINITY_GG_2525_c3_g1	1
GO:0000166	nucleotide binding	2805/80190	0.574574	0.600691	0.192441	TRINITY_GG_2525_c3_g1	1
GO:0003676	nucleic acid binding	3321/80190	0.63769	0.656726	0.210393	TRINITY_GG_160142_c105_g1	1
GO:0003677	DNA binding	5033/80190	0.789001	0.800604	0.256486	TRINITY_GG_160809_c16_g1	1
GO:0046872	metal ion binding	6558/80190	0.871003	0.871003	0.27904	TRINITY_GG_4689_c34_g1	1
GO:0070126	mitochondrial translational termination	5/79652	0.00119215	0.0261106	0.00852978	TRINITY_GG_87385_c1_g1	1
GO:0015844	monoamine transport	6/79652	0.00143042	0.0261106	0.00852978	TRINITY_GG_136364_c0_g1	1
GO:0002043	blood vessel endothelial cell proliferation involved in sprouting angiogenesis	8/79652	0.00190679	0.0261106	0.00852978	TRINITY_GG_57721_c34_g1	1
GO:0007202	activation of phospholipase C activity	9/79652	0.0021449	0.0261106	0.00852978	TRINITY_GG_57721_c34_g1	1
GO:0006267	pre-replicative complex assembly involved in nuclear cell cycle DNA replication	13/79652	0.00309679	0.0261106	0.00852978	TRINITY_GG_171846_c0_g1	1
GO:0035477	regulation of angioblast cell migration involved in selective angioblast sprouting	17/79652	0.00404782	0.0261106	0.00852978	TRINITY_GG_57721_c34_g1	1
GO:0016267	O-glycan processing, core 1	18/79652	0.00428544	0.0261106	0.00852978	TRINITY_GG_30204_c0_g1	1
GO:0006369	termination of RNA polymerase II transcription	21/79652	0.00499799	0.0261106	0.00852978	TRINITY_GG_101619_c0_g1	1
GO:0031334	positive regulation of protein complex assembly	22/79652	0.00523539	0.0261106	0.00852978	TRINITY_GG_57721_c34_g1	1
GO:0050482	arachidonic acid secretion	23/79652	0.00547275	0.0261106	0.00852978	TRINITY_GG_8862_c14_g1	1
GO:0060754	positive regulation of mast cell chemotaxis	23/79652	0.00547275	0.0261106	0.00852978	TRINITY_GG_57721_c34_g1	1
GO:0019532	oxalate transport	27/79652	0.00642163	0.0261106	0.00852978	TRINITY_GG_109333_c0_g2	1
GO:0043491	protein kinase B signaling	27/79652	0.00642163	0.0261106	0.00852978	TRINITY_GG_57721_c34_g1	1
GO:0051894	positive regulation of focal adhesion assembly	32/79652	0.00760652	0.0261106	0.00852978	TRINITY_GG_57721_c34_g1	1
GO:1901642	nucleoside transmembrane transport	32/79652	0.00760652	0.0261106	0.00852978	TRINITY_GG_136364_c0_g1	1
GO:0050930	induction of positive chemotaxis	33/79652	0.00784334	0.0261106	0.00852978	TRINITY_GG_57721_c34_g1	1
GO:1902358	sulfate transmembrane transport	33/79652	0.00784334	0.0261106	0.00852978	TRINITY_GG_109333_c0_g2	1
GO:0003262	endocardial progenitor cell migration to the midline involved in heart field formation	35/79652	0.00831682	0.0261106	0.00852978	TRINITY_GG_57721_c34_g1	1
GO:0035479	angioblast cell migration from lateral mesoderm to midline	36/79652	0.00855348	0.0261106	0.00852978	TRINITY_GG_57721_c34_g1	1
GO:0001676	long-chain fatty acid metabolic process	54/79652	0.0128042	0.0371321	0.0121303	TRINITY_GG_105029_c70_g2	1
GO:0050731	positive regulation of peptidyl-tyrosine phosphorylation	61/79652	0.0144526	0.0381022	0.0124472	TRINITY_GG_57721_c34_g1	1
GO:0051781	positive regulation of cell division	61/79652	0.0144526	0.0381022	0.0124472	TRINITY_GG_57721_c34_g1	1
GO:0048010	vascular endothelial growth factor receptor signaling pathway	65/79652	0.0153933	0.0388179	0.012681	TRINITY_GG_57721_c34_g1	1
GO:0044804	autophagy of nucleus	68/79652	0.0160983	0.0389043	0.0127092	TRINITY_GG_170293_c37_g1	1
GO:0006644	phospholipid metabolic process	73/79652	0.0172723	0.0391189	0.0127793	TRINITY_GG_8862_c14_g1	1
GO:0043484	regulation of RNA splicing	76/79652	0.017976	0.0391189	0.0127793	TRINITY_GG_160142_c82_g1	1
GO:0001938	positive regulation of endothelial cell proliferation	77/79652	0.0182105	0.0391189	0.0127793	TRINITY_GG_57721_c34_g1	1
GO:0009749	response to glucose	82/79652	0.0193821	0.0401486	0.0131157	TRINITY_GG_57721_c34_g1	1
GO:0045766	positive regulation of angiogenesis	101/79652	0.023822	0.047644	0.0155643	TRINITY_GG_57721_c34_g1	1
GO:0006270	DNA replication initiation	110/79652	0.0259184	0.0480059	0.0156825	TRINITY_GG_171846_c0_g1	1
GO:0030878	thyroid gland development	113/79652	0.0266163	0.0480059	0.0156825	TRINITY_GG_57721_c34_g1	1
GO:0000910	cytokinesis	114/79652	0.0268488	0.0480059	0.0156825	TRINITY_GG_109333_c0_g2	1
GO:0006099	tricarboxylic acid cycle	116/79652	0.0273137	0.0480059	0.0156825	TRINITY_GG_4689_c34_g1	1
GO:0000422	autophagy of mitochondrion	122/79652	0.0287071	0.0489709	0.0159978	TRINITY_GG_170293_c37_g1	1
GO:0000045	autophagosome assembly	130/79652	0.030562	0.0497517	0.0162528	TRINITY_GG_170293_c37_g1	1
GO:0001569	branching involved in blood vessel morphogenesis	132/79652	0.0310252	0.0497517	0.0162528	TRINITY_GG_57721_c34_g1	1
GO:0048844	artery morphogenesis	144/79652	0.0338	0.0515894	0.0168532	TRINITY_GG_57721_c34_g1	1
GO:0016042	lipid catabolic process	198/79652	0.0461936	0.0686982	0.0224423	TRINITY_GG_8862_c14_g1	1
GO:0008016	regulation of heart contraction	209/79652	0.0486997	0.0706146	0.0230683	TRINITY_GG_57721_c34_g1	1
GO:0008045	motor neuron axon guidance	237/79652	0.0550508	0.0778767	0.0254407	TRINITY_GG_57721_c34_g1	1
GO:0001822	kidney development	255/79652	0.0591124	0.0816314	0.0266672	TRINITY_GG_30204_c0_g1	1
GO:0001570	vasculogenesis	282/79652	0.0651738	0.0879088	0.0287179	TRINITY_GG_57721_c34_g1	1
GO:0048793	pronephros development	314/79652	0.0723097	0.0943976	0.0308377	TRINITY_GG_57721_c34_g1	1
GO:0030097	hemopoiesis	328/79652	0.0754154	0.0943976	0.0308377	TRINITY_GG_57721_c34_g1	1
GO:0051260	protein homooligomerization	333/79652	0.0765222	0.0943976	0.0308377	TRINITY_GG_135056_c41_g1	1
GO:0006397	mRNA processing	342/79652	0.0785113	0.0943976	0.0308377	TRINITY_GG_160142_c82_g1	1
GO:1902476	chloride transmembrane transport	343/79652	0.0787321	0.0943976	0.0308377	TRINITY_GG_109333_c0_g2	1
GO:0001666	response to hypoxia	349/79652	0.0800556	0.0943976	0.0308377	TRINITY_GG_57721_c34_g1	1
GO:0000226	microtubule cytoskeleton organization	355/79652	0.0813773	0.0943976	0.0308377	TRINITY_GG_109333_c0_g2	1
GO:0016579	protein deubiquitination	389/79652	0.0888329	0.101026	0.0330029	TRINITY_GG_56249_c7_g1	1
GO:0071805	potassium ion transmembrane transport	428/79652	0.0973144	0.108543	0.0354587	TRINITY_GG_135056_c41_g1	1
GO:0034765	regulation of ion transmembrane transport	440/79652	0.099909	0.109334	0.0357172	TRINITY_GG_135056_c41_g1	1
GO:0007018	microtubule-based movement	552/79652	0.123787	0.132956	0.0434341	TRINITY_GG_91418_c79_g1	1
GO:0001525	angiogenesis	786/79652	0.171752	0.181121	0.0591683	TRINITY_GG_30204_c0_g1	1
GO:0007156	homophilic cell adhesion via plasma membrane adhesion molecules	929/79652	0.199829	0.206965	0.0676112	TRINITY_GG_91475_c0_g1	1
GO:0008152	metabolic process	1781/79652	0.3493	0.355428	0.116111	TRINITY_GG_167398_c0_g1	1
GO:0006468	protein phosphorylation	2802/79652	0.493636	0.493636	0.161261	TRINITY_GG_69208_c2_g1	1
GO:0010801	negative regulation of peptidyl-threonine phosphorylation	5/79652	0.00144298	0.0343401	0.0129417	TRINITY_GG_65783_c3_g1	1
GO:0090311	regulation of protein deacetylation	5/79652	0.00144298	0.0343401	0.0129417	TRINITY_GG_65783_c3_g1	1
GO:0043517	positive regulation of DNA damage response, signal transduction by p53 class mediator	7/79652	0.00201962	0.0343401	0.0129417	TRINITY_GG_65783_c3_g1	1
GO:0002043	blood vessel endothelial cell proliferation involved in sprouting angiogenesis	8/79652	0.00230782	0.0343401	0.0129417	TRINITY_GG_57721_c34_g1	1
GO:0007202	activation of phospholipase C activity	9/79652	0.00259594	0.0343401	0.0129417	TRINITY_GG_57721_c34_g1	1
GO:0008343	adult feeding behavior	11/79652	0.00317193	0.0343401	0.0129417	TRINITY_GG_42305_c0_g1	1
GO:0042135	neurotransmitter catabolic process	13/79652	0.00374761	0.0343401	0.0129417	TRINITY_GG_167103_c0_g1	1
GO:0060013	righting reflex	13/79652	0.00374761	0.0343401	0.0129417	TRINITY_GG_42305_c0_g1	1
GO:0048149	behavioral response to ethanol	15/79652	0.00432298	0.0343401	0.0129417	TRINITY_GG_42305_c0_g1	1
GO:0035477	regulation of angioblast cell migration involved in selective angioblast sprouting	17/79652	0.00489802	0.0343401	0.0129417	TRINITY_GG_57721_c34_g1	1
GO:0033387	putrescine biosynthetic process from ornithine	18/79652	0.00518542	0.0343401	0.0129417	TRINITY_GG_69681_c0_g1	1
GO:0006584	catecholamine metabolic process	20/79652	0.00575999	0.0343401	0.0129417	TRINITY_GG_167103_c0_g1	1
GO:0031334	positive regulation of protein complex assembly	22/79652	0.00633424	0.0343401	0.0129417	TRINITY_GG_57721_c34_g1	1
GO:0060754	positive regulation of mast cell chemotaxis	23/79652	0.00662125	0.0343401	0.0129417	TRINITY_GG_57721_c34_g1	1
GO:0031529	ruffle organization	25/79652	0.00719502	0.0343401	0.0129417	TRINITY_GG_136394_c0_g1	1
GO:0034315	regulation of Arp2/3 complex-mediated actin nucleation	26/79652	0.00748179	0.0343401	0.0129417	TRINITY_GG_136394_c0_g1	1
GO:0043491	protein kinase B signaling	27/79652	0.00776848	0.0343401	0.0129417	TRINITY_GG_57721_c34_g1	1
GO:0001662	behavioral fear response	28/79652	0.00805509	0.0343401	0.0129417	TRINITY_GG_42305_c0_g1	1
GO:0032228	regulation of synaptic transmission, GABAergic	28/79652	0.00805509	0.0343401	0.0129417	TRINITY_GG_42305_c0_g1	1
GO:0034629	cellular protein complex localization	31/79652	0.00891445	0.0349148	0.0131583	TRINITY_GG_148795_c0_g1	1
GO:0051894	positive regulation of focal adhesion assembly	32/79652	0.00920074	0.0349148	0.0131583	TRINITY_GG_57721_c34_g1	1
GO:0050930	induction of positive chemotaxis	33/79652	0.00948695	0.0349148	0.0131583	TRINITY_GG_57721_c34_g1	1
GO:0003262	endocardial progenitor cell migration to the midline involved in heart field formation	35/79652	0.0100591	0.0349148	0.0131583	TRINITY_GG_57721_c34_g1	1
GO:0035479	angioblast cell migration from lateral mesoderm to midline	36/79652	0.0103451	0.0349148	0.0131583	TRINITY_GG_57721_c34_g1	1
GO:0021744	dorsal motor nucleus of vagus nerve development	43/79652	0.0123448	0.039997	0.0150736	TRINITY_GG_148795_c0_g1	1
GO:0006636	unsaturated fatty acid biosynthetic process	49/79652	0.0140556	0.0437887	0.0165026	TRINITY_GG_40001_c0_g1	1
GO:0045199	maintenance of epithelial cell apical/basal polarity	52/79652	0.01491	0.0447301	0.0168573	TRINITY_GG_148795_c0_g1	1
GO:0001676	long-chain fatty acid metabolic process	54/79652	0.0154792	0.0447792	0.0168758	TRINITY_GG_105029_c70_g2	1
GO:0000188	inactivation of MAPK activity	59/79652	0.0169008	0.0456446	0.017202	TRINITY_GG_65783_c3_g1	1
GO:0050731	positive regulation of peptidyl-tyrosine phosphorylation	61/79652	0.0174689	0.0456446	0.017202	TRINITY_GG_57721_c34_g1	1
GO:0051781	positive regulation of cell division	61/79652	0.0174689	0.0456446	0.017202	TRINITY_GG_57721_c34_g1	1
GO:0044267	cellular protein metabolic process	64/79652	0.0183205	0.0456648	0.0172096	TRINITY_GG_171835_c2_g1	1
GO:0048010	vascular endothelial growth factor receptor signaling pathway	65/79652	0.0186042	0.0456648	0.0172096	TRINITY_GG_57721_c34_g1	1
GO:0044804	autophagy of nucleus	68/79652	0.0194548	0.0463482	0.0174671	TRINITY_GG_170293_c37_g1	1
GO:0045773	positive regulation of axon extension	74/79652	0.0211539	0.0486311	0.0183275	TRINITY_GG_102703_c0_g1	1
GO:0001938	positive regulation of endothelial cell proliferation	77/79652	0.0220024	0.0486311	0.0183275	TRINITY_GG_57721_c34_g1	1
GO:0048846	axon extension involved in axon guidance	78/79652	0.0222851	0.0486311	0.0183275	TRINITY_GG_102703_c0_g1	1
GO:0009749	response to glucose	82/79652	0.023415	0.0486311	0.0183275	TRINITY_GG_57721_c34_g1	1
GO:0035385	Roundabout signaling pathway	82/79652	0.023415	0.0486311	0.0183275	TRINITY_GG_102703_c0_g1	1
GO:0048048	embryonic eye morphogenesis	95/79652	0.0270786	0.0548342	0.0206653	TRINITY_GG_148795_c0_g1	1
GO:0045766	positive regulation of angiogenesis	101/79652	0.0287651	0.0568286	0.0214169	TRINITY_GG_57721_c34_g1	1
GO:0030878	thyroid gland development	113/79652	0.0321296	0.0619643	0.0233524	TRINITY_GG_57721_c34_g1	1
GO:0006099	tricarboxylic acid cycle	116/79652	0.032969	0.0619897	0.0233619	TRINITY_GG_4689_c34_g1	1
GO:0000422	autophagy of mitochondrion	122/79652	0.0346457	0.0619897	0.0233619	TRINITY_GG_170293_c37_g1	1
GO:0045747	positive regulation of Notch signaling pathway	122/79652	0.0346457	0.0619897	0.0233619	TRINITY_GG_148795_c0_g1	1
GO:0031032	actomyosin structure organization	124/79652	0.035204	0.0619897	0.0233619	TRINITY_GG_148795_c0_g1	1
GO:0000045	autophagosome assembly	130/79652	0.036877	0.06317	0.0238067	TRINITY_GG_170293_c37_g1	1
GO:0001569	branching involved in blood vessel morphogenesis	132/79652	0.037434	0.06317	0.0238067	TRINITY_GG_57721_c34_g1	1
GO:0048844	artery morphogenesis	144/79652	0.0407699	0.0665143	0.0250671	TRINITY_GG_57721_c34_g1	1
GO:0009058	biosynthetic process	146/79652	0.0413248	0.0665143	0.0250671	TRINITY_GG_14850_c0_g1	1
GO:0042462	eye photoreceptor cell development	148/79652	0.0418793	0.0665143	0.0250671	TRINITY_GG_69681_c0_g1	1
GO:0060059	embryonic retina morphogenesis in camera-type eye	168/79652	0.0474084	0.0738476	0.0278308	TRINITY_GG_148795_c0_g1	1
GO:0008016	regulation of heart contraction	209/79652	0.0586476	0.0896312	0.0337791	TRINITY_GG_57721_c34_g1	1
GO:0008045	motor neuron axon guidance	237/79652	0.0662501	0.0993752	0.0374513	TRINITY_GG_57721_c34_g1	1
GO:0001822	kidney development	255/79652	0.0711064	0.10472	0.0394658	TRINITY_GG_148795_c0_g1	1
GO:0006396	RNA processing	266/79652	0.0740623	0.105246	0.039664	TRINITY_GG_2525_c3_g1	1
GO:0006869	lipid transport	266/79652	0.0740623	0.105246	0.039664	TRINITY_GG_101602_c10_g1	1
GO:0001570	vasculogenesis	282/79652	0.0783456	0.109414	0.0412345	TRINITY_GG_57721_c34_g1	1
GO:0007601	visual perception	294/79652	0.0815457	0.111953	0.0421913	TRINITY_GG_101602_c10_g1	1
GO:0006260	DNA replication	308/79652	0.0852657	0.115109	0.0433808	TRINITY_GG_2525_c3_g1	1
GO:0048793	pronephros development	314/79652	0.0868555	0.115333	0.0434652	TRINITY_GG_57721_c34_g1	1
GO:0030097	hemopoiesis	328/79652	0.0905549	0.117445	0.0442611	TRINITY_GG_57721_c34_g1	1
GO:0065007	biological regulation	331/79652	0.0913458	0.117445	0.0442611	TRINITY_GG_72280_c4_g1	1
GO:0001666	response to hypoxia	349/79652	0.0960772	0.121598	0.0458263	TRINITY_GG_57721_c34_g1	1
GO:0007267	cell-cell signaling	367/79652	0.100785	0.125594	0.0473322	TRINITY_GG_125337_c0_g1	1
GO:0016579	protein deubiquitination	389/79652	0.106507	0.130713	0.0492617	TRINITY_GG_42305_c0_g1	1
GO:0007018	microtubule-based movement	552/79652	0.147831	0.178721	0.0673543	TRINITY_GG_91418_c79_g1	1
GO:0006511	ubiquitin-dependent protein catabolic process	596/79652	0.158669	0.189002	0.071229	TRINITY_GG_42305_c0_g1	1
GO:0007399	nervous system development	694/79652	0.182335	0.214046	0.080667	TRINITY_GG_125337_c0_g1	1
GO:0007275	multicellular organism development	848/79652	0.218244	0.252539	0.0951739	TRINITY_GG_65783_c3_g1	1
GO:0007156	homophilic cell adhesion via plasma membrane adhesion molecules	929/79652	0.23652	0.266587	0.100468	TRINITY_GG_125337_c0_g1	1
GO:0035023	regulation of Rho protein signal transduction	931/79652	0.236966	0.266587	0.100468	TRINITY_GG_72280_c4_g1	1
GO:0055085	transmembrane transport	1323/79652	0.319744	0.354785	0.133707	TRINITY_GG_101602_c10_g1	1
GO:0007186	G-protein coupled receptor signaling pathway	1379/79652	0.330844	0.36214	0.136479	TRINITY_GG_56224_c5_g1	1
GO:0045944	positive regulation of transcription from RNA polymerase II promoter	1492/79652	0.352716	0.380934	0.143562	TRINITY_GG_87388_c7_g1	1
GO:0032259	methylation	1700/79652	0.391202	0.416939	0.157131	TRINITY_GG_167103_c0_g1	1
GO:0008152	metabolic process	1781/79652	0.405589	0.426658	0.160794	TRINITY_GG_73374_c231_g1	1
GO:0043547	positive regulation of GTPase activity	2173/79652	0.470739	0.488845	0.18423	TRINITY_GG_72280_c4_g1	1
GO:0006508	proteolysis	2231/79652	0.479778	0.491925	0.185391	TRINITY_GG_171835_c2_g1	1
GO:0007165	signal transduction	2482/79652	0.517222	0.523687	0.197361	TRINITY_GG_93524_c18_g1	1
GO:0055114	oxidation-reduction process	4006/79652	0.694873	0.694873	0.261876	TRINITY_GG_40001_c0_g1	1

## Sheet: Cis_KEGG_analysis
##Databases: KEGG PATHWAY
##Statistical test method: hypergeometric test / Fisher's exact test
##FDR correction method: Benjamini and Hochberg
#Term	Database	ID	Input number	Background number	P-Value	Corrected P-Value	Input	Hyperlink
Ras signaling pathway	KEGG PATHWAY	ko04014	2	1563	0.0671968	0.243293	TRINITY_GG_8862_c14_g1|TRINITY_GG_57721_c34_g1	http://www.genome.jp/kegg-bin/show_pathway?ko04014/K01047%09red/K05448%09red
PPAR signaling pathway	KEGG PATHWAY	ko03320	2	356	0.00633785	0.142602	TRINITY_GG_40001_c0_g1|TRINITY_GG_105029_c70_g2	http://www.genome.jp/kegg-bin/show_pathway?ko03320/K00507%09red/K08749%09red
Carbon fixation pathways in prokaryotes	KEGG PATHWAY	ko00720	1	87	0.023791	0.243293	TRINITY_GG_4689_c34_g1	http://www.genome.jp/kegg-bin/show_pathway?ko00720/K01681%09red
Linoleic acid metabolism	KEGG PATHWAY	ko00591	1	90	0.0245926	0.243293	TRINITY_GG_8862_c14_g1	http://www.genome.jp/kegg-bin/show_pathway?ko00591/K01047%09red
2-Oxocarboxylic acid metabolism	KEGG PATHWAY	ko01210	1	96	0.0261939	0.243293	TRINITY_GG_4689_c34_g1	http://www.genome.jp/kegg-bin/show_pathway?ko01210/K01681%09red
alpha-Linolenic acid metabolism	KEGG PATHWAY	ko00592	1	110	0.0299205	0.243293	TRINITY_GG_8862_c14_g1	http://www.genome.jp/kegg-bin/show_pathway?ko00592/K01047%09red
Glyoxylate and dicarboxylate metabolism	KEGG PATHWAY	ko00630	1	137	0.0370695	0.243293	TRINITY_GG_4689_c34_g1	http://www.genome.jp/kegg-bin/show_pathway?ko00630/K01681%09red
Fat digestion and absorption	KEGG PATHWAY	ko04975	1	149	0.0402308	0.243293	TRINITY_GG_8862_c14_g1	http://www.genome.jp/kegg-bin/show_pathway?ko04975/K01047%09red
Mucin type O-Glycan biosynthesis	KEGG PATHWAY	ko00512	1	160	0.0431201	0.243293	TRINITY_GG_30204_c0_g1	http://www.genome.jp/kegg-bin/show_pathway?ko00512/K00731%09red
Propanoate metabolism	KEGG PATHWAY	ko00640	1	184	0.0493955	0.243293	TRINITY_GG_167398_c0_g1	http://www.genome.jp/kegg-bin/show_pathway?ko00640/K18426%09red
Citrate cycle (TCA cycle)	KEGG PATHWAY	ko00020	1	189	0.050698	0.243293	TRINITY_GG_4689_c34_g1	http://www.genome.jp/kegg-bin/show_pathway?ko00020/K01681%09red
Arachidonic acid metabolism	KEGG PATHWAY	ko00590	1	212	0.0566677	0.243293	TRINITY_GG_8862_c14_g1	http://www.genome.jp/kegg-bin/show_pathway?ko00590/K01047%09red
Ether lipid metabolism	KEGG PATHWAY	ko00565	1	251	0.0667093	0.243293	TRINITY_GG_8862_c14_g1	http://www.genome.jp/kegg-bin/show_pathway?ko00565/K01047%09red
Bladder cancer	KEGG PATHWAY	ko05219	1	259	0.0687566	0.243293	TRINITY_GG_57721_c34_g1	http://www.genome.jp/kegg-bin/show_pathway?ko05219/K05448%09red
Vasopressin-regulated water reabsorption	KEGG PATHWAY	ko04962	1	305	0.0804465	0.248365	TRINITY_GG_91418_c79_g1	http://www.genome.jp/kegg-bin/show_pathway?ko04962/K10416%09red
Cocaine addiction	KEGG PATHWAY	ko05030	1	317	0.0834732	0.248365	TRINITY_GG_159669_c16_g1	http://www.genome.jp/kegg-bin/show_pathway?ko05030/K09029%09red
Meiosis - yeast	KEGG PATHWAY	ko04113	1	343	0.0899987	0.248365	TRINITY_GG_171846_c0_g1	http://www.genome.jp/kegg-bin/show_pathway?ko04113/K02605%09red
PPAR signaling pathway	KEGG PATHWAY	ko03320	1	356	0.093245	0.248365	TRINITY_GG_105029_c70_g2	http://www.genome.jp/kegg-bin/show_pathway?ko03320/K08749%09red
Rheumatoid arthritis	KEGG PATHWAY	ko05323	1	396	0.103165	0.248365	TRINITY_GG_57721_c34_g1	http://www.genome.jp/kegg-bin/show_pathway?ko05323/K05448%09red
Biosynthesis of amino acids	KEGG PATHWAY	ko01230	1	415	0.107841	0.248365	TRINITY_GG_4689_c34_g1	http://www.genome.jp/kegg-bin/show_pathway?ko01230/K01681%09red
Cell cycle - yeast	KEGG PATHWAY	ko04111	1	465	0.120037	0.248365	TRINITY_GG_171846_c0_g1	http://www.genome.jp/kegg-bin/show_pathway?ko04111/K02605%09red
Amphetamine addiction	KEGG PATHWAY	ko05031	1	490	0.126075	0.248365	TRINITY_GG_159669_c16_g1	http://www.genome.jp/kegg-bin/show_pathway?ko05031/K09029%09red
VEGF signaling pathway	KEGG PATHWAY	ko04370	1	512	0.131357	0.248365	TRINITY_GG_57721_c34_g1	http://www.genome.jp/kegg-bin/show_pathway?ko04370/K05448%09red
Pancreatic cancer	KEGG PATHWAY	ko05212	1	514	0.131836	0.248365	TRINITY_GG_57721_c34_g1	http://www.genome.jp/kegg-bin/show_pathway?ko05212/K05448%09red
Renal cell carcinoma	KEGG PATHWAY	ko05211	1	568	0.144665	0.248365	TRINITY_GG_57721_c34_g1	http://www.genome.jp/kegg-bin/show_pathway?ko05211/K05448%09red
Salmonella infection	KEGG PATHWAY	ko05132	1	610	0.15452	0.248365	TRINITY_GG_91418_c79_g1	http://www.genome.jp/kegg-bin/show_pathway?ko05132/K10416%09red
Glycerophospholipid metabolism	KEGG PATHWAY	ko00564	1	630	0.159175	0.248365	TRINITY_GG_8862_c14_g1	http://www.genome.jp/kegg-bin/show_pathway?ko00564/K01047%09red
Carbon metabolism	KEGG PATHWAY	ko01200	1	649	0.163575	0.248365	TRINITY_GG_4689_c34_g1	http://www.genome.jp/kegg-bin/show_pathway?ko01200/K01681%09red
Pancreatic secretion	KEGG PATHWAY	ko04972	1	720	0.179824	0.248365	TRINITY_GG_8862_c14_g1	http://www.genome.jp/kegg-bin/show_pathway?ko04972/K01047%09red
Serotonergic synapse	KEGG PATHWAY	ko04726	1	735	0.183219	0.248365	TRINITY_GG_135056_c41_g1	http://www.genome.jp/kegg-bin/show_pathway?ko04726/K04892%09red
ErbB signaling pathway	KEGG PATHWAY	ko04012	1	759	0.188622	0.248365	TRINITY_GG_56251_c16_g1	http://www.genome.jp/kegg-bin/show_pathway?ko04012/K05458%09red
Cell cycle	KEGG PATHWAY	ko04110	1	759	0.188622	0.248365	TRINITY_GG_171846_c0_g1	http://www.genome.jp/kegg-bin/show_pathway?ko04110/K02605%09red
EGFR tyrosine kinase inhibitor resistance	KEGG PATHWAY	ko01521	1	769	0.190864	0.248365	TRINITY_GG_57721_c34_g1	http://www.genome.jp/kegg-bin/show_pathway?ko01521/K05448%09red
Osteoclast differentiation	KEGG PATHWAY	ko04380	1	783	0.193992	0.248365	TRINITY_GG_159669_c16_g1	http://www.genome.jp/kegg-bin/show_pathway?ko04380/K09029%09red
AGE-RAGE signaling pathway in diabetic complications	KEGG PATHWAY	ko04933	1	794	0.196442	0.248365	TRINITY_GG_57721_c34_g1	http://www.genome.jp/kegg-bin/show_pathway?ko04933/K05448%09red
Alcoholism	KEGG PATHWAY	ko05034	1	806	0.199107	0.248365	TRINITY_GG_159669_c16_g1	http://www.genome.jp/kegg-bin/show_pathway?ko05034/K09029%09red
HIF-1 signaling pathway	KEGG PATHWAY	ko04066	1	807	0.199329	0.248365	TRINITY_GG_57721_c34_g1	http://www.genome.jp/kegg-bin/show_pathway?ko04066/K05448%09red
Insulin resistance	KEGG PATHWAY	ko04931	1	809	0.199772	0.248365	TRINITY_GG_105029_c70_g2	http://www.genome.jp/kegg-bin/show_pathway?ko04931/K08749%09red
Phagosome	KEGG PATHWAY	ko04145	1	847	0.208149	0.250927	TRINITY_GG_91418_c79_g1	http://www.genome.jp/kegg-bin/show_pathway?ko04145/K10416%09red
Cytokine-cytokine receptor interaction	KEGG PATHWAY	ko04060	1	868	0.212742	0.250927	TRINITY_GG_57721_c34_g1	http://www.genome.jp/kegg-bin/show_pathway?ko04060/K05448%09red
Vascular smooth muscle contraction	KEGG PATHWAY	ko04270	1	930	0.226158	0.260082	TRINITY_GG_8862_c14_g1	http://www.genome.jp/kegg-bin/show_pathway?ko04270/K01047%09red
MicroRNAs in cancer	KEGG PATHWAY	ko05206	1	1197	0.281505	0.315834	TRINITY_GG_57721_c34_g1	http://www.genome.jp/kegg-bin/show_pathway?ko05206/K05448%09red
Proteoglycans in cancer	KEGG PATHWAY	ko05205	1	1751	0.384643	0.415352	TRINITY_GG_57721_c34_g1	http://www.genome.jp/kegg-bin/show_pathway?ko05205/K05448%09red
Rap1 signaling pathway	KEGG PATHWAY	ko04015	1	1772	0.388264	0.415352	TRINITY_GG_57721_c34_g1	http://www.genome.jp/kegg-bin/show_pathway?ko04015/K05448%09red
Focal adhesion	KEGG PATHWAY	ko04510	1	1956	0.419133	0.438184	TRINITY_GG_57721_c34_g1	http://www.genome.jp/kegg-bin/show_pathway?ko04510/K05448%09red
PI3K-Akt signaling pathway	KEGG PATHWAY	ko04151	1	2387	0.485782	0.496577	TRINITY_GG_57721_c34_g1	http://www.genome.jp/kegg-bin/show_pathway?ko04151/K05448%09red
Pathways in cancer	KEGG PATHWAY	ko05200	1	2989	0.566875	0.566875	TRINITY_GG_57721_c34_g1	http://www.genome.jp/kegg-bin/show_pathway?ko05200/K05448%09red
Betalain biosynthesis	KEGG PATHWAY	ko00965	1	11	0.00400263	0.142602	TRINITY_GG_167103_c0_g1	http://www.genome.jp/kegg-bin/show_pathway?ko00965/K00545%09red
Phosphonate and phosphinate metabolism	KEGG PATHWAY	ko00440	1	36	0.0122924	0.184386	TRINITY_GG_14850_c0_g1	http://www.genome.jp/kegg-bin/show_pathway?ko00440/K00967%09red
Carbon fixation pathways in prokaryotes	KEGG PATHWAY	ko00720	1	87	0.0289997	0.217694	TRINITY_GG_4689_c34_g1	http://www.genome.jp/kegg-bin/show_pathway?ko00720/K01681%09red
2-Oxocarboxylic acid metabolism	KEGG PATHWAY	ko01210	1	96	0.0319199	0.217694	TRINITY_GG_4689_c34_g1	http://www.genome.jp/kegg-bin/show_pathway?ko01210/K01681%09red
Tyrosine metabolism	KEGG PATHWAY	ko00350	1	103	0.0341854	0.217694	TRINITY_GG_167103_c0_g1	http://www.genome.jp/kegg-bin/show_pathway?ko00350/K00545%09red
Steroid hormone biosynthesis	KEGG PATHWAY	ko00140	1	111	0.0367683	0.217694	TRINITY_GG_167103_c0_g1	http://www.genome.jp/kegg-bin/show_pathway?ko00140/K00545%09red
Biosynthesis of unsaturated fatty acids	KEGG PATHWAY	ko01040	1	117	0.0387012	0.217694	TRINITY_GG_40001_c0_g1	http://www.genome.jp/kegg-bin/show_pathway?ko01040/K00507%09red
Glyoxylate and dicarboxylate metabolism	KEGG PATHWAY	ko00630	1	137	0.0451174	0.225587	TRINITY_GG_4689_c34_g1	http://www.genome.jp/kegg-bin/show_pathway?ko00630/K01681%09red
Citrate cycle (TCA cycle)	KEGG PATHWAY	ko00020	1	189	0.0616087	0.277239	TRINITY_GG_4689_c34_g1	http://www.genome.jp/kegg-bin/show_pathway?ko00020/K01681%09red
Glutathione metabolism	KEGG PATHWAY	ko00480	1	241	0.0778279	0.292686	TRINITY_GG_69681_c0_g1	http://www.genome.jp/kegg-bin/show_pathway?ko00480/K01581%09red
Bladder cancer	KEGG PATHWAY	ko05219	1	259	0.0833796	0.292686	TRINITY_GG_57721_c34_g1	http://www.genome.jp/kegg-bin/show_pathway?ko05219/K05448%09red
Arginine and proline metabolism	KEGG PATHWAY	ko00330	1	291	0.0931707	0.292686	TRINITY_GG_69681_c0_g1	http://www.genome.jp/kegg-bin/show_pathway?ko00330/K01581%09red
Vasopressin-regulated water reabsorption	KEGG PATHWAY	ko04962	1	305	0.0974228	0.292686	TRINITY_GG_91418_c79_g1	http://www.genome.jp/kegg-bin/show_pathway?ko04962/K10416%09red
Fatty acid metabolism	KEGG PATHWAY	ko01212	1	317	0.101052	0.292686	TRINITY_GG_40001_c0_g1	http://www.genome.jp/kegg-bin/show_pathway?ko01212/K00507%09red
ABC transporters	KEGG PATHWAY	ko02010	1	327	0.104066	0.292686	TRINITY_GG_101602_c10_g1	http://www.genome.jp/kegg-bin/show_pathway?ko02010/K05644%09red
Rheumatoid arthritis	KEGG PATHWAY	ko05323	1	396	0.124601	0.308312	TRINITY_GG_57721_c34_g1	http://www.genome.jp/kegg-bin/show_pathway?ko05323/K05448%09red
Systemic lupus erythematosus	KEGG PATHWAY	ko05322	1	413	0.129591	0.308312	TRINITY_GG_2525_c3_g1	http://www.genome.jp/kegg-bin/show_pathway?ko05322/K11090%09red
Biosynthesis of amino acids	KEGG PATHWAY	ko01230	1	415	0.130176	0.308312	TRINITY_GG_4689_c34_g1	http://www.genome.jp/kegg-bin/show_pathway?ko01230/K01681%09red
VEGF signaling pathway	KEGG PATHWAY	ko04370	1	512	0.158115	0.33325	TRINITY_GG_57721_c34_g1	http://www.genome.jp/kegg-bin/show_pathway?ko04370/K05448%09red
Pancreatic cancer	KEGG PATHWAY	ko05212	1	514	0.158682	0.33325	TRINITY_GG_57721_c34_g1	http://www.genome.jp/kegg-bin/show_pathway?ko05212/K05448%09red
Longevity regulating pathway - worm	KEGG PATHWAY	ko04212	1	529	0.162922	0.33325	TRINITY_GG_40001_c0_g1	http://www.genome.jp/kegg-bin/show_pathway?ko04212/K00507%09red
Renal cell carcinoma	KEGG PATHWAY	ko05211	1	568	0.173852	0.337676	TRINITY_GG_57721_c34_g1	http://www.genome.jp/kegg-bin/show_pathway?ko05211/K05448%09red
Salmonella infection	KEGG PATHWAY	ko05132	1	610	0.18547	0.337676	TRINITY_GG_91418_c79_g1	http://www.genome.jp/kegg-bin/show_pathway?ko05132/K10416%09red
Glycerophospholipid metabolism	KEGG PATHWAY	ko00564	1	630	0.190948	0.337676	TRINITY_GG_14850_c0_g1	http://www.genome.jp/kegg-bin/show_pathway?ko00564/K00967%09red
Carbon metabolism	KEGG PATHWAY	ko01200	1	649	0.196119	0.337676	TRINITY_GG_4689_c34_g1	http://www.genome.jp/kegg-bin/show_pathway?ko01200/K01681%09red
Insulin secretion	KEGG PATHWAY	ko04911	1	673	0.202606	0.337676	TRINITY_GG_93524_c18_g1	http://www.genome.jp/kegg-bin/show_pathway?ko04911/K08424%09red
EGFR tyrosine kinase inhibitor resistance	KEGG PATHWAY	ko01521	1	769	0.228057	0.345668	TRINITY_GG_57721_c34_g1	http://www.genome.jp/kegg-bin/show_pathway?ko01521/K05448%09red
AGE-RAGE signaling pathway in diabetic complications	KEGG PATHWAY	ko04933	1	794	0.234556	0.345668	TRINITY_GG_57721_c34_g1	http://www.genome.jp/kegg-bin/show_pathway?ko04933/K05448%09red
HIF-1 signaling pathway	KEGG PATHWAY	ko04066	1	807	0.237915	0.345668	TRINITY_GG_57721_c34_g1	http://www.genome.jp/kegg-bin/show_pathway?ko04066/K05448%09red
Insulin resistance	KEGG PATHWAY	ko04931	1	809	0.238431	0.345668	TRINITY_GG_105029_c70_g2	http://www.genome.jp/kegg-bin/show_pathway?ko04931/K08749%09red
Phagosome	KEGG PATHWAY	ko04145	1	847	0.248163	0.345668	TRINITY_GG_91418_c79_g1	http://www.genome.jp/kegg-bin/show_pathway?ko04145/K10416%09red
Cytokine-cytokine receptor interaction	KEGG PATHWAY	ko04060	1	868	0.25349	0.345668	TRINITY_GG_57721_c34_g1	http://www.genome.jp/kegg-bin/show_pathway?ko04060/K05448%09red
MAPK signaling pathway	KEGG PATHWAY	ko04152	1	918	0.266029	0.352097	TRINITY_GG_40001_c0_g1	http://www.genome.jp/kegg-bin/show_pathway?ko04152/K00507%09red
Dopaminergic synapse	KEGG PATHWAY	ko04728	1	1061	0.300791	0.386731	TRINITY_GG_167103_c0_g1	http://www.genome.jp/kegg-bin/show_pathway?ko04728/K00545%09red
MicroRNAs in cancer	KEGG PATHWAY	ko05206	1	1197	0.332389	0.41059	TRINITY_GG_57721_c34_g1	http://www.genome.jp/kegg-bin/show_pathway?ko05206/K05448%09red
Neuroactive ligand-receptor interaction	KEGG PATHWAY	ko04080	1	1220	0.337596	0.41059	TRINITY_GG_56224_c5_g1	http://www.genome.jp/kegg-bin/show_pathway?ko04080/K04203%09red
Ras signaling pathway	KEGG PATHWAY	ko04014	1	1563	0.410797	0.483796	TRINITY_GG_57721_c34_g1	http://www.genome.jp/kegg-bin/show_pathway?ko04014/K05448%09red
Axon guidance	KEGG PATHWAY	ko04360	1	1671	0.4322	0.483796	TRINITY_GG_102703_c0_g1	http://www.genome.jp/kegg-bin/show_pathway?ko04360/K06838%09red
cAMP signaling pathway	KEGG PATHWAY	ko04024	1	1683	0.434532	0.483796	TRINITY_GG_93524_c18_g1	http://www.genome.jp/kegg-bin/show_pathway?ko04024/K08424%09red
Proteoglycans in cancer	KEGG PATHWAY	ko05205	1	1751	0.447574	0.483796	TRINITY_GG_57721_c34_g1	http://www.genome.jp/kegg-bin/show_pathway?ko05205/K05448%09red
Rap1 signaling pathway	KEGG PATHWAY	ko04015	1	1772	0.451543	0.483796	TRINITY_GG_57721_c34_g1	http://www.genome.jp/kegg-bin/show_pathway?ko04015/K05448%09red
Focal adhesion	KEGG PATHWAY	ko04510	1	1956	0.485177	0.507743	TRINITY_GG_57721_c34_g1	http://www.genome.jp/kegg-bin/show_pathway?ko04510/K05448%09red
PI3K-Akt signaling pathway	KEGG PATHWAY	ko04151	1	2387	0.556423	0.569069	TRINITY_GG_57721_c34_g1	http://www.genome.jp/kegg-bin/show_pathway?ko04151/K05448%09red
Pathways in cancer	KEGG PATHWAY	ko05200	1	2989	0.640355	0.640355	TRINITY_GG_57721_c34_g1	http://www.genome.jp/kegg-bin/show_pathway?ko05200/K05448%09red
--------------------
#Term	Database	ID	Input number	Background number	P-Value	Corrected P-Value	Input	Hyperlink
--------------------
#Term	Database	ID	Input number	Background number	P-Value	Corrected P-Value	Input	Hyperlink
--------------------
