# Supplementary material for: Integrated analysis of long non-coding RNA and mRNA expression in different colored skin of koi carp
Source: BMC Genomics. 2019 Jun 21;20:515. doi: 10.1186/s12864-019-5894-8 (PMC6588874; doi:10.1186/s12864-019-5894-8)
Supplement: Supplementary file 7 — Potential trans targets of lncRNAs with GO term and KEGG pathway enrichment analysis. (XLSX 28106 kb) [file 12864_2019_5894_MOESM7_ESM.xlsx]

## Sheet: LncRNAs Trans_regulate genes
lncRNA	lncRNA_Symbol	lncRNA_gene_name	lncRNA_Chromosome	lncRNA_Gene_biotype	lncRNA_Description	pvalue	r	mRNA	mRNA_Symbol	mRNA_gene_name	mRNA_Chromosome	mRNA_Gene_biotype	mRNA_Description
TRINITY_DN147593_c0_g1	-	-	-	lncRNA	-	9.05809e-12	0.974217	TRINITY_GG_147565_c0_g1	-	-	-	protein_coding	-
TRINITY_DN147593_c0_g1	-	-	-	lncRNA	-	9.29878e-12	0.974131	TRINITY_DN173835_c1_g4	-	-	-	protein_coding	latent-transforming growth factor beta-binding protein 3 precursor [Danio rerio]
TRINITY_DN147593_c0_g1	-	-	-	lncRNA	-	1.10871e-11	0.97355	TRINITY_GG_60246_c48_g1	-	-	-	protein_coding	-
TRINITY_DN147593_c0_g1	-	-	-	lncRNA	-	1.24307e-11	0.973165	TRINITY_DN147803_c0_g1	-	-	-	protein_coding	PREDICTED: E3 ubiquitin-protein ligase RNF213 isoform X1 [Danio rerio]
TRINITY_DN147593_c0_g1	-	-	-	lncRNA	-	1.63212e-11	0.972226	TRINITY_DN166907_c11_g3	-	-	-	protein_coding	-
TRINITY_DN147593_c0_g1	-	-	-	lncRNA	-	1.78542e-11	0.971909	TRINITY_GG_123121_c101_g2	-	-	-	protein_coding	-
TRINITY_DN147593_c0_g1	-	-	-	lncRNA	-	2.02369e-11	0.97146	TRINITY_DN172419_c2_g3	-	-	-	protein_coding	-
TRINITY_DN147593_c0_g1	-	-	-	lncRNA	-	2.17319e-11	0.971202	TRINITY_DN162516_c6_g3	-	-	-	protein_coding	PREDICTED: septin-10 isoform X2 [Takifugu rubripes]
TRINITY_DN147593_c0_g1	-	-	-	lncRNA	-	2.47007e-11	0.970732	TRINITY_DN152985_c0_g2	-	-	-	protein_coding	reverse transcriptase [Danio rerio]
TRINITY_DN147593_c0_g1	-	-	-	lncRNA	-	3.28808e-11	0.969654	TRINITY_GG_169773_c22_g1	-	-	-	protein_coding	-
TRINITY_DN147593_c0_g1	-	-	-	lncRNA	-	3.94613e-11	0.968945	TRINITY_GG_124769_c5_g1	-	-	-	protein_coding	-
TRINITY_DN147593_c0_g1	-	-	-	lncRNA	-	4.99529e-11	0.968004	TRINITY_GG_146187_c0_g1	-	-	-	protein_coding	PREDICTED: uncharacterized protein LOC101883798 [Danio rerio]
TRINITY_DN147593_c0_g1	-	-	-	lncRNA	-	5.87228e-11	0.967342	TRINITY_GG_19885_c0_g1	-	-	-	protein_coding	-
TRINITY_DN147593_c0_g1	-	-	-	lncRNA	-	6.92157e-11	0.966655	TRINITY_GG_168335_c35_g1	-	-	-	protein_coding	-
TRINITY_DN147593_c0_g1	-	-	-	lncRNA	-	7.60214e-11	0.966257	TRINITY_GG_130171_c6_g1	-	-	-	protein_coding	-
TRINITY_DN147593_c0_g1	-	-	-	lncRNA	-	8.28724e-11	0.965886	TRINITY_DN104257_c0_g1	-	-	-	protein_coding	-
TRINITY_DN147593_c0_g1	-	-	-	lncRNA	-	8.28724e-11	0.965886	TRINITY_DN104731_c0_g1	-	-	-	protein_coding	-
TRINITY_DN147593_c0_g1	-	-	-	lncRNA	-	8.28724e-11	0.965886	TRINITY_DN110753_c0_g2	-	-	-	protein_coding	-
TRINITY_DN147593_c0_g1	-	-	-	lncRNA	-	8.28724e-11	0.965886	TRINITY_DN11352_c0_g1	-	-	-	protein_coding	-
TRINITY_DN147593_c0_g1	-	-	-	lncRNA	-	8.28724e-11	0.965886	TRINITY_DN114170_c0_g1	-	-	-	protein_coding	transmembrane protein 244 [Danio rerio]
TRINITY_DN147593_c0_g1	-	-	-	lncRNA	-	8.28724e-11	0.965886	TRINITY_DN1148_c0_g1	-	-	-	protein_coding	-
TRINITY_DN147593_c0_g1	-	-	-	lncRNA	-	8.28724e-11	0.965886	TRINITY_DN117097_c0_g1	-	-	-	protein_coding	-
TRINITY_DN147593_c0_g1	-	-	-	lncRNA	-	8.28724e-11	0.965886	TRINITY_DN117769_c0_g1	-	-	-	protein_coding	PREDICTED: dipeptidyl aminopeptidase-like protein 6 isoform X1 [Danio rerio]
TRINITY_DN147593_c0_g1	-	-	-	lncRNA	-	8.28724e-11	0.965886	TRINITY_DN120246_c0_g1	-	-	-	protein_coding	-
TRINITY_DN147593_c0_g1	-	-	-	lncRNA	-	8.28724e-11	0.965886	TRINITY_DN121109_c0_g2	-	-	-	protein_coding	PREDICTED: ecto-NOX disulfide-thiol exchanger 2 isoform X1 [Danio rerio]
TRINITY_DN147593_c0_g1	-	-	-	lncRNA	-	8.28724e-11	0.965886	TRINITY_DN121183_c0_g1	-	-	-	protein_coding	PREDICTED: sodium- and chloride-dependent GABA transporter 2-like [Danio rerio]
TRINITY_DN147593_c0_g1	-	-	-	lncRNA	-	8.28724e-11	0.965886	TRINITY_DN121526_c0_g1	-	-	-	protein_coding	-
TRINITY_DN147593_c0_g1	-	-	-	lncRNA	-	8.28724e-11	0.965886	TRINITY_DN121806_c0_g1	-	-	-	protein_coding	-
TRINITY_DN147593_c0_g1	-	-	-	lncRNA	-	8.28724e-11	0.965886	TRINITY_DN123863_c0_g2	-	-	-	protein_coding	-
TRINITY_DN147593_c0_g1	-	-	-	lncRNA	-	8.28724e-11	0.965886	TRINITY_DN125322_c0_g1	-	-	-	protein_coding	-
TRINITY_DN147593_c0_g1	-	-	-	lncRNA	-	8.28724e-11	0.965886	TRINITY_DN125966_c0_g1	-	-	-	protein_coding	-
TRINITY_DN147593_c0_g1	-	-	-	lncRNA	-	8.28724e-11	0.965886	TRINITY_DN126313_c0_g2	-	-	-	protein_coding	-
TRINITY_DN147593_c0_g1	-	-	-	lncRNA	-	8.28724e-11	0.965886	TRINITY_DN126471_c0_g1	-	-	-	protein_coding	-
TRINITY_DN147593_c0_g1	-	-	-	lncRNA	-	8.28724e-11	0.965886	TRINITY_DN126889_c0_g1	-	-	-	protein_coding	-
TRINITY_DN147593_c0_g1	-	-	-	lncRNA	-	8.28724e-11	0.965886	TRINITY_DN127661_c0_g1	-	-	-	protein_coding	-
TRINITY_DN147593_c0_g1	-	-	-	lncRNA	-	8.28724e-11	0.965886	TRINITY_DN128762_c0_g2	-	-	-	protein_coding	-
TRINITY_DN147593_c0_g1	-	-	-	lncRNA	-	8.28724e-11	0.965886	TRINITY_DN130508_c0_g1	-	-	-	protein_coding	-
TRINITY_DN147593_c0_g1	-	-	-	lncRNA	-	8.28724e-11	0.965886	TRINITY_DN131966_c0_g1	-	-	-	protein_coding	-
TRINITY_DN147593_c0_g1	-	-	-	lncRNA	-	8.28724e-11	0.965886	TRINITY_DN132803_c0_g1	-	-	-	protein_coding	-
TRINITY_DN147593_c0_g1	-	-	-	lncRNA	-	8.28724e-11	0.965886	TRINITY_DN133598_c0_g1	-	-	-	protein_coding	-
TRINITY_DN147593_c0_g1	-	-	-	lncRNA	-	8.28724e-11	0.965886	TRINITY_DN134100_c0_g2	-	-	-	protein_coding	PREDICTED: uncharacterized protein LOC105014806 [Esox lucius]
TRINITY_DN147593_c0_g1	-	-	-	lncRNA	-	8.28724e-11	0.965886	TRINITY_DN134164_c0_g1	-	-	-	protein_coding	-
TRINITY_DN147593_c0_g1	-	-	-	lncRNA	-	8.28724e-11	0.965886	TRINITY_DN135109_c0_g1	-	-	-	protein_coding	PREDICTED: uncharacterized protein LOC103911538 [Danio rerio]
TRINITY_DN147593_c0_g1	-	-	-	lncRNA	-	8.28724e-11	0.965886	TRINITY_DN135870_c0_g2	-	-	-	protein_coding	-
TRINITY_DN147593_c0_g1	-	-	-	lncRNA	-	8.28724e-11	0.965886	TRINITY_DN137193_c0_g1	-	-	-	protein_coding	-
TRINITY_DN147593_c0_g1	-	-	-	lncRNA	-	8.28724e-11	0.965886	TRINITY_DN137448_c0_g2	-	-	-	protein_coding	PREDICTED: uncharacterized protein LOC101886861 [Danio rerio]
TRINITY_DN147593_c0_g1	-	-	-	lncRNA	-	8.28724e-11	0.965886	TRINITY_DN13789_c0_g1	-	-	-	protein_coding	-
TRINITY_DN147593_c0_g1	-	-	-	lncRNA	-	8.28724e-11	0.965886	TRINITY_DN139532_c0_g1	-	-	-	protein_coding	-
TRINITY_DN147593_c0_g1	-	-	-	lncRNA	-	8.28724e-11	0.965886	TRINITY_DN139653_c0_g1	-	-	-	protein_coding	PREDICTED: calmodulin-regulated spectrin-associated protein 2-like isoform X2 [Danio rerio]
TRINITY_DN147593_c0_g1	-	-	-	lncRNA	-	8.28724e-11	0.965886	TRINITY_DN139812_c0_g1	-	-	-	protein_coding	-
TRINITY_DN147593_c0_g1	-	-	-	lncRNA	-	8.28724e-11	0.965886	TRINITY_DN141983_c0_g1	-	-	-	protein_coding	-
TRINITY_DN147593_c0_g1	-	-	-	lncRNA	-	8.28724e-11	0.965886	TRINITY_DN142241_c0_g1	-	-	-	protein_coding	PREDICTED: nebulin-related-anchoring protein-like [Xiphophorus maculatus]
TRINITY_DN147593_c0_g1	-	-	-	lncRNA	-	8.28724e-11	0.965886	TRINITY_DN142966_c0_g1	-	-	-	protein_coding	-
TRINITY_DN147593_c0_g1	-	-	-	lncRNA	-	8.28724e-11	0.965886	TRINITY_DN143291_c0_g1	-	-	-	protein_coding	-
TRINITY_DN147593_c0_g1	-	-	-	lncRNA	-	8.28724e-11	0.965886	TRINITY_DN143464_c0_g2	-	-	-	protein_coding	-
TRINITY_DN147593_c0_g1	-	-	-	lncRNA	-	8.28724e-11	0.965886	TRINITY_DN146377_c0_g2	-	-	-	protein_coding	PREDICTED: uncharacterized protein si:dkey-229b18.3 [Danio rerio]
TRINITY_DN147593_c0_g1	-	-	-	lncRNA	-	8.28724e-11	0.965886	TRINITY_DN146559_c0_g2	-	-	-	protein_coding	-
TRINITY_DN147593_c0_g1	-	-	-	lncRNA	-	8.28724e-11	0.965886	TRINITY_DN146634_c0_g1	-	-	-	protein_coding	zinc fingers and homeoboxes protein 2 [Danio rerio]
TRINITY_DN147593_c0_g1	-	-	-	lncRNA	-	8.28724e-11	0.965886	TRINITY_DN146970_c0_g1	-	-	-	protein_coding	-
TRINITY_DN147593_c0_g1	-	-	-	lncRNA	-	8.28724e-11	0.965886	TRINITY_DN148080_c0_g1	-	-	-	protein_coding	-
TRINITY_DN147593_c0_g1	-	-	-	lncRNA	-	8.28724e-11	0.965886	TRINITY_DN149326_c0_g2	-	-	-	protein_coding	cyclin-dependent kinases regulatory subunit 1 [Danio rerio]
TRINITY_DN147593_c0_g1	-	-	-	lncRNA	-	8.28724e-11	0.965886	TRINITY_DN149676_c0_g1	-	-	-	protein_coding	-
TRINITY_DN147593_c0_g1	-	-	-	lncRNA	-	8.28724e-11	0.965886	TRINITY_DN150679_c5_g3	-	-	-	protein_coding	-
TRINITY_DN147593_c0_g1	-	-	-	lncRNA	-	8.28724e-11	0.965886	TRINITY_DN150695_c0_g2	-	-	-	protein_coding	-
TRINITY_DN147593_c0_g1	-	-	-	lncRNA	-	8.28724e-11	0.965886	TRINITY_DN151006_c11_g1	-	-	-	protein_coding	-
TRINITY_DN147593_c0_g1	-	-	-	lncRNA	-	8.28724e-11	0.965886	TRINITY_DN151662_c7_g1	-	-	-	protein_coding	-
TRINITY_DN147593_c0_g1	-	-	-	lncRNA	-	8.28724e-11	0.965886	TRINITY_DN151900_c3_g3	-	-	-	protein_coding	-
TRINITY_DN147593_c0_g1	-	-	-	lncRNA	-	8.28724e-11	0.965886	TRINITY_DN151914_c7_g1	-	-	-	protein_coding	-
TRINITY_DN147593_c0_g1	-	-	-	lncRNA	-	8.28724e-11	0.965886	TRINITY_DN152488_c3_g7	-	-	-	protein_coding	-
TRINITY_DN147593_c0_g1	-	-	-	lncRNA	-	8.28724e-11	0.965886	TRINITY_DN152737_c7_g7	-	-	-	protein_coding	-
TRINITY_DN147593_c0_g1	-	-	-	lncRNA	-	8.28724e-11	0.965886	TRINITY_DN152773_c6_g1	-	-	-	protein_coding	-
TRINITY_DN147593_c0_g1	-	-	-	lncRNA	-	8.28724e-11	0.965886	TRINITY_DN152798_c1_g1	-	-	-	protein_coding	-
TRINITY_DN147593_c0_g1	-	-	-	lncRNA	-	8.28724e-11	0.965886	TRINITY_DN152806_c2_g1	-	-	-	protein_coding	-
TRINITY_DN147593_c0_g1	-	-	-	lncRNA	-	8.28724e-11	0.965886	TRINITY_DN152809_c3_g2	-	-	-	protein_coding	PREDICTED: G-protein coupled receptor 1 [Danio rerio]
TRINITY_DN147593_c0_g1	-	-	-	lncRNA	-	8.28724e-11	0.965886	TRINITY_DN152917_c1_g1	-	-	-	protein_coding	PREDICTED: protein FAM83G-like isoform X1 [Danio rerio]
TRINITY_DN147593_c0_g1	-	-	-	lncRNA	-	8.28724e-11	0.965886	TRINITY_DN153266_c6_g5	-	-	-	protein_coding	-
TRINITY_DN147593_c0_g1	-	-	-	lncRNA	-	8.28724e-11	0.965886	TRINITY_DN154120_c2_g1	-	-	-	protein_coding	hypoxanthine-guanine phosphoribosyltransferase [Danio rerio]
TRINITY_DN147593_c0_g1	-	-	-	lncRNA	-	8.28724e-11	0.965886	TRINITY_DN154130_c6_g3	-	-	-	protein_coding	-
TRINITY_DN147593_c0_g1	-	-	-	lncRNA	-	8.28724e-11	0.965886	TRINITY_DN154621_c1_g1	-	-	-	protein_coding	-
TRINITY_DN147593_c0_g1	-	-	-	lncRNA	-	8.28724e-11	0.965886	TRINITY_DN154837_c20_g1	-	-	-	protein_coding	-
TRINITY_DN147593_c0_g1	-	-	-	lncRNA	-	8.28724e-11	0.965886	TRINITY_DN154888_c5_g4	-	-	-	protein_coding	-
TRINITY_DN147593_c0_g1	-	-	-	lncRNA	-	8.28724e-11	0.965886	TRINITY_DN155133_c4_g3	-	-	-	protein_coding	-
TRINITY_DN147593_c0_g1	-	-	-	lncRNA	-	8.28724e-11	0.965886	TRINITY_DN155271_c3_g1	-	-	-	protein_coding	PREDICTED: anaphase-promoting complex subunit 1-like [Astyanax mexicanus]
TRINITY_DN147593_c0_g1	-	-	-	lncRNA	-	8.28724e-11	0.965886	TRINITY_DN155642_c0_g1	-	-	-	protein_coding	uncharacterized protein LOC563208 precursor [Danio rerio]
TRINITY_DN147593_c0_g1	-	-	-	lncRNA	-	8.28724e-11	0.965886	TRINITY_DN156207_c8_g3	-	-	-	protein_coding	PREDICTED: uncharacterized protein FLJ43738-like [Danio rerio]
TRINITY_DN147593_c0_g1	-	-	-	lncRNA	-	8.28724e-11	0.965886	TRINITY_DN156382_c0_g1	-	-	-	protein_coding	-
TRINITY_DN147593_c0_g1	-	-	-	lncRNA	-	8.28724e-11	0.965886	TRINITY_DN156574_c2_g4	-	-	-	protein_coding	-
TRINITY_DN147593_c0_g1	-	-	-	lncRNA	-	8.28724e-11	0.965886	TRINITY_DN156704_c4_g2	-	-	-	protein_coding	-
TRINITY_DN147593_c0_g1	-	-	-	lncRNA	-	8.28724e-11	0.965886	TRINITY_DN157108_c7_g4	-	-	-	protein_coding	-
TRINITY_DN147593_c0_g1	-	-	-	lncRNA	-	8.28724e-11	0.965886	TRINITY_DN157134_c1_g2	-	-	-	protein_coding	-
TRINITY_DN147593_c0_g1	-	-	-	lncRNA	-	8.28724e-11	0.965886	TRINITY_DN157149_c4_g1	-	-	-	protein_coding	-
TRINITY_DN147593_c0_g1	-	-	-	lncRNA	-	8.28724e-11	0.965886	TRINITY_DN157295_c4_g1	-	-	-	protein_coding	-
TRINITY_DN147593_c0_g1	-	-	-	lncRNA	-	8.28724e-11	0.965886	TRINITY_DN157386_c2_g2	-	-	-	protein_coding	PREDICTED: NACHT, LRR and PYD domains-containing protein 12 isoform X1 [Danio rerio]
TRINITY_DN147593_c0_g1	-	-	-	lncRNA	-	8.28724e-11	0.965886	TRINITY_DN157861_c6_g1	-	-	-	protein_coding	-
TRINITY_DN147593_c0_g1	-	-	-	lncRNA	-	8.28724e-11	0.965886	TRINITY_DN157918_c0_g1	-	-	-	protein_coding	-
TRINITY_DN147593_c0_g1	-	-	-	lncRNA	-	8.28724e-11	0.965886	TRINITY_DN157927_c6_g6	-	-	-	protein_coding	-
TRINITY_DN147593_c0_g1	-	-	-	lncRNA	-	8.28724e-11	0.965886	TRINITY_DN157946_c3_g2	-	-	-	protein_coding	-
TRINITY_DN147593_c0_g1	-	-	-	lncRNA	-	8.28724e-11	0.965886	TRINITY_DN158050_c0_g2	-	-	-	protein_coding	-
TRINITY_DN147593_c0_g1	-	-	-	lncRNA	-	8.28724e-11	0.965886	TRINITY_DN158059_c6_g1	-	-	-	protein_coding	-
TRINITY_DN147593_c0_g1	-	-	-	lncRNA	-	8.28724e-11	0.965886	TRINITY_DN158405_c8_g1	-	-	-	protein_coding	-
TRINITY_DN147593_c0_g1	-	-	-	lncRNA	-	8.28724e-11	0.965886	TRINITY_DN159225_c5_g2	-	-	-	protein_coding	RecName: Full=Neuromodulin; AltName: Full=Axonal membrane protein GAP-43; AltName: Full=Growth-associated protein 43 [Carassius auratus]
TRINITY_DN147593_c0_g1	-	-	-	lncRNA	-	8.28724e-11	0.965886	TRINITY_DN159412_c1_g5	-	-	-	protein_coding	-
TRINITY_DN147593_c0_g1	-	-	-	lncRNA	-	8.28724e-11	0.965886	TRINITY_DN159686_c4_g1	-	-	-	protein_coding	PREDICTED: protein MON2 homolog isoform X3 [Clupea harengus]
TRINITY_DN147593_c0_g1	-	-	-	lncRNA	-	8.28724e-11	0.965886	TRINITY_DN159911_c4_g1	-	-	-	protein_coding	-
TRINITY_DN147593_c0_g1	-	-	-	lncRNA	-	8.28724e-11	0.965886	TRINITY_DN159991_c9_g1	-	-	-	protein_coding	-
TRINITY_DN147593_c0_g1	-	-	-	lncRNA	-	8.28724e-11	0.965886	TRINITY_DN160154_c1_g2	-	-	-	protein_coding	elongation of very long chain fatty acids protein 7 [Ictalurus furcatus]
TRINITY_DN147593_c0_g1	-	-	-	lncRNA	-	8.28724e-11	0.965886	TRINITY_DN160181_c11_g1	-	-	-	protein_coding	-
TRINITY_DN147593_c0_g1	-	-	-	lncRNA	-	8.28724e-11	0.965886	TRINITY_DN160535_c0_g7	-	-	-	protein_coding	-
TRINITY_DN147593_c0_g1	-	-	-	lncRNA	-	8.28724e-11	0.965886	TRINITY_DN160904_c5_g1	-	-	-	protein_coding	-
TRINITY_DN147593_c0_g1	-	-	-	lncRNA	-	8.28724e-11	0.965886	TRINITY_DN161171_c2_g2	-	-	-	protein_coding	-
TRINITY_DN147593_c0_g1	-	-	-	lncRNA	-	8.28724e-11	0.965886	TRINITY_DN161280_c7_g1	-	-	-	protein_coding	-
TRINITY_DN147593_c0_g1	-	-	-	lncRNA	-	8.28724e-11	0.965886	TRINITY_DN161764_c4_g4	-	-	-	protein_coding	-
TRINITY_DN147593_c0_g1	-	-	-	lncRNA	-	8.28724e-11	0.965886	TRINITY_DN162663_c3_g9	-	-	-	protein_coding	-
TRINITY_DN147593_c0_g1	-	-	-	lncRNA	-	8.28724e-11	0.965886	TRINITY_DN162825_c5_g4	-	-	-	protein_coding	-
TRINITY_DN147593_c0_g1	-	-	-	lncRNA	-	8.28724e-11	0.965886	TRINITY_DN163158_c3_g1	-	-	-	protein_coding	-
TRINITY_DN147593_c0_g1	-	-	-	lncRNA	-	8.28724e-11	0.965886	TRINITY_DN163302_c1_g1	-	-	-	protein_coding	-
TRINITY_DN147593_c0_g1	-	-	-	lncRNA	-	8.28724e-11	0.965886	TRINITY_DN163552_c6_g2	-	-	-	protein_coding	PREDICTED: histone acetyltransferase KAT5 isoform X2 [Esox lucius]
TRINITY_DN147593_c0_g1	-	-	-	lncRNA	-	8.28724e-11	0.965886	TRINITY_DN164022_c0_g1	-	-	-	protein_coding	-
TRINITY_DN147593_c0_g1	-	-	-	lncRNA	-	8.28724e-11	0.965886	TRINITY_DN164269_c1_g1	-	-	-	protein_coding	-
TRINITY_DN147593_c0_g1	-	-	-	lncRNA	-	8.28724e-11	0.965886	TRINITY_DN164286_c3_g1	-	-	-	protein_coding	-
TRINITY_DN147593_c0_g1	-	-	-	lncRNA	-	8.28724e-11	0.965886	TRINITY_DN164755_c0_g1	-	-	-	protein_coding	-
TRINITY_DN147593_c0_g1	-	-	-	lncRNA	-	8.28724e-11	0.965886	TRINITY_DN165277_c0_g3	-	-	-	protein_coding	-
TRINITY_DN147593_c0_g1	-	-	-	lncRNA	-	8.28724e-11	0.965886	TRINITY_DN165340_c3_g1	-	-	-	protein_coding	-
TRINITY_DN147593_c0_g1	-	-	-	lncRNA	-	8.28724e-11	0.965886	TRINITY_DN165619_c3_g2	-	-	-	protein_coding	-
TRINITY_DN147593_c0_g1	-	-	-	lncRNA	-	8.28724e-11	0.965886	TRINITY_DN165917_c5_g10	-	-	-	protein_coding	-
TRINITY_DN147593_c0_g1	-	-	-	lncRNA	-	8.28724e-11	0.965886	TRINITY_DN166429_c11_g1	-	-	-	protein_coding	-
TRINITY_DN147593_c0_g1	-	-	-	lncRNA	-	8.28724e-11	0.965886	TRINITY_DN166432_c3_g1	-	-	-	protein_coding	-
TRINITY_DN147593_c0_g1	-	-	-	lncRNA	-	8.28724e-11	0.965886	TRINITY_DN166887_c6_g1	-	-	-	protein_coding	-
TRINITY_DN147593_c0_g1	-	-	-	lncRNA	-	8.28724e-11	0.965886	TRINITY_DN167001_c7_g8	-	-	-	protein_coding	-
TRINITY_DN147593_c0_g1	-	-	-	lncRNA	-	8.28724e-11	0.965886	TRINITY_DN167005_c2_g1	-	-	-	protein_coding	-
TRINITY_DN147593_c0_g1	-	-	-	lncRNA	-	8.28724e-11	0.965886	TRINITY_DN167031_c1_g3	-	-	-	protein_coding	-
TRINITY_DN147593_c0_g1	-	-	-	lncRNA	-	8.28724e-11	0.965886	TRINITY_DN167287_c1_g4	-	-	-	protein_coding	-
TRINITY_DN147593_c0_g1	-	-	-	lncRNA	-	8.28724e-11	0.965886	TRINITY_DN167608_c8_g1	-	-	-	protein_coding	-
TRINITY_DN147593_c0_g1	-	-	-	lncRNA	-	8.28724e-11	0.965886	TRINITY_DN167664_c1_g2	-	-	-	protein_coding	-
TRINITY_DN147593_c0_g1	-	-	-	lncRNA	-	8.28724e-11	0.965886	TRINITY_DN167879_c1_g1	-	-	-	protein_coding	-
TRINITY_DN147593_c0_g1	-	-	-	lncRNA	-	8.28724e-11	0.965886	TRINITY_DN167972_c1_g3	-	-	-	protein_coding	-
TRINITY_DN147593_c0_g1	-	-	-	lncRNA	-	8.28724e-11	0.965886	TRINITY_DN168055_c2_g5	-	-	-	protein_coding	-
TRINITY_DN147593_c0_g1	-	-	-	lncRNA	-	8.28724e-11	0.965886	TRINITY_DN168187_c4_g1	-	-	-	protein_coding	-
TRINITY_DN147593_c0_g1	-	-	-	lncRNA	-	8.28724e-11	0.965886	TRINITY_DN168250_c0_g2	-	-	-	protein_coding	-
TRINITY_DN147593_c0_g1	-	-	-	lncRNA	-	8.28724e-11	0.965886	TRINITY_DN168552_c3_g1	-	-	-	protein_coding	-
TRINITY_DN147593_c0_g1	-	-	-	lncRNA	-	8.28724e-11	0.965886	TRINITY_DN168565_c5_g2	-	-	-	protein_coding	-
TRINITY_DN147593_c0_g1	-	-	-	lncRNA	-	8.28724e-11	0.965886	TRINITY_DN168756_c0_g2	-	-	-	protein_coding	PREDICTED: sodium-coupled monocarboxylate transporter 1 [Danio rerio]
TRINITY_DN147593_c0_g1	-	-	-	lncRNA	-	8.28724e-11	0.965886	TRINITY_DN168841_c12_g3	-	-	-	protein_coding	-
TRINITY_DN147593_c0_g1	-	-	-	lncRNA	-	8.28724e-11	0.965886	TRINITY_DN169027_c0_g2	-	-	-	protein_coding	-
TRINITY_DN147593_c0_g1	-	-	-	lncRNA	-	8.28724e-11	0.965886	TRINITY_DN169077_c1_g2	-	-	-	protein_coding	-
TRINITY_DN147593_c0_g1	-	-	-	lncRNA	-	8.28724e-11	0.965886	TRINITY_DN169215_c0_g1	-	-	-	protein_coding	-
TRINITY_DN147593_c0_g1	-	-	-	lncRNA	-	8.28724e-11	0.965886	TRINITY_DN169221_c4_g2	-	-	-	protein_coding	-
TRINITY_DN147593_c0_g1	-	-	-	lncRNA	-	8.28724e-11	0.965886	TRINITY_DN169607_c4_g1	-	-	-	protein_coding	-
TRINITY_DN147593_c0_g1	-	-	-	lncRNA	-	8.28724e-11	0.965886	TRINITY_DN169874_c0_g3	-	-	-	protein_coding	-
TRINITY_DN147593_c0_g1	-	-	-	lncRNA	-	8.28724e-11	0.965886	TRINITY_DN170845_c1_g4	-	-	-	protein_coding	carnitine O-acetyltransferase b [Danio rerio]
TRINITY_DN147593_c0_g1	-	-	-	lncRNA	-	8.28724e-11	0.965886	TRINITY_DN170854_c2_g1	-	-	-	protein_coding	-
TRINITY_DN147593_c0_g1	-	-	-	lncRNA	-	8.28724e-11	0.965886	TRINITY_DN171270_c7_g1	-	-	-	protein_coding	-
TRINITY_DN147593_c0_g1	-	-	-	lncRNA	-	8.28724e-11	0.965886	TRINITY_DN171281_c2_g1	-	-	-	protein_coding	-
TRINITY_DN147593_c0_g1	-	-	-	lncRNA	-	8.28724e-11	0.965886	TRINITY_DN171284_c4_g1	-	-	-	protein_coding	-
TRINITY_DN147593_c0_g1	-	-	-	lncRNA	-	8.28724e-11	0.965886	TRINITY_DN171298_c8_g2	-	-	-	protein_coding	-
TRINITY_DN147593_c0_g1	-	-	-	lncRNA	-	8.28724e-11	0.965886	TRINITY_DN171619_c2_g3	-	-	-	protein_coding	PREDICTED: protein unc-13 homolog C-like isoform X1 [Danio rerio]
TRINITY_DN147593_c0_g1	-	-	-	lncRNA	-	8.28724e-11	0.965886	TRINITY_DN171854_c2_g5	-	-	-	protein_coding	-
TRINITY_DN147593_c0_g1	-	-	-	lncRNA	-	8.28724e-11	0.965886	TRINITY_DN171890_c3_g1	-	-	-	protein_coding	Mothers against decapentaplegic [Larimichthys crocea]
TRINITY_DN147593_c0_g1	-	-	-	lncRNA	-	8.28724e-11	0.965886	TRINITY_DN171926_c1_g1	-	-	-	protein_coding	-
TRINITY_DN147593_c0_g1	-	-	-	lncRNA	-	8.28724e-11	0.965886	TRINITY_DN172324_c1_g5	-	-	-	protein_coding	-
TRINITY_DN147593_c0_g1	-	-	-	lncRNA	-	8.28724e-11	0.965886	TRINITY_DN173016_c4_g1	-	-	-	protein_coding	-
TRINITY_DN147593_c0_g1	-	-	-	lncRNA	-	8.28724e-11	0.965886	TRINITY_DN173210_c1_g3	-	-	-	protein_coding	-
TRINITY_DN147593_c0_g1	-	-	-	lncRNA	-	8.28724e-11	0.965886	TRINITY_DN173343_c0_g1	-	-	-	protein_coding	-
TRINITY_DN147593_c0_g1	-	-	-	lncRNA	-	8.28724e-11	0.965886	TRINITY_DN173368_c1_g2	-	-	-	protein_coding	-
TRINITY_DN147593_c0_g1	-	-	-	lncRNA	-	8.28724e-11	0.965886	TRINITY_DN173510_c1_g2	-	-	-	protein_coding	-
TRINITY_DN147593_c0_g1	-	-	-	lncRNA	-	8.28724e-11	0.965886	TRINITY_DN174005_c3_g3	-	-	-	protein_coding	-
TRINITY_DN147593_c0_g1	-	-	-	lncRNA	-	8.28724e-11	0.965886	TRINITY_DN174017_c8_g1	-	-	-	protein_coding	-
TRINITY_DN147593_c0_g1	-	-	-	lncRNA	-	8.28724e-11	0.965886	TRINITY_DN174099_c0_g1	-	-	-	protein_coding	-
TRINITY_DN147593_c0_g1	-	-	-	lncRNA	-	8.28724e-11	0.965886	TRINITY_DN174188_c0_g1	-	-	-	protein_coding	-
TRINITY_DN147593_c0_g1	-	-	-	lncRNA	-	8.28724e-11	0.965886	TRINITY_DN174525_c5_g1	-	-	-	protein_coding	-
TRINITY_DN147593_c0_g1	-	-	-	lncRNA	-	8.28724e-11	0.965886	TRINITY_DN174847_c18_g4	-	-	-	protein_coding	-
TRINITY_DN147593_c0_g1	-	-	-	lncRNA	-	8.28724e-11	0.965886	TRINITY_DN174874_c3_g3	-	-	-	protein_coding	-
TRINITY_DN147593_c0_g1	-	-	-	lncRNA	-	8.28724e-11	0.965886	TRINITY_DN177641_c0_g1	-	-	-	protein_coding	-
TRINITY_DN147593_c0_g1	-	-	-	lncRNA	-	8.28724e-11	0.965886	TRINITY_DN182087_c0_g1	-	-	-	protein_coding	-
TRINITY_DN147593_c0_g1	-	-	-	lncRNA	-	8.28724e-11	0.965886	TRINITY_DN186805_c0_g1	-	-	-	protein_coding	-
TRINITY_DN147593_c0_g1	-	-	-	lncRNA	-	8.28724e-11	0.965886	TRINITY_DN187540_c0_g1	-	-	-	protein_coding	-
TRINITY_DN147593_c0_g1	-	-	-	lncRNA	-	8.28724e-11	0.965886	TRINITY_DN190366_c0_g1	-	-	-	protein_coding	-
TRINITY_DN147593_c0_g1	-	-	-	lncRNA	-	8.28724e-11	0.965886	TRINITY_DN192147_c0_g1	-	-	-	protein_coding	-
TRINITY_DN147593_c0_g1	-	-	-	lncRNA	-	8.28724e-11	0.965886	TRINITY_DN193338_c0_g1	-	-	-	protein_coding	-
TRINITY_DN147593_c0_g1	-	-	-	lncRNA	-	8.28724e-11	0.965886	TRINITY_DN19457_c0_g1	-	-	-	protein_coding	-
TRINITY_DN147593_c0_g1	-	-	-	lncRNA	-	8.28724e-11	0.965886	TRINITY_DN194613_c0_g1	-	-	-	protein_coding	-
TRINITY_DN147593_c0_g1	-	-	-	lncRNA	-	8.28724e-11	0.965886	TRINITY_DN195312_c0_g1	-	-	-	protein_coding	-
TRINITY_DN147593_c0_g1	-	-	-	lncRNA	-	8.28724e-11	0.965886	TRINITY_DN196497_c0_g1	-	-	-	protein_coding	-
TRINITY_DN147593_c0_g1	-	-	-	lncRNA	-	8.28724e-11	0.965886	TRINITY_DN196789_c0_g1	-	-	-	protein_coding	-
TRINITY_DN147593_c0_g1	-	-	-	lncRNA	-	8.28724e-11	0.965886	TRINITY_DN198729_c0_g1	-	-	-	protein_coding	-
TRINITY_DN147593_c0_g1	-	-	-	lncRNA	-	8.28724e-11	0.965886	TRINITY_DN200371_c0_g1	-	-	-	protein_coding	-
TRINITY_DN147593_c0_g1	-	-	-	lncRNA	-	8.28724e-11	0.965886	TRINITY_DN206461_c0_g1	-	-	-	protein_coding	-
TRINITY_DN147593_c0_g1	-	-	-	lncRNA	-	8.28724e-11	0.965886	TRINITY_DN207815_c0_g1	-	-	-	protein_coding	-
TRINITY_DN147593_c0_g1	-	-	-	lncRNA	-	8.28724e-11	0.965886	TRINITY_DN208717_c0_g1	-	-	-	protein_coding	RecName: Full=Rab effector MyRIP; AltName: Full=Exophilin-8; AltName: Full=Myosin VIIa- and Rab-interacting protein; AltName: Full=Synaptotagmin-like protein lacking C2 domains C; Short=SlaC2-c; Short=Slp homolog lacking C2 domains c
TRINITY_DN147593_c0_g1	-	-	-	lncRNA	-	8.28724e-11	0.965886	TRINITY_DN209429_c0_g1	-	-	-	protein_coding	-
TRINITY_DN147593_c0_g1	-	-	-	lncRNA	-	8.28724e-11	0.965886	TRINITY_DN210408_c0_g1	-	-	-	protein_coding	-
TRINITY_DN147593_c0_g1	-	-	-	lncRNA	-	8.28724e-11	0.965886	TRINITY_DN210892_c0_g1	-	-	-	protein_coding	-
TRINITY_DN147593_c0_g1	-	-	-	lncRNA	-	8.28724e-11	0.965886	TRINITY_DN212690_c0_g1	-	-	-	protein_coding	-
TRINITY_DN147593_c0_g1	-	-	-	lncRNA	-	8.28724e-11	0.965886	TRINITY_DN212884_c0_g1	-	-	-	protein_coding	-
TRINITY_DN147593_c0_g1	-	-	-	lncRNA	-	8.28724e-11	0.965886	TRINITY_DN213186_c0_g1	-	-	-	protein_coding	-
TRINITY_DN147593_c0_g1	-	-	-	lncRNA	-	8.28724e-11	0.965886	TRINITY_DN216120_c0_g1	-	-	-	protein_coding	-
TRINITY_DN147593_c0_g1	-	-	-	lncRNA	-	8.28724e-11	0.965886	TRINITY_DN218053_c0_g1	-	-	-	protein_coding	-
TRINITY_DN147593_c0_g1	-	-	-	lncRNA	-	8.28724e-11	0.965886	TRINITY_DN219852_c0_g1	-	-	-	protein_coding	-
TRINITY_DN147593_c0_g1	-	-	-	lncRNA	-	8.28724e-11	0.965886	TRINITY_DN22321_c0_g1	-	-	-	protein_coding	-
TRINITY_DN147593_c0_g1	-	-	-	lncRNA	-	8.28724e-11	0.965886	TRINITY_DN224445_c0_g1	-	-	-	protein_coding	-
TRINITY_DN147593_c0_g1	-	-	-	lncRNA	-	8.28724e-11	0.965886	TRINITY_DN225033_c0_g1	-	-	-	protein_coding	-
TRINITY_DN147593_c0_g1	-	-	-	lncRNA	-	8.28724e-11	0.965886	TRINITY_DN225133_c0_g1	-	-	-	protein_coding	-
TRINITY_DN147593_c0_g1	-	-	-	lncRNA	-	8.28724e-11	0.965886	TRINITY_DN26535_c0_g1	-	-	-	protein_coding	-
TRINITY_DN147593_c0_g1	-	-	-	lncRNA	-	8.28724e-11	0.965886	TRINITY_DN2803_c0_g1	-	-	-	protein_coding	-
TRINITY_DN147593_c0_g1	-	-	-	lncRNA	-	8.28724e-11	0.965886	TRINITY_DN2911_c0_g1	-	-	-	protein_coding	-
TRINITY_DN147593_c0_g1	-	-	-	lncRNA	-	8.28724e-11	0.965886	TRINITY_DN35263_c0_g1	-	-	-	protein_coding	-
TRINITY_DN147593_c0_g1	-	-	-	lncRNA	-	8.28724e-11	0.965886	TRINITY_DN36197_c0_g1	-	-	-	protein_coding	-
TRINITY_DN147593_c0_g1	-	-	-	lncRNA	-	8.28724e-11	0.965886	TRINITY_DN37974_c0_g1	-	-	-	protein_coding	-
TRINITY_DN147593_c0_g1	-	-	-	lncRNA	-	8.28724e-11	0.965886	TRINITY_DN39946_c0_g1	-	-	-	protein_coding	-
TRINITY_DN147593_c0_g1	-	-	-	lncRNA	-	8.28724e-11	0.965886	TRINITY_DN44702_c0_g1	-	-	-	protein_coding	-
TRINITY_DN147593_c0_g1	-	-	-	lncRNA	-	8.28724e-11	0.965886	TRINITY_DN48624_c0_g1	-	-	-	protein_coding	-
TRINITY_DN147593_c0_g1	-	-	-	lncRNA	-	8.28724e-11	0.965886	TRINITY_DN5545_c0_g1	-	-	-	protein_coding	-
TRINITY_DN147593_c0_g1	-	-	-	lncRNA	-	8.28724e-11	0.965886	TRINITY_DN55983_c0_g1	-	-	-	protein_coding	-
TRINITY_DN147593_c0_g1	-	-	-	lncRNA	-	8.28724e-11	0.965886	TRINITY_DN5878_c0_g1	-	-	-	protein_coding	-
TRINITY_DN147593_c0_g1	-	-	-	lncRNA	-	8.28724e-11	0.965886	TRINITY_DN69682_c0_g1	-	-	-	protein_coding	-
TRINITY_DN147593_c0_g1	-	-	-	lncRNA	-	8.28724e-11	0.965886	TRINITY_DN70338_c0_g1	-	-	-	protein_coding	-
TRINITY_DN147593_c0_g1	-	-	-	lncRNA	-	8.28724e-11	0.965886	TRINITY_DN71532_c0_g1	-	-	-	protein_coding	-
TRINITY_DN147593_c0_g1	-	-	-	lncRNA	-	8.28724e-11	0.965886	TRINITY_DN73165_c0_g1	-	-	-	protein_coding	-
TRINITY_DN147593_c0_g1	-	-	-	lncRNA	-	8.28724e-11	0.965886	TRINITY_DN74661_c0_g1	-	-	-	protein_coding	PREDICTED: serine protease inhibitor 2.1-like [Danio rerio]
TRINITY_DN147593_c0_g1	-	-	-	lncRNA	-	8.28724e-11	0.965886	TRINITY_DN78891_c0_g1	-	-	-	protein_coding	-
TRINITY_DN147593_c0_g1	-	-	-	lncRNA	-	8.28724e-11	0.965886	TRINITY_DN80092_c0_g1	-	-	-	protein_coding	-
TRINITY_DN147593_c0_g1	-	-	-	lncRNA	-	8.28724e-11	0.965886	TRINITY_DN80403_c0_g1	-	-	-	protein_coding	-
TRINITY_DN147593_c0_g1	-	-	-	lncRNA	-	8.28724e-11	0.965886	TRINITY_DN90294_c0_g1	-	-	-	protein_coding	-
TRINITY_DN147593_c0_g1	-	-	-	lncRNA	-	8.28724e-11	0.965886	TRINITY_DN95918_c0_g1	-	-	-	protein_coding	-
TRINITY_DN147593_c0_g1	-	-	-	lncRNA	-	8.28724e-11	0.965886	TRINITY_DN95945_c0_g1	-	-	-	protein_coding	-
TRINITY_DN147593_c0_g1	-	-	-	lncRNA	-	8.28724e-11	0.965886	TRINITY_DN97630_c0_g2	-	-	-	protein_coding	-
TRINITY_DN147593_c0_g1	-	-	-	lncRNA	-	8.28724e-11	0.965886	TRINITY_DN97953_c0_g1	-	-	-	protein_coding	-
TRINITY_DN147593_c0_g1	-	-	-	lncRNA	-	8.28724e-11	0.965886	TRINITY_DN98120_c0_g1	-	-	-	protein_coding	-
TRINITY_DN147593_c0_g1	-	-	-	lncRNA	-	8.28724e-11	0.965886	TRINITY_DN98655_c0_g1	-	-	-	protein_coding	-
TRINITY_DN147593_c0_g1	-	-	-	lncRNA	-	8.28724e-11	0.965886	TRINITY_GG_100784_c0_g1	-	-	-	protein_coding	-
TRINITY_DN147593_c0_g1	-	-	-	lncRNA	-	8.28724e-11	0.965886	TRINITY_GG_101198_c0_g1	-	-	-	protein_coding	-
TRINITY_DN147593_c0_g1	-	-	-	lncRNA	-	8.28724e-11	0.965886	TRINITY_GG_101583_c0_g1	-	-	-	protein_coding	-
TRINITY_DN147593_c0_g1	-	-	-	lncRNA	-	8.28724e-11	0.965886	TRINITY_GG_102213_c97_g2	-	-	-	protein_coding	Zgc:174162 protein [Danio rerio]
TRINITY_DN147593_c0_g1	-	-	-	lncRNA	-	8.28724e-11	0.965886	TRINITY_GG_103024_c0_g1	-	-	-	protein_coding	LOC797572 protein [Danio rerio]
TRINITY_DN147593_c0_g1	-	-	-	lncRNA	-	8.28724e-11	0.965886	TRINITY_GG_103989_c0_g1	-	-	-	protein_coding	-
TRINITY_DN147593_c0_g1	-	-	-	lncRNA	-	8.28724e-11	0.965886	TRINITY_GG_104016_c15_g1	-	-	-	protein_coding	-
TRINITY_DN147593_c0_g1	-	-	-	lncRNA	-	8.28724e-11	0.965886	TRINITY_GG_104134_c16_g1	-	-	-	protein_coding	methylthioribose-1-phosphate isomerase [Danio rerio]
TRINITY_DN147593_c0_g1	-	-	-	lncRNA	-	8.28724e-11	0.965886	TRINITY_GG_104148_c6_g1	-	-	-	protein_coding	PREDICTED: protein TANC1 isoform X1 [Danio rerio]
TRINITY_DN147593_c0_g1	-	-	-	lncRNA	-	8.28724e-11	0.965886	TRINITY_GG_104256_c0_g1	-	-	-	protein_coding	-
TRINITY_DN147593_c0_g1	-	-	-	lncRNA	-	8.28724e-11	0.965886	TRINITY_GG_104560_c33_g1	-	-	-	protein_coding	N-acetylserotonin O-methyltransferase-like protein [Danio rerio]
TRINITY_DN147593_c0_g1	-	-	-	lncRNA	-	8.28724e-11	0.965886	TRINITY_GG_104653_c0_g1	-	-	-	protein_coding	-
TRINITY_DN147593_c0_g1	-	-	-	lncRNA	-	8.28724e-11	0.965886	TRINITY_GG_105783_c41_g1	-	-	-	protein_coding	-
TRINITY_DN147593_c0_g1	-	-	-	lncRNA	-	8.28724e-11	0.965886	TRINITY_GG_1057_c1_g1	-	-	-	protein_coding	reverse transcriptase [Danio rerio]
TRINITY_DN147593_c0_g1	-	-	-	lncRNA	-	8.28724e-11	0.965886	TRINITY_GG_106015_c67_g1	-	-	-	protein_coding	-
TRINITY_DN147593_c0_g1	-	-	-	lncRNA	-	8.28724e-11	0.965886	TRINITY_GG_106073_c97_g1	-	-	-	protein_coding	-
TRINITY_DN147593_c0_g1	-	-	-	lncRNA	-	8.28724e-11	0.965886	TRINITY_GG_106074_c1_g1	-	-	-	protein_coding	-
TRINITY_DN147593_c0_g1	-	-	-	lncRNA	-	8.28724e-11	0.965886	TRINITY_GG_1065_c12_g1	-	-	-	protein_coding	-
TRINITY_DN147593_c0_g1	-	-	-	lncRNA	-	8.28724e-11	0.965886	TRINITY_GG_106886_c31_g1	-	-	-	protein_coding	-
TRINITY_DN147593_c0_g1	-	-	-	lncRNA	-	8.28724e-11	0.965886	TRINITY_GG_10776_c5_g1	-	-	-	protein_coding	PREDICTED: uncharacterized protein LOC101165266 [Oryzias latipes]
TRINITY_DN147593_c0_g1	-	-	-	lncRNA	-	8.28724e-11	0.965886	TRINITY_GG_108683_c0_g1	-	-	-	protein_coding	PREDICTED: uncharacterized protein LOC100332737 [Danio rerio]
TRINITY_DN147593_c0_g1	-	-	-	lncRNA	-	8.28724e-11	0.965886	TRINITY_GG_109039_c35_g1	-	-	-	protein_coding	-
TRINITY_DN147593_c0_g1	-	-	-	lncRNA	-	8.28724e-11	0.965886	TRINITY_GG_109217_c1_g1	-	-	-	protein_coding	-
TRINITY_DN147593_c0_g1	-	-	-	lncRNA	-	8.28724e-11	0.965886	TRINITY_GG_110075_c1_g1	-	-	-	protein_coding	alpha-methylacyl-CoA racemase [Danio rerio]
TRINITY_DN147593_c0_g1	-	-	-	lncRNA	-	8.28724e-11	0.965886	TRINITY_GG_11015_c11_g1	-	-	-	protein_coding	-
TRINITY_DN147593_c0_g1	-	-	-	lncRNA	-	8.28724e-11	0.965886	TRINITY_GG_110622_c40_g1	-	-	-	protein_coding	-
TRINITY_DN147593_c0_g1	-	-	-	lncRNA	-	8.28724e-11	0.965886	TRINITY_GG_110972_c7_g1	-	-	-	protein_coding	retinol dehydrogenase 10-A [Danio rerio]
TRINITY_DN147593_c0_g1	-	-	-	lncRNA	-	8.28724e-11	0.965886	TRINITY_GG_111095_c1_g1	-	-	-	protein_coding	-
TRINITY_DN147593_c0_g1	-	-	-	lncRNA	-	8.28724e-11	0.965886	TRINITY_GG_111555_c99_g1	-	-	-	protein_coding	PREDICTED: uncharacterized protein LOC101883747 [Danio rerio]
TRINITY_DN147593_c0_g1	-	-	-	lncRNA	-	8.28724e-11	0.965886	TRINITY_GG_111761_c1_g1	-	-	-	protein_coding	PREDICTED: protein dopey-2 isoform X1 [Astyanax mexicanus]
TRINITY_DN147593_c0_g1	-	-	-	lncRNA	-	8.28724e-11	0.965886	TRINITY_GG_112440_c6_g1	-	-	-	protein_coding	-
TRINITY_DN147593_c0_g1	-	-	-	lncRNA	-	8.28724e-11	0.965886	TRINITY_GG_112678_c2_g1	-	-	-	protein_coding	-
TRINITY_DN147593_c0_g1	-	-	-	lncRNA	-	8.28724e-11	0.965886	TRINITY_GG_112688_c1_g1	-	-	-	protein_coding	Zgc:64031 [Danio rerio]
TRINITY_DN147593_c0_g1	-	-	-	lncRNA	-	8.28724e-11	0.965886	TRINITY_GG_112869_c10_g1	-	-	-	protein_coding	-
TRINITY_DN147593_c0_g1	-	-	-	lncRNA	-	8.28724e-11	0.965886	TRINITY_GG_113174_c55_g1	-	-	-	protein_coding	-
TRINITY_DN147593_c0_g1	-	-	-	lncRNA	-	8.28724e-11	0.965886	TRINITY_GG_113494_c185_g1	-	-	-	protein_coding	-
TRINITY_DN147593_c0_g1	-	-	-	lncRNA	-	8.28724e-11	0.965886	TRINITY_GG_113559_c0_g1	-	-	-	protein_coding	-
TRINITY_DN147593_c0_g1	-	-	-	lncRNA	-	8.28724e-11	0.965886	TRINITY_GG_113751_c7_g1	-	-	-	protein_coding	-
TRINITY_DN147593_c0_g1	-	-	-	lncRNA	-	8.28724e-11	0.965886	TRINITY_GG_113896_c0_g1	-	-	-	protein_coding	-
TRINITY_DN147593_c0_g1	-	-	-	lncRNA	-	8.28724e-11	0.965886	TRINITY_GG_113918_c6_g1	-	-	-	protein_coding	-
TRINITY_DN147593_c0_g1	-	-	-	lncRNA	-	8.28724e-11	0.965886	TRINITY_GG_114178_c0_g1	-	-	-	protein_coding	PREDICTED: ribosome-releasing factor 2, mitochondrial [Astyanax mexicanus]
TRINITY_DN147593_c0_g1	-	-	-	lncRNA	-	8.28724e-11	0.965886	TRINITY_GG_114208_c0_g1	-	-	-	protein_coding	-
TRINITY_DN147593_c0_g1	-	-	-	lncRNA	-	8.28724e-11	0.965886	TRINITY_GG_114473_c1_g1	-	-	-	protein_coding	PREDICTED: semaphorin-4E-like [Pundamilia nyererei]
TRINITY_DN147593_c0_g1	-	-	-	lncRNA	-	8.28724e-11	0.965886	TRINITY_GG_115099_c1_g2	-	-	-	protein_coding	-
TRINITY_DN147593_c0_g1	-	-	-	lncRNA	-	8.28724e-11	0.965886	TRINITY_GG_11510_c0_g1	-	-	-	protein_coding	-
TRINITY_DN147593_c0_g1	-	-	-	lncRNA	-	8.28724e-11	0.965886	TRINITY_GG_115917_c24_g2	-	-	-	protein_coding	PREDICTED: uncharacterized protein LOC105897424 [Clupea harengus]
TRINITY_DN147593_c0_g1	-	-	-	lncRNA	-	8.28724e-11	0.965886	TRINITY_GG_116013_c4_g1	-	-	-	protein_coding	-
TRINITY_DN147593_c0_g1	-	-	-	lncRNA	-	8.28724e-11	0.965886	TRINITY_GG_11633_c100_g1	-	-	-	protein_coding	-
TRINITY_DN147593_c0_g1	-	-	-	lncRNA	-	8.28724e-11	0.965886	TRINITY_GG_117036_c17_g1	-	-	-	protein_coding	PREDICTED: uncharacterized protein LOC106098034, partial [Oreochromis niloticus]
TRINITY_DN147593_c0_g1	-	-	-	lncRNA	-	8.28724e-11	0.965886	TRINITY_GG_117046_c93_g1	-	-	-	protein_coding	-
TRINITY_DN147593_c0_g1	-	-	-	lncRNA	-	8.28724e-11	0.965886	TRINITY_GG_117081_c1_g1	-	-	-	protein_coding	-
TRINITY_DN147593_c0_g1	-	-	-	lncRNA	-	8.28724e-11	0.965886	TRINITY_GG_117139_c46_g1	-	-	-	protein_coding	-
TRINITY_DN147593_c0_g1	-	-	-	lncRNA	-	8.28724e-11	0.965886	TRINITY_GG_11739_c22_g1	-	-	-	protein_coding	-
TRINITY_DN147593_c0_g1	-	-	-	lncRNA	-	8.28724e-11	0.965886	TRINITY_GG_117401_c31_g1	-	-	-	protein_coding	-
TRINITY_DN147593_c0_g1	-	-	-	lncRNA	-	8.28724e-11	0.965886	TRINITY_GG_117991_c15_g1	-	-	-	protein_coding	-
TRINITY_DN147593_c0_g1	-	-	-	lncRNA	-	8.28724e-11	0.965886	TRINITY_GG_118376_c70_g1	-	-	-	protein_coding	-
TRINITY_DN147593_c0_g1	-	-	-	lncRNA	-	8.28724e-11	0.965886	TRINITY_GG_118852_c0_g1	-	-	-	protein_coding	-
TRINITY_DN147593_c0_g1	-	-	-	lncRNA	-	8.28724e-11	0.965886	TRINITY_GG_119997_c16_g1	-	-	-	protein_coding	-
TRINITY_DN147593_c0_g1	-	-	-	lncRNA	-	8.28724e-11	0.965886	TRINITY_GG_120228_c0_g1	-	-	-	protein_coding	-
TRINITY_DN147593_c0_g1	-	-	-	lncRNA	-	8.28724e-11	0.965886	TRINITY_GG_12037_c4_g1	-	-	-	protein_coding	proteasome assembly chaperone 2 [Danio rerio]
TRINITY_DN147593_c0_g1	-	-	-	lncRNA	-	8.28724e-11	0.965886	TRINITY_GG_12093_c1_g1	-	-	-	protein_coding	-
TRINITY_DN147593_c0_g1	-	-	-	lncRNA	-	8.28724e-11	0.965886	TRINITY_GG_122292_c5_g1	-	-	-	protein_coding	PREDICTED: anoctamin-1-like [Danio rerio]
TRINITY_DN147593_c0_g1	-	-	-	lncRNA	-	8.28724e-11	0.965886	TRINITY_GG_122590_c10_g1	-	-	-	protein_coding	-
TRINITY_DN147593_c0_g1	-	-	-	lncRNA	-	8.28724e-11	0.965886	TRINITY_GG_122822_c0_g1	-	-	-	protein_coding	ReO_6 [Oryzias latipes]
TRINITY_DN147593_c0_g1	-	-	-	lncRNA	-	8.28724e-11	0.965886	TRINITY_GG_123121_c135_g1	-	-	-	protein_coding	-
TRINITY_DN147593_c0_g1	-	-	-	lncRNA	-	8.28724e-11	0.965886	TRINITY_GG_123510_c28_g1	-	-	-	protein_coding	-
TRINITY_DN147593_c0_g1	-	-	-	lncRNA	-	8.28724e-11	0.965886	TRINITY_GG_123538_c67_g1	-	-	-	protein_coding	-
TRINITY_DN147593_c0_g1	-	-	-	lncRNA	-	8.28724e-11	0.965886	TRINITY_GG_12362_c26_g1	-	-	-	protein_coding	Pol polyprotein [Dicentrarchus labrax]
TRINITY_DN147593_c0_g1	-	-	-	lncRNA	-	8.28724e-11	0.965886	TRINITY_GG_123724_c9_g1	-	-	-	protein_coding	staphylococcal nuclease domain-containing protein 1 isoform p100S [Danio rerio]
TRINITY_DN147593_c0_g1	-	-	-	lncRNA	-	8.28724e-11	0.965886	TRINITY_GG_123734_c171_g1	-	-	-	protein_coding	-
TRINITY_DN147593_c0_g1	-	-	-	lncRNA	-	8.28724e-11	0.965886	TRINITY_GG_123895_c0_g1	-	-	-	protein_coding	Pol polyprotein [Dicentrarchus labrax]
TRINITY_DN147593_c0_g1	-	-	-	lncRNA	-	8.28724e-11	0.965886	TRINITY_GG_124015_c1_g1	-	-	-	protein_coding	putative RNA-directed DNA polymerase from transposon X-element [Larimichthys crocea]
TRINITY_DN147593_c0_g1	-	-	-	lncRNA	-	8.28724e-11	0.965886	TRINITY_GG_124026_c0_g1	-	-	-	protein_coding	-
TRINITY_DN147593_c0_g1	-	-	-	lncRNA	-	8.28724e-11	0.965886	TRINITY_GG_124101_c0_g1	-	-	-	protein_coding	-
TRINITY_DN147593_c0_g1	-	-	-	lncRNA	-	8.28724e-11	0.965886	TRINITY_GG_124169_c5_g1	-	-	-	protein_coding	-
TRINITY_DN147593_c0_g1	-	-	-	lncRNA	-	8.28724e-11	0.965886	TRINITY_GG_124598_c34_g1	-	-	-	protein_coding	-
TRINITY_DN147593_c0_g1	-	-	-	lncRNA	-	8.28724e-11	0.965886	TRINITY_GG_124654_c15_g1	-	-	-	protein_coding	-
TRINITY_DN147593_c0_g1	-	-	-	lncRNA	-	8.28724e-11	0.965886	TRINITY_GG_125142_c70_g1	-	-	-	protein_coding	-
TRINITY_DN147593_c0_g1	-	-	-	lncRNA	-	8.28724e-11	0.965886	TRINITY_GG_125442_c1_g1	-	-	-	protein_coding	alanine--tRNA ligase, cytoplasmic isoform 1 [Danio rerio]
TRINITY_DN147593_c0_g1	-	-	-	lncRNA	-	8.28724e-11	0.965886	TRINITY_GG_126637_c1_g1	-	-	-	protein_coding	cytosolic prostaglandin E synthase [Danio rerio]
TRINITY_DN147593_c0_g1	-	-	-	lncRNA	-	8.28724e-11	0.965886	TRINITY_GG_126716_c8_g1	-	-	-	protein_coding	-
TRINITY_DN147593_c0_g1	-	-	-	lncRNA	-	8.28724e-11	0.965886	TRINITY_GG_126720_c6_g1	-	-	-	protein_coding	-
TRINITY_DN147593_c0_g1	-	-	-	lncRNA	-	8.28724e-11	0.965886	TRINITY_GG_126897_c0_g1	-	-	-	protein_coding	-
TRINITY_DN147593_c0_g1	-	-	-	lncRNA	-	8.28724e-11	0.965886	TRINITY_GG_128295_c20_g1	-	-	-	protein_coding	-
TRINITY_DN147593_c0_g1	-	-	-	lncRNA	-	8.28724e-11	0.965886	TRINITY_GG_128599_c22_g1	-	-	-	protein_coding	-
TRINITY_DN147593_c0_g1	-	-	-	lncRNA	-	8.28724e-11	0.965886	TRINITY_GG_128812_c9_g1	-	-	-	protein_coding	-
TRINITY_DN147593_c0_g1	-	-	-	lncRNA	-	8.28724e-11	0.965886	TRINITY_GG_129522_c62_g1	-	-	-	protein_coding	-
TRINITY_DN147593_c0_g1	-	-	-	lncRNA	-	8.28724e-11	0.965886	TRINITY_GG_130075_c4_g1	-	-	-	protein_coding	-
TRINITY_DN147593_c0_g1	-	-	-	lncRNA	-	8.28724e-11	0.965886	TRINITY_GG_130442_c91_g2	-	-	-	protein_coding	-
TRINITY_DN147593_c0_g1	-	-	-	lncRNA	-	8.28724e-11	0.965886	TRINITY_GG_130781_c0_g1	-	-	-	protein_coding	-
TRINITY_DN147593_c0_g1	-	-	-	lncRNA	-	8.28724e-11	0.965886	TRINITY_GG_131606_c111_g1	-	-	-	protein_coding	-
TRINITY_DN147593_c0_g1	-	-	-	lncRNA	-	8.28724e-11	0.965886	TRINITY_GG_132023_c0_g1	-	-	-	protein_coding	-
TRINITY_DN147593_c0_g1	-	-	-	lncRNA	-	8.28724e-11	0.965886	TRINITY_GG_132707_c0_g1	-	-	-	protein_coding	-
TRINITY_DN147593_c0_g1	-	-	-	lncRNA	-	8.28724e-11	0.965886	TRINITY_GG_132972_c9_g1	-	-	-	protein_coding	PREDICTED: xanthine dehydrogenase/oxidase [Danio rerio]
TRINITY_DN147593_c0_g1	-	-	-	lncRNA	-	8.28724e-11	0.965886	TRINITY_GG_134128_c0_g1	-	-	-	protein_coding	PREDICTED: uncharacterized protein LOC102230069 [Xiphophorus maculatus]
TRINITY_DN147593_c0_g1	-	-	-	lncRNA	-	8.28724e-11	0.965886	TRINITY_GG_134231_c0_g1	-	-	-	protein_coding	-
TRINITY_DN147593_c0_g1	-	-	-	lncRNA	-	8.28724e-11	0.965886	TRINITY_GG_134588_c35_g1	-	-	-	protein_coding	-
TRINITY_DN147593_c0_g1	-	-	-	lncRNA	-	8.28724e-11	0.965886	TRINITY_GG_134771_c1_g1	-	-	-	protein_coding	-
TRINITY_DN147593_c0_g1	-	-	-	lncRNA	-	8.28724e-11	0.965886	TRINITY_GG_134829_c0_g1	-	-	-	protein_coding	-
TRINITY_DN147593_c0_g1	-	-	-	lncRNA	-	8.28724e-11	0.965886	TRINITY_GG_134879_c191_g1	-	-	-	protein_coding	-
TRINITY_DN147593_c0_g1	-	-	-	lncRNA	-	8.28724e-11	0.965886	TRINITY_GG_13518_c0_g1	-	-	-	protein_coding	PREDICTED: CD97 antigen-like isoform X1 [Danio rerio]
TRINITY_DN147593_c0_g1	-	-	-	lncRNA	-	8.28724e-11	0.965886	TRINITY_GG_135218_c154_g1	-	-	-	protein_coding	-
TRINITY_DN147593_c0_g1	-	-	-	lncRNA	-	8.28724e-11	0.965886	TRINITY_GG_135778_c20_g1	-	-	-	protein_coding	-
TRINITY_DN147593_c0_g1	-	-	-	lncRNA	-	8.28724e-11	0.965886	TRINITY_GG_136037_c3_g1	-	-	-	protein_coding	-
TRINITY_DN147593_c0_g1	-	-	-	lncRNA	-	8.28724e-11	0.965886	TRINITY_GG_136109_c37_g1	-	-	-	protein_coding	-
TRINITY_DN147593_c0_g1	-	-	-	lncRNA	-	8.28724e-11	0.965886	TRINITY_GG_136347_c18_g1	-	-	-	protein_coding	-
TRINITY_DN147593_c0_g1	-	-	-	lncRNA	-	8.28724e-11	0.965886	TRINITY_GG_136804_c58_g1	-	-	-	protein_coding	-
TRINITY_DN147593_c0_g1	-	-	-	lncRNA	-	8.28724e-11	0.965886	TRINITY_GG_137020_c3_g1	-	-	-	protein_coding	reverse transcriptase [Danio rerio]
TRINITY_DN147593_c0_g1	-	-	-	lncRNA	-	8.28724e-11	0.965886	TRINITY_GG_137152_c92_g5	-	-	-	protein_coding	-
TRINITY_DN147593_c0_g1	-	-	-	lncRNA	-	8.28724e-11	0.965886	TRINITY_GG_13736_c2_g1	-	-	-	protein_coding	-
TRINITY_DN147593_c0_g1	-	-	-	lncRNA	-	8.28724e-11	0.965886	TRINITY_GG_137446_c62_g1	-	-	-	protein_coding	-
TRINITY_DN147593_c0_g1	-	-	-	lncRNA	-	8.28724e-11	0.965886	TRINITY_GG_13757_c19_g1	-	-	-	protein_coding	-
TRINITY_DN147593_c0_g1	-	-	-	lncRNA	-	8.28724e-11	0.965886	TRINITY_GG_138609_c27_g1	-	-	-	protein_coding	PREDICTED: uncharacterized protein LOC105941233, partial [Maylandia zebra]
TRINITY_DN147593_c0_g1	-	-	-	lncRNA	-	8.28724e-11	0.965886	TRINITY_GG_139210_c11_g1	-	-	-	protein_coding	-
TRINITY_DN147593_c0_g1	-	-	-	lncRNA	-	8.28724e-11	0.965886	TRINITY_GG_139283_c8_g1	-	-	-	protein_coding	-
TRINITY_DN147593_c0_g1	-	-	-	lncRNA	-	8.28724e-11	0.965886	TRINITY_GG_140124_c3_g2	-	-	-	protein_coding	-
TRINITY_DN147593_c0_g1	-	-	-	lncRNA	-	8.28724e-11	0.965886	TRINITY_GG_140687_c8_g1	-	-	-	protein_coding	-
TRINITY_DN147593_c0_g1	-	-	-	lncRNA	-	8.28724e-11	0.965886	TRINITY_GG_141106_c0_g1	-	-	-	protein_coding	-
TRINITY_DN147593_c0_g1	-	-	-	lncRNA	-	8.28724e-11	0.965886	TRINITY_GG_141205_c0_g1	-	-	-	protein_coding	Retrotransposable element Tf2 protein type 1 [Larimichthys crocea]
TRINITY_DN147593_c0_g1	-	-	-	lncRNA	-	8.28724e-11	0.965886	TRINITY_GG_141298_c14_g1	-	-	-	protein_coding	-
TRINITY_DN147593_c0_g1	-	-	-	lncRNA	-	8.28724e-11	0.965886	TRINITY_GG_141588_c2_g1	-	-	-	protein_coding	PREDICTED: semaphorin-4E-like [Pundamilia nyererei]
TRINITY_DN147593_c0_g1	-	-	-	lncRNA	-	8.28724e-11	0.965886	TRINITY_GG_141660_c0_g1	-	-	-	protein_coding	RecName: Full=Serologically defined colon cancer antigen 3 homolog
TRINITY_DN147593_c0_g1	-	-	-	lncRNA	-	8.28724e-11	0.965886	TRINITY_GG_14204_c0_g1	-	-	-	protein_coding	-
TRINITY_DN147593_c0_g1	-	-	-	lncRNA	-	8.28724e-11	0.965886	TRINITY_GG_142091_c197_g1	-	-	-	protein_coding	-
TRINITY_DN147593_c0_g1	-	-	-	lncRNA	-	8.28724e-11	0.965886	TRINITY_GG_14212_c119_g1	-	-	-	protein_coding	H1 histone family, member 0 [Danio rerio]
TRINITY_DN147593_c0_g1	-	-	-	lncRNA	-	8.28724e-11	0.965886	TRINITY_GG_142137_c4_g1	-	-	-	protein_coding	PREDICTED: protein NLRC5-like, partial [Astyanax mexicanus]
TRINITY_DN147593_c0_g1	-	-	-	lncRNA	-	8.28724e-11	0.965886	TRINITY_GG_142684_c117_g1	-	-	-	protein_coding	-
TRINITY_DN147593_c0_g1	-	-	-	lncRNA	-	8.28724e-11	0.965886	TRINITY_GG_142684_c94_g1	-	-	-	protein_coding	PREDICTED: protein Hook homolog 2 [Astyanax mexicanus]
TRINITY_DN147593_c0_g1	-	-	-	lncRNA	-	8.28724e-11	0.965886	TRINITY_GG_142714_c0_g1	-	-	-	protein_coding	LOC553426 protein, partial [Danio rerio]
TRINITY_DN147593_c0_g1	-	-	-	lncRNA	-	8.28724e-11	0.965886	TRINITY_GG_14344_c77_g1	-	-	-	protein_coding	-
TRINITY_DN147593_c0_g1	-	-	-	lncRNA	-	8.28724e-11	0.965886	TRINITY_GG_143518_c0_g1	-	-	-	protein_coding	-
TRINITY_DN147593_c0_g1	-	-	-	lncRNA	-	8.28724e-11	0.965886	TRINITY_GG_143710_c115_g1	-	-	-	protein_coding	-
TRINITY_DN147593_c0_g1	-	-	-	lncRNA	-	8.28724e-11	0.965886	TRINITY_GG_143710_c117_g1	-	-	-	protein_coding	-
TRINITY_DN147593_c0_g1	-	-	-	lncRNA	-	8.28724e-11	0.965886	TRINITY_GG_143950_c0_g1	-	-	-	protein_coding	-
TRINITY_DN147593_c0_g1	-	-	-	lncRNA	-	8.28724e-11	0.965886	TRINITY_GG_144185_c1_g1	-	-	-	protein_coding	ORF2-encoded protein [Danio rerio]
TRINITY_DN147593_c0_g1	-	-	-	lncRNA	-	8.28724e-11	0.965886	TRINITY_GG_144233_c2_g1	-	-	-	protein_coding	-
TRINITY_DN147593_c0_g1	-	-	-	lncRNA	-	8.28724e-11	0.965886	TRINITY_GG_144415_c38_g1	-	-	-	protein_coding	amyloid-like protein 2 precursor [Danio rerio]
TRINITY_DN147593_c0_g1	-	-	-	lncRNA	-	8.28724e-11	0.965886	TRINITY_GG_144534_c90_g1	-	-	-	protein_coding	PREDICTED: probable protein-cysteine N-palmitoyltransferase porcupine isoform X1 [Danio rerio]
TRINITY_DN147593_c0_g1	-	-	-	lncRNA	-	8.28724e-11	0.965886	TRINITY_GG_144700_c62_g1	-	-	-	protein_coding	-
TRINITY_DN147593_c0_g1	-	-	-	lncRNA	-	8.28724e-11	0.965886	TRINITY_GG_144778_c0_g1	-	-	-	protein_coding	-
TRINITY_DN147593_c0_g1	-	-	-	lncRNA	-	8.28724e-11	0.965886	TRINITY_GG_145684_c5_g1	-	-	-	protein_coding	-
TRINITY_DN147593_c0_g1	-	-	-	lncRNA	-	8.28724e-11	0.965886	TRINITY_GG_146212_c39_g1	-	-	-	protein_coding	-
TRINITY_DN147593_c0_g1	-	-	-	lncRNA	-	8.28724e-11	0.965886	TRINITY_GG_146582_c2_g1	-	-	-	protein_coding	cold inducible RNA binding protein [Danio rerio]
TRINITY_DN147593_c0_g1	-	-	-	lncRNA	-	8.28724e-11	0.965886	TRINITY_GG_146793_c0_g1	-	-	-	protein_coding	-
TRINITY_DN147593_c0_g1	-	-	-	lncRNA	-	8.28724e-11	0.965886	TRINITY_GG_147076_c5_g1	-	-	-	protein_coding	-
TRINITY_DN147593_c0_g1	-	-	-	lncRNA	-	8.28724e-11	0.965886	TRINITY_GG_147702_c39_g1	-	-	-	protein_coding	PREDICTED: procollagen C-endopeptidase enhancer 2 [Danio rerio]
TRINITY_DN147593_c0_g1	-	-	-	lncRNA	-	8.28724e-11	0.965886	TRINITY_GG_147754_c0_g1	-	-	-	protein_coding	-
TRINITY_DN147593_c0_g1	-	-	-	lncRNA	-	8.28724e-11	0.965886	TRINITY_GG_147977_c0_g1	-	-	-	protein_coding	-
TRINITY_DN147593_c0_g1	-	-	-	lncRNA	-	8.28724e-11	0.965886	TRINITY_GG_148779_c0_g1	-	-	-	protein_coding	-
TRINITY_DN147593_c0_g1	-	-	-	lncRNA	-	8.28724e-11	0.965886	TRINITY_GG_15052_c0_g1	-	-	-	protein_coding	-
TRINITY_DN147593_c0_g1	-	-	-	lncRNA	-	8.28724e-11	0.965886	TRINITY_GG_151094_c0_g1	-	-	-	protein_coding	glutamyl-tRNA(Gln) amidotransferase subunit A, mitochondrial [Danio rerio]
TRINITY_DN147593_c0_g1	-	-	-	lncRNA	-	8.28724e-11	0.965886	TRINITY_GG_151135_c33_g1	-	-	-	protein_coding	-
TRINITY_DN147593_c0_g1	-	-	-	lncRNA	-	8.28724e-11	0.965886	TRINITY_GG_151331_c39_g1	-	-	-	protein_coding	RecName: Full=Interferon-induced GTP-binding protein MxB; AltName: Full=IFN-inducible antiviral protein MxB; AltName: Full=Interferon-inducible MxB protein
TRINITY_DN147593_c0_g1	-	-	-	lncRNA	-	8.28724e-11	0.965886	TRINITY_GG_15169_c5_g1	-	-	-	protein_coding	-
TRINITY_DN147593_c0_g1	-	-	-	lncRNA	-	8.28724e-11	0.965886	TRINITY_GG_151754_c6_g1	-	-	-	protein_coding	-
TRINITY_DN147593_c0_g1	-	-	-	lncRNA	-	8.28724e-11	0.965886	TRINITY_GG_15178_c74_g1	-	-	-	protein_coding	PREDICTED: interferon-induced protein 44-like [Danio rerio]
TRINITY_DN147593_c0_g1	-	-	-	lncRNA	-	8.28724e-11	0.965886	TRINITY_GG_151939_c46_g1	-	-	-	protein_coding	PREDICTED: semaphorin-4E-like [Pundamilia nyererei]
TRINITY_DN147593_c0_g1	-	-	-	lncRNA	-	8.28724e-11	0.965886	TRINITY_GG_152299_c0_g1	-	-	-	protein_coding	-
TRINITY_DN147593_c0_g1	-	-	-	lncRNA	-	8.28724e-11	0.965886	TRINITY_GG_152372_c0_g1	-	-	-	protein_coding	PREDICTED: glutamate receptor ionotropic, NMDA 3B-like [Clupea harengus]
TRINITY_DN147593_c0_g1	-	-	-	lncRNA	-	8.28724e-11	0.965886	TRINITY_GG_152425_c6_g1	-	-	-	protein_coding	-
TRINITY_DN147593_c0_g1	-	-	-	lncRNA	-	8.28724e-11	0.965886	TRINITY_GG_152536_c0_g1	-	-	-	protein_coding	-
TRINITY_DN147593_c0_g1	-	-	-	lncRNA	-	8.28724e-11	0.965886	TRINITY_GG_152833_c327_g1	-	-	-	protein_coding	-
TRINITY_DN147593_c0_g1	-	-	-	lncRNA	-	8.28724e-11	0.965886	TRINITY_GG_152833_c355_g1	-	-	-	protein_coding	-
TRINITY_DN147593_c0_g1	-	-	-	lncRNA	-	8.28724e-11	0.965886	TRINITY_GG_152833_c92_g1	-	-	-	protein_coding	-
TRINITY_DN147593_c0_g1	-	-	-	lncRNA	-	8.28724e-11	0.965886	TRINITY_GG_152889_c10_g1	-	-	-	protein_coding	PREDICTED: LOW QUALITY PROTEIN: nephrocystin-3, partial [Geospiza fortis]
TRINITY_DN147593_c0_g1	-	-	-	lncRNA	-	8.28724e-11	0.965886	TRINITY_GG_152921_c3_g1	-	-	-	protein_coding	PREDICTED: EH domain-binding protein 1-like protein 1 isoform X3 [Danio rerio]
TRINITY_DN147593_c0_g1	-	-	-	lncRNA	-	8.28724e-11	0.965886	TRINITY_GG_153429_c49_g1	-	-	-	protein_coding	-
TRINITY_DN147593_c0_g1	-	-	-	lncRNA	-	8.28724e-11	0.965886	TRINITY_GG_154108_c1_g1	-	-	-	protein_coding	lysophosphatidic acid receptor 5b [Danio rerio]
TRINITY_DN147593_c0_g1	-	-	-	lncRNA	-	8.28724e-11	0.965886	TRINITY_GG_154578_c0_g1	-	-	-	protein_coding	Vesicle-associated membrane protein-associated protein A [Anoplopoma fimbria]
TRINITY_DN147593_c0_g1	-	-	-	lncRNA	-	8.28724e-11	0.965886	TRINITY_GG_155204_c0_g1	-	-	-	protein_coding	-
TRINITY_DN147593_c0_g1	-	-	-	lncRNA	-	8.28724e-11	0.965886	TRINITY_GG_155211_c27_g1	-	-	-	protein_coding	-
TRINITY_DN147593_c0_g1	-	-	-	lncRNA	-	8.28724e-11	0.965886	TRINITY_GG_155401_c0_g1	-	-	-	protein_coding	-
TRINITY_DN147593_c0_g1	-	-	-	lncRNA	-	8.28724e-11	0.965886	TRINITY_GG_155440_c0_g1	-	-	-	protein_coding	-
TRINITY_DN147593_c0_g1	-	-	-	lncRNA	-	8.28724e-11	0.965886	TRINITY_GG_156132_c25_g1	-	-	-	protein_coding	-
TRINITY_DN147593_c0_g1	-	-	-	lncRNA	-	8.28724e-11	0.965886	TRINITY_GG_156399_c0_g1	-	-	-	protein_coding	-
TRINITY_DN147593_c0_g1	-	-	-	lncRNA	-	8.28724e-11	0.965886	TRINITY_GG_156712_c22_g1	-	-	-	protein_coding	PREDICTED: uncharacterized protein LOC100537842 isoform X1 [Danio rerio]
TRINITY_DN147593_c0_g1	-	-	-	lncRNA	-	8.28724e-11	0.965886	TRINITY_GG_156775_c14_g1	-	-	-	protein_coding	-
TRINITY_DN147593_c0_g1	-	-	-	lncRNA	-	8.28724e-11	0.965886	TRINITY_GG_157338_c0_g1	-	-	-	protein_coding	-
TRINITY_DN147593_c0_g1	-	-	-	lncRNA	-	8.28724e-11	0.965886	TRINITY_GG_157340_c1_g2	-	-	-	protein_coding	glutaredoxin 3 [Danio rerio]
TRINITY_DN147593_c0_g1	-	-	-	lncRNA	-	8.28724e-11	0.965886	TRINITY_GG_157693_c0_g1	-	-	-	protein_coding	-
TRINITY_DN147593_c0_g1	-	-	-	lncRNA	-	8.28724e-11	0.965886	TRINITY_GG_158315_c0_g1	-	-	-	protein_coding	PREDICTED: glutamate receptor-interacting protein 2-like, partial [Danio rerio]
TRINITY_DN147593_c0_g1	-	-	-	lncRNA	-	8.28724e-11	0.965886	TRINITY_GG_158570_c83_g1	-	-	-	protein_coding	-
TRINITY_DN147593_c0_g1	-	-	-	lncRNA	-	8.28724e-11	0.965886	TRINITY_GG_158656_c0_g1	-	-	-	protein_coding	-
TRINITY_DN147593_c0_g1	-	-	-	lncRNA	-	8.28724e-11	0.965886	TRINITY_GG_158707_c13_g1	-	-	-	protein_coding	-
TRINITY_DN147593_c0_g1	-	-	-	lncRNA	-	8.28724e-11	0.965886	TRINITY_GG_159255_c67_g1	-	-	-	protein_coding	-
TRINITY_DN147593_c0_g1	-	-	-	lncRNA	-	8.28724e-11	0.965886	TRINITY_GG_159493_c21_g1	-	-	-	protein_coding	ReO_6 [Oryzias latipes]
TRINITY_DN147593_c0_g1	-	-	-	lncRNA	-	8.28724e-11	0.965886	TRINITY_GG_159560_c39_g1	-	-	-	protein_coding	-
TRINITY_DN147593_c0_g1	-	-	-	lncRNA	-	8.28724e-11	0.965886	TRINITY_GG_159569_c19_g1	-	-	-	protein_coding	-
TRINITY_DN147593_c0_g1	-	-	-	lncRNA	-	8.28724e-11	0.965886	TRINITY_GG_15968_c42_g1	-	-	-	protein_coding	-
TRINITY_DN147593_c0_g1	-	-	-	lncRNA	-	8.28724e-11	0.965886	TRINITY_GG_1596_c14_g1	-	-	-	protein_coding	-
TRINITY_DN147593_c0_g1	-	-	-	lncRNA	-	8.28724e-11	0.965886	TRINITY_GG_159719_c80_g1	-	-	-	protein_coding	-
TRINITY_DN147593_c0_g1	-	-	-	lncRNA	-	8.28724e-11	0.965886	TRINITY_GG_159742_c41_g1	-	-	-	protein_coding	-
TRINITY_DN147593_c0_g1	-	-	-	lncRNA	-	8.28724e-11	0.965886	TRINITY_GG_160452_c89_g1	-	-	-	protein_coding	-
TRINITY_DN147593_c0_g1	-	-	-	lncRNA	-	8.28724e-11	0.965886	TRINITY_GG_160943_c19_g1	-	-	-	protein_coding	PREDICTED: HHIP-like protein 1-like [Latimeria chalumnae]
TRINITY_DN147593_c0_g1	-	-	-	lncRNA	-	8.28724e-11	0.965886	TRINITY_GG_160993_c59_g1	-	-	-	protein_coding	-
TRINITY_DN147593_c0_g1	-	-	-	lncRNA	-	8.28724e-11	0.965886	TRINITY_GG_161422_c95_g1	-	-	-	protein_coding	-
TRINITY_DN147593_c0_g1	-	-	-	lncRNA	-	8.28724e-11	0.965886	TRINITY_GG_161424_c8_g1	-	-	-	protein_coding	RNA-directed DNA polymerase from mobile element jockey, partial [Larimichthys crocea]
TRINITY_DN147593_c0_g1	-	-	-	lncRNA	-	8.28724e-11	0.965886	TRINITY_GG_161827_c0_g1	-	-	-	protein_coding	-
TRINITY_DN147593_c0_g1	-	-	-	lncRNA	-	8.28724e-11	0.965886	TRINITY_GG_162824_c18_g1	-	-	-	protein_coding	-
TRINITY_DN147593_c0_g1	-	-	-	lncRNA	-	8.28724e-11	0.965886	TRINITY_GG_163685_c2_g1	-	-	-	protein_coding	-
TRINITY_DN147593_c0_g1	-	-	-	lncRNA	-	8.28724e-11	0.965886	TRINITY_GG_163971_c1_g1	-	-	-	protein_coding	PREDICTED: uncharacterized protein LOC101169091 [Oryzias latipes]
TRINITY_DN147593_c0_g1	-	-	-	lncRNA	-	8.28724e-11	0.965886	TRINITY_GG_164105_c0_g1	-	-	-	protein_coding	-
TRINITY_DN147593_c0_g1	-	-	-	lncRNA	-	8.28724e-11	0.965886	TRINITY_GG_164129_c26_g1	-	-	-	protein_coding	PREDICTED: melanophilin isoform X1 [Danio rerio]
TRINITY_DN147593_c0_g1	-	-	-	lncRNA	-	8.28724e-11	0.965886	TRINITY_GG_164338_c2_g1	-	-	-	protein_coding	-
TRINITY_DN147593_c0_g1	-	-	-	lncRNA	-	8.28724e-11	0.965886	TRINITY_GG_164548_c69_g1	-	-	-	protein_coding	-
TRINITY_DN147593_c0_g1	-	-	-	lncRNA	-	8.28724e-11	0.965886	TRINITY_GG_164592_c0_g1	-	-	-	protein_coding	-
TRINITY_DN147593_c0_g1	-	-	-	lncRNA	-	8.28724e-11	0.965886	TRINITY_GG_164618_c100_g1	-	-	-	protein_coding	-
TRINITY_DN147593_c0_g1	-	-	-	lncRNA	-	8.28724e-11	0.965886	TRINITY_GG_165372_c0_g1	-	-	-	protein_coding	ReO_6 [Oryzias latipes]
TRINITY_DN147593_c0_g1	-	-	-	lncRNA	-	8.28724e-11	0.965886	TRINITY_GG_165802_c6_g1	-	-	-	protein_coding	-
TRINITY_DN147593_c0_g1	-	-	-	lncRNA	-	8.28724e-11	0.965886	TRINITY_GG_16602_c0_g1	-	-	-	protein_coding	Ig H-chain V-D-J-region precursor, partial [Elops saurus]
TRINITY_DN147593_c0_g1	-	-	-	lncRNA	-	8.28724e-11	0.965886	TRINITY_GG_166055_c0_g1	-	-	-	protein_coding	PREDICTED: uncharacterized protein LOC101884166 [Danio rerio]
TRINITY_DN147593_c0_g1	-	-	-	lncRNA	-	8.28724e-11	0.965886	TRINITY_GG_166084_c0_g1	-	-	-	protein_coding	-
TRINITY_DN147593_c0_g1	-	-	-	lncRNA	-	8.28724e-11	0.965886	TRINITY_GG_16657_c0_g1	-	-	-	protein_coding	-
TRINITY_DN147593_c0_g1	-	-	-	lncRNA	-	8.28724e-11	0.965886	TRINITY_GG_16694_c90_g1	-	-	-	protein_coding	cytochrome P450 1A [Carassius auratus]
TRINITY_DN147593_c0_g1	-	-	-	lncRNA	-	8.28724e-11	0.965886	TRINITY_GG_167636_c28_g1	-	-	-	protein_coding	-
TRINITY_DN147593_c0_g1	-	-	-	lncRNA	-	8.28724e-11	0.965886	TRINITY_GG_16763_c19_g1	-	-	-	protein_coding	-
TRINITY_DN147593_c0_g1	-	-	-	lncRNA	-	8.28724e-11	0.965886	TRINITY_GG_168335_c46_g1	-	-	-	protein_coding	-
TRINITY_DN147593_c0_g1	-	-	-	lncRNA	-	8.28724e-11	0.965886	TRINITY_GG_168437_c0_g1	-	-	-	protein_coding	-
TRINITY_DN147593_c0_g1	-	-	-	lncRNA	-	8.28724e-11	0.965886	TRINITY_GG_168914_c22_g2	-	-	-	protein_coding	-
TRINITY_DN147593_c0_g1	-	-	-	lncRNA	-	8.28724e-11	0.965886	TRINITY_GG_168962_c0_g1	-	-	-	protein_coding	PREDICTED: tyrosine-protein phosphatase non-receptor type 21 isoform X2 [Danio rerio]
TRINITY_DN147593_c0_g1	-	-	-	lncRNA	-	8.28724e-11	0.965886	TRINITY_GG_169276_c1_g1	-	-	-	protein_coding	PREDICTED: FCH and double SH3 domains protein 2-like [Astyanax mexicanus]
TRINITY_DN147593_c0_g1	-	-	-	lncRNA	-	8.28724e-11	0.965886	TRINITY_GG_169317_c39_g1	-	-	-	protein_coding	PREDICTED: uncharacterized protein LOC101486530 [Maylandia zebra]
TRINITY_DN147593_c0_g1	-	-	-	lncRNA	-	8.28724e-11	0.965886	TRINITY_GG_169524_c0_g1	-	-	-	protein_coding	-
TRINITY_DN147593_c0_g1	-	-	-	lncRNA	-	8.28724e-11	0.965886	TRINITY_GG_170595_c29_g1	-	-	-	protein_coding	Ahsa1 protein [Danio rerio]
TRINITY_DN147593_c0_g1	-	-	-	lncRNA	-	8.28724e-11	0.965886	TRINITY_GG_171810_c18_g1	-	-	-	protein_coding	-
TRINITY_DN147593_c0_g1	-	-	-	lncRNA	-	8.28724e-11	0.965886	TRINITY_GG_171833_c5_g1	-	-	-	protein_coding	-
TRINITY_DN147593_c0_g1	-	-	-	lncRNA	-	8.28724e-11	0.965886	TRINITY_GG_172244_c165_g1	-	-	-	protein_coding	-
TRINITY_DN147593_c0_g1	-	-	-	lncRNA	-	8.28724e-11	0.965886	TRINITY_GG_172578_c38_g1	-	-	-	protein_coding	-
TRINITY_DN147593_c0_g1	-	-	-	lncRNA	-	8.28724e-11	0.965886	TRINITY_GG_17315_c152_g1	-	-	-	protein_coding	-
TRINITY_DN147593_c0_g1	-	-	-	lncRNA	-	8.28724e-11	0.965886	TRINITY_GG_173635_c10_g1	-	-	-	protein_coding	potassium voltage-gated channel subfamily D member 1 [Danio rerio]
TRINITY_DN147593_c0_g1	-	-	-	lncRNA	-	8.28724e-11	0.965886	TRINITY_GG_1737_c19_g1	-	-	-	protein_coding	-
TRINITY_DN147593_c0_g1	-	-	-	lncRNA	-	8.28724e-11	0.965886	TRINITY_GG_17387_c184_g1	-	-	-	protein_coding	-
TRINITY_DN147593_c0_g1	-	-	-	lncRNA	-	8.28724e-11	0.965886	TRINITY_GG_174129_c0_g1	-	-	-	protein_coding	-
TRINITY_DN147593_c0_g1	-	-	-	lncRNA	-	8.28724e-11	0.965886	TRINITY_GG_174365_c0_g1	-	-	-	protein_coding	-
TRINITY_DN147593_c0_g1	-	-	-	lncRNA	-	8.28724e-11	0.965886	TRINITY_GG_174440_c0_g1	-	-	-	protein_coding	probable D-lactate dehydrogenase, mitochondrial [Danio rerio]
TRINITY_DN147593_c0_g1	-	-	-	lncRNA	-	8.28724e-11	0.965886	TRINITY_GG_174608_c7_g1	-	-	-	protein_coding	-
TRINITY_DN147593_c0_g1	-	-	-	lncRNA	-	8.28724e-11	0.965886	TRINITY_GG_174937_c14_g1	-	-	-	protein_coding	unnamed protein product [Oncorhynchus mykiss]
TRINITY_DN147593_c0_g1	-	-	-	lncRNA	-	8.28724e-11	0.965886	TRINITY_GG_17516_c0_g1	-	-	-	protein_coding	PREDICTED: uncharacterized protein LOC105924542, partial [Fundulus heteroclitus]
TRINITY_DN147593_c0_g1	-	-	-	lncRNA	-	8.28724e-11	0.965886	TRINITY_GG_17517_c2_g1	-	-	-	protein_coding	-
TRINITY_DN147593_c0_g1	-	-	-	lncRNA	-	8.28724e-11	0.965886	TRINITY_GG_175920_c8_g1	-	-	-	protein_coding	-
TRINITY_DN147593_c0_g1	-	-	-	lncRNA	-	8.28724e-11	0.965886	TRINITY_GG_1760_c13_g1	-	-	-	protein_coding	-
TRINITY_DN147593_c0_g1	-	-	-	lncRNA	-	8.28724e-11	0.965886	TRINITY_GG_176647_c0_g1	-	-	-	protein_coding	-
TRINITY_DN147593_c0_g1	-	-	-	lncRNA	-	8.28724e-11	0.965886	TRINITY_GG_176685_c19_g1	-	-	-	protein_coding	-
TRINITY_DN147593_c0_g1	-	-	-	lncRNA	-	8.28724e-11	0.965886	TRINITY_GG_176820_c31_g1	-	-	-	protein_coding	-
TRINITY_DN147593_c0_g1	-	-	-	lncRNA	-	8.28724e-11	0.965886	TRINITY_GG_176986_c23_g1	-	-	-	protein_coding	-
TRINITY_DN147593_c0_g1	-	-	-	lncRNA	-	8.28724e-11	0.965886	TRINITY_GG_177042_c0_g1	-	-	-	protein_coding	Histone H4 [Larimichthys crocea]
TRINITY_DN147593_c0_g1	-	-	-	lncRNA	-	8.28724e-11	0.965886	TRINITY_GG_177449_c0_g1	-	-	-	protein_coding	ReO_6 [Oryzias latipes]
TRINITY_DN147593_c0_g1	-	-	-	lncRNA	-	8.28724e-11	0.965886	TRINITY_GG_177635_c0_g1	-	-	-	protein_coding	LOC797572 protein [Danio rerio]
TRINITY_DN147593_c0_g1	-	-	-	lncRNA	-	8.28724e-11	0.965886	TRINITY_GG_177782_c13_g1	-	-	-	protein_coding	-
TRINITY_DN147593_c0_g1	-	-	-	lncRNA	-	8.28724e-11	0.965886	TRINITY_GG_178682_c7_g1	-	-	-	protein_coding	-
TRINITY_DN147593_c0_g1	-	-	-	lncRNA	-	8.28724e-11	0.965886	TRINITY_GG_178809_c20_g1	-	-	-	protein_coding	-
TRINITY_DN147593_c0_g1	-	-	-	lncRNA	-	8.28724e-11	0.965886	TRINITY_GG_179324_c44_g1	-	-	-	protein_coding	-
TRINITY_DN147593_c0_g1	-	-	-	lncRNA	-	8.28724e-11	0.965886	TRINITY_GG_180013_c1_g1	-	-	-	protein_coding	PREDICTED: retrotransposon-derived protein PEG10-like [Haplochromis burtoni]
TRINITY_DN147593_c0_g1	-	-	-	lncRNA	-	8.28724e-11	0.965886	TRINITY_GG_180118_c3_g1	-	-	-	protein_coding	PREDICTED: nerve growth factor isoform X1 [Danio rerio]
TRINITY_DN147593_c0_g1	-	-	-	lncRNA	-	8.28724e-11	0.965886	TRINITY_GG_180788_c11_g1	-	-	-	protein_coding	-
TRINITY_DN147593_c0_g1	-	-	-	lncRNA	-	8.28724e-11	0.965886	TRINITY_GG_181238_c26_g1	-	-	-	protein_coding	-
TRINITY_DN147593_c0_g1	-	-	-	lncRNA	-	8.28724e-11	0.965886	TRINITY_GG_181920_c118_g1	-	-	-	protein_coding	-
TRINITY_DN147593_c0_g1	-	-	-	lncRNA	-	8.28724e-11	0.965886	TRINITY_GG_181930_c0_g1	-	-	-	protein_coding	-
TRINITY_DN147593_c0_g1	-	-	-	lncRNA	-	8.28724e-11	0.965886	TRINITY_GG_182383_c50_g1	-	-	-	protein_coding	-
TRINITY_DN147593_c0_g1	-	-	-	lncRNA	-	8.28724e-11	0.965886	TRINITY_GG_182472_c97_g1	-	-	-	protein_coding	PREDICTED: ATP-binding cassette sub-family F member 3 [Cynoglossus semilaevis]
TRINITY_DN147593_c0_g1	-	-	-	lncRNA	-	8.28724e-11	0.965886	TRINITY_GG_183125_c1_g1	-	-	-	protein_coding	-
TRINITY_DN147593_c0_g1	-	-	-	lncRNA	-	8.28724e-11	0.965886	TRINITY_GG_18344_c3_g1	-	-	-	protein_coding	unnamed protein product [Tetraodon nigroviridis]
TRINITY_DN147593_c0_g1	-	-	-	lncRNA	-	8.28724e-11	0.965886	TRINITY_GG_183874_c0_g1	-	-	-	protein_coding	-
TRINITY_DN147593_c0_g1	-	-	-	lncRNA	-	8.28724e-11	0.965886	TRINITY_GG_184193_c2_g1	-	-	-	protein_coding	-
TRINITY_DN147593_c0_g1	-	-	-	lncRNA	-	8.28724e-11	0.965886	TRINITY_GG_184372_c0_g1	-	-	-	protein_coding	PREDICTED: uncharacterized protein LOC105910130 [Clupea harengus]
TRINITY_DN147593_c0_g1	-	-	-	lncRNA	-	8.28724e-11	0.965886	TRINITY_GG_184863_c37_g1	-	-	-	protein_coding	reverse transcriptase-like protein [Paralichthys olivaceus]
TRINITY_DN147593_c0_g1	-	-	-	lncRNA	-	8.28724e-11	0.965886	TRINITY_GG_184977_c0_g1	-	-	-	protein_coding	-
TRINITY_DN147593_c0_g1	-	-	-	lncRNA	-	8.28724e-11	0.965886	TRINITY_GG_185168_c37_g1	-	-	-	protein_coding	NADH dehydrogenase [ubiquinone] 1 alpha subcomplex subunit 6 [Danio rerio]
TRINITY_DN147593_c0_g1	-	-	-	lncRNA	-	8.28724e-11	0.965886	TRINITY_GG_185840_c4_g1	-	-	-	protein_coding	-
TRINITY_DN147593_c0_g1	-	-	-	lncRNA	-	8.28724e-11	0.965886	TRINITY_GG_185877_c114_g1	-	-	-	protein_coding	-
TRINITY_DN147593_c0_g1	-	-	-	lncRNA	-	8.28724e-11	0.965886	TRINITY_GG_186050_c81_g1	-	-	-	protein_coding	-
TRINITY_DN147593_c0_g1	-	-	-	lncRNA	-	8.28724e-11	0.965886	TRINITY_GG_186696_c121_g2	-	-	-	protein_coding	-
TRINITY_DN147593_c0_g1	-	-	-	lncRNA	-	8.28724e-11	0.965886	TRINITY_GG_186783_c13_g1	-	-	-	protein_coding	Zgc:175127 protein [Danio rerio]
TRINITY_DN147593_c0_g1	-	-	-	lncRNA	-	8.28724e-11	0.965886	TRINITY_GG_187039_c7_g1	-	-	-	protein_coding	-
TRINITY_DN147593_c0_g1	-	-	-	lncRNA	-	8.28724e-11	0.965886	TRINITY_GG_187111_c17_g1	-	-	-	protein_coding	-
TRINITY_DN147593_c0_g1	-	-	-	lncRNA	-	8.28724e-11	0.965886	TRINITY_GG_187193_c30_g1	-	-	-	protein_coding	-
TRINITY_DN147593_c0_g1	-	-	-	lncRNA	-	8.28724e-11	0.965886	TRINITY_GG_188260_c93_g1	-	-	-	protein_coding	-
TRINITY_DN147593_c0_g1	-	-	-	lncRNA	-	8.28724e-11	0.965886	TRINITY_GG_188311_c1_g1	-	-	-	protein_coding	-
TRINITY_DN147593_c0_g1	-	-	-	lncRNA	-	8.28724e-11	0.965886	TRINITY_GG_188782_c6_g1	-	-	-	protein_coding	-
TRINITY_DN147593_c0_g1	-	-	-	lncRNA	-	8.28724e-11	0.965886	TRINITY_GG_188836_c88_g1	-	-	-	protein_coding	-
TRINITY_DN147593_c0_g1	-	-	-	lncRNA	-	8.28724e-11	0.965886	TRINITY_GG_189145_c4_g1	-	-	-	protein_coding	-
TRINITY_DN147593_c0_g1	-	-	-	lncRNA	-	8.28724e-11	0.965886	TRINITY_GG_189203_c1_g1	-	-	-	protein_coding	-
TRINITY_DN147593_c0_g1	-	-	-	lncRNA	-	8.28724e-11	0.965886	TRINITY_GG_189484_c14_g1	-	-	-	protein_coding	-
TRINITY_DN147593_c0_g1	-	-	-	lncRNA	-	8.28724e-11	0.965886	TRINITY_GG_189842_c0_g1	-	-	-	protein_coding	PREDICTED: uncharacterized protein LOC102202574, partial [Pundamilia nyererei]
TRINITY_DN147593_c0_g1	-	-	-	lncRNA	-	8.28724e-11	0.965886	TRINITY_GG_18984_c2_g1	-	-	-	protein_coding	-
TRINITY_DN147593_c0_g1	-	-	-	lncRNA	-	8.28724e-11	0.965886	TRINITY_GG_190071_c2_g1	-	-	-	protein_coding	-
TRINITY_DN147593_c0_g1	-	-	-	lncRNA	-	8.28724e-11	0.965886	TRINITY_GG_190270_c0_g1	-	-	-	protein_coding	PREDICTED: NACHT, LRR and PYD domains-containing protein 12-like [Danio rerio]
TRINITY_DN147593_c0_g1	-	-	-	lncRNA	-	8.28724e-11	0.965886	TRINITY_GG_190546_c49_g1	-	-	-	protein_coding	-
TRINITY_DN147593_c0_g1	-	-	-	lncRNA	-	8.28724e-11	0.965886	TRINITY_GG_191115_c0_g1	-	-	-	protein_coding	-
TRINITY_DN147593_c0_g1	-	-	-	lncRNA	-	8.28724e-11	0.965886	TRINITY_GG_191857_c0_g1	-	-	-	protein_coding	uncharacterized protein LOC564472 [Danio rerio]
TRINITY_DN147593_c0_g1	-	-	-	lncRNA	-	8.28724e-11	0.965886	TRINITY_GG_19288_c0_g1	-	-	-	protein_coding	Neuc.1 [Danio rerio]
TRINITY_DN147593_c0_g1	-	-	-	lncRNA	-	8.28724e-11	0.965886	TRINITY_GG_19535_c16_g1	-	-	-	protein_coding	-
TRINITY_DN147593_c0_g1	-	-	-	lncRNA	-	8.28724e-11	0.965886	TRINITY_GG_19615_c21_g1	-	-	-	protein_coding	-
TRINITY_DN147593_c0_g1	-	-	-	lncRNA	-	8.28724e-11	0.965886	TRINITY_GG_19732_c7_g1	-	-	-	protein_coding	-
TRINITY_DN147593_c0_g1	-	-	-	lncRNA	-	8.28724e-11	0.965886	TRINITY_GG_20038_c2_g1	-	-	-	protein_coding	novel protein similar to human postmeiotic segregation increased 1-like protein (PMSL1) [Danio rerio]
TRINITY_DN147593_c0_g1	-	-	-	lncRNA	-	8.28724e-11	0.965886	TRINITY_GG_20301_c27_g1	-	-	-	protein_coding	-
TRINITY_DN147593_c0_g1	-	-	-	lncRNA	-	8.28724e-11	0.965886	TRINITY_GG_20514_c0_g1	-	-	-	protein_coding	-
TRINITY_DN147593_c0_g1	-	-	-	lncRNA	-	8.28724e-11	0.965886	TRINITY_GG_21807_c1_g1	-	-	-	protein_coding	-
TRINITY_DN147593_c0_g1	-	-	-	lncRNA	-	8.28724e-11	0.965886	TRINITY_GG_21839_c1_g1	-	-	-	protein_coding	-
TRINITY_DN147593_c0_g1	-	-	-	lncRNA	-	8.28724e-11	0.965886	TRINITY_GG_21854_c56_g1	-	-	-	protein_coding	-
TRINITY_DN147593_c0_g1	-	-	-	lncRNA	-	8.28724e-11	0.965886	TRINITY_GG_21974_c0_g1	-	-	-	protein_coding	-
TRINITY_DN147593_c0_g1	-	-	-	lncRNA	-	8.28724e-11	0.965886	TRINITY_GG_22365_c133_g1	-	-	-	protein_coding	-
TRINITY_DN147593_c0_g1	-	-	-	lncRNA	-	8.28724e-11	0.965886	TRINITY_GG_23212_c0_g1	-	-	-	protein_coding	-
TRINITY_DN147593_c0_g1	-	-	-	lncRNA	-	8.28724e-11	0.965886	TRINITY_GG_23386_c0_g1	-	-	-	protein_coding	PREDICTED: myosin-2 heavy chain isoform X1 [Danio rerio]
TRINITY_DN147593_c0_g1	-	-	-	lncRNA	-	8.28724e-11	0.965886	TRINITY_GG_23389_c18_g1	-	-	-	protein_coding	-
TRINITY_DN147593_c0_g1	-	-	-	lncRNA	-	8.28724e-11	0.965886	TRINITY_GG_2348_c0_g1	-	-	-	protein_coding	-
TRINITY_DN147593_c0_g1	-	-	-	lncRNA	-	8.28724e-11	0.965886	TRINITY_GG_23930_c3_g1	-	-	-	protein_coding	PREDICTED: MOB kinase activator 1B isoform X2 [Anser cygnoides domesticus]
TRINITY_DN147593_c0_g1	-	-	-	lncRNA	-	8.28724e-11	0.965886	TRINITY_GG_24245_c2_g1	-	-	-	protein_coding	reticulon-3 [Danio rerio]
TRINITY_DN147593_c0_g1	-	-	-	lncRNA	-	8.28724e-11	0.965886	TRINITY_GG_24501_c167_g1	-	-	-	protein_coding	-
TRINITY_DN147593_c0_g1	-	-	-	lncRNA	-	8.28724e-11	0.965886	TRINITY_GG_24567_c0_g1	-	-	-	protein_coding	-
TRINITY_DN147593_c0_g1	-	-	-	lncRNA	-	8.28724e-11	0.965886	TRINITY_GG_24733_c0_g1	-	-	-	protein_coding	protein TALPID3 [Danio rerio]
TRINITY_DN147593_c0_g1	-	-	-	lncRNA	-	8.28724e-11	0.965886	TRINITY_GG_24910_c8_g1	-	-	-	protein_coding	-
TRINITY_DN147593_c0_g1	-	-	-	lncRNA	-	8.28724e-11	0.965886	TRINITY_GG_25468_c10_g1	-	-	-	protein_coding	-
TRINITY_DN147593_c0_g1	-	-	-	lncRNA	-	8.28724e-11	0.965886	TRINITY_GG_25573_c0_g1	-	-	-	protein_coding	-
TRINITY_DN147593_c0_g1	-	-	-	lncRNA	-	8.28724e-11	0.965886	TRINITY_GG_2558_c11_g1	-	-	-	protein_coding	unnamed protein product [Oncorhynchus mykiss]
TRINITY_DN147593_c0_g1	-	-	-	lncRNA	-	8.28724e-11	0.965886	TRINITY_GG_25663_c23_g1	-	-	-	protein_coding	PREDICTED: zinc finger and SCAN domain-containing protein 10 isoform X2 [Danio rerio]
TRINITY_DN147593_c0_g1	-	-	-	lncRNA	-	8.28724e-11	0.965886	TRINITY_GG_25756_c38_g1	-	-	-	protein_coding	-
TRINITY_DN147593_c0_g1	-	-	-	lncRNA	-	8.28724e-11	0.965886	TRINITY_GG_26056_c8_g1	-	-	-	protein_coding	ReO_6 [Oryzias latipes]
TRINITY_DN147593_c0_g1	-	-	-	lncRNA	-	8.28724e-11	0.965886	TRINITY_GG_27085_c1_g1	-	-	-	protein_coding	-
TRINITY_DN147593_c0_g1	-	-	-	lncRNA	-	8.28724e-11	0.965886	TRINITY_GG_27452_c0_g1	-	-	-	protein_coding	PREDICTED: T-lymphocyte surface antigen Ly-9-like isoform X1 [Danio rerio]
TRINITY_DN147593_c0_g1	-	-	-	lncRNA	-	8.28724e-11	0.965886	TRINITY_GG_28246_c15_g1	-	-	-	protein_coding	-
TRINITY_DN147593_c0_g1	-	-	-	lncRNA	-	8.28724e-11	0.965886	TRINITY_GG_28395_c7_g1	-	-	-	protein_coding	-
TRINITY_DN147593_c0_g1	-	-	-	lncRNA	-	8.28724e-11	0.965886	TRINITY_GG_29145_c29_g1	-	-	-	protein_coding	-
TRINITY_DN147593_c0_g1	-	-	-	lncRNA	-	8.28724e-11	0.965886	TRINITY_GG_29197_c0_g1	-	-	-	protein_coding	PREDICTED: golgin subfamily A member 2-like [Lepisosteus oculatus]
TRINITY_DN147593_c0_g1	-	-	-	lncRNA	-	8.28724e-11	0.965886	TRINITY_GG_30299_c1_g1	-	-	-	protein_coding	PREDICTED: uncharacterized protein LOC103021414 [Astyanax mexicanus]
TRINITY_DN147593_c0_g1	-	-	-	lncRNA	-	8.28724e-11	0.965886	TRINITY_GG_30454_c18_g1	-	-	-	protein_coding	-
TRINITY_DN147593_c0_g1	-	-	-	lncRNA	-	8.28724e-11	0.965886	TRINITY_GG_30555_c0_g1	-	-	-	protein_coding	-
TRINITY_DN147593_c0_g1	-	-	-	lncRNA	-	8.28724e-11	0.965886	TRINITY_GG_30863_c0_g1	-	-	-	protein_coding	glutamate dehydrogenase 1 [Oncorhynchus mykiss]
TRINITY_DN147593_c0_g1	-	-	-	lncRNA	-	8.28724e-11	0.965886	TRINITY_GG_31242_c1_g1	-	-	-	protein_coding	Four and a half LIM domains [Danio rerio]
TRINITY_DN147593_c0_g1	-	-	-	lncRNA	-	8.28724e-11	0.965886	TRINITY_GG_3136_c0_g1	-	-	-	protein_coding	plexin domain-containing protein 2 precursor [Danio rerio]
TRINITY_DN147593_c0_g1	-	-	-	lncRNA	-	8.28724e-11	0.965886	TRINITY_GG_31594_c0_g1	-	-	-	protein_coding	-
TRINITY_DN147593_c0_g1	-	-	-	lncRNA	-	8.28724e-11	0.965886	TRINITY_GG_32498_c1_g1	-	-	-	protein_coding	-
TRINITY_DN147593_c0_g1	-	-	-	lncRNA	-	8.28724e-11	0.965886	TRINITY_GG_32604_c207_g1	-	-	-	protein_coding	adrenomedullin 5 [Anguilla japonica]
TRINITY_DN147593_c0_g1	-	-	-	lncRNA	-	8.28724e-11	0.965886	TRINITY_GG_3367_c10_g1	-	-	-	protein_coding	-
TRINITY_DN147593_c0_g1	-	-	-	lncRNA	-	8.28724e-11	0.965886	TRINITY_GG_34258_c3_g1	-	-	-	protein_coding	-
TRINITY_DN147593_c0_g1	-	-	-	lncRNA	-	8.28724e-11	0.965886	TRINITY_GG_34713_c9_g1	-	-	-	protein_coding	-
TRINITY_DN147593_c0_g1	-	-	-	lncRNA	-	8.28724e-11	0.965886	TRINITY_GG_34748_c18_g1	-	-	-	protein_coding	PREDICTED: uncharacterized protein LOC101165266 [Oryzias latipes]
TRINITY_DN147593_c0_g1	-	-	-	lncRNA	-	8.28724e-11	0.965886	TRINITY_GG_35322_c4_g1	-	-	-	protein_coding	-
TRINITY_DN147593_c0_g1	-	-	-	lncRNA	-	8.28724e-11	0.965886	TRINITY_GG_35515_c18_g1	-	-	-	protein_coding	-
TRINITY_DN147593_c0_g1	-	-	-	lncRNA	-	8.28724e-11	0.965886	TRINITY_GG_35903_c12_g1	-	-	-	protein_coding	-
TRINITY_DN147593_c0_g1	-	-	-	lncRNA	-	8.28724e-11	0.965886	TRINITY_GG_36145_c17_g1	-	-	-	protein_coding	-
TRINITY_DN147593_c0_g1	-	-	-	lncRNA	-	8.28724e-11	0.965886	TRINITY_GG_36541_c1_g1	-	-	-	protein_coding	-
TRINITY_DN147593_c0_g1	-	-	-	lncRNA	-	8.28724e-11	0.965886	TRINITY_GG_37161_c54_g1	-	-	-	protein_coding	-
TRINITY_DN147593_c0_g1	-	-	-	lncRNA	-	8.28724e-11	0.965886	TRINITY_GG_37621_c0_g1	-	-	-	protein_coding	-
TRINITY_DN147593_c0_g1	-	-	-	lncRNA	-	8.28724e-11	0.965886	TRINITY_GG_38032_c0_g1	-	-	-	protein_coding	-
TRINITY_DN147593_c0_g1	-	-	-	lncRNA	-	8.28724e-11	0.965886	TRINITY_GG_38543_c61_g1	-	-	-	protein_coding	rho GTPase-activating protein 42 [Danio rerio]
TRINITY_DN147593_c0_g1	-	-	-	lncRNA	-	8.28724e-11	0.965886	TRINITY_GG_40026_c16_g1	-	-	-	protein_coding	PREDICTED: voltage-dependent N-type calcium channel subunit alpha-1B [Danio rerio]
TRINITY_DN147593_c0_g1	-	-	-	lncRNA	-	8.28724e-11	0.965886	TRINITY_GG_40359_c10_g1	-	-	-	protein_coding	-
TRINITY_DN147593_c0_g1	-	-	-	lncRNA	-	8.28724e-11	0.965886	TRINITY_GG_40689_c40_g1	-	-	-	protein_coding	-
TRINITY_DN147593_c0_g1	-	-	-	lncRNA	-	8.28724e-11	0.965886	TRINITY_GG_40692_c1_g1	-	-	-	protein_coding	-
TRINITY_DN147593_c0_g1	-	-	-	lncRNA	-	8.28724e-11	0.965886	TRINITY_GG_41102_c0_g1	-	-	-	protein_coding	-
TRINITY_DN147593_c0_g1	-	-	-	lncRNA	-	8.28724e-11	0.965886	TRINITY_GG_41168_c28_g1	-	-	-	protein_coding	-
TRINITY_DN147593_c0_g1	-	-	-	lncRNA	-	8.28724e-11	0.965886	TRINITY_GG_41258_c1_g1	-	-	-	protein_coding	-
TRINITY_DN147593_c0_g1	-	-	-	lncRNA	-	8.28724e-11	0.965886	TRINITY_GG_4126_c68_g1	-	-	-	protein_coding	-
TRINITY_DN147593_c0_g1	-	-	-	lncRNA	-	8.28724e-11	0.965886	TRINITY_GG_4126_c78_g1	-	-	-	protein_coding	PREDICTED: male-specific lethal 3 homolog isoform X1 [Takifugu rubripes]
TRINITY_DN147593_c0_g1	-	-	-	lncRNA	-	8.28724e-11	0.965886	TRINITY_GG_42023_c1_g1	-	-	-	protein_coding	-
TRINITY_DN147593_c0_g1	-	-	-	lncRNA	-	8.28724e-11	0.965886	TRINITY_GG_42039_c10_g1	-	-	-	protein_coding	-
TRINITY_DN147593_c0_g1	-	-	-	lncRNA	-	8.28724e-11	0.965886	TRINITY_GG_42175_c156_g1	-	-	-	protein_coding	-
TRINITY_DN147593_c0_g1	-	-	-	lncRNA	-	8.28724e-11	0.965886	TRINITY_GG_42725_c9_g1	-	-	-	protein_coding	-
TRINITY_DN147593_c0_g1	-	-	-	lncRNA	-	8.28724e-11	0.965886	TRINITY_GG_43090_c0_g1	-	-	-	protein_coding	-
TRINITY_DN147593_c0_g1	-	-	-	lncRNA	-	8.28724e-11	0.965886	TRINITY_GG_43616_c0_g1	-	-	-	protein_coding	PREDICTED: T-cell immunomodulatory protein [Danio rerio]
TRINITY_DN147593_c0_g1	-	-	-	lncRNA	-	8.28724e-11	0.965886	TRINITY_GG_43844_c54_g1	-	-	-	protein_coding	-
TRINITY_DN147593_c0_g1	-	-	-	lncRNA	-	8.28724e-11	0.965886	TRINITY_GG_43911_c2_g1	-	-	-	protein_coding	-
TRINITY_DN147593_c0_g1	-	-	-	lncRNA	-	8.28724e-11	0.965886	TRINITY_GG_44163_c5_g1	-	-	-	protein_coding	PREDICTED: NAD-dependent protein deacetylase sirtuin-4 isoform X1 [Gallus gallus]
TRINITY_DN147593_c0_g1	-	-	-	lncRNA	-	8.28724e-11	0.965886	TRINITY_GG_44355_c0_g1	-	-	-	protein_coding	-
TRINITY_DN147593_c0_g1	-	-	-	lncRNA	-	8.28724e-11	0.965886	TRINITY_GG_44369_c21_g1	-	-	-	protein_coding	-
TRINITY_DN147593_c0_g1	-	-	-	lncRNA	-	8.28724e-11	0.965886	TRINITY_GG_44739_c97_g1	-	-	-	protein_coding	-
TRINITY_DN147593_c0_g1	-	-	-	lncRNA	-	8.28724e-11	0.965886	TRINITY_GG_44837_c0_g1	-	-	-	protein_coding	PREDICTED: myocardin isoform X4 [Oreochromis niloticus]
TRINITY_DN147593_c0_g1	-	-	-	lncRNA	-	8.28724e-11	0.965886	TRINITY_GG_44872_c0_g1	-	-	-	protein_coding	-
TRINITY_DN147593_c0_g1	-	-	-	lncRNA	-	8.28724e-11	0.965886	TRINITY_GG_45489_c0_g1	-	-	-	protein_coding	-
TRINITY_DN147593_c0_g1	-	-	-	lncRNA	-	8.28724e-11	0.965886	TRINITY_GG_45748_c1_g1	-	-	-	protein_coding	-
TRINITY_DN147593_c0_g1	-	-	-	lncRNA	-	8.28724e-11	0.965886	TRINITY_GG_45994_c11_g1	-	-	-	protein_coding	-
TRINITY_DN147593_c0_g1	-	-	-	lncRNA	-	8.28724e-11	0.965886	TRINITY_GG_4604_c83_g1	-	-	-	protein_coding	-
TRINITY_DN147593_c0_g1	-	-	-	lncRNA	-	8.28724e-11	0.965886	TRINITY_GG_46203_c0_g1	-	-	-	protein_coding	LOC797572 protein [Danio rerio]
TRINITY_DN147593_c0_g1	-	-	-	lncRNA	-	8.28724e-11	0.965886	TRINITY_GG_46608_c128_g1	-	-	-	protein_coding	unnamed protein product [Oncorhynchus mykiss]
TRINITY_DN147593_c0_g1	-	-	-	lncRNA	-	8.28724e-11	0.965886	TRINITY_GG_46818_c1_g1	-	-	-	protein_coding	-
TRINITY_DN147593_c0_g1	-	-	-	lncRNA	-	8.28724e-11	0.965886	TRINITY_GG_4689_c36_g1	-	-	-	protein_coding	-
TRINITY_DN147593_c0_g1	-	-	-	lncRNA	-	8.28724e-11	0.965886	TRINITY_GG_46990_c0_g1	-	-	-	protein_coding	-
TRINITY_DN147593_c0_g1	-	-	-	lncRNA	-	8.28724e-11	0.965886	TRINITY_GG_47118_c7_g1	-	-	-	protein_coding	PREDICTED: LOW QUALITY PROTEIN: lipoxygenase homology domain-containing protein 1-like [Maylandia zebra]
TRINITY_DN147593_c0_g1	-	-	-	lncRNA	-	8.28724e-11	0.965886	TRINITY_GG_47155_c8_g1	-	-	-	protein_coding	-
TRINITY_DN147593_c0_g1	-	-	-	lncRNA	-	8.28724e-11	0.965886	TRINITY_GG_4818_c23_g1	-	-	-	protein_coding	-
TRINITY_DN147593_c0_g1	-	-	-	lncRNA	-	8.28724e-11	0.965886	TRINITY_GG_48302_c0_g1	-	-	-	protein_coding	Membrane protein, palmitoylated 5a (MAGUK p55 subfamily member 5a) [Danio rerio]
TRINITY_DN147593_c0_g1	-	-	-	lncRNA	-	8.28724e-11	0.965886	TRINITY_GG_4900_c0_g1	-	-	-	protein_coding	-
TRINITY_DN147593_c0_g1	-	-	-	lncRNA	-	8.28724e-11	0.965886	TRINITY_GG_49300_c6_g1	-	-	-	protein_coding	-
TRINITY_DN147593_c0_g1	-	-	-	lncRNA	-	8.28724e-11	0.965886	TRINITY_GG_49390_c1_g1	-	-	-	protein_coding	-
TRINITY_DN147593_c0_g1	-	-	-	lncRNA	-	8.28724e-11	0.965886	TRINITY_GG_49539_c46_g1	-	-	-	protein_coding	-
TRINITY_DN147593_c0_g1	-	-	-	lncRNA	-	8.28724e-11	0.965886	TRINITY_GG_49539_c93_g1	-	-	-	protein_coding	-
TRINITY_DN147593_c0_g1	-	-	-	lncRNA	-	8.28724e-11	0.965886	TRINITY_GG_50138_c117_g1	-	-	-	protein_coding	-
TRINITY_DN147593_c0_g1	-	-	-	lncRNA	-	8.28724e-11	0.965886	TRINITY_GG_50138_c62_g1	-	-	-	protein_coding	-
TRINITY_DN147593_c0_g1	-	-	-	lncRNA	-	8.28724e-11	0.965886	TRINITY_GG_50311_c155_g1	-	-	-	protein_coding	-
TRINITY_DN147593_c0_g1	-	-	-	lncRNA	-	8.28724e-11	0.965886	TRINITY_GG_50468_c78_g1	-	-	-	protein_coding	-
TRINITY_DN147593_c0_g1	-	-	-	lncRNA	-	8.28724e-11	0.965886	TRINITY_GG_5177_c77_g1	-	-	-	protein_coding	-
TRINITY_DN147593_c0_g1	-	-	-	lncRNA	-	8.28724e-11	0.965886	TRINITY_GG_51880_c40_g1	-	-	-	protein_coding	-
TRINITY_DN147593_c0_g1	-	-	-	lncRNA	-	8.28724e-11	0.965886	TRINITY_GG_51888_c0_g1	-	-	-	protein_coding	-
TRINITY_DN147593_c0_g1	-	-	-	lncRNA	-	8.28724e-11	0.965886	TRINITY_GG_52305_c0_g1	-	-	-	protein_coding	-
TRINITY_DN147593_c0_g1	-	-	-	lncRNA	-	8.28724e-11	0.965886	TRINITY_GG_52458_c9_g1	-	-	-	protein_coding	-
TRINITY_DN147593_c0_g1	-	-	-	lncRNA	-	8.28724e-11	0.965886	TRINITY_GG_52534_c0_g1	-	-	-	protein_coding	-
TRINITY_DN147593_c0_g1	-	-	-	lncRNA	-	8.28724e-11	0.965886	TRINITY_GG_52917_c0_g1	-	-	-	protein_coding	reverse transcriptase [Danio rerio]
TRINITY_DN147593_c0_g1	-	-	-	lncRNA	-	8.28724e-11	0.965886	TRINITY_GG_52933_c0_g1	-	-	-	protein_coding	-
TRINITY_DN147593_c0_g1	-	-	-	lncRNA	-	8.28724e-11	0.965886	TRINITY_GG_52935_c0_g1	-	-	-	protein_coding	-
TRINITY_DN147593_c0_g1	-	-	-	lncRNA	-	8.28724e-11	0.965886	TRINITY_GG_5318_c125_g1	-	-	-	protein_coding	-
TRINITY_DN147593_c0_g1	-	-	-	lncRNA	-	8.28724e-11	0.965886	TRINITY_GG_5318_c87_g1	-	-	-	protein_coding	-
TRINITY_DN147593_c0_g1	-	-	-	lncRNA	-	8.28724e-11	0.965886	TRINITY_GG_53292_c0_g1	-	-	-	protein_coding	-
TRINITY_DN147593_c0_g1	-	-	-	lncRNA	-	8.28724e-11	0.965886	TRINITY_GG_53492_c11_g1	-	-	-	protein_coding	-
TRINITY_DN147593_c0_g1	-	-	-	lncRNA	-	8.28724e-11	0.965886	TRINITY_GG_53617_c17_g2	-	-	-	protein_coding	transmembrane protein 56-B-like [Danio rerio]
TRINITY_DN147593_c0_g1	-	-	-	lncRNA	-	8.28724e-11	0.965886	TRINITY_GG_53631_c30_g1	-	-	-	protein_coding	PREDICTED: uncharacterized protein LOC101169091 [Oryzias latipes]
TRINITY_DN147593_c0_g1	-	-	-	lncRNA	-	8.28724e-11	0.965886	TRINITY_GG_54235_c13_g1	-	-	-	protein_coding	-
TRINITY_DN147593_c0_g1	-	-	-	lncRNA	-	8.28724e-11	0.965886	TRINITY_GG_5452_c0_g1	-	-	-	protein_coding	-
TRINITY_DN147593_c0_g1	-	-	-	lncRNA	-	8.28724e-11	0.965886	TRINITY_GG_55285_c22_g1	-	-	-	protein_coding	-
TRINITY_DN147593_c0_g1	-	-	-	lncRNA	-	8.28724e-11	0.965886	TRINITY_GG_55397_c0_g1	-	-	-	protein_coding	unnamed protein product [Oncorhynchus mykiss]
TRINITY_DN147593_c0_g1	-	-	-	lncRNA	-	8.28724e-11	0.965886	TRINITY_GG_55454_c0_g1	-	-	-	protein_coding	-
TRINITY_DN147593_c0_g1	-	-	-	lncRNA	-	8.28724e-11	0.965886	TRINITY_GG_56146_c0_g1	-	-	-	protein_coding	-
TRINITY_DN147593_c0_g1	-	-	-	lncRNA	-	8.28724e-11	0.965886	TRINITY_GG_56156_c0_g1	-	-	-	protein_coding	-
TRINITY_DN147593_c0_g1	-	-	-	lncRNA	-	8.28724e-11	0.965886	TRINITY_GG_56200_c22_g1	-	-	-	protein_coding	-
TRINITY_DN147593_c0_g1	-	-	-	lncRNA	-	8.28724e-11	0.965886	TRINITY_GG_56483_c1_g1	-	-	-	protein_coding	-
TRINITY_DN147593_c0_g1	-	-	-	lncRNA	-	8.28724e-11	0.965886	TRINITY_GG_56608_c0_g1	-	-	-	protein_coding	-
TRINITY_DN147593_c0_g1	-	-	-	lncRNA	-	8.28724e-11	0.965886	TRINITY_GG_56975_c19_g1	-	-	-	protein_coding	tyrosine-protein kinase Tec [Danio rerio]
TRINITY_DN147593_c0_g1	-	-	-	lncRNA	-	8.28724e-11	0.965886	TRINITY_GG_57232_c13_g1	-	-	-	protein_coding	-
TRINITY_DN147593_c0_g1	-	-	-	lncRNA	-	8.28724e-11	0.965886	TRINITY_GG_57294_c40_g1	-	-	-	protein_coding	-
TRINITY_DN147593_c0_g1	-	-	-	lncRNA	-	8.28724e-11	0.965886	TRINITY_GG_57541_c76_g1	-	-	-	protein_coding	-
TRINITY_DN147593_c0_g1	-	-	-	lncRNA	-	8.28724e-11	0.965886	TRINITY_GG_57_c0_g1	-	-	-	protein_coding	-
TRINITY_DN147593_c0_g1	-	-	-	lncRNA	-	8.28724e-11	0.965886	TRINITY_GG_58259_c10_g1	-	-	-	protein_coding	unnamed protein product [Oncorhynchus mykiss]
TRINITY_DN147593_c0_g1	-	-	-	lncRNA	-	8.28724e-11	0.965886	TRINITY_GG_58535_c18_g1	-	-	-	protein_coding	-
TRINITY_DN147593_c0_g1	-	-	-	lncRNA	-	8.28724e-11	0.965886	TRINITY_GG_58891_c0_g1	-	-	-	protein_coding	-
TRINITY_DN147593_c0_g1	-	-	-	lncRNA	-	8.28724e-11	0.965886	TRINITY_GG_58936_c0_g1	-	-	-	protein_coding	-
TRINITY_DN147593_c0_g1	-	-	-	lncRNA	-	8.28724e-11	0.965886	TRINITY_GG_59151_c0_g1	-	-	-	protein_coding	PREDICTED: tetratricopeptide repeat protein 28 [Danio rerio]
TRINITY_DN147593_c0_g1	-	-	-	lncRNA	-	8.28724e-11	0.965886	TRINITY_GG_59833_c68_g2	-	-	-	protein_coding	-
TRINITY_DN147593_c0_g1	-	-	-	lncRNA	-	8.28724e-11	0.965886	TRINITY_GG_60842_c6_g1	-	-	-	protein_coding	-
TRINITY_DN147593_c0_g1	-	-	-	lncRNA	-	8.28724e-11	0.965886	TRINITY_GG_61330_c0_g1	-	-	-	protein_coding	-
TRINITY_DN147593_c0_g1	-	-	-	lncRNA	-	8.28724e-11	0.965886	TRINITY_GG_61939_c0_g1	-	-	-	protein_coding	PREDICTED: splicing factor 3B subunit 3 [Oreochromis niloticus]
TRINITY_DN147593_c0_g1	-	-	-	lncRNA	-	8.28724e-11	0.965886	TRINITY_GG_61972_c176_g2	-	-	-	protein_coding	-
TRINITY_DN147593_c0_g1	-	-	-	lncRNA	-	8.28724e-11	0.965886	TRINITY_GG_62020_c168_g1	-	-	-	protein_coding	-
TRINITY_DN147593_c0_g1	-	-	-	lncRNA	-	8.28724e-11	0.965886	TRINITY_GG_62020_c249_g1	-	-	-	protein_coding	-
TRINITY_DN147593_c0_g1	-	-	-	lncRNA	-	8.28724e-11	0.965886	TRINITY_GG_62091_c3_g1	-	-	-	protein_coding	-
TRINITY_DN147593_c0_g1	-	-	-	lncRNA	-	8.28724e-11	0.965886	TRINITY_GG_62652_c2_g1	-	-	-	protein_coding	-
TRINITY_DN147593_c0_g1	-	-	-	lncRNA	-	8.28724e-11	0.965886	TRINITY_GG_62825_c101_g1	-	-	-	protein_coding	-
TRINITY_DN147593_c0_g1	-	-	-	lncRNA	-	8.28724e-11	0.965886	TRINITY_GG_63489_c14_g2	-	-	-	protein_coding	novel protein similar to human telomerase-associated protein 1 (TEP1), partial [Danio rerio]
TRINITY_DN147593_c0_g1	-	-	-	lncRNA	-	8.28724e-11	0.965886	TRINITY_GG_63530_c0_g1	-	-	-	protein_coding	PREDICTED: uncharacterized protein LOC102077105 [Oreochromis niloticus]
TRINITY_DN147593_c0_g1	-	-	-	lncRNA	-	8.28724e-11	0.965886	TRINITY_GG_6370_c1_g1	-	-	-	protein_coding	-
TRINITY_DN147593_c0_g1	-	-	-	lncRNA	-	8.28724e-11	0.965886	TRINITY_GG_64169_c5_g1	-	-	-	protein_coding	-
TRINITY_DN147593_c0_g1	-	-	-	lncRNA	-	8.28724e-11	0.965886	TRINITY_GG_64426_c0_g1	-	-	-	protein_coding	-
TRINITY_DN147593_c0_g1	-	-	-	lncRNA	-	8.28724e-11	0.965886	TRINITY_GG_64995_c6_g1	-	-	-	protein_coding	-
TRINITY_DN147593_c0_g1	-	-	-	lncRNA	-	8.28724e-11	0.965886	TRINITY_GG_65150_c0_g1	-	-	-	protein_coding	pecanex-like protein 4 [Danio rerio]
TRINITY_DN147593_c0_g1	-	-	-	lncRNA	-	8.28724e-11	0.965886	TRINITY_GG_65216_c0_g1	-	-	-	protein_coding	-
TRINITY_DN147593_c0_g1	-	-	-	lncRNA	-	8.28724e-11	0.965886	TRINITY_GG_656_c12_g1	-	-	-	protein_coding	filamin-C, partial [Scleropages formosus]
TRINITY_DN147593_c0_g1	-	-	-	lncRNA	-	8.28724e-11	0.965886	TRINITY_GG_6570_c1_g2	-	-	-	protein_coding	-
TRINITY_DN147593_c0_g1	-	-	-	lncRNA	-	8.28724e-11	0.965886	TRINITY_GG_66055_c64_g1	-	-	-	protein_coding	period 1 [Danio rerio]
TRINITY_DN147593_c0_g1	-	-	-	lncRNA	-	8.28724e-11	0.965886	TRINITY_GG_66517_c22_g1	-	-	-	protein_coding	-
TRINITY_DN147593_c0_g1	-	-	-	lncRNA	-	8.28724e-11	0.965886	TRINITY_GG_66631_c112_g1	-	-	-	protein_coding	-
TRINITY_DN147593_c0_g1	-	-	-	lncRNA	-	8.28724e-11	0.965886	TRINITY_GG_6668_c34_g1	-	-	-	protein_coding	-
TRINITY_DN147593_c0_g1	-	-	-	lncRNA	-	8.28724e-11	0.965886	TRINITY_GG_66911_c43_g1	-	-	-	protein_coding	-
TRINITY_DN147593_c0_g1	-	-	-	lncRNA	-	8.28724e-11	0.965886	TRINITY_GG_66911_c65_g1	-	-	-	protein_coding	-
TRINITY_DN147593_c0_g1	-	-	-	lncRNA	-	8.28724e-11	0.965886	TRINITY_GG_66973_c24_g1	-	-	-	protein_coding	-
TRINITY_DN147593_c0_g1	-	-	-	lncRNA	-	8.28724e-11	0.965886	TRINITY_GG_67234_c46_g1	-	-	-	protein_coding	-
TRINITY_DN147593_c0_g1	-	-	-	lncRNA	-	8.28724e-11	0.965886	TRINITY_GG_67527_c60_g1	-	-	-	protein_coding	PREDICTED: bile salt export pump [Danio rerio]
TRINITY_DN147593_c0_g1	-	-	-	lncRNA	-	8.28724e-11	0.965886	TRINITY_GG_67783_c3_g1	-	-	-	protein_coding	PREDICTED: uncharacterized protein C4orf29 homolog isoform X1 [Clupea harengus]
TRINITY_DN147593_c0_g1	-	-	-	lncRNA	-	8.28724e-11	0.965886	TRINITY_GG_68183_c9_g1	-	-	-	protein_coding	-
TRINITY_DN147593_c0_g1	-	-	-	lncRNA	-	8.28724e-11	0.965886	TRINITY_GG_68639_c8_g1	-	-	-	protein_coding	-
TRINITY_DN147593_c0_g1	-	-	-	lncRNA	-	8.28724e-11	0.965886	TRINITY_GG_68799_c0_g1	-	-	-	protein_coding	-
TRINITY_DN147593_c0_g1	-	-	-	lncRNA	-	8.28724e-11	0.965886	TRINITY_GG_69424_c5_g1	-	-	-	protein_coding	serine/threonine-protein kinase 10 [Danio rerio]
TRINITY_DN147593_c0_g1	-	-	-	lncRNA	-	8.28724e-11	0.965886	TRINITY_GG_69658_c0_g1	-	-	-	protein_coding	PREDICTED: protein FAM161A [Danio rerio]
TRINITY_DN147593_c0_g1	-	-	-	lncRNA	-	8.28724e-11	0.965886	TRINITY_GG_69798_c0_g1	-	-	-	protein_coding	Potassium voltage-gated channel subfamily H member 8 [Larimichthys crocea]
TRINITY_DN147593_c0_g1	-	-	-	lncRNA	-	8.28724e-11	0.965886	TRINITY_GG_6980_c2_g1	-	-	-	protein_coding	-
TRINITY_DN147593_c0_g1	-	-	-	lncRNA	-	8.28724e-11	0.965886	TRINITY_GG_69967_c0_g1	-	-	-	protein_coding	-
TRINITY_DN147593_c0_g1	-	-	-	lncRNA	-	8.28724e-11	0.965886	TRINITY_GG_71102_c1_g1	-	-	-	protein_coding	-
TRINITY_DN147593_c0_g1	-	-	-	lncRNA	-	8.28724e-11	0.965886	TRINITY_GG_71456_c10_g1	-	-	-	protein_coding	-
TRINITY_DN147593_c0_g1	-	-	-	lncRNA	-	8.28724e-11	0.965886	TRINITY_GG_71581_c57_g1	-	-	-	protein_coding	-
TRINITY_DN147593_c0_g1	-	-	-	lncRNA	-	8.28724e-11	0.965886	TRINITY_GG_72453_c18_g1	-	-	-	protein_coding	-
TRINITY_DN147593_c0_g1	-	-	-	lncRNA	-	8.28724e-11	0.965886	TRINITY_GG_72488_c6_g1	-	-	-	protein_coding	-
TRINITY_DN147593_c0_g1	-	-	-	lncRNA	-	8.28724e-11	0.965886	TRINITY_GG_72788_c31_g1	-	-	-	protein_coding	-
TRINITY_DN147593_c0_g1	-	-	-	lncRNA	-	8.28724e-11	0.965886	TRINITY_GG_73193_c7_g1	-	-	-	protein_coding	-
TRINITY_DN147593_c0_g1	-	-	-	lncRNA	-	8.28724e-11	0.965886	TRINITY_GG_73374_c112_g1	-	-	-	protein_coding	-
TRINITY_DN147593_c0_g1	-	-	-	lncRNA	-	8.28724e-11	0.965886	TRINITY_GG_73542_c35_g1	-	-	-	protein_coding	-
TRINITY_DN147593_c0_g1	-	-	-	lncRNA	-	8.28724e-11	0.965886	TRINITY_GG_73785_c28_g1	-	-	-	protein_coding	ranBP-type and C3HC4-type zinc finger-containing protein 1 [Danio rerio]
TRINITY_DN147593_c0_g1	-	-	-	lncRNA	-	8.28724e-11	0.965886	TRINITY_GG_73801_c0_g1	-	-	-	protein_coding	-
TRINITY_DN147593_c0_g1	-	-	-	lncRNA	-	8.28724e-11	0.965886	TRINITY_GG_74091_c9_g1	-	-	-	protein_coding	-
TRINITY_DN147593_c0_g1	-	-	-	lncRNA	-	8.28724e-11	0.965886	TRINITY_GG_74139_c92_g1	-	-	-	protein_coding	-
TRINITY_DN147593_c0_g1	-	-	-	lncRNA	-	8.28724e-11	0.965886	TRINITY_GG_74233_c138_g1	-	-	-	protein_coding	-
TRINITY_DN147593_c0_g1	-	-	-	lncRNA	-	8.28724e-11	0.965886	TRINITY_GG_74515_c3_g1	-	-	-	protein_coding	-
TRINITY_DN147593_c0_g1	-	-	-	lncRNA	-	8.28724e-11	0.965886	TRINITY_GG_74532_c0_g1	-	-	-	protein_coding	-
TRINITY_DN147593_c0_g1	-	-	-	lncRNA	-	8.28724e-11	0.965886	TRINITY_GG_74705_c0_g1	-	-	-	protein_coding	-
TRINITY_DN147593_c0_g1	-	-	-	lncRNA	-	8.28724e-11	0.965886	TRINITY_GG_74864_c0_g1	-	-	-	protein_coding	-
TRINITY_DN147593_c0_g1	-	-	-	lncRNA	-	8.28724e-11	0.965886	TRINITY_GG_74873_c102_g1	-	-	-	protein_coding	-
TRINITY_DN147593_c0_g1	-	-	-	lncRNA	-	8.28724e-11	0.965886	TRINITY_GG_7516_c1_g1	-	-	-	protein_coding	-
TRINITY_DN147593_c0_g1	-	-	-	lncRNA	-	8.28724e-11	0.965886	TRINITY_GG_75436_c3_g1	-	-	-	protein_coding	-
TRINITY_DN147593_c0_g1	-	-	-	lncRNA	-	8.28724e-11	0.965886	TRINITY_GG_76067_c29_g1	-	-	-	protein_coding	PREDICTED: LOW QUALITY PROTEIN: uncharacterized protein LOC103357568 [Stegastes partitus]
TRINITY_DN147593_c0_g1	-	-	-	lncRNA	-	8.28724e-11	0.965886	TRINITY_GG_76365_c33_g2	-	-	-	protein_coding	-
TRINITY_DN147593_c0_g1	-	-	-	lncRNA	-	8.28724e-11	0.965886	TRINITY_GG_76774_c2_g1	-	-	-	protein_coding	-
TRINITY_DN147593_c0_g1	-	-	-	lncRNA	-	8.28724e-11	0.965886	TRINITY_GG_77015_c2_g1	-	-	-	protein_coding	-
TRINITY_DN147593_c0_g1	-	-	-	lncRNA	-	8.28724e-11	0.965886	TRINITY_GG_77110_c18_g1	-	-	-	protein_coding	-
TRINITY_DN147593_c0_g1	-	-	-	lncRNA	-	8.28724e-11	0.965886	TRINITY_GG_77163_c150_g1	-	-	-	protein_coding	-
TRINITY_DN147593_c0_g1	-	-	-	lncRNA	-	8.28724e-11	0.965886	TRINITY_GG_77425_c12_g1	-	-	-	protein_coding	-
TRINITY_DN147593_c0_g1	-	-	-	lncRNA	-	8.28724e-11	0.965886	TRINITY_GG_7781_c0_g1	-	-	-	protein_coding	LOC100004228 protein [Danio rerio]
TRINITY_DN147593_c0_g1	-	-	-	lncRNA	-	8.28724e-11	0.965886	TRINITY_GG_77872_c0_g1	-	-	-	protein_coding	-
TRINITY_DN147593_c0_g1	-	-	-	lncRNA	-	8.28724e-11	0.965886	TRINITY_GG_78263_c64_g1	-	-	-	protein_coding	-
TRINITY_DN147593_c0_g1	-	-	-	lncRNA	-	8.28724e-11	0.965886	TRINITY_GG_78264_c0_g1	-	-	-	protein_coding	PREDICTED: uncharacterized protein LOC105904793 [Clupea harengus]
TRINITY_DN147593_c0_g1	-	-	-	lncRNA	-	8.28724e-11	0.965886	TRINITY_GG_7858_c15_g1	-	-	-	protein_coding	PREDICTED: putative uncharacterized protein FLJ22184-like [Haplochromis burtoni]
TRINITY_DN147593_c0_g1	-	-	-	lncRNA	-	8.28724e-11	0.965886	TRINITY_GG_79024_c0_g1	-	-	-	protein_coding	-
TRINITY_DN147593_c0_g1	-	-	-	lncRNA	-	8.28724e-11	0.965886	TRINITY_GG_79111_c1_g1	-	-	-	protein_coding	beta globin type-3 [Cyprinus carpio]
TRINITY_DN147593_c0_g1	-	-	-	lncRNA	-	8.28724e-11	0.965886	TRINITY_GG_79229_c0_g1	-	-	-	protein_coding	-
TRINITY_DN147593_c0_g1	-	-	-	lncRNA	-	8.28724e-11	0.965886	TRINITY_GG_79267_c1_g1	-	-	-	protein_coding	-
TRINITY_DN147593_c0_g1	-	-	-	lncRNA	-	8.28724e-11	0.965886	TRINITY_GG_79883_c0_g1	-	-	-	protein_coding	-
TRINITY_DN147593_c0_g1	-	-	-	lncRNA	-	8.28724e-11	0.965886	TRINITY_GG_80318_c0_g2	-	-	-	protein_coding	dystrophin isoform Dp116 [Danio rerio]
TRINITY_DN147593_c0_g1	-	-	-	lncRNA	-	8.28724e-11	0.965886	TRINITY_GG_8053_c2_g1	-	-	-	protein_coding	-
TRINITY_DN147593_c0_g1	-	-	-	lncRNA	-	8.28724e-11	0.965886	TRINITY_GG_80605_c6_g1	-	-	-	protein_coding	-
TRINITY_DN147593_c0_g1	-	-	-	lncRNA	-	8.28724e-11	0.965886	TRINITY_GG_80637_c0_g1	-	-	-	protein_coding	-
TRINITY_DN147593_c0_g1	-	-	-	lncRNA	-	8.28724e-11	0.965886	TRINITY_GG_8075_c0_g1	-	-	-	protein_coding	-
TRINITY_DN147593_c0_g1	-	-	-	lncRNA	-	8.28724e-11	0.965886	TRINITY_GG_80764_c0_g1	-	-	-	protein_coding	-
TRINITY_DN147593_c0_g1	-	-	-	lncRNA	-	8.28724e-11	0.965886	TRINITY_GG_81283_c62_g1	-	-	-	protein_coding	peroxisomal acyl-coenzyme A oxidase 1 [Danio rerio]
TRINITY_DN147593_c0_g1	-	-	-	lncRNA	-	8.28724e-11	0.965886	TRINITY_GG_81598_c129_g1	-	-	-	protein_coding	PREDICTED: MAM domain-containing glycosylphosphatidylinositol anchor protein 1, partial [Danio rerio]
TRINITY_DN147593_c0_g1	-	-	-	lncRNA	-	8.28724e-11	0.965886	TRINITY_GG_81742_c39_g1	-	-	-	protein_coding	-
TRINITY_DN147593_c0_g1	-	-	-	lncRNA	-	8.28724e-11	0.965886	TRINITY_GG_81796_c36_g1	-	-	-	protein_coding	Coagulation factor C homolog, cochlin (Limulus polyphemus) [Danio rerio]
TRINITY_DN147593_c0_g1	-	-	-	lncRNA	-	8.28724e-11	0.965886	TRINITY_GG_82366_c30_g1	-	-	-	protein_coding	PREDICTED: zinc finger and BTB domain-containing protein 25 [Danio rerio]
TRINITY_DN147593_c0_g1	-	-	-	lncRNA	-	8.28724e-11	0.965886	TRINITY_GG_82582_c6_g1	-	-	-	protein_coding	-
TRINITY_DN147593_c0_g1	-	-	-	lncRNA	-	8.28724e-11	0.965886	TRINITY_GG_83126_c51_g1	-	-	-	protein_coding	-
TRINITY_DN147593_c0_g1	-	-	-	lncRNA	-	8.28724e-11	0.965886	TRINITY_GG_83189_c67_g1	-	-	-	protein_coding	-
TRINITY_DN147593_c0_g1	-	-	-	lncRNA	-	8.28724e-11	0.965886	TRINITY_GG_83189_c68_g1	-	-	-	protein_coding	PREDICTED: zinc finger protein 236 [Clupea harengus]
TRINITY_DN147593_c0_g1	-	-	-	lncRNA	-	8.28724e-11	0.965886	TRINITY_GG_83243_c131_g1	-	-	-	protein_coding	-
TRINITY_DN147593_c0_g1	-	-	-	lncRNA	-	8.28724e-11	0.965886	TRINITY_GG_83243_c161_g1	-	-	-	protein_coding	-
TRINITY_DN147593_c0_g1	-	-	-	lncRNA	-	8.28724e-11	0.965886	TRINITY_GG_83243_c41_g1	-	-	-	protein_coding	-
TRINITY_DN147593_c0_g1	-	-	-	lncRNA	-	8.28724e-11	0.965886	TRINITY_GG_84112_c0_g1	-	-	-	protein_coding	-
TRINITY_DN147593_c0_g1	-	-	-	lncRNA	-	8.28724e-11	0.965886	TRINITY_GG_84178_c16_g1	-	-	-	protein_coding	-
TRINITY_DN147593_c0_g1	-	-	-	lncRNA	-	8.28724e-11	0.965886	TRINITY_GG_84352_c3_g1	-	-	-	protein_coding	PREDICTED: uncharacterized protein LOC103461248 [Poecilia reticulata]
TRINITY_DN147593_c0_g1	-	-	-	lncRNA	-	8.28724e-11	0.965886	TRINITY_GG_8442_c59_g1	-	-	-	protein_coding	-
TRINITY_DN147593_c0_g1	-	-	-	lncRNA	-	8.28724e-11	0.965886	TRINITY_GG_84875_c0_g1	-	-	-	protein_coding	-
TRINITY_DN147593_c0_g1	-	-	-	lncRNA	-	8.28724e-11	0.965886	TRINITY_GG_85154_c14_g1	-	-	-	protein_coding	-
TRINITY_DN147593_c0_g1	-	-	-	lncRNA	-	8.28724e-11	0.965886	TRINITY_GG_85577_c10_g1	-	-	-	protein_coding	-
TRINITY_DN147593_c0_g1	-	-	-	lncRNA	-	8.28724e-11	0.965886	TRINITY_GG_85639_c2_g1	-	-	-	protein_coding	-
TRINITY_DN147593_c0_g1	-	-	-	lncRNA	-	8.28724e-11	0.965886	TRINITY_GG_87176_c0_g1	-	-	-	protein_coding	PREDICTED: uncharacterized protein LOC103908934, partial [Danio rerio]
TRINITY_DN147593_c0_g1	-	-	-	lncRNA	-	8.28724e-11	0.965886	TRINITY_GG_8768_c1_g1	-	-	-	protein_coding	-
TRINITY_DN147593_c0_g1	-	-	-	lncRNA	-	8.28724e-11	0.965886	TRINITY_GG_8774_c87_g1	-	-	-	protein_coding	-
TRINITY_DN147593_c0_g1	-	-	-	lncRNA	-	8.28724e-11	0.965886	TRINITY_GG_87803_c0_g1	-	-	-	protein_coding	-
TRINITY_DN147593_c0_g1	-	-	-	lncRNA	-	8.28724e-11	0.965886	TRINITY_GG_87892_c5_g1	-	-	-	protein_coding	-
TRINITY_DN147593_c0_g1	-	-	-	lncRNA	-	8.28724e-11	0.965886	TRINITY_GG_88756_c11_g1	-	-	-	protein_coding	-
TRINITY_DN147593_c0_g1	-	-	-	lncRNA	-	8.28724e-11	0.965886	TRINITY_GG_88760_c4_g1	-	-	-	protein_coding	PREDICTED: uncharacterized protein LOC105026845 [Esox lucius]
TRINITY_DN147593_c0_g1	-	-	-	lncRNA	-	8.28724e-11	0.965886	TRINITY_GG_88787_c0_g1	-	-	-	protein_coding	-
TRINITY_DN147593_c0_g1	-	-	-	lncRNA	-	8.28724e-11	0.965886	TRINITY_GG_88791_c142_g1	-	-	-	protein_coding	-
TRINITY_DN147593_c0_g1	-	-	-	lncRNA	-	8.28724e-11	0.965886	TRINITY_GG_88995_c41_g1	-	-	-	protein_coding	-
TRINITY_DN147593_c0_g1	-	-	-	lncRNA	-	8.28724e-11	0.965886	TRINITY_GG_89595_c1_g1	-	-	-	protein_coding	-
TRINITY_DN147593_c0_g1	-	-	-	lncRNA	-	8.28724e-11	0.965886	TRINITY_GG_90058_c73_g1	-	-	-	protein_coding	-
TRINITY_DN147593_c0_g1	-	-	-	lncRNA	-	8.28724e-11	0.965886	TRINITY_GG_90257_c0_g1	-	-	-	protein_coding	-
TRINITY_DN147593_c0_g1	-	-	-	lncRNA	-	8.28724e-11	0.965886	TRINITY_GG_91042_c0_g1	-	-	-	protein_coding	-
TRINITY_DN147593_c0_g1	-	-	-	lncRNA	-	8.28724e-11	0.965886	TRINITY_GG_91479_c12_g1	-	-	-	protein_coding	-
TRINITY_DN147593_c0_g1	-	-	-	lncRNA	-	8.28724e-11	0.965886	TRINITY_GG_91678_c0_g1	-	-	-	protein_coding	-
TRINITY_DN147593_c0_g1	-	-	-	lncRNA	-	8.28724e-11	0.965886	TRINITY_GG_91690_c139_g1	-	-	-	protein_coding	RWD domain-containing protein 3 [Danio rerio]
TRINITY_DN147593_c0_g1	-	-	-	lncRNA	-	8.28724e-11	0.965886	TRINITY_GG_9208_c0_g1	-	-	-	protein_coding	-
TRINITY_DN147593_c0_g1	-	-	-	lncRNA	-	8.28724e-11	0.965886	TRINITY_GG_92401_c39_g1	-	-	-	protein_coding	-
TRINITY_DN147593_c0_g1	-	-	-	lncRNA	-	8.28724e-11	0.965886	TRINITY_GG_92543_c30_g1	-	-	-	protein_coding	-
TRINITY_DN147593_c0_g1	-	-	-	lncRNA	-	8.28724e-11	0.965886	TRINITY_GG_93493_c75_g1	-	-	-	protein_coding	-
TRINITY_DN147593_c0_g1	-	-	-	lncRNA	-	8.28724e-11	0.965886	TRINITY_GG_93970_c133_g1	-	-	-	protein_coding	-
TRINITY_DN147593_c0_g1	-	-	-	lncRNA	-	8.28724e-11	0.965886	TRINITY_GG_94064_c0_g1	-	-	-	protein_coding	-
TRINITY_DN147593_c0_g1	-	-	-	lncRNA	-	8.28724e-11	0.965886	TRINITY_GG_9445_c1_g1	-	-	-	protein_coding	-
TRINITY_DN147593_c0_g1	-	-	-	lncRNA	-	8.28724e-11	0.965886	TRINITY_GG_94513_c0_g1	-	-	-	protein_coding	-
TRINITY_DN147593_c0_g1	-	-	-	lncRNA	-	8.28724e-11	0.965886	TRINITY_GG_94790_c29_g1	-	-	-	protein_coding	-
TRINITY_DN147593_c0_g1	-	-	-	lncRNA	-	8.28724e-11	0.965886	TRINITY_GG_95172_c0_g1	-	-	-	protein_coding	-
TRINITY_DN147593_c0_g1	-	-	-	lncRNA	-	8.28724e-11	0.965886	TRINITY_GG_95376_c0_g1	-	-	-	protein_coding	-
TRINITY_DN147593_c0_g1	-	-	-	lncRNA	-	8.28724e-11	0.965886	TRINITY_GG_95408_c2_g1	-	-	-	protein_coding	reverse transcriptase [Danio rerio]
TRINITY_DN147593_c0_g1	-	-	-	lncRNA	-	8.28724e-11	0.965886	TRINITY_GG_96015_c7_g1	-	-	-	protein_coding	-
TRINITY_DN147593_c0_g1	-	-	-	lncRNA	-	8.28724e-11	0.965886	TRINITY_GG_96808_c55_g1	-	-	-	protein_coding	-
TRINITY_DN147593_c0_g1	-	-	-	lncRNA	-	8.28724e-11	0.965886	TRINITY_GG_97040_c20_g1	-	-	-	protein_coding	-
TRINITY_DN147593_c0_g1	-	-	-	lncRNA	-	8.28724e-11	0.965886	TRINITY_GG_97174_c4_g1	-	-	-	protein_coding	PREDICTED: structural maintenance of chromosomes protein 5-like [Danio rerio]
TRINITY_DN147593_c0_g1	-	-	-	lncRNA	-	8.28724e-11	0.965886	TRINITY_GG_97541_c0_g1	-	-	-	protein_coding	transient receptor potential cation channel subfamily A member 1 [Danio rerio]
TRINITY_DN147593_c0_g1	-	-	-	lncRNA	-	8.28724e-11	0.965886	TRINITY_GG_98126_c8_g1	-	-	-	protein_coding	-
TRINITY_DN147593_c0_g1	-	-	-	lncRNA	-	8.28724e-11	0.965886	TRINITY_GG_98148_c177_g1	-	-	-	protein_coding	-
TRINITY_DN147593_c0_g1	-	-	-	lncRNA	-	8.28724e-11	0.965886	TRINITY_GG_98167_c14_g1	-	-	-	protein_coding	PREDICTED: uncharacterized protein LOC106097954 [Oreochromis niloticus]
TRINITY_DN147593_c0_g1	-	-	-	lncRNA	-	8.28724e-11	0.965886	TRINITY_GG_98962_c37_g1	-	-	-	protein_coding	-
TRINITY_DN147593_c0_g1	-	-	-	lncRNA	-	8.28724e-11	0.965886	TRINITY_GG_98970_c19_g1	-	-	-	protein_coding	-
TRINITY_DN147593_c0_g1	-	-	-	lncRNA	-	8.28724e-11	0.965886	TRINITY_GG_99027_c3_g1	-	-	-	protein_coding	Ntd5 [Danio rerio]
TRINITY_DN147593_c0_g1	-	-	-	lncRNA	-	8.28724e-11	0.965886	TRINITY_GG_99391_c3_g1	-	-	-	protein_coding	-
TRINITY_DN147593_c0_g1	-	-	-	lncRNA	-	8.28724e-11	0.965886	TRINITY_GG_99411_c23_g1	-	-	-	protein_coding	-
TRINITY_DN147593_c0_g1	-	-	-	lncRNA	-	8.28724e-11	0.965886	TRINITY_GG_99809_c0_g1	-	-	-	protein_coding	PREDICTED: putative nuclease HARBI1 [Oryzias latipes]
TRINITY_DN147593_c0_g1	-	-	-	lncRNA	-	8.28724e-11	0.965886	TRINITY_GG_9983_c18_g2	-	-	-	protein_coding	-
TRINITY_DN147593_c0_g1	-	-	-	lncRNA	-	8.28724e-11	0.965886	TRINITY_DN121333_c0_g1	-	-	-	protein_coding	-
TRINITY_DN147593_c0_g1	-	-	-	lncRNA	-	8.28724e-11	0.965886	TRINITY_DN157292_c4_g1	-	-	-	protein_coding	-
TRINITY_DN147593_c0_g1	-	-	-	lncRNA	-	8.28724e-11	0.965886	TRINITY_DN158463_c0_g2	-	-	-	protein_coding	-
TRINITY_DN147593_c0_g1	-	-	-	lncRNA	-	8.28724e-11	0.965886	TRINITY_DN159365_c0_g2	-	-	-	protein_coding	-
TRINITY_DN147593_c0_g1	-	-	-	lncRNA	-	8.28724e-11	0.965886	TRINITY_DN167398_c2_g3	-	-	-	protein_coding	-
TRINITY_DN147593_c0_g1	-	-	-	lncRNA	-	8.28724e-11	0.965886	TRINITY_DN172476_c1_g3	-	-	-	protein_coding	-
TRINITY_DN147593_c0_g1	-	-	-	lncRNA	-	8.28724e-11	0.965886	TRINITY_DN180251_c0_g1	-	-	-	protein_coding	PREDICTED: epithelial membrane protein 3-like [Danio rerio]
TRINITY_DN147593_c0_g1	-	-	-	lncRNA	-	8.28724e-11	0.965886	TRINITY_GG_115159_c0_g1	-	-	-	protein_coding	-
TRINITY_DN147593_c0_g1	-	-	-	lncRNA	-	8.28724e-11	0.965886	TRINITY_GG_132638_c2_g1	-	-	-	protein_coding	PREDICTED: exocyst complex component 6B isoform X1 [Danio rerio]
TRINITY_DN147593_c0_g1	-	-	-	lncRNA	-	8.28724e-11	0.965886	TRINITY_GG_139486_c0_g1	-	-	-	protein_coding	-
TRINITY_DN147593_c0_g1	-	-	-	lncRNA	-	8.28724e-11	0.965886	TRINITY_GG_151197_c24_g1	-	-	-	protein_coding	-
TRINITY_DN147593_c0_g1	-	-	-	lncRNA	-	8.28724e-11	0.965886	TRINITY_GG_151719_c0_g1	-	-	-	protein_coding	-
TRINITY_DN147593_c0_g1	-	-	-	lncRNA	-	8.28724e-11	0.965886	TRINITY_GG_157572_c5_g1	-	-	-	protein_coding	-
TRINITY_DN147593_c0_g1	-	-	-	lncRNA	-	8.28724e-11	0.965886	TRINITY_GG_171779_c0_g1	-	-	-	protein_coding	-
TRINITY_DN147593_c0_g1	-	-	-	lncRNA	-	8.28724e-11	0.965886	TRINITY_GG_18766_c101_g1	-	-	-	protein_coding	-
TRINITY_DN147593_c0_g1	-	-	-	lncRNA	-	8.28724e-11	0.965886	TRINITY_GG_27701_c4_g1	-	-	-	protein_coding	-
TRINITY_DN147593_c0_g1	-	-	-	lncRNA	-	8.28724e-11	0.965886	TRINITY_GG_34298_c14_g1	-	-	-	protein_coding	-
TRINITY_DN147593_c0_g1	-	-	-	lncRNA	-	8.28724e-11	0.965886	TRINITY_GG_35758_c0_g1	-	-	-	protein_coding	dehydrogenase/reductase SDR family member on chromosome X precursor [Danio rerio]
TRINITY_DN147593_c0_g1	-	-	-	lncRNA	-	8.28724e-11	0.965886	TRINITY_GG_45844_c28_g1	-	-	-	protein_coding	-
TRINITY_DN147593_c0_g1	-	-	-	lncRNA	-	8.28724e-11	0.965886	TRINITY_GG_62305_c0_g1	-	-	-	protein_coding	-
TRINITY_DN147593_c0_g1	-	-	-	lncRNA	-	8.28724e-11	0.965886	TRINITY_GG_68518_c0_g1	-	-	-	protein_coding	-
TRINITY_DN147593_c0_g1	-	-	-	lncRNA	-	8.28724e-11	0.965886	TRINITY_GG_71809_c0_g1	-	-	-	protein_coding	-
TRINITY_DN147593_c0_g1	-	-	-	lncRNA	-	8.28724e-11	0.965886	TRINITY_GG_9238_c0_g1	-	-	-	protein_coding	-
TRINITY_DN147593_c0_g1	-	-	-	lncRNA	-	8.31215e-11	0.965873	TRINITY_DN37188_c0_g2	-	-	-	protein_coding	-
TRINITY_DN147593_c0_g1	-	-	-	lncRNA	-	9.70608e-11	0.965196	TRINITY_GG_120629_c155_g1	-	-	-	protein_coding	PREDICTED: coiled-coil domain-containing protein 11 [Astyanax mexicanus]
TRINITY_DN147593_c0_g1	-	-	-	lncRNA	-	9.87039e-11	0.965121	TRINITY_GG_130379_c2_g1	-	-	-	protein_coding	-
TRINITY_DN147593_c0_g1	-	-	-	lncRNA	-	1.11609e-10	0.964574	TRINITY_DN140257_c0_g1	-	-	-	protein_coding	ABC transporter B family member 5, partial [Danio rerio]
TRINITY_DN147593_c0_g1	-	-	-	lncRNA	-	1.24792e-10	0.964069	TRINITY_GG_184562_c4_g1	-	-	-	protein_coding	-
TRINITY_DN147593_c0_g1	-	-	-	lncRNA	-	1.35435e-10	0.963694	TRINITY_DN154126_c5_g4	-	-	-	protein_coding	-
TRINITY_DN147593_c0_g1	-	-	-	lncRNA	-	1.39383e-10	0.963562	TRINITY_DN146942_c0_g1	-	-	-	protein_coding	eukaryotic translation initiation factor 3 subunit D [Danio rerio]
TRINITY_DN147593_c0_g1	-	-	-	lncRNA	-	1.40872e-10	0.963512	TRINITY_DN164885_c8_g3	-	-	-	protein_coding	-
TRINITY_DN147593_c0_g1	-	-	-	lncRNA	-	1.63028e-10	0.96283	TRINITY_GG_72326_c18_g1	-	-	-	protein_coding	-
TRINITY_DN147593_c0_g1	-	-	-	lncRNA	-	1.96965e-10	0.961927	TRINITY_DN169162_c0_g1	-	-	-	protein_coding	PREDICTED: uncharacterized protein LOC105917401 [Fundulus heteroclitus]
TRINITY_DN147593_c0_g1	-	-	-	lncRNA	-	1.97653e-10	0.961911	TRINITY_GG_152130_c71_g1	-	-	-	protein_coding	-
TRINITY_DN147593_c0_g1	-	-	-	lncRNA	-	2.1832e-10	0.961427	TRINITY_GG_15766_c0_g1	-	-	-	protein_coding	-
TRINITY_DN147593_c0_g1	-	-	-	lncRNA	-	2.19249e-10	0.961406	TRINITY_GG_107718_c0_g1	-	-	-	protein_coding	-
TRINITY_DN147593_c0_g1	-	-	-	lncRNA	-	2.25298e-10	0.961272	TRINITY_GG_85306_c23_g1	-	-	-	protein_coding	PREDICTED: period circadian protein homolog 2 isoform X2 [Danio rerio]
TRINITY_DN147593_c0_g1	-	-	-	lncRNA	-	2.54226e-10	0.960674	TRINITY_GG_188953_c35_g1	-	-	-	protein_coding	D-tyrosyl-tRNA(Tyr) deacylase 1 [Danio rerio]
TRINITY_DN147593_c0_g1	-	-	-	lncRNA	-	2.63183e-10	0.960501	TRINITY_GG_44360_c1_g1	-	-	-	protein_coding	-
TRINITY_DN147593_c0_g1	-	-	-	lncRNA	-	2.68919e-10	0.960392	TRINITY_GG_189046_c0_g1	-	-	-	protein_coding	-
TRINITY_DN147593_c0_g1	-	-	-	lncRNA	-	2.77759e-10	0.960229	TRINITY_GG_66390_c1_g1	-	-	-	protein_coding	-
TRINITY_DN147593_c0_g1	-	-	-	lncRNA	-	3.1043e-10	0.959664	TRINITY_GG_151869_c0_g1	-	-	-	protein_coding	PREDICTED: tyrosine-protein phosphatase non-receptor type 1-like [Astyanax mexicanus]
TRINITY_DN147593_c0_g1	-	-	-	lncRNA	-	4.10348e-10	0.958208	TRINITY_DN219966_c0_g1	-	-	-	protein_coding	-
TRINITY_DN147593_c0_g1	-	-	-	lncRNA	-	4.72545e-10	0.957451	TRINITY_GG_120154_c3_g1	-	-	-	protein_coding	-
TRINITY_DN147593_c0_g1	-	-	-	lncRNA	-	4.92417e-10	0.957228	TRINITY_GG_61513_c22_g1	-	-	-	protein_coding	-
TRINITY_DN147593_c0_g1	-	-	-	lncRNA	-	5.45656e-10	0.956666	TRINITY_DN151945_c3_g1	-	-	-	protein_coding	-
TRINITY_DN147593_c0_g1	-	-	-	lncRNA	-	5.73077e-10	0.956395	TRINITY_GG_62594_c0_g1	-	-	-	protein_coding	desmin [Danio rerio]
TRINITY_DN147593_c0_g1	-	-	-	lncRNA	-	5.84003e-10	0.95629	TRINITY_GG_48006_c93_g1	-	-	-	protein_coding	-
TRINITY_DN147593_c0_g1	-	-	-	lncRNA	-	6.25076e-10	0.95591	TRINITY_GG_68512_c0_g1	-	-	-	protein_coding	-
TRINITY_DN147593_c0_g1	-	-	-	lncRNA	-	6.42987e-10	0.955751	TRINITY_DN164964_c6_g10	-	-	-	protein_coding	-
TRINITY_DN147593_c0_g1	-	-	-	lncRNA	-	7.45457e-10	0.954911	TRINITY_GG_183890_c1_g1	-	-	-	protein_coding	-
TRINITY_DN147593_c0_g1	-	-	-	lncRNA	-	7.58835e-10	0.954809	TRINITY_GG_152735_c73_g1	-	-	-	protein_coding	-
TRINITY_DN147593_c0_g1	-	-	-	lncRNA	-	8.11811e-10	0.954419	TRINITY_GG_186646_c3_g1	-	-	-	protein_coding	-
TRINITY_DN147593_c0_g1	-	-	-	lncRNA	-	8.26798e-10	0.954313	TRINITY_DN159722_c6_g1	-	-	-	protein_coding	-
TRINITY_DN147593_c0_g1	-	-	-	lncRNA	-	8.82237e-10	0.953933	TRINITY_GG_107719_c4_g1	-	-	-	protein_coding	-
TRINITY_DN147593_c0_g1	-	-	-	lncRNA	-	1.26086e-09	0.95179	TRINITY_GG_159881_c41_g2	-	-	-	protein_coding	-
TRINITY_DN147593_c0_g1	-	-	-	lncRNA	-	1.28133e-09	0.951691	TRINITY_GG_173678_c0_g1	-	-	-	protein_coding	PREDICTED: uncharacterized protein LOC100006557 isoform X2 [Danio rerio]
TRINITY_DN147593_c0_g1	-	-	-	lncRNA	-	1.39949e-09	0.951144	TRINITY_DN153942_c1_g1	-	-	-	protein_coding	-
TRINITY_DN147593_c0_g1	-	-	-	lncRNA	-	1.41148e-09	0.951091	TRINITY_GG_96446_c8_g2	-	-	-	protein_coding	PREDICTED: F-actin-capping protein subunit beta isoforms 1 and 2 isoform X1 [Clupea harengus]
TRINITY_DN152783_c3_g1	-	-	-	lncRNA	hypothetical protein Anapl_03341, partial [Anas platyrhynchos]	0	0.999666	TRINITY_DN136723_c0_g1	-	-	-	protein_coding	-
TRINITY_DN152783_c3_g1	-	-	-	lncRNA	hypothetical protein Anapl_03341, partial [Anas platyrhynchos]	0	0.999666	TRINITY_GG_145044_c23_g1	-	-	-	protein_coding	-
TRINITY_DN152783_c3_g1	-	-	-	lncRNA	hypothetical protein Anapl_03341, partial [Anas platyrhynchos]	0	0.999305	TRINITY_GG_143986_c1_g1	-	-	-	protein_coding	-
TRINITY_DN152783_c3_g1	-	-	-	lncRNA	hypothetical protein Anapl_03341, partial [Anas platyrhynchos]	0	0.998351	TRINITY_GG_191056_c13_g1	-	-	-	protein_coding	unnamed protein product [Xenopus laevis]
TRINITY_DN152783_c3_g1	-	-	-	lncRNA	hypothetical protein Anapl_03341, partial [Anas platyrhynchos]	0	0.998332	TRINITY_GG_113128_c198_g1	-	-	-	protein_coding	unnamed protein product [Oncorhynchus mykiss]
TRINITY_DN152783_c3_g1	-	-	-	lncRNA	hypothetical protein Anapl_03341, partial [Anas platyrhynchos]	0	0.99829	TRINITY_GG_182944_c19_g1	-	-	-	protein_coding	-
TRINITY_DN152783_c3_g1	-	-	-	lncRNA	hypothetical protein Anapl_03341, partial [Anas platyrhynchos]	0	0.99818	TRINITY_DN135438_c0_g1	-	-	-	protein_coding	-
TRINITY_DN152783_c3_g1	-	-	-	lncRNA	hypothetical protein Anapl_03341, partial [Anas platyrhynchos]	0	0.998161	TRINITY_GG_165792_c27_g1	-	-	-	protein_coding	putative transposase element L1Md-A101/L1Md-A102/L1Md-A2 [Larimichthys crocea]
TRINITY_DN152783_c3_g1	-	-	-	lncRNA	hypothetical protein Anapl_03341, partial [Anas platyrhynchos]	0	0.998087	TRINITY_DN164670_c2_g1	-	-	-	protein_coding	-
TRINITY_DN152783_c3_g1	-	-	-	lncRNA	hypothetical protein Anapl_03341, partial [Anas platyrhynchos]	0	0.998024	TRINITY_DN165702_c5_g2	-	-	-	protein_coding	-
TRINITY_DN152783_c3_g1	-	-	-	lncRNA	hypothetical protein Anapl_03341, partial [Anas platyrhynchos]	0	0.997806	TRINITY_GG_101065_c0_g1	-	-	-	protein_coding	-
TRINITY_DN152783_c3_g1	-	-	-	lncRNA	hypothetical protein Anapl_03341, partial [Anas platyrhynchos]	0	0.997775	TRINITY_DN133387_c1_g1	-	-	-	protein_coding	-
TRINITY_DN152783_c3_g1	-	-	-	lncRNA	hypothetical protein Anapl_03341, partial [Anas platyrhynchos]	0	0.997666	TRINITY_GG_11598_c11_g1	-	-	-	protein_coding	novel protein similar to H.sapiens JPH1, junctophilin 1 (JPH1) [Danio rerio]
TRINITY_DN152783_c3_g1	-	-	-	lncRNA	hypothetical protein Anapl_03341, partial [Anas platyrhynchos]	0	0.99766	TRINITY_DN162663_c3_g8	-	-	-	protein_coding	-
TRINITY_DN152783_c3_g1	-	-	-	lncRNA	hypothetical protein Anapl_03341, partial [Anas platyrhynchos]	0	0.997643	TRINITY_DN168139_c1_g3	-	-	-	protein_coding	-
TRINITY_DN152783_c3_g1	-	-	-	lncRNA	hypothetical protein Anapl_03341, partial [Anas platyrhynchos]	0	0.997602	TRINITY_GG_108785_c135_g1	-	-	-	protein_coding	-
TRINITY_DN152783_c3_g1	-	-	-	lncRNA	hypothetical protein Anapl_03341, partial [Anas platyrhynchos]	0	0.997561	TRINITY_GG_111736_c0_g1	-	-	-	protein_coding	unnamed protein product [Xenopus laevis]
TRINITY_DN152783_c3_g1	-	-	-	lncRNA	hypothetical protein Anapl_03341, partial [Anas platyrhynchos]	0	0.997449	TRINITY_DN148490_c0_g1	-	-	-	protein_coding	-
TRINITY_DN152783_c3_g1	-	-	-	lncRNA	hypothetical protein Anapl_03341, partial [Anas platyrhynchos]	0	0.997303	TRINITY_DN157530_c1_g1	-	-	-	protein_coding	-
TRINITY_DN152783_c3_g1	-	-	-	lncRNA	hypothetical protein Anapl_03341, partial [Anas platyrhynchos]	0	0.997153	TRINITY_DN148417_c0_g1	-	-	-	protein_coding	hypothetical protein EH28_00179 [Larimichthys crocea]
TRINITY_DN152783_c3_g1	-	-	-	lncRNA	hypothetical protein Anapl_03341, partial [Anas platyrhynchos]	0	0.997073	TRINITY_GG_104145_c136_g1	-	-	-	protein_coding	-
TRINITY_DN152783_c3_g1	-	-	-	lncRNA	hypothetical protein Anapl_03341, partial [Anas platyrhynchos]	0	0.996951	TRINITY_DN153911_c5_g1	-	-	-	protein_coding	-
TRINITY_DN152783_c3_g1	-	-	-	lncRNA	hypothetical protein Anapl_03341, partial [Anas platyrhynchos]	0	0.996918	TRINITY_GG_10300_c1_g1	-	-	-	protein_coding	-
TRINITY_DN152783_c3_g1	-	-	-	lncRNA	hypothetical protein Anapl_03341, partial [Anas platyrhynchos]	0	0.99689	TRINITY_GG_190154_c4_g1	-	-	-	protein_coding	-
TRINITY_DN152783_c3_g1	-	-	-	lncRNA	hypothetical protein Anapl_03341, partial [Anas platyrhynchos]	0	0.996881	TRINITY_DN158685_c1_g6	-	-	-	protein_coding	-
TRINITY_DN152783_c3_g1	-	-	-	lncRNA	hypothetical protein Anapl_03341, partial [Anas platyrhynchos]	0	0.996857	TRINITY_DN136338_c0_g1	-	-	-	protein_coding	-
TRINITY_DN152783_c3_g1	-	-	-	lncRNA	hypothetical protein Anapl_03341, partial [Anas platyrhynchos]	0	0.996659	TRINITY_DN173781_c5_g1	-	-	-	protein_coding	-
TRINITY_DN152783_c3_g1	-	-	-	lncRNA	hypothetical protein Anapl_03341, partial [Anas platyrhynchos]	0	0.996658	TRINITY_DN177417_c0_g1	-	-	-	protein_coding	-
TRINITY_DN152783_c3_g1	-	-	-	lncRNA	hypothetical protein Anapl_03341, partial [Anas platyrhynchos]	0	0.996654	TRINITY_GG_93178_c105_g1	-	-	-	protein_coding	-
TRINITY_DN152783_c3_g1	-	-	-	lncRNA	hypothetical protein Anapl_03341, partial [Anas platyrhynchos]	0	0.996615	TRINITY_GG_184664_c14_g1	-	-	-	protein_coding	-
TRINITY_DN152783_c3_g1	-	-	-	lncRNA	hypothetical protein Anapl_03341, partial [Anas platyrhynchos]	0	0.996585	TRINITY_DN163327_c1_g1	-	-	-	protein_coding	-
TRINITY_DN152783_c3_g1	-	-	-	lncRNA	hypothetical protein Anapl_03341, partial [Anas platyrhynchos]	0	0.996183	TRINITY_GG_176386_c0_g1	-	-	-	protein_coding	unnamed protein product [Xenopus laevis]
TRINITY_DN152783_c3_g1	-	-	-	lncRNA	hypothetical protein Anapl_03341, partial [Anas platyrhynchos]	0	0.996131	TRINITY_GG_113901_c2_g1	-	-	-	protein_coding	hypothetical protein EH28_04060 [Larimichthys crocea]
TRINITY_DN152783_c3_g1	-	-	-	lncRNA	hypothetical protein Anapl_03341, partial [Anas platyrhynchos]	0	0.996023	TRINITY_GG_180558_c72_g1	-	-	-	protein_coding	-
TRINITY_DN152783_c3_g1	-	-	-	lncRNA	hypothetical protein Anapl_03341, partial [Anas platyrhynchos]	0	0.995985	TRINITY_DN156822_c2_g2	-	-	-	protein_coding	PREDICTED: ribonucleases P/MRP protein subunit POP1 [Danio rerio]
TRINITY_DN152783_c3_g1	-	-	-	lncRNA	hypothetical protein Anapl_03341, partial [Anas platyrhynchos]	0	0.995886	TRINITY_GG_69774_c1_g1	-	-	-	protein_coding	-
TRINITY_DN152783_c3_g1	-	-	-	lncRNA	hypothetical protein Anapl_03341, partial [Anas platyrhynchos]	0	0.995683	TRINITY_GG_36773_c0_g1	-	-	-	protein_coding	-
TRINITY_DN152783_c3_g1	-	-	-	lncRNA	hypothetical protein Anapl_03341, partial [Anas platyrhynchos]	0	0.995664	TRINITY_DN160220_c1_g3	-	-	-	protein_coding	PREDICTED: uncharacterized protein LOC103908814 [Danio rerio]
TRINITY_DN152783_c3_g1	-	-	-	lncRNA	hypothetical protein Anapl_03341, partial [Anas platyrhynchos]	0	0.995453	TRINITY_GG_131218_c1_g1	-	-	-	protein_coding	-
TRINITY_DN152783_c3_g1	-	-	-	lncRNA	hypothetical protein Anapl_03341, partial [Anas platyrhynchos]	0	0.995391	TRINITY_DN170247_c6_g2	-	-	-	protein_coding	-
TRINITY_DN152783_c3_g1	-	-	-	lncRNA	hypothetical protein Anapl_03341, partial [Anas platyrhynchos]	0	0.995346	TRINITY_GG_177503_c1_g1	-	-	-	protein_coding	-
TRINITY_DN152783_c3_g1	-	-	-	lncRNA	hypothetical protein Anapl_03341, partial [Anas platyrhynchos]	0	0.995334	TRINITY_GG_175377_c0_g1	-	-	-	protein_coding	PREDICTED: uncharacterized protein LOC105029988 [Esox lucius]
TRINITY_DN152783_c3_g1	-	-	-	lncRNA	hypothetical protein Anapl_03341, partial [Anas platyrhynchos]	0	0.995282	TRINITY_GG_90076_c1_g1	-	-	-	protein_coding	-
TRINITY_DN152783_c3_g1	-	-	-	lncRNA	hypothetical protein Anapl_03341, partial [Anas platyrhynchos]	0	0.995202	TRINITY_GG_64001_c1_g1	-	-	-	protein_coding	gag-like protein [Danio rerio]
TRINITY_DN152783_c3_g1	-	-	-	lncRNA	hypothetical protein Anapl_03341, partial [Anas platyrhynchos]	0	0.995192	TRINITY_GG_105346_c0_g1	-	-	-	protein_coding	-
TRINITY_DN152783_c3_g1	-	-	-	lncRNA	hypothetical protein Anapl_03341, partial [Anas platyrhynchos]	0	0.995145	TRINITY_GG_66308_c5_g1	-	-	-	protein_coding	-
TRINITY_DN152783_c3_g1	-	-	-	lncRNA	hypothetical protein Anapl_03341, partial [Anas platyrhynchos]	0	0.995123	TRINITY_DN156418_c0_g1	-	-	-	protein_coding	-
TRINITY_DN152783_c3_g1	-	-	-	lncRNA	hypothetical protein Anapl_03341, partial [Anas platyrhynchos]	0	0.995094	TRINITY_GG_68864_c0_g2	-	-	-	protein_coding	-
TRINITY_DN152783_c3_g1	-	-	-	lncRNA	hypothetical protein Anapl_03341, partial [Anas platyrhynchos]	0	0.99507	TRINITY_GG_108013_c0_g1	-	-	-	protein_coding	PREDICTED: uncharacterized protein LOC105759503 [Taeniopygia guttata]
TRINITY_DN152783_c3_g1	-	-	-	lncRNA	hypothetical protein Anapl_03341, partial [Anas platyrhynchos]	0	0.995013	TRINITY_GG_112507_c75_g1	-	-	-	protein_coding	orf1 [Batrachocottus baicalensis]
TRINITY_DN152783_c3_g1	-	-	-	lncRNA	hypothetical protein Anapl_03341, partial [Anas platyrhynchos]	0	0.994997	TRINITY_GG_185685_c0_g1	-	-	-	protein_coding	-
TRINITY_DN152783_c3_g1	-	-	-	lncRNA	hypothetical protein Anapl_03341, partial [Anas platyrhynchos]	0	0.994917	TRINITY_DN166215_c1_g1	-	-	-	protein_coding	-
TRINITY_DN152783_c3_g1	-	-	-	lncRNA	hypothetical protein Anapl_03341, partial [Anas platyrhynchos]	0	0.994904	TRINITY_DN151454_c0_g1	-	-	-	protein_coding	-
TRINITY_DN152783_c3_g1	-	-	-	lncRNA	hypothetical protein Anapl_03341, partial [Anas platyrhynchos]	0	0.994792	TRINITY_DN163915_c3_g1	-	-	-	protein_coding	gag-like protein [Danio rerio]
TRINITY_DN152783_c3_g1	-	-	-	lncRNA	hypothetical protein Anapl_03341, partial [Anas platyrhynchos]	0	0.994656	TRINITY_GG_156783_c53_g1	-	-	-	protein_coding	interferon-induced transmembrane protein 5 [Danio rerio]
TRINITY_DN152783_c3_g1	-	-	-	lncRNA	hypothetical protein Anapl_03341, partial [Anas platyrhynchos]	0	0.994619	TRINITY_GG_175330_c10_g1	-	-	-	protein_coding	-
TRINITY_DN152783_c3_g1	-	-	-	lncRNA	hypothetical protein Anapl_03341, partial [Anas platyrhynchos]	0	0.994592	TRINITY_DN153868_c3_g2	-	-	-	protein_coding	-
TRINITY_DN152783_c3_g1	-	-	-	lncRNA	hypothetical protein Anapl_03341, partial [Anas platyrhynchos]	0	0.994553	TRINITY_GG_2964_c20_g1	-	-	-	protein_coding	-
TRINITY_DN152783_c3_g1	-	-	-	lncRNA	hypothetical protein Anapl_03341, partial [Anas platyrhynchos]	0	0.994427	TRINITY_GG_160776_c29_g1	-	-	-	protein_coding	-
TRINITY_DN152783_c3_g1	-	-	-	lncRNA	hypothetical protein Anapl_03341, partial [Anas platyrhynchos]	0	0.994403	TRINITY_GG_112291_c35_g1	-	-	-	protein_coding	-
TRINITY_DN152783_c3_g1	-	-	-	lncRNA	hypothetical protein Anapl_03341, partial [Anas platyrhynchos]	0	0.994358	TRINITY_GG_16732_c0_g1	-	-	-	protein_coding	-
TRINITY_DN152783_c3_g1	-	-	-	lncRNA	hypothetical protein Anapl_03341, partial [Anas platyrhynchos]	0	0.99422	TRINITY_DN168586_c5_g1	-	-	-	protein_coding	-
TRINITY_DN152783_c3_g1	-	-	-	lncRNA	hypothetical protein Anapl_03341, partial [Anas platyrhynchos]	0	0.994118	TRINITY_GG_130394_c5_g1	-	-	-	protein_coding	-
TRINITY_DN152783_c3_g1	-	-	-	lncRNA	hypothetical protein Anapl_03341, partial [Anas platyrhynchos]	0	0.994094	TRINITY_GG_135512_c29_g1	-	-	-	protein_coding	-
TRINITY_DN152783_c3_g1	-	-	-	lncRNA	hypothetical protein Anapl_03341, partial [Anas platyrhynchos]	0	0.994074	TRINITY_GG_162846_c0_g1	-	-	-	protein_coding	PREDICTED: uncharacterized protein LOC101885719 [Danio rerio]
TRINITY_DN152783_c3_g1	-	-	-	lncRNA	hypothetical protein Anapl_03341, partial [Anas platyrhynchos]	0	0.994053	TRINITY_DN164198_c2_g2	-	-	-	protein_coding	-
TRINITY_DN152783_c3_g1	-	-	-	lncRNA	hypothetical protein Anapl_03341, partial [Anas platyrhynchos]	0	0.993953	TRINITY_GG_115257_c65_g1	-	-	-	protein_coding	-
TRINITY_DN152783_c3_g1	-	-	-	lncRNA	hypothetical protein Anapl_03341, partial [Anas platyrhynchos]	0	0.993793	TRINITY_GG_77792_c0_g1	-	-	-	protein_coding	leucine rich repeat containing 4C precursor [Danio rerio]
TRINITY_DN152783_c3_g1	-	-	-	lncRNA	hypothetical protein Anapl_03341, partial [Anas platyrhynchos]	0	0.993741	TRINITY_GG_29725_c2_g1	-	-	-	protein_coding	PREDICTED: putative uncharacterized protein FLJ22184-like [Haplochromis burtoni]
TRINITY_DN152783_c3_g1	-	-	-	lncRNA	hypothetical protein Anapl_03341, partial [Anas platyrhynchos]	0	0.993725	TRINITY_GG_5961_c0_g1	-	-	-	protein_coding	-
TRINITY_DN152783_c3_g1	-	-	-	lncRNA	hypothetical protein Anapl_03341, partial [Anas platyrhynchos]	0	0.993681	TRINITY_DN114615_c0_g1	-	-	-	protein_coding	-
TRINITY_DN152783_c3_g1	-	-	-	lncRNA	hypothetical protein Anapl_03341, partial [Anas platyrhynchos]	0	0.993678	TRINITY_DN156127_c1_g3	-	-	-	protein_coding	-
TRINITY_DN152783_c3_g1	-	-	-	lncRNA	hypothetical protein Anapl_03341, partial [Anas platyrhynchos]	0	0.99366	TRINITY_DN159143_c1_g3	-	-	-	protein_coding	-
TRINITY_DN152783_c3_g1	-	-	-	lncRNA	hypothetical protein Anapl_03341, partial [Anas platyrhynchos]	0	0.993482	TRINITY_GG_168963_c0_g1	-	-	-	protein_coding	-
TRINITY_DN152783_c3_g1	-	-	-	lncRNA	hypothetical protein Anapl_03341, partial [Anas platyrhynchos]	2.22045e-16	0.993359	TRINITY_GG_29748_c0_g1	-	-	-	protein_coding	-
TRINITY_DN152783_c3_g1	-	-	-	lncRNA	hypothetical protein Anapl_03341, partial [Anas platyrhynchos]	2.22045e-16	0.993309	TRINITY_GG_132068_c0_g1	-	-	-	protein_coding	-
TRINITY_DN152783_c3_g1	-	-	-	lncRNA	hypothetical protein Anapl_03341, partial [Anas platyrhynchos]	2.22045e-16	0.993249	TRINITY_DN109625_c0_g1	-	-	-	protein_coding	-
TRINITY_DN152783_c3_g1	-	-	-	lncRNA	hypothetical protein Anapl_03341, partial [Anas platyrhynchos]	2.22045e-16	0.993246	TRINITY_GG_34530_c0_g1	-	-	-	protein_coding	-
TRINITY_DN152783_c3_g1	-	-	-	lncRNA	hypothetical protein Anapl_03341, partial [Anas platyrhynchos]	2.22045e-16	0.993201	TRINITY_DN137472_c0_g1	-	-	-	protein_coding	-
TRINITY_DN152783_c3_g1	-	-	-	lncRNA	hypothetical protein Anapl_03341, partial [Anas platyrhynchos]	2.22045e-16	0.993115	TRINITY_GG_119079_c12_g1	-	-	-	protein_coding	-
TRINITY_DN152783_c3_g1	-	-	-	lncRNA	hypothetical protein Anapl_03341, partial [Anas platyrhynchos]	2.22045e-16	0.993043	TRINITY_GG_10296_c0_g1	-	-	-	protein_coding	PREDICTED: uncharacterized protein LOC105759503 [Taeniopygia guttata]
TRINITY_DN152783_c3_g1	-	-	-	lncRNA	hypothetical protein Anapl_03341, partial [Anas platyrhynchos]	4.44089e-16	0.992902	TRINITY_GG_141661_c0_g1	-	-	-	protein_coding	PREDICTED: low-density lipoprotein receptor-related protein 1-like [Clupea harengus]
TRINITY_DN152783_c3_g1	-	-	-	lncRNA	hypothetical protein Anapl_03341, partial [Anas platyrhynchos]	4.44089e-16	0.992886	TRINITY_DN154530_c2_g2	-	-	-	protein_coding	-
TRINITY_DN152783_c3_g1	-	-	-	lncRNA	hypothetical protein Anapl_03341, partial [Anas platyrhynchos]	4.44089e-16	0.992835	TRINITY_GG_165311_c106_g1	-	-	-	protein_coding	-
TRINITY_DN152783_c3_g1	-	-	-	lncRNA	hypothetical protein Anapl_03341, partial [Anas platyrhynchos]	4.44089e-16	0.992829	TRINITY_GG_69968_c0_g1	-	-	-	protein_coding	-
TRINITY_DN152783_c3_g1	-	-	-	lncRNA	hypothetical protein Anapl_03341, partial [Anas platyrhynchos]	4.44089e-16	0.992718	TRINITY_GG_70346_c0_g1	-	-	-	protein_coding	-
TRINITY_DN152783_c3_g1	-	-	-	lncRNA	hypothetical protein Anapl_03341, partial [Anas platyrhynchos]	4.44089e-16	0.992562	TRINITY_DN163327_c0_g1	-	-	-	protein_coding	-
TRINITY_DN152783_c3_g1	-	-	-	lncRNA	hypothetical protein Anapl_03341, partial [Anas platyrhynchos]	4.44089e-16	0.992499	TRINITY_DN140664_c0_g1	-	-	-	protein_coding	PREDICTED: RNA-directed DNA polymerase from mobile element jockey-like [Oryzias latipes]
TRINITY_DN152783_c3_g1	-	-	-	lncRNA	hypothetical protein Anapl_03341, partial [Anas platyrhynchos]	4.44089e-16	0.992473	TRINITY_GG_173390_c58_g1	-	-	-	protein_coding	-
TRINITY_DN152783_c3_g1	-	-	-	lncRNA	hypothetical protein Anapl_03341, partial [Anas platyrhynchos]	4.44089e-16	0.992462	TRINITY_GG_142485_c1_g1	-	-	-	protein_coding	-
TRINITY_DN152783_c3_g1	-	-	-	lncRNA	hypothetical protein Anapl_03341, partial [Anas platyrhynchos]	4.44089e-16	0.99242	TRINITY_GG_110037_c15_g1	-	-	-	protein_coding	-
TRINITY_DN152783_c3_g1	-	-	-	lncRNA	hypothetical protein Anapl_03341, partial [Anas platyrhynchos]	4.44089e-16	0.99241	TRINITY_GG_191056_c10_g1	-	-	-	protein_coding	-
TRINITY_DN152783_c3_g1	-	-	-	lncRNA	hypothetical protein Anapl_03341, partial [Anas platyrhynchos]	4.44089e-16	0.99238	TRINITY_DN168301_c0_g6	-	-	-	protein_coding	6-phosphofructo-2-kinase/fructose-2,6-biphosphatase 2a [Danio rerio]
TRINITY_DN152783_c3_g1	-	-	-	lncRNA	hypothetical protein Anapl_03341, partial [Anas platyrhynchos]	4.44089e-16	0.992343	TRINITY_DN142853_c0_g1	-	-	-	protein_coding	-
TRINITY_DN152783_c3_g1	-	-	-	lncRNA	hypothetical protein Anapl_03341, partial [Anas platyrhynchos]	4.44089e-16	0.992331	TRINITY_GG_150194_c0_g1	-	-	-	protein_coding	voltage-dependent N-type calcium channel subunit alpha-1B [Danio rerio]
TRINITY_DN152783_c3_g1	-	-	-	lncRNA	hypothetical protein Anapl_03341, partial [Anas platyrhynchos]	4.44089e-16	0.992323	TRINITY_GG_50426_c0_g1	-	-	-	protein_coding	PREDICTED: uncharacterized protein LOC103908814 [Danio rerio]
TRINITY_DN152783_c3_g1	-	-	-	lncRNA	hypothetical protein Anapl_03341, partial [Anas platyrhynchos]	6.66134e-16	0.992286	TRINITY_GG_142684_c281_g2	-	-	-	protein_coding	-
TRINITY_DN152783_c3_g1	-	-	-	lncRNA	hypothetical protein Anapl_03341, partial [Anas platyrhynchos]	6.66134e-16	0.992279	TRINITY_GG_143985_c0_g1	-	-	-	protein_coding	-
TRINITY_DN152783_c3_g1	-	-	-	lncRNA	hypothetical protein Anapl_03341, partial [Anas platyrhynchos]	6.66134e-16	0.992262	TRINITY_GG_16838_c0_g1	-	-	-	protein_coding	-
TRINITY_DN152783_c3_g1	-	-	-	lncRNA	hypothetical protein Anapl_03341, partial [Anas platyrhynchos]	6.66134e-16	0.992249	TRINITY_GG_105083_c0_g1	-	-	-	protein_coding	-
TRINITY_DN152783_c3_g1	-	-	-	lncRNA	hypothetical protein Anapl_03341, partial [Anas platyrhynchos]	6.66134e-16	0.992184	TRINITY_GG_86254_c94_g1	-	-	-	protein_coding	-
TRINITY_DN152783_c3_g1	-	-	-	lncRNA	hypothetical protein Anapl_03341, partial [Anas platyrhynchos]	8.88178e-16	0.992086	TRINITY_GG_133573_c0_g1	-	-	-	protein_coding	PREDICTED: uncharacterized protein LOC105759503 [Taeniopygia guttata]
TRINITY_DN152783_c3_g1	-	-	-	lncRNA	hypothetical protein Anapl_03341, partial [Anas platyrhynchos]	8.88178e-16	0.992073	TRINITY_GG_8774_c49_g1	-	-	-	protein_coding	-
TRINITY_DN152783_c3_g1	-	-	-	lncRNA	hypothetical protein Anapl_03341, partial [Anas platyrhynchos]	8.88178e-16	0.992035	TRINITY_DN162722_c4_g6	-	-	-	protein_coding	-
TRINITY_DN152783_c3_g1	-	-	-	lncRNA	hypothetical protein Anapl_03341, partial [Anas platyrhynchos]	8.88178e-16	0.992015	TRINITY_GG_188903_c25_g1	-	-	-	protein_coding	-
TRINITY_DN152783_c3_g1	-	-	-	lncRNA	hypothetical protein Anapl_03341, partial [Anas platyrhynchos]	8.88178e-16	0.991932	TRINITY_GG_163722_c0_g1	-	-	-	protein_coding	unnamed protein product [Oncorhynchus mykiss]
TRINITY_DN152783_c3_g1	-	-	-	lncRNA	hypothetical protein Anapl_03341, partial [Anas platyrhynchos]	8.88178e-16	0.991926	TRINITY_DN138016_c0_g2	-	-	-	protein_coding	-
TRINITY_DN152783_c3_g1	-	-	-	lncRNA	hypothetical protein Anapl_03341, partial [Anas platyrhynchos]	8.88178e-16	0.991922	TRINITY_GG_124704_c4_g1	-	-	-	protein_coding	-
TRINITY_DN152783_c3_g1	-	-	-	lncRNA	hypothetical protein Anapl_03341, partial [Anas platyrhynchos]	8.88178e-16	0.99191	TRINITY_GG_140573_c38_g1	-	-	-	protein_coding	-
TRINITY_DN152783_c3_g1	-	-	-	lncRNA	hypothetical protein Anapl_03341, partial [Anas platyrhynchos]	8.88178e-16	0.991895	TRINITY_GG_61107_c18_g1	-	-	-	protein_coding	-
TRINITY_DN152783_c3_g1	-	-	-	lncRNA	hypothetical protein Anapl_03341, partial [Anas platyrhynchos]	8.88178e-16	0.991846	TRINITY_GG_2952_c11_g1	-	-	-	protein_coding	-
TRINITY_DN152783_c3_g1	-	-	-	lncRNA	hypothetical protein Anapl_03341, partial [Anas platyrhynchos]	8.88178e-16	0.991846	TRINITY_GG_14995_c0_g1	-	-	-	protein_coding	-
TRINITY_DN152783_c3_g1	-	-	-	lncRNA	hypothetical protein Anapl_03341, partial [Anas platyrhynchos]	8.88178e-16	0.99177	TRINITY_DN153885_c0_g1	-	-	-	protein_coding	-
TRINITY_DN152783_c3_g1	-	-	-	lncRNA	hypothetical protein Anapl_03341, partial [Anas platyrhynchos]	1.11022e-15	0.991706	TRINITY_GG_68874_c0_g1	-	-	-	protein_coding	-
TRINITY_DN152783_c3_g1	-	-	-	lncRNA	hypothetical protein Anapl_03341, partial [Anas platyrhynchos]	1.33227e-15	0.991569	TRINITY_GG_17125_c0_g1	-	-	-	protein_coding	-
TRINITY_DN152783_c3_g1	-	-	-	lncRNA	hypothetical protein Anapl_03341, partial [Anas platyrhynchos]	1.33227e-15	0.991523	TRINITY_GG_37035_c0_g1	-	-	-	protein_coding	-
TRINITY_DN152783_c3_g1	-	-	-	lncRNA	hypothetical protein Anapl_03341, partial [Anas platyrhynchos]	1.33227e-15	0.991521	TRINITY_GG_159393_c0_g1	-	-	-	protein_coding	-
TRINITY_DN152783_c3_g1	-	-	-	lncRNA	hypothetical protein Anapl_03341, partial [Anas platyrhynchos]	1.33227e-15	0.991493	TRINITY_GG_141301_c0_g1	-	-	-	protein_coding	PREDICTED: dual oxidase 1, partial [Danio rerio]
TRINITY_DN152783_c3_g1	-	-	-	lncRNA	hypothetical protein Anapl_03341, partial [Anas platyrhynchos]	1.33227e-15	0.991468	TRINITY_DN731_c0_g1	-	-	-	protein_coding	-
TRINITY_DN152783_c3_g1	-	-	-	lncRNA	hypothetical protein Anapl_03341, partial [Anas platyrhynchos]	1.33227e-15	0.991465	TRINITY_DN82751_c0_g2	-	-	-	protein_coding	-
TRINITY_DN152783_c3_g1	-	-	-	lncRNA	hypothetical protein Anapl_03341, partial [Anas platyrhynchos]	1.33227e-15	0.991465	TRINITY_GG_78604_c156_g1	-	-	-	protein_coding	-
TRINITY_DN152783_c3_g1	-	-	-	lncRNA	hypothetical protein Anapl_03341, partial [Anas platyrhynchos]	1.33227e-15	0.991465	TRINITY_GG_16666_c54_g2	-	-	-	protein_coding	-
TRINITY_DN152783_c3_g1	-	-	-	lncRNA	hypothetical protein Anapl_03341, partial [Anas platyrhynchos]	1.33227e-15	0.991465	TRINITY_DN128962_c0_g4	-	-	-	protein_coding	-
TRINITY_DN152783_c3_g1	-	-	-	lncRNA	hypothetical protein Anapl_03341, partial [Anas platyrhynchos]	1.33227e-15	0.991465	TRINITY_DN135849_c0_g1	-	-	-	protein_coding	-
TRINITY_DN152783_c3_g1	-	-	-	lncRNA	hypothetical protein Anapl_03341, partial [Anas platyrhynchos]	1.33227e-15	0.991465	TRINITY_DN164169_c2_g2	-	-	-	protein_coding	-
TRINITY_DN152783_c3_g1	-	-	-	lncRNA	hypothetical protein Anapl_03341, partial [Anas platyrhynchos]	1.33227e-15	0.991465	TRINITY_GG_137475_c0_g1	-	-	-	protein_coding	-
TRINITY_DN152783_c3_g1	-	-	-	lncRNA	hypothetical protein Anapl_03341, partial [Anas platyrhynchos]	1.33227e-15	0.991464	TRINITY_DN132650_c0_g2	-	-	-	protein_coding	PREDICTED: sorbin and SH3 domain-containing protein 2 isoform X1 [Danio rerio]
TRINITY_DN152783_c3_g1	-	-	-	lncRNA	hypothetical protein Anapl_03341, partial [Anas platyrhynchos]	1.33227e-15	0.991464	TRINITY_GG_143255_c9_g1	-	-	-	protein_coding	-
TRINITY_DN152783_c3_g1	-	-	-	lncRNA	hypothetical protein Anapl_03341, partial [Anas platyrhynchos]	1.33227e-15	0.991464	TRINITY_DN139411_c0_g1	-	-	-	protein_coding	-
TRINITY_DN152783_c3_g1	-	-	-	lncRNA	hypothetical protein Anapl_03341, partial [Anas platyrhynchos]	1.33227e-15	0.991463	TRINITY_GG_189001_c64_g1	-	-	-	protein_coding	PREDICTED: pleckstrin homology domain-containing family A member 5 isoform X1 [Danio rerio]
TRINITY_DN152783_c3_g1	-	-	-	lncRNA	hypothetical protein Anapl_03341, partial [Anas platyrhynchos]	1.33227e-15	0.991462	TRINITY_GG_181174_c16_g1	-	-	-	protein_coding	-
TRINITY_DN152783_c3_g1	-	-	-	lncRNA	hypothetical protein Anapl_03341, partial [Anas platyrhynchos]	1.33227e-15	0.991461	TRINITY_GG_28893_c11_g1	-	-	-	protein_coding	-
TRINITY_DN152783_c3_g1	-	-	-	lncRNA	hypothetical protein Anapl_03341, partial [Anas platyrhynchos]	1.33227e-15	0.99146	TRINITY_GG_160943_c12_g1	-	-	-	protein_coding	-
TRINITY_DN152783_c3_g1	-	-	-	lncRNA	hypothetical protein Anapl_03341, partial [Anas platyrhynchos]	1.33227e-15	0.99146	TRINITY_DN157056_c0_g1	-	-	-	protein_coding	novel protein similar to vertebrate aminolevulinate delta-synthase 1 (ALAS1), partial [Danio rerio]
TRINITY_DN152783_c3_g1	-	-	-	lncRNA	hypothetical protein Anapl_03341, partial [Anas platyrhynchos]	1.33227e-15	0.991459	TRINITY_GG_41895_c93_g1	-	-	-	protein_coding	-
TRINITY_DN152783_c3_g1	-	-	-	lncRNA	hypothetical protein Anapl_03341, partial [Anas platyrhynchos]	1.33227e-15	0.991459	TRINITY_GG_66498_c14_g1	-	-	-	protein_coding	-
TRINITY_DN152783_c3_g1	-	-	-	lncRNA	hypothetical protein Anapl_03341, partial [Anas platyrhynchos]	1.33227e-15	0.991459	TRINITY_GG_135736_c8_g1	-	-	-	protein_coding	lambda-recombinase-like protein, partial [Tetraodon nigroviridis]
TRINITY_DN152783_c3_g1	-	-	-	lncRNA	hypothetical protein Anapl_03341, partial [Anas platyrhynchos]	1.33227e-15	0.991459	TRINITY_GG_175782_c21_g1	-	-	-	protein_coding	-
TRINITY_DN152783_c3_g1	-	-	-	lncRNA	hypothetical protein Anapl_03341, partial [Anas platyrhynchos]	1.33227e-15	0.991459	TRINITY_GG_87281_c0_g1	-	-	-	protein_coding	-
TRINITY_DN152783_c3_g1	-	-	-	lncRNA	hypothetical protein Anapl_03341, partial [Anas platyrhynchos]	1.33227e-15	0.991458	TRINITY_GG_142260_c0_g1	-	-	-	protein_coding	-
TRINITY_DN152783_c3_g1	-	-	-	lncRNA	hypothetical protein Anapl_03341, partial [Anas platyrhynchos]	1.33227e-15	0.991458	TRINITY_GG_13252_c92_g1	-	-	-	protein_coding	DNA-directed RNA polymerases I, II, and III subunit RPABC1, partial [Colius striatus]
TRINITY_DN152783_c3_g1	-	-	-	lncRNA	hypothetical protein Anapl_03341, partial [Anas platyrhynchos]	1.33227e-15	0.991458	TRINITY_GG_122056_c1_g1	-	-	-	protein_coding	PREDICTED: uncharacterized protein LOC105358072 [Oryzias latipes]
TRINITY_DN152783_c3_g1	-	-	-	lncRNA	hypothetical protein Anapl_03341, partial [Anas platyrhynchos]	1.33227e-15	0.991458	TRINITY_GG_23717_c10_g1	-	-	-	protein_coding	-
TRINITY_DN152783_c3_g1	-	-	-	lncRNA	hypothetical protein Anapl_03341, partial [Anas platyrhynchos]	1.33227e-15	0.991458	TRINITY_GG_126276_c84_g5	-	-	-	protein_coding	-
TRINITY_DN152783_c3_g1	-	-	-	lncRNA	hypothetical protein Anapl_03341, partial [Anas platyrhynchos]	1.33227e-15	0.991457	TRINITY_GG_100027_c7_g1	-	-	-	protein_coding	-
TRINITY_DN152783_c3_g1	-	-	-	lncRNA	hypothetical protein Anapl_03341, partial [Anas platyrhynchos]	1.33227e-15	0.991456	TRINITY_DN26455_c0_g1	-	-	-	protein_coding	-
TRINITY_DN152783_c3_g1	-	-	-	lncRNA	hypothetical protein Anapl_03341, partial [Anas platyrhynchos]	1.33227e-15	0.991456	TRINITY_GG_151589_c0_g1	-	-	-	protein_coding	-
TRINITY_DN152783_c3_g1	-	-	-	lncRNA	hypothetical protein Anapl_03341, partial [Anas platyrhynchos]	1.33227e-15	0.991456	TRINITY_GG_175807_c124_g1	-	-	-	protein_coding	-
TRINITY_DN152783_c3_g1	-	-	-	lncRNA	hypothetical protein Anapl_03341, partial [Anas platyrhynchos]	1.33227e-15	0.991453	TRINITY_GG_180558_c77_g1	-	-	-	protein_coding	-
TRINITY_DN152783_c3_g1	-	-	-	lncRNA	hypothetical protein Anapl_03341, partial [Anas platyrhynchos]	1.33227e-15	0.991453	TRINITY_GG_189854_c50_g1	-	-	-	protein_coding	-
TRINITY_DN152783_c3_g1	-	-	-	lncRNA	hypothetical protein Anapl_03341, partial [Anas platyrhynchos]	1.33227e-15	0.99145	TRINITY_GG_13988_c2_g1	-	-	-	protein_coding	-
TRINITY_DN152783_c3_g1	-	-	-	lncRNA	hypothetical protein Anapl_03341, partial [Anas platyrhynchos]	1.33227e-15	0.991448	TRINITY_GG_52567_c31_g1	-	-	-	protein_coding	-
TRINITY_DN152783_c3_g1	-	-	-	lncRNA	hypothetical protein Anapl_03341, partial [Anas platyrhynchos]	1.33227e-15	0.991444	TRINITY_GG_164739_c23_g1	-	-	-	protein_coding	PREDICTED: uncharacterized protein LOC103908934, partial [Danio rerio]
TRINITY_DN152783_c3_g1	-	-	-	lncRNA	hypothetical protein Anapl_03341, partial [Anas platyrhynchos]	1.33227e-15	0.991442	TRINITY_GG_149513_c18_g1	-	-	-	protein_coding	-
TRINITY_DN152783_c3_g1	-	-	-	lncRNA	hypothetical protein Anapl_03341, partial [Anas platyrhynchos]	1.33227e-15	0.99144	TRINITY_GG_53220_c21_g1	-	-	-	protein_coding	-
TRINITY_DN152783_c3_g1	-	-	-	lncRNA	hypothetical protein Anapl_03341, partial [Anas platyrhynchos]	1.33227e-15	0.991439	TRINITY_DN157581_c1_g4	-	-	-	protein_coding	ER membrane protein complex subunit 2 [Danio rerio]
TRINITY_DN152783_c3_g1	-	-	-	lncRNA	hypothetical protein Anapl_03341, partial [Anas platyrhynchos]	1.33227e-15	0.991438	TRINITY_DN165459_c1_g3	-	-	-	protein_coding	gag-like protein [Danio rerio]
TRINITY_DN152783_c3_g1	-	-	-	lncRNA	hypothetical protein Anapl_03341, partial [Anas platyrhynchos]	1.33227e-15	0.991437	TRINITY_DN165573_c4_g1	-	-	-	protein_coding	-
TRINITY_DN152783_c3_g1	-	-	-	lncRNA	hypothetical protein Anapl_03341, partial [Anas platyrhynchos]	1.33227e-15	0.991437	TRINITY_GG_121530_c0_g1	-	-	-	protein_coding	PREDICTED: uncharacterized protein LOC103911649 [Danio rerio]
TRINITY_DN152783_c3_g1	-	-	-	lncRNA	hypothetical protein Anapl_03341, partial [Anas platyrhynchos]	1.33227e-15	0.991435	TRINITY_GG_186379_c2_g1	-	-	-	protein_coding	-
TRINITY_DN152783_c3_g1	-	-	-	lncRNA	hypothetical protein Anapl_03341, partial [Anas platyrhynchos]	1.33227e-15	0.991435	TRINITY_GG_52899_c0_g1	-	-	-	protein_coding	-
TRINITY_DN152783_c3_g1	-	-	-	lncRNA	hypothetical protein Anapl_03341, partial [Anas platyrhynchos]	1.33227e-15	0.991434	TRINITY_GG_24840_c84_g1	-	-	-	protein_coding	-
TRINITY_DN152783_c3_g1	-	-	-	lncRNA	hypothetical protein Anapl_03341, partial [Anas platyrhynchos]	1.33227e-15	0.991424	TRINITY_DN165573_c4_g3	-	-	-	protein_coding	-
TRINITY_DN152783_c3_g1	-	-	-	lncRNA	hypothetical protein Anapl_03341, partial [Anas platyrhynchos]	1.33227e-15	0.991424	TRINITY_GG_117182_c82_g1	-	-	-	protein_coding	-
TRINITY_DN152783_c3_g1	-	-	-	lncRNA	hypothetical protein Anapl_03341, partial [Anas platyrhynchos]	1.33227e-15	0.99142	TRINITY_DN171884_c7_g4	-	-	-	protein_coding	-
TRINITY_DN152783_c3_g1	-	-	-	lncRNA	hypothetical protein Anapl_03341, partial [Anas platyrhynchos]	1.33227e-15	0.991418	TRINITY_GG_165317_c0_g1	-	-	-	protein_coding	PREDICTED: uncharacterized protein LOC100537186 [Danio rerio]
TRINITY_DN152783_c3_g1	-	-	-	lncRNA	hypothetical protein Anapl_03341, partial [Anas platyrhynchos]	1.33227e-15	0.991417	TRINITY_DN128484_c0_g1	-	-	-	protein_coding	-
TRINITY_DN152783_c3_g1	-	-	-	lncRNA	hypothetical protein Anapl_03341, partial [Anas platyrhynchos]	1.33227e-15	0.991417	TRINITY_GG_103187_c0_g1	-	-	-	protein_coding	-
TRINITY_DN152783_c3_g1	-	-	-	lncRNA	hypothetical protein Anapl_03341, partial [Anas platyrhynchos]	1.33227e-15	0.991417	TRINITY_DN150724_c0_g1	-	-	-	protein_coding	hypothetical protein EH28_00178 [Larimichthys crocea]
TRINITY_DN152783_c3_g1	-	-	-	lncRNA	hypothetical protein Anapl_03341, partial [Anas platyrhynchos]	1.33227e-15	0.991414	TRINITY_DN156554_c3_g2	-	-	-	protein_coding	-
TRINITY_DN152783_c3_g1	-	-	-	lncRNA	hypothetical protein Anapl_03341, partial [Anas platyrhynchos]	1.33227e-15	0.991412	TRINITY_GG_47300_c0_g1	-	-	-	protein_coding	PREDICTED: semaphorin-6B-like [Astyanax mexicanus]
TRINITY_DN152783_c3_g1	-	-	-	lncRNA	hypothetical protein Anapl_03341, partial [Anas platyrhynchos]	1.33227e-15	0.991409	TRINITY_DN155991_c6_g2	-	-	-	protein_coding	-
TRINITY_DN152783_c3_g1	-	-	-	lncRNA	hypothetical protein Anapl_03341, partial [Anas platyrhynchos]	1.33227e-15	0.991409	TRINITY_GG_126573_c19_g1	-	-	-	protein_coding	-
TRINITY_DN152783_c3_g1	-	-	-	lncRNA	hypothetical protein Anapl_03341, partial [Anas platyrhynchos]	1.33227e-15	0.991407	TRINITY_GG_116568_c0_g1	-	-	-	protein_coding	-
TRINITY_DN152783_c3_g1	-	-	-	lncRNA	hypothetical protein Anapl_03341, partial [Anas platyrhynchos]	1.33227e-15	0.991406	TRINITY_DN155666_c5_g2	-	-	-	protein_coding	-
TRINITY_DN152783_c3_g1	-	-	-	lncRNA	hypothetical protein Anapl_03341, partial [Anas platyrhynchos]	1.33227e-15	0.991405	TRINITY_GG_28557_c1_g1	-	-	-	protein_coding	-
TRINITY_DN152783_c3_g1	-	-	-	lncRNA	hypothetical protein Anapl_03341, partial [Anas platyrhynchos]	1.33227e-15	0.991405	TRINITY_GG_66231_c70_g1	-	-	-	protein_coding	-
TRINITY_DN152783_c3_g1	-	-	-	lncRNA	hypothetical protein Anapl_03341, partial [Anas platyrhynchos]	1.33227e-15	0.991404	TRINITY_GG_104997_c1_g1	-	-	-	protein_coding	-
TRINITY_DN152783_c3_g1	-	-	-	lncRNA	hypothetical protein Anapl_03341, partial [Anas platyrhynchos]	1.33227e-15	0.991402	TRINITY_GG_117467_c5_g1	-	-	-	protein_coding	-
TRINITY_DN152783_c3_g1	-	-	-	lncRNA	hypothetical protein Anapl_03341, partial [Anas platyrhynchos]	1.33227e-15	0.991398	TRINITY_DN173659_c3_g4	-	-	-	protein_coding	PREDICTED: fibroblast growth factor receptor 2 isoform X1 [Esox lucius]
TRINITY_DN152783_c3_g1	-	-	-	lncRNA	hypothetical protein Anapl_03341, partial [Anas platyrhynchos]	1.33227e-15	0.991389	TRINITY_GG_179417_c0_g1	-	-	-	protein_coding	gag-like protein [Danio rerio]
TRINITY_DN152783_c3_g1	-	-	-	lncRNA	hypothetical protein Anapl_03341, partial [Anas platyrhynchos]	1.33227e-15	0.991386	TRINITY_GG_74282_c115_g1	-	-	-	protein_coding	-
TRINITY_DN152783_c3_g1	-	-	-	lncRNA	hypothetical protein Anapl_03341, partial [Anas platyrhynchos]	1.33227e-15	0.991384	TRINITY_DN42025_c0_g1	-	-	-	protein_coding	PREDICTED: semaphorin-6B-like [Astyanax mexicanus]
TRINITY_DN152783_c3_g1	-	-	-	lncRNA	hypothetical protein Anapl_03341, partial [Anas platyrhynchos]	1.33227e-15	0.991375	TRINITY_GG_190801_c0_g1	-	-	-	protein_coding	-
TRINITY_DN152783_c3_g1	-	-	-	lncRNA	hypothetical protein Anapl_03341, partial [Anas platyrhynchos]	1.33227e-15	0.991375	TRINITY_GG_142351_c0_g1	-	-	-	protein_coding	Chain A, Open Structure Of The Bk Channel Gating Ring
TRINITY_DN152783_c3_g1	-	-	-	lncRNA	hypothetical protein Anapl_03341, partial [Anas platyrhynchos]	1.33227e-15	0.991375	TRINITY_DN51061_c0_g1	-	-	-	protein_coding	-
TRINITY_DN152783_c3_g1	-	-	-	lncRNA	hypothetical protein Anapl_03341, partial [Anas platyrhynchos]	1.55431e-15	0.991374	TRINITY_GG_128848_c0_g1	-	-	-	protein_coding	-
TRINITY_DN152783_c3_g1	-	-	-	lncRNA	hypothetical protein Anapl_03341, partial [Anas platyrhynchos]	1.55431e-15	0.991371	TRINITY_DN147414_c0_g1	-	-	-	protein_coding	PREDICTED: voltage-dependent calcium channel gamma-3 subunit-like [Danio rerio]
TRINITY_DN152783_c3_g1	-	-	-	lncRNA	hypothetical protein Anapl_03341, partial [Anas platyrhynchos]	1.55431e-15	0.99137	TRINITY_GG_111678_c17_g1	-	-	-	protein_coding	-
TRINITY_DN152783_c3_g1	-	-	-	lncRNA	hypothetical protein Anapl_03341, partial [Anas platyrhynchos]	1.55431e-15	0.991368	TRINITY_GG_11694_c2_g1	-	-	-	protein_coding	-
TRINITY_DN152783_c3_g1	-	-	-	lncRNA	hypothetical protein Anapl_03341, partial [Anas platyrhynchos]	1.55431e-15	0.991364	TRINITY_DN115941_c0_g1	-	-	-	protein_coding	-
TRINITY_DN152783_c3_g1	-	-	-	lncRNA	hypothetical protein Anapl_03341, partial [Anas platyrhynchos]	1.55431e-15	0.991344	TRINITY_GG_46816_c1_g1	-	-	-	protein_coding	-
TRINITY_DN152783_c3_g1	-	-	-	lncRNA	hypothetical protein Anapl_03341, partial [Anas platyrhynchos]	1.55431e-15	0.99134	TRINITY_GG_83108_c48_g1	-	-	-	protein_coding	-
TRINITY_DN152783_c3_g1	-	-	-	lncRNA	hypothetical protein Anapl_03341, partial [Anas platyrhynchos]	1.55431e-15	0.991339	TRINITY_GG_76873_c87_g1	-	-	-	protein_coding	-
TRINITY_DN152783_c3_g1	-	-	-	lncRNA	hypothetical protein Anapl_03341, partial [Anas platyrhynchos]	1.55431e-15	0.991338	TRINITY_GG_105228_c0_g1	-	-	-	protein_coding	-
TRINITY_DN152783_c3_g1	-	-	-	lncRNA	hypothetical protein Anapl_03341, partial [Anas platyrhynchos]	1.55431e-15	0.991332	TRINITY_DN153739_c1_g1	-	-	-	protein_coding	PREDICTED: RNA-directed DNA polymerase from mobile element jockey-like [Oryzias latipes]
TRINITY_DN152783_c3_g1	-	-	-	lncRNA	hypothetical protein Anapl_03341, partial [Anas platyrhynchos]	1.55431e-15	0.991327	TRINITY_DN137920_c0_g1	-	-	-	protein_coding	-
TRINITY_DN152783_c3_g1	-	-	-	lncRNA	hypothetical protein Anapl_03341, partial [Anas platyrhynchos]	1.55431e-15	0.991322	TRINITY_GG_53575_c0_g1	-	-	-	protein_coding	-
TRINITY_DN152783_c3_g1	-	-	-	lncRNA	hypothetical protein Anapl_03341, partial [Anas platyrhynchos]	1.55431e-15	0.99132	TRINITY_GG_41596_c47_g1	-	-	-	protein_coding	-
TRINITY_DN152783_c3_g1	-	-	-	lncRNA	hypothetical protein Anapl_03341, partial [Anas platyrhynchos]	1.55431e-15	0.991319	TRINITY_GG_36150_c5_g2	-	-	-	protein_coding	PREDICTED: syntaxin-binding protein 5 isoform X6 [Danio rerio]
TRINITY_DN152783_c3_g1	-	-	-	lncRNA	hypothetical protein Anapl_03341, partial [Anas platyrhynchos]	1.55431e-15	0.991317	TRINITY_GG_1940_c2_g1	-	-	-	protein_coding	hypothetical protein EH28_15412 [Larimichthys crocea]
TRINITY_DN152783_c3_g1	-	-	-	lncRNA	hypothetical protein Anapl_03341, partial [Anas platyrhynchos]	1.55431e-15	0.991316	TRINITY_GG_96596_c235_g1	-	-	-	protein_coding	-
TRINITY_DN152783_c3_g1	-	-	-	lncRNA	hypothetical protein Anapl_03341, partial [Anas platyrhynchos]	1.55431e-15	0.991308	TRINITY_GG_122284_c24_g1	-	-	-	protein_coding	-
TRINITY_DN152783_c3_g1	-	-	-	lncRNA	hypothetical protein Anapl_03341, partial [Anas platyrhynchos]	1.55431e-15	0.991308	TRINITY_GG_125711_c21_g1	-	-	-	protein_coding	-
TRINITY_DN152783_c3_g1	-	-	-	lncRNA	hypothetical protein Anapl_03341, partial [Anas platyrhynchos]	1.55431e-15	0.991306	TRINITY_GG_13787_c0_g1	-	-	-	protein_coding	AMPA receptor subunit 2a [Danio rerio]
TRINITY_DN152783_c3_g1	-	-	-	lncRNA	hypothetical protein Anapl_03341, partial [Anas platyrhynchos]	1.55431e-15	0.991306	TRINITY_DN156803_c8_g1	-	-	-	protein_coding	-
TRINITY_DN152783_c3_g1	-	-	-	lncRNA	hypothetical protein Anapl_03341, partial [Anas platyrhynchos]	1.55431e-15	0.991302	TRINITY_GG_167364_c0_g1	-	-	-	protein_coding	PREDICTED: protein SOGA3 isoform X1 [Danio rerio]
TRINITY_DN152783_c3_g1	-	-	-	lncRNA	hypothetical protein Anapl_03341, partial [Anas platyrhynchos]	1.55431e-15	0.991298	TRINITY_DN107909_c0_g1	-	-	-	protein_coding	-
TRINITY_DN152783_c3_g1	-	-	-	lncRNA	hypothetical protein Anapl_03341, partial [Anas platyrhynchos]	1.55431e-15	0.991298	TRINITY_GG_25314_c82_g1	-	-	-	protein_coding	-
TRINITY_DN152783_c3_g1	-	-	-	lncRNA	hypothetical protein Anapl_03341, partial [Anas platyrhynchos]	1.77636e-15	0.991296	TRINITY_DN188484_c0_g1	-	-	-	protein_coding	-
TRINITY_DN152783_c3_g1	-	-	-	lncRNA	hypothetical protein Anapl_03341, partial [Anas platyrhynchos]	1.77636e-15	0.991291	TRINITY_DN150412_c12_g1	-	-	-	protein_coding	-
TRINITY_DN152783_c3_g1	-	-	-	lncRNA	hypothetical protein Anapl_03341, partial [Anas platyrhynchos]	1.77636e-15	0.991289	TRINITY_DN13890_c0_g1	-	-	-	protein_coding	-
TRINITY_DN152783_c3_g1	-	-	-	lncRNA	hypothetical protein Anapl_03341, partial [Anas platyrhynchos]	1.77636e-15	0.991287	TRINITY_DN172285_c0_g3	-	-	-	protein_coding	rho/rac guanine nucleotide exchange factor (GEF) 18a [Danio rerio]
TRINITY_DN152783_c3_g1	-	-	-	lncRNA	hypothetical protein Anapl_03341, partial [Anas platyrhynchos]	1.77636e-15	0.991287	TRINITY_GG_52885_c29_g1	-	-	-	protein_coding	-
TRINITY_DN152783_c3_g1	-	-	-	lncRNA	hypothetical protein Anapl_03341, partial [Anas platyrhynchos]	1.77636e-15	0.991283	TRINITY_DN162585_c0_g1	-	-	-	protein_coding	-
TRINITY_DN152783_c3_g1	-	-	-	lncRNA	hypothetical protein Anapl_03341, partial [Anas platyrhynchos]	1.77636e-15	0.99128	TRINITY_GG_160142_c142_g1	-	-	-	protein_coding	-
TRINITY_DN152783_c3_g1	-	-	-	lncRNA	hypothetical protein Anapl_03341, partial [Anas platyrhynchos]	1.77636e-15	0.991273	TRINITY_DN154151_c7_g1	-	-	-	protein_coding	-
TRINITY_DN152783_c3_g1	-	-	-	lncRNA	hypothetical protein Anapl_03341, partial [Anas platyrhynchos]	1.77636e-15	0.991268	TRINITY_GG_140313_c0_g1	-	-	-	protein_coding	PREDICTED: uncharacterized protein LOC106096702, partial [Oreochromis niloticus]
TRINITY_DN152783_c3_g1	-	-	-	lncRNA	hypothetical protein Anapl_03341, partial [Anas platyrhynchos]	1.77636e-15	0.991264	TRINITY_GG_77919_c0_g1	-	-	-	protein_coding	-
TRINITY_DN152783_c3_g1	-	-	-	lncRNA	hypothetical protein Anapl_03341, partial [Anas platyrhynchos]	1.77636e-15	0.991264	TRINITY_GG_84107_c0_g1	-	-	-	protein_coding	unnamed protein product [Oncorhynchus mykiss]
TRINITY_DN152783_c3_g1	-	-	-	lncRNA	hypothetical protein Anapl_03341, partial [Anas platyrhynchos]	1.77636e-15	0.991262	TRINITY_DN38847_c0_g1	-	-	-	protein_coding	-
TRINITY_DN152783_c3_g1	-	-	-	lncRNA	hypothetical protein Anapl_03341, partial [Anas platyrhynchos]	1.77636e-15	0.991262	TRINITY_GG_49377_c14_g1	-	-	-	protein_coding	-
TRINITY_DN152783_c3_g1	-	-	-	lncRNA	hypothetical protein Anapl_03341, partial [Anas platyrhynchos]	1.77636e-15	0.991262	TRINITY_GG_30310_c1_g1	-	-	-	protein_coding	-
TRINITY_DN152783_c3_g1	-	-	-	lncRNA	hypothetical protein Anapl_03341, partial [Anas platyrhynchos]	1.77636e-15	0.99126	TRINITY_DN157241_c2_g1	-	-	-	protein_coding	-
TRINITY_DN152783_c3_g1	-	-	-	lncRNA	hypothetical protein Anapl_03341, partial [Anas platyrhynchos]	1.77636e-15	0.991259	TRINITY_GG_14896_c30_g1	-	-	-	protein_coding	-
TRINITY_DN152783_c3_g1	-	-	-	lncRNA	hypothetical protein Anapl_03341, partial [Anas platyrhynchos]	1.77636e-15	0.991257	TRINITY_GG_22989_c0_g1	-	-	-	protein_coding	-
TRINITY_DN152783_c3_g1	-	-	-	lncRNA	hypothetical protein Anapl_03341, partial [Anas platyrhynchos]	1.77636e-15	0.991256	TRINITY_DN144067_c0_g1	-	-	-	protein_coding	-
TRINITY_DN152783_c3_g1	-	-	-	lncRNA	hypothetical protein Anapl_03341, partial [Anas platyrhynchos]	1.77636e-15	0.991253	TRINITY_GG_134840_c38_g1	-	-	-	protein_coding	-
TRINITY_DN152783_c3_g1	-	-	-	lncRNA	hypothetical protein Anapl_03341, partial [Anas platyrhynchos]	1.77636e-15	0.991248	TRINITY_GG_28588_c19_g1	-	-	-	protein_coding	-
TRINITY_DN152783_c3_g1	-	-	-	lncRNA	hypothetical protein Anapl_03341, partial [Anas platyrhynchos]	1.77636e-15	0.991239	TRINITY_GG_37899_c0_g1	-	-	-	protein_coding	PREDICTED: zinc finger protein 62 homolog [Danio rerio]
TRINITY_DN152783_c3_g1	-	-	-	lncRNA	hypothetical protein Anapl_03341, partial [Anas platyrhynchos]	1.77636e-15	0.991231	TRINITY_DN154988_c3_g1	-	-	-	protein_coding	-
TRINITY_DN152783_c3_g1	-	-	-	lncRNA	hypothetical protein Anapl_03341, partial [Anas platyrhynchos]	1.77636e-15	0.991228	TRINITY_GG_25887_c87_g1	-	-	-	protein_coding	-
TRINITY_DN152783_c3_g1	-	-	-	lncRNA	hypothetical protein Anapl_03341, partial [Anas platyrhynchos]	1.77636e-15	0.991226	TRINITY_DN135337_c0_g2	-	-	-	protein_coding	-
TRINITY_DN152783_c3_g1	-	-	-	lncRNA	hypothetical protein Anapl_03341, partial [Anas platyrhynchos]	1.77636e-15	0.991226	TRINITY_DN176594_c0_g1	-	-	-	protein_coding	-
TRINITY_DN152783_c3_g1	-	-	-	lncRNA	hypothetical protein Anapl_03341, partial [Anas platyrhynchos]	1.77636e-15	0.991225	TRINITY_GG_181554_c0_g1	-	-	-	protein_coding	-
TRINITY_DN152783_c3_g1	-	-	-	lncRNA	hypothetical protein Anapl_03341, partial [Anas platyrhynchos]	1.77636e-15	0.991223	TRINITY_GG_107306_c1_g1	-	-	-	protein_coding	PREDICTED: uncharacterized protein LOC105759503 [Taeniopygia guttata]
TRINITY_DN152783_c3_g1	-	-	-	lncRNA	hypothetical protein Anapl_03341, partial [Anas platyrhynchos]	1.77636e-15	0.991219	TRINITY_DN156732_c0_g1	-	-	-	protein_coding	PREDICTED: uncharacterized protein LOC105945451 [Xenopus (Silurana) tropicalis]
TRINITY_DN152783_c3_g1	-	-	-	lncRNA	hypothetical protein Anapl_03341, partial [Anas platyrhynchos]	1.77636e-15	0.991216	TRINITY_DN162202_c6_g2	-	-	-	protein_coding	-
TRINITY_DN152783_c3_g1	-	-	-	lncRNA	hypothetical protein Anapl_03341, partial [Anas platyrhynchos]	1.77636e-15	0.991209	TRINITY_GG_165461_c0_g1	-	-	-	protein_coding	-
TRINITY_DN152783_c3_g1	-	-	-	lncRNA	hypothetical protein Anapl_03341, partial [Anas platyrhynchos]	1.77636e-15	0.991201	TRINITY_DN174622_c6_g1	-	-	-	protein_coding	-
TRINITY_DN152783_c3_g1	-	-	-	lncRNA	hypothetical protein Anapl_03341, partial [Anas platyrhynchos]	1.77636e-15	0.9912	TRINITY_DN160174_c14_g1	-	-	-	protein_coding	-
TRINITY_DN152783_c3_g1	-	-	-	lncRNA	hypothetical protein Anapl_03341, partial [Anas platyrhynchos]	1.77636e-15	0.991198	TRINITY_GG_37031_c74_g1	-	-	-	protein_coding	PREDICTED: rhamnose-binding lectin-like [Oreochromis niloticus]
TRINITY_DN152783_c3_g1	-	-	-	lncRNA	hypothetical protein Anapl_03341, partial [Anas platyrhynchos]	1.77636e-15	0.991192	TRINITY_DN157921_c1_g3	-	-	-	protein_coding	-
TRINITY_DN152783_c3_g1	-	-	-	lncRNA	hypothetical protein Anapl_03341, partial [Anas platyrhynchos]	1.77636e-15	0.991191	TRINITY_DN109200_c0_g1	-	-	-	protein_coding	complement component C5-1 [Cyprinus carpio]
TRINITY_DN152783_c3_g1	-	-	-	lncRNA	hypothetical protein Anapl_03341, partial [Anas platyrhynchos]	1.77636e-15	0.991187	TRINITY_GG_160446_c10_g1	-	-	-	protein_coding	-
TRINITY_DN152783_c3_g1	-	-	-	lncRNA	hypothetical protein Anapl_03341, partial [Anas platyrhynchos]	1.77636e-15	0.991187	TRINITY_GG_6457_c24_g1	-	-	-	protein_coding	-
TRINITY_DN152783_c3_g1	-	-	-	lncRNA	hypothetical protein Anapl_03341, partial [Anas platyrhynchos]	1.77636e-15	0.99118	TRINITY_GG_164896_c10_g1	-	-	-	protein_coding	-
TRINITY_DN152783_c3_g1	-	-	-	lncRNA	hypothetical protein Anapl_03341, partial [Anas platyrhynchos]	1.77636e-15	0.991173	TRINITY_DN153088_c11_g3	-	-	-	protein_coding	PREDICTED: casein kinase 1, gamma 2a isoform X2 [Danio rerio]
TRINITY_DN152783_c3_g1	-	-	-	lncRNA	hypothetical protein Anapl_03341, partial [Anas platyrhynchos]	1.77636e-15	0.99117	TRINITY_GG_104447_c0_g1	-	-	-	protein_coding	-
TRINITY_DN152783_c3_g1	-	-	-	lncRNA	hypothetical protein Anapl_03341, partial [Anas platyrhynchos]	1.77636e-15	0.991162	TRINITY_GG_64943_c0_g1	-	-	-	protein_coding	-
TRINITY_DN152783_c3_g1	-	-	-	lncRNA	hypothetical protein Anapl_03341, partial [Anas platyrhynchos]	1.77636e-15	0.991157	TRINITY_GG_30816_c0_g1	-	-	-	protein_coding	-
TRINITY_DN152783_c3_g1	-	-	-	lncRNA	hypothetical protein Anapl_03341, partial [Anas platyrhynchos]	1.77636e-15	0.991157	TRINITY_DN156389_c2_g1	-	-	-	protein_coding	-
TRINITY_DN152783_c3_g1	-	-	-	lncRNA	hypothetical protein Anapl_03341, partial [Anas platyrhynchos]	1.77636e-15	0.991155	TRINITY_GG_142347_c0_g1	-	-	-	protein_coding	-
TRINITY_DN152783_c3_g1	-	-	-	lncRNA	hypothetical protein Anapl_03341, partial [Anas platyrhynchos]	1.77636e-15	0.991143	TRINITY_DN164567_c0_g1	-	-	-	protein_coding	-
TRINITY_DN152783_c3_g1	-	-	-	lncRNA	hypothetical protein Anapl_03341, partial [Anas platyrhynchos]	1.77636e-15	0.99113	TRINITY_GG_27104_c1_g1	-	-	-	protein_coding	-
TRINITY_DN152783_c3_g1	-	-	-	lncRNA	hypothetical protein Anapl_03341, partial [Anas platyrhynchos]	1.77636e-15	0.991125	TRINITY_DN152567_c6_g1	-	-	-	protein_coding	prepro-orexin [Carassius auratus]
TRINITY_DN152783_c3_g1	-	-	-	lncRNA	hypothetical protein Anapl_03341, partial [Anas platyrhynchos]	1.77636e-15	0.99112	TRINITY_DN152970_c5_g4	-	-	-	protein_coding	-
TRINITY_DN152783_c3_g1	-	-	-	lncRNA	hypothetical protein Anapl_03341, partial [Anas platyrhynchos]	1.77636e-15	0.991119	TRINITY_DN167281_c4_g2	-	-	-	protein_coding	-
TRINITY_DN152783_c3_g1	-	-	-	lncRNA	hypothetical protein Anapl_03341, partial [Anas platyrhynchos]	1.77636e-15	0.991118	TRINITY_GG_179670_c0_g1	-	-	-	protein_coding	-
TRINITY_DN152783_c3_g1	-	-	-	lncRNA	hypothetical protein Anapl_03341, partial [Anas platyrhynchos]	1.77636e-15	0.991113	TRINITY_GG_62035_c0_g1	-	-	-	protein_coding	-
TRINITY_DN152783_c3_g1	-	-	-	lncRNA	hypothetical protein Anapl_03341, partial [Anas platyrhynchos]	1.77636e-15	0.991109	TRINITY_GG_108198_c0_g1	-	-	-	protein_coding	-
TRINITY_DN152783_c3_g1	-	-	-	lncRNA	hypothetical protein Anapl_03341, partial [Anas platyrhynchos]	1.77636e-15	0.991104	TRINITY_DN153803_c0_g1	-	-	-	protein_coding	-
TRINITY_DN152783_c3_g1	-	-	-	lncRNA	hypothetical protein Anapl_03341, partial [Anas platyrhynchos]	1.77636e-15	0.991102	TRINITY_GG_98948_c58_g1	-	-	-	protein_coding	-
TRINITY_DN152783_c3_g1	-	-	-	lncRNA	hypothetical protein Anapl_03341, partial [Anas platyrhynchos]	1.77636e-15	0.991097	TRINITY_GG_84098_c1_g1	-	-	-	protein_coding	-
TRINITY_DN152783_c3_g1	-	-	-	lncRNA	hypothetical protein Anapl_03341, partial [Anas platyrhynchos]	1.9984e-15	0.991081	TRINITY_DN153137_c3_g1	-	-	-	protein_coding	-
TRINITY_DN152783_c3_g1	-	-	-	lncRNA	hypothetical protein Anapl_03341, partial [Anas platyrhynchos]	1.9984e-15	0.991065	TRINITY_GG_187580_c0_g1	-	-	-	protein_coding	-
TRINITY_DN152783_c3_g1	-	-	-	lncRNA	hypothetical protein Anapl_03341, partial [Anas platyrhynchos]	1.9984e-15	0.99106	TRINITY_DN172605_c5_g1	-	-	-	protein_coding	-
TRINITY_DN152783_c3_g1	-	-	-	lncRNA	hypothetical protein Anapl_03341, partial [Anas platyrhynchos]	1.9984e-15	0.991049	TRINITY_GG_54512_c1_g1	-	-	-	protein_coding	-
TRINITY_DN152783_c3_g1	-	-	-	lncRNA	hypothetical protein Anapl_03341, partial [Anas platyrhynchos]	1.9984e-15	0.991041	TRINITY_GG_122345_c0_g1	-	-	-	protein_coding	PREDICTED: uncharacterized protein LOC101886224 isoform X1 [Danio rerio]
TRINITY_DN152783_c3_g1	-	-	-	lncRNA	hypothetical protein Anapl_03341, partial [Anas platyrhynchos]	1.9984e-15	0.991041	TRINITY_GG_87969_c0_g1	-	-	-	protein_coding	PREDICTED: PH-interacting protein isoform X3 [Danio rerio]
TRINITY_DN152783_c3_g1	-	-	-	lncRNA	hypothetical protein Anapl_03341, partial [Anas platyrhynchos]	2.22045e-15	0.991021	TRINITY_DN152045_c1_g3	-	-	-	protein_coding	-
TRINITY_DN152783_c3_g1	-	-	-	lncRNA	hypothetical protein Anapl_03341, partial [Anas platyrhynchos]	2.22045e-15	0.991018	TRINITY_DN172741_c0_g1	-	-	-	protein_coding	-
TRINITY_DN152783_c3_g1	-	-	-	lncRNA	hypothetical protein Anapl_03341, partial [Anas platyrhynchos]	2.22045e-15	0.991015	TRINITY_DN148016_c0_g2	-	-	-	protein_coding	-
TRINITY_DN152783_c3_g1	-	-	-	lncRNA	hypothetical protein Anapl_03341, partial [Anas platyrhynchos]	2.22045e-15	0.991009	TRINITY_GG_62653_c13_g1	-	-	-	protein_coding	-
TRINITY_DN152783_c3_g1	-	-	-	lncRNA	hypothetical protein Anapl_03341, partial [Anas platyrhynchos]	2.22045e-15	0.991008	TRINITY_GG_86221_c0_g1	-	-	-	protein_coding	-
TRINITY_DN152783_c3_g1	-	-	-	lncRNA	hypothetical protein Anapl_03341, partial [Anas platyrhynchos]	2.22045e-15	0.991006	TRINITY_GG_138359_c5_g1	-	-	-	protein_coding	-
TRINITY_DN152783_c3_g1	-	-	-	lncRNA	hypothetical protein Anapl_03341, partial [Anas platyrhynchos]	2.22045e-15	0.991004	TRINITY_DN152719_c4_g1	-	-	-	protein_coding	PREDICTED: RNA-directed DNA polymerase from mobile element jockey-like [Oreochromis niloticus]
TRINITY_DN152783_c3_g1	-	-	-	lncRNA	hypothetical protein Anapl_03341, partial [Anas platyrhynchos]	2.22045e-15	0.990993	TRINITY_DN143924_c0_g1	-	-	-	protein_coding	-
TRINITY_DN152783_c3_g1	-	-	-	lncRNA	hypothetical protein Anapl_03341, partial [Anas platyrhynchos]	2.22045e-15	0.990982	TRINITY_GG_176520_c0_g1	-	-	-	protein_coding	alpha-1-microglobulin, partial [Carassius auratus]
TRINITY_DN152783_c3_g1	-	-	-	lncRNA	hypothetical protein Anapl_03341, partial [Anas platyrhynchos]	2.22045e-15	0.990982	TRINITY_GG_44975_c0_g1	-	-	-	protein_coding	-
TRINITY_DN152783_c3_g1	-	-	-	lncRNA	hypothetical protein Anapl_03341, partial [Anas platyrhynchos]	2.22045e-15	0.990972	TRINITY_DN161625_c8_g2	-	-	-	protein_coding	PREDICTED: selenoprotein O-like [Clupea harengus]
TRINITY_DN152783_c3_g1	-	-	-	lncRNA	hypothetical protein Anapl_03341, partial [Anas platyrhynchos]	2.22045e-15	0.990967	TRINITY_GG_87255_c19_g1	-	-	-	protein_coding	-
TRINITY_DN152783_c3_g1	-	-	-	lncRNA	hypothetical protein Anapl_03341, partial [Anas platyrhynchos]	2.22045e-15	0.990959	TRINITY_GG_83659_c5_g2	-	-	-	protein_coding	PREDICTED: integrin alpha-9 [Danio rerio]
TRINITY_DN152783_c3_g1	-	-	-	lncRNA	hypothetical protein Anapl_03341, partial [Anas platyrhynchos]	2.22045e-15	0.990954	TRINITY_GG_88123_c0_g1	-	-	-	protein_coding	PREDICTED: kalirin-like isoform X1 [Astyanax mexicanus]
TRINITY_DN152783_c3_g1	-	-	-	lncRNA	hypothetical protein Anapl_03341, partial [Anas platyrhynchos]	2.22045e-15	0.990952	TRINITY_DN162054_c1_g1	-	-	-	protein_coding	-
TRINITY_DN152783_c3_g1	-	-	-	lncRNA	hypothetical protein Anapl_03341, partial [Anas platyrhynchos]	2.22045e-15	0.990952	TRINITY_DN168922_c6_g1	-	-	-	protein_coding	unnamed protein product [Xenopus laevis]
TRINITY_DN152783_c3_g1	-	-	-	lncRNA	hypothetical protein Anapl_03341, partial [Anas platyrhynchos]	2.22045e-15	0.990942	TRINITY_GG_109212_c0_g1	-	-	-	protein_coding	-
TRINITY_DN152783_c3_g1	-	-	-	lncRNA	hypothetical protein Anapl_03341, partial [Anas platyrhynchos]	2.22045e-15	0.990939	TRINITY_GG_69524_c43_g1	-	-	-	protein_coding	-
TRINITY_DN152783_c3_g1	-	-	-	lncRNA	hypothetical protein Anapl_03341, partial [Anas platyrhynchos]	2.22045e-15	0.990939	TRINITY_DN219327_c0_g1	-	-	-	protein_coding	-
TRINITY_DN152783_c3_g1	-	-	-	lncRNA	hypothetical protein Anapl_03341, partial [Anas platyrhynchos]	2.22045e-15	0.990934	TRINITY_DN86386_c0_g1	-	-	-	protein_coding	-
TRINITY_DN152783_c3_g1	-	-	-	lncRNA	hypothetical protein Anapl_03341, partial [Anas platyrhynchos]	2.22045e-15	0.990916	TRINITY_GG_39317_c0_g1	-	-	-	protein_coding	-
TRINITY_DN152783_c3_g1	-	-	-	lncRNA	hypothetical protein Anapl_03341, partial [Anas platyrhynchos]	2.22045e-15	0.990906	TRINITY_GG_35200_c0_g1	-	-	-	protein_coding	-
TRINITY_DN152783_c3_g1	-	-	-	lncRNA	hypothetical protein Anapl_03341, partial [Anas platyrhynchos]	2.22045e-15	0.990903	TRINITY_GG_123892_c0_g1	-	-	-	protein_coding	connexin 32.3 [Danio rerio]
TRINITY_DN152783_c3_g1	-	-	-	lncRNA	hypothetical protein Anapl_03341, partial [Anas platyrhynchos]	2.22045e-15	0.990897	TRINITY_DN167560_c7_g1	-	-	-	protein_coding	-
TRINITY_DN152783_c3_g1	-	-	-	lncRNA	hypothetical protein Anapl_03341, partial [Anas platyrhynchos]	2.22045e-15	0.990896	TRINITY_GG_58708_c5_g1	-	-	-	protein_coding	-
TRINITY_DN152783_c3_g1	-	-	-	lncRNA	hypothetical protein Anapl_03341, partial [Anas platyrhynchos]	2.22045e-15	0.990891	TRINITY_GG_135126_c1_g1	-	-	-	protein_coding	-
TRINITY_DN152783_c3_g1	-	-	-	lncRNA	hypothetical protein Anapl_03341, partial [Anas platyrhynchos]	2.22045e-15	0.990885	TRINITY_GG_120674_c0_g1	-	-	-	protein_coding	-
TRINITY_DN152783_c3_g1	-	-	-	lncRNA	hypothetical protein Anapl_03341, partial [Anas platyrhynchos]	2.22045e-15	0.990882	TRINITY_DN212054_c0_g1	-	-	-	protein_coding	-
TRINITY_DN152783_c3_g1	-	-	-	lncRNA	hypothetical protein Anapl_03341, partial [Anas platyrhynchos]	2.22045e-15	0.990882	TRINITY_GG_68285_c12_g1	-	-	-	protein_coding	-
TRINITY_DN152783_c3_g1	-	-	-	lncRNA	hypothetical protein Anapl_03341, partial [Anas platyrhynchos]	2.22045e-15	0.990877	TRINITY_GG_65179_c0_g1	-	-	-	protein_coding	-
TRINITY_DN152783_c3_g1	-	-	-	lncRNA	hypothetical protein Anapl_03341, partial [Anas platyrhynchos]	2.22045e-15	0.990874	TRINITY_GG_13977_c3_g1	-	-	-	protein_coding	-
TRINITY_DN152783_c3_g1	-	-	-	lncRNA	hypothetical protein Anapl_03341, partial [Anas platyrhynchos]	2.22045e-15	0.99086	TRINITY_GG_107976_c0_g1	-	-	-	protein_coding	-
TRINITY_DN152783_c3_g1	-	-	-	lncRNA	hypothetical protein Anapl_03341, partial [Anas platyrhynchos]	2.44249e-15	0.990842	TRINITY_GG_148965_c0_g1	-	-	-	protein_coding	-
TRINITY_DN152783_c3_g1	-	-	-	lncRNA	hypothetical protein Anapl_03341, partial [Anas platyrhynchos]	2.44249e-15	0.990834	TRINITY_GG_109320_c100_g1	-	-	-	protein_coding	-
TRINITY_DN152783_c3_g1	-	-	-	lncRNA	hypothetical protein Anapl_03341, partial [Anas platyrhynchos]	2.44249e-15	0.990813	TRINITY_GG_177927_c27_g1	-	-	-	protein_coding	-
TRINITY_DN152783_c3_g1	-	-	-	lncRNA	hypothetical protein Anapl_03341, partial [Anas platyrhynchos]	2.44249e-15	0.990811	TRINITY_GG_103871_c7_g1	-	-	-	protein_coding	-
TRINITY_DN152783_c3_g1	-	-	-	lncRNA	hypothetical protein Anapl_03341, partial [Anas platyrhynchos]	2.66454e-15	0.990804	TRINITY_DN161297_c1_g9	-	-	-	protein_coding	-
TRINITY_DN152783_c3_g1	-	-	-	lncRNA	hypothetical protein Anapl_03341, partial [Anas platyrhynchos]	2.66454e-15	0.990802	TRINITY_DN133963_c0_g1	-	-	-	protein_coding	-
TRINITY_DN152783_c3_g1	-	-	-	lncRNA	hypothetical protein Anapl_03341, partial [Anas platyrhynchos]	2.66454e-15	0.990797	TRINITY_GG_114906_c214_g1	-	-	-	protein_coding	-
TRINITY_DN152783_c3_g1	-	-	-	lncRNA	hypothetical protein Anapl_03341, partial [Anas platyrhynchos]	2.66454e-15	0.990794	TRINITY_DN43542_c0_g1	-	-	-	protein_coding	-
TRINITY_DN152783_c3_g1	-	-	-	lncRNA	hypothetical protein Anapl_03341, partial [Anas platyrhynchos]	2.66454e-15	0.990792	TRINITY_GG_113098_c0_g1	-	-	-	protein_coding	-
TRINITY_DN152783_c3_g1	-	-	-	lncRNA	hypothetical protein Anapl_03341, partial [Anas platyrhynchos]	2.66454e-15	0.990787	TRINITY_GG_175936_c10_g1	-	-	-	protein_coding	-
TRINITY_DN152783_c3_g1	-	-	-	lncRNA	hypothetical protein Anapl_03341, partial [Anas platyrhynchos]	2.66454e-15	0.990782	TRINITY_DN172122_c2_g1	-	-	-	protein_coding	-
TRINITY_DN152783_c3_g1	-	-	-	lncRNA	hypothetical protein Anapl_03341, partial [Anas platyrhynchos]	2.66454e-15	0.990782	TRINITY_GG_152923_c68_g1	-	-	-	protein_coding	-
TRINITY_DN152783_c3_g1	-	-	-	lncRNA	hypothetical protein Anapl_03341, partial [Anas platyrhynchos]	2.66454e-15	0.990782	TRINITY_GG_15543_c0_g1	-	-	-	protein_coding	-
TRINITY_DN152783_c3_g1	-	-	-	lncRNA	hypothetical protein Anapl_03341, partial [Anas platyrhynchos]	2.66454e-15	0.990775	TRINITY_DN156112_c2_g1	-	-	-	protein_coding	-
TRINITY_DN152783_c3_g1	-	-	-	lncRNA	hypothetical protein Anapl_03341, partial [Anas platyrhynchos]	2.66454e-15	0.990775	TRINITY_GG_92820_c18_g1	-	-	-	protein_coding	-
TRINITY_DN152783_c3_g1	-	-	-	lncRNA	hypothetical protein Anapl_03341, partial [Anas platyrhynchos]	2.66454e-15	0.990774	TRINITY_GG_176685_c65_g2	-	-	-	protein_coding	-
TRINITY_DN152783_c3_g1	-	-	-	lncRNA	hypothetical protein Anapl_03341, partial [Anas platyrhynchos]	2.66454e-15	0.990765	TRINITY_GG_111733_c0_g1	-	-	-	protein_coding	unnamed protein product [Xenopus laevis]
TRINITY_DN152783_c3_g1	-	-	-	lncRNA	hypothetical protein Anapl_03341, partial [Anas platyrhynchos]	2.66454e-15	0.990755	TRINITY_DN152262_c7_g1	-	-	-	protein_coding	-
TRINITY_DN152783_c3_g1	-	-	-	lncRNA	hypothetical protein Anapl_03341, partial [Anas platyrhynchos]	2.66454e-15	0.990751	TRINITY_GG_152833_c213_g1	-	-	-	protein_coding	-
TRINITY_DN152783_c3_g1	-	-	-	lncRNA	hypothetical protein Anapl_03341, partial [Anas platyrhynchos]	2.66454e-15	0.990734	TRINITY_GG_10261_c0_g1	-	-	-	protein_coding	PREDICTED: uncharacterized protein LOC105759503 [Taeniopygia guttata]
TRINITY_DN152783_c3_g1	-	-	-	lncRNA	hypothetical protein Anapl_03341, partial [Anas platyrhynchos]	2.66454e-15	0.990734	TRINITY_GG_54944_c0_g1	-	-	-	protein_coding	-
TRINITY_DN152783_c3_g1	-	-	-	lncRNA	hypothetical protein Anapl_03341, partial [Anas platyrhynchos]	2.66454e-15	0.990719	TRINITY_DN154384_c8_g5	-	-	-	protein_coding	-
TRINITY_DN152783_c3_g1	-	-	-	lncRNA	hypothetical protein Anapl_03341, partial [Anas platyrhynchos]	2.66454e-15	0.990719	TRINITY_GG_37161_c45_g1	-	-	-	protein_coding	-
TRINITY_DN152783_c3_g1	-	-	-	lncRNA	hypothetical protein Anapl_03341, partial [Anas platyrhynchos]	2.66454e-15	0.990705	TRINITY_DN174715_c3_g4	-	-	-	protein_coding	-
TRINITY_DN152783_c3_g1	-	-	-	lncRNA	hypothetical protein Anapl_03341, partial [Anas platyrhynchos]	2.66454e-15	0.9907	TRINITY_DN173820_c11_g1	-	-	-	protein_coding	-
TRINITY_DN152783_c3_g1	-	-	-	lncRNA	hypothetical protein Anapl_03341, partial [Anas platyrhynchos]	2.66454e-15	0.990692	TRINITY_DN95238_c0_g1	-	-	-	protein_coding	-
TRINITY_DN152783_c3_g1	-	-	-	lncRNA	hypothetical protein Anapl_03341, partial [Anas platyrhynchos]	2.66454e-15	0.990692	TRINITY_GG_71301_c148_g1	-	-	-	protein_coding	-
TRINITY_DN152783_c3_g1	-	-	-	lncRNA	hypothetical protein Anapl_03341, partial [Anas platyrhynchos]	2.66454e-15	0.990684	TRINITY_GG_169804_c23_g1	-	-	-	protein_coding	-
TRINITY_DN152783_c3_g1	-	-	-	lncRNA	hypothetical protein Anapl_03341, partial [Anas platyrhynchos]	2.66454e-15	0.990681	TRINITY_GG_145091_c29_g1	-	-	-	protein_coding	-
TRINITY_DN152783_c3_g1	-	-	-	lncRNA	hypothetical protein Anapl_03341, partial [Anas platyrhynchos]	2.66454e-15	0.990678	TRINITY_GG_167161_c0_g1	-	-	-	protein_coding	-
TRINITY_DN152783_c3_g1	-	-	-	lncRNA	hypothetical protein Anapl_03341, partial [Anas platyrhynchos]	2.66454e-15	0.990659	TRINITY_GG_104017_c1_g1	-	-	-	protein_coding	PREDICTED: zinc finger protein 135-like [Danio rerio]
TRINITY_DN152783_c3_g1	-	-	-	lncRNA	hypothetical protein Anapl_03341, partial [Anas platyrhynchos]	2.88658e-15	0.990655	TRINITY_GG_15840_c89_g1	-	-	-	protein_coding	-
TRINITY_DN152783_c3_g1	-	-	-	lncRNA	hypothetical protein Anapl_03341, partial [Anas platyrhynchos]	2.88658e-15	0.990652	TRINITY_GG_105279_c0_g1	-	-	-	protein_coding	PREDICTED: uncharacterized protein LOC101885719 [Danio rerio]
TRINITY_DN152783_c3_g1	-	-	-	lncRNA	hypothetical protein Anapl_03341, partial [Anas platyrhynchos]	2.88658e-15	0.990649	TRINITY_GG_191057_c0_g1	-	-	-	protein_coding	-
TRINITY_DN152783_c3_g1	-	-	-	lncRNA	hypothetical protein Anapl_03341, partial [Anas platyrhynchos]	2.88658e-15	0.990642	TRINITY_DN205473_c0_g1	-	-	-	protein_coding	-
TRINITY_DN152783_c3_g1	-	-	-	lncRNA	hypothetical protein Anapl_03341, partial [Anas platyrhynchos]	2.88658e-15	0.990634	TRINITY_DN211295_c0_g1	-	-	-	protein_coding	-
TRINITY_DN152783_c3_g1	-	-	-	lncRNA	hypothetical protein Anapl_03341, partial [Anas platyrhynchos]	2.88658e-15	0.990631	TRINITY_DN139896_c0_g1	-	-	-	protein_coding	-
TRINITY_DN152783_c3_g1	-	-	-	lncRNA	hypothetical protein Anapl_03341, partial [Anas platyrhynchos]	2.88658e-15	0.990626	TRINITY_GG_135030_c67_g1	-	-	-	protein_coding	-
TRINITY_DN152783_c3_g1	-	-	-	lncRNA	hypothetical protein Anapl_03341, partial [Anas platyrhynchos]	3.10862e-15	0.990612	TRINITY_GG_51331_c14_g1	-	-	-	protein_coding	-
TRINITY_DN152783_c3_g1	-	-	-	lncRNA	hypothetical protein Anapl_03341, partial [Anas platyrhynchos]	3.10862e-15	0.990612	TRINITY_GG_147315_c0_g1	-	-	-	protein_coding	-
TRINITY_DN152783_c3_g1	-	-	-	lncRNA	hypothetical protein Anapl_03341, partial [Anas platyrhynchos]	3.10862e-15	0.99061	TRINITY_GG_171636_c52_g1	-	-	-	protein_coding	PREDICTED: keratin, type II cytoskeletal 8 isoform X1 [Danio rerio]
TRINITY_DN152783_c3_g1	-	-	-	lncRNA	hypothetical protein Anapl_03341, partial [Anas platyrhynchos]	3.10862e-15	0.990605	TRINITY_DN165099_c1_g1	-	-	-	protein_coding	-
TRINITY_DN152783_c3_g1	-	-	-	lncRNA	hypothetical protein Anapl_03341, partial [Anas platyrhynchos]	3.10862e-15	0.990603	TRINITY_GG_169667_c1_g1	-	-	-	protein_coding	protocadherin-15 precursor [Danio rerio]
TRINITY_DN152783_c3_g1	-	-	-	lncRNA	hypothetical protein Anapl_03341, partial [Anas platyrhynchos]	3.10862e-15	0.990602	TRINITY_GG_137478_c0_g1	-	-	-	protein_coding	-
TRINITY_DN152783_c3_g1	-	-	-	lncRNA	hypothetical protein Anapl_03341, partial [Anas platyrhynchos]	3.10862e-15	0.990594	TRINITY_GG_53797_c0_g1	-	-	-	protein_coding	-
TRINITY_DN152783_c3_g1	-	-	-	lncRNA	hypothetical protein Anapl_03341, partial [Anas platyrhynchos]	3.10862e-15	0.990576	TRINITY_DN171696_c4_g5	-	-	-	protein_coding	-
TRINITY_DN152783_c3_g1	-	-	-	lncRNA	hypothetical protein Anapl_03341, partial [Anas platyrhynchos]	3.10862e-15	0.990575	TRINITY_GG_184198_c17_g1	-	-	-	protein_coding	-
TRINITY_DN152783_c3_g1	-	-	-	lncRNA	hypothetical protein Anapl_03341, partial [Anas platyrhynchos]	3.10862e-15	0.990574	TRINITY_GG_23728_c0_g1	-	-	-	protein_coding	-
TRINITY_DN152783_c3_g1	-	-	-	lncRNA	hypothetical protein Anapl_03341, partial [Anas platyrhynchos]	3.10862e-15	0.990571	TRINITY_GG_44363_c122_g1	-	-	-	protein_coding	-
TRINITY_DN152783_c3_g1	-	-	-	lncRNA	hypothetical protein Anapl_03341, partial [Anas platyrhynchos]	3.10862e-15	0.99057	TRINITY_GG_41694_c43_g1	-	-	-	protein_coding	-
TRINITY_DN152783_c3_g1	-	-	-	lncRNA	hypothetical protein Anapl_03341, partial [Anas platyrhynchos]	3.10862e-15	0.990565	TRINITY_GG_156457_c0_g1	-	-	-	protein_coding	-
TRINITY_DN152783_c3_g1	-	-	-	lncRNA	hypothetical protein Anapl_03341, partial [Anas platyrhynchos]	3.10862e-15	0.990563	TRINITY_GG_35951_c27_g1	-	-	-	protein_coding	-
TRINITY_DN152783_c3_g1	-	-	-	lncRNA	hypothetical protein Anapl_03341, partial [Anas platyrhynchos]	3.10862e-15	0.990563	TRINITY_GG_74012_c151_g1	-	-	-	protein_coding	-
TRINITY_DN152783_c3_g1	-	-	-	lncRNA	hypothetical protein Anapl_03341, partial [Anas platyrhynchos]	3.10862e-15	0.990557	TRINITY_GG_47680_c5_g1	-	-	-	protein_coding	-
TRINITY_DN152783_c3_g1	-	-	-	lncRNA	hypothetical protein Anapl_03341, partial [Anas platyrhynchos]	3.10862e-15	0.99055	TRINITY_GG_1525_c37_g1	-	-	-	protein_coding	-
TRINITY_DN152783_c3_g1	-	-	-	lncRNA	hypothetical protein Anapl_03341, partial [Anas platyrhynchos]	3.10862e-15	0.990546	TRINITY_DN92695_c0_g1	-	-	-	protein_coding	-
TRINITY_DN152783_c3_g1	-	-	-	lncRNA	hypothetical protein Anapl_03341, partial [Anas platyrhynchos]	3.10862e-15	0.990545	TRINITY_GG_88995_c48_g1	-	-	-	protein_coding	-
TRINITY_DN152783_c3_g1	-	-	-	lncRNA	hypothetical protein Anapl_03341, partial [Anas platyrhynchos]	3.10862e-15	0.990539	TRINITY_DN165018_c9_g2	-	-	-	protein_coding	-
TRINITY_DN152783_c3_g1	-	-	-	lncRNA	hypothetical protein Anapl_03341, partial [Anas platyrhynchos]	3.10862e-15	0.990539	TRINITY_GG_130786_c9_g1	-	-	-	protein_coding	-
TRINITY_DN152783_c3_g1	-	-	-	lncRNA	hypothetical protein Anapl_03341, partial [Anas platyrhynchos]	3.10862e-15	0.990539	TRINITY_DN71040_c0_g1	-	-	-	protein_coding	-
TRINITY_DN152783_c3_g1	-	-	-	lncRNA	hypothetical protein Anapl_03341, partial [Anas platyrhynchos]	3.10862e-15	0.990536	TRINITY_GG_65887_c16_g1	-	-	-	protein_coding	-
TRINITY_DN152783_c3_g1	-	-	-	lncRNA	hypothetical protein Anapl_03341, partial [Anas platyrhynchos]	3.10862e-15	0.990529	TRINITY_DN122902_c0_g1	-	-	-	protein_coding	-
TRINITY_DN152783_c3_g1	-	-	-	lncRNA	hypothetical protein Anapl_03341, partial [Anas platyrhynchos]	3.10862e-15	0.990523	TRINITY_DN114265_c0_g1	-	-	-	protein_coding	-
TRINITY_DN152783_c3_g1	-	-	-	lncRNA	hypothetical protein Anapl_03341, partial [Anas platyrhynchos]	3.10862e-15	0.990506	TRINITY_GG_102274_c31_g1	-	-	-	protein_coding	-
TRINITY_DN152783_c3_g1	-	-	-	lncRNA	hypothetical protein Anapl_03341, partial [Anas platyrhynchos]	3.10862e-15	0.990506	TRINITY_GG_143007_c3_g1	-	-	-	protein_coding	-
TRINITY_DN152783_c3_g1	-	-	-	lncRNA	hypothetical protein Anapl_03341, partial [Anas platyrhynchos]	3.10862e-15	0.9905	TRINITY_DN164418_c1_g1	-	-	-	protein_coding	-
TRINITY_DN152783_c3_g1	-	-	-	lncRNA	hypothetical protein Anapl_03341, partial [Anas platyrhynchos]	3.10862e-15	0.990493	TRINITY_GG_34980_c0_g1	-	-	-	protein_coding	-
TRINITY_DN152783_c3_g1	-	-	-	lncRNA	hypothetical protein Anapl_03341, partial [Anas platyrhynchos]	3.10862e-15	0.990493	TRINITY_GG_61728_c35_g1	-	-	-	protein_coding	-
TRINITY_DN152783_c3_g1	-	-	-	lncRNA	hypothetical protein Anapl_03341, partial [Anas platyrhynchos]	3.10862e-15	0.990492	TRINITY_GG_38261_c0_g1	-	-	-	protein_coding	-
TRINITY_DN152783_c3_g1	-	-	-	lncRNA	hypothetical protein Anapl_03341, partial [Anas platyrhynchos]	3.10862e-15	0.990491	TRINITY_GG_59580_c1_g1	-	-	-	protein_coding	-
TRINITY_DN152783_c3_g1	-	-	-	lncRNA	hypothetical protein Anapl_03341, partial [Anas platyrhynchos]	3.33067e-15	0.990483	TRINITY_GG_167131_c0_g1	-	-	-	protein_coding	-
TRINITY_DN152783_c3_g1	-	-	-	lncRNA	hypothetical protein Anapl_03341, partial [Anas platyrhynchos]	3.33067e-15	0.990481	TRINITY_DN167013_c4_g1	-	-	-	protein_coding	-
TRINITY_DN152783_c3_g1	-	-	-	lncRNA	hypothetical protein Anapl_03341, partial [Anas platyrhynchos]	3.33067e-15	0.990477	TRINITY_DN153971_c4_g1	-	-	-	protein_coding	-
TRINITY_DN152783_c3_g1	-	-	-	lncRNA	hypothetical protein Anapl_03341, partial [Anas platyrhynchos]	3.33067e-15	0.990456	TRINITY_GG_54592_c0_g1	-	-	-	protein_coding	-
TRINITY_DN152783_c3_g1	-	-	-	lncRNA	hypothetical protein Anapl_03341, partial [Anas platyrhynchos]	3.33067e-15	0.990456	TRINITY_GG_180575_c23_g1	-	-	-	protein_coding	-
TRINITY_DN152783_c3_g1	-	-	-	lncRNA	hypothetical protein Anapl_03341, partial [Anas platyrhynchos]	3.33067e-15	0.990453	TRINITY_DN159650_c1_g1	-	-	-	protein_coding	hypothetical protein EH28_13278 [Larimichthys crocea]
TRINITY_DN152783_c3_g1	-	-	-	lncRNA	hypothetical protein Anapl_03341, partial [Anas platyrhynchos]	3.33067e-15	0.990448	TRINITY_DN144833_c0_g1	-	-	-	protein_coding	-
TRINITY_DN152783_c3_g1	-	-	-	lncRNA	hypothetical protein Anapl_03341, partial [Anas platyrhynchos]	3.55271e-15	0.990444	TRINITY_DN163460_c5_g1	-	-	-	protein_coding	-
TRINITY_DN152783_c3_g1	-	-	-	lncRNA	hypothetical protein Anapl_03341, partial [Anas platyrhynchos]	3.55271e-15	0.990443	TRINITY_GG_180118_c6_g1	-	-	-	protein_coding	-
TRINITY_DN152783_c3_g1	-	-	-	lncRNA	hypothetical protein Anapl_03341, partial [Anas platyrhynchos]	3.55271e-15	0.990441	TRINITY_GG_84290_c1_g1	-	-	-	protein_coding	reverse transcriptase [Danio rerio]
TRINITY_DN152783_c3_g1	-	-	-	lncRNA	hypothetical protein Anapl_03341, partial [Anas platyrhynchos]	3.55271e-15	0.990431	TRINITY_GG_84364_c0_g1	-	-	-	protein_coding	-
TRINITY_DN152783_c3_g1	-	-	-	lncRNA	hypothetical protein Anapl_03341, partial [Anas platyrhynchos]	3.55271e-15	0.990429	TRINITY_GG_23598_c44_g1	-	-	-	protein_coding	-
TRINITY_DN152783_c3_g1	-	-	-	lncRNA	hypothetical protein Anapl_03341, partial [Anas platyrhynchos]	3.55271e-15	0.990426	TRINITY_GG_179321_c148_g1	-	-	-	protein_coding	-
TRINITY_DN152783_c3_g1	-	-	-	lncRNA	hypothetical protein Anapl_03341, partial [Anas platyrhynchos]	3.55271e-15	0.990426	TRINITY_GG_184904_c1_g1	-	-	-	protein_coding	-
TRINITY_DN152783_c3_g1	-	-	-	lncRNA	hypothetical protein Anapl_03341, partial [Anas platyrhynchos]	3.55271e-15	0.990424	TRINITY_DN188452_c0_g1	-	-	-	protein_coding	-
TRINITY_DN152783_c3_g1	-	-	-	lncRNA	hypothetical protein Anapl_03341, partial [Anas platyrhynchos]	3.55271e-15	0.990419	TRINITY_GG_14219_c55_g1	-	-	-	protein_coding	-
TRINITY_DN152783_c3_g1	-	-	-	lncRNA	hypothetical protein Anapl_03341, partial [Anas platyrhynchos]	3.55271e-15	0.990417	TRINITY_GG_178401_c73_g1	-	-	-	protein_coding	-
TRINITY_DN152783_c3_g1	-	-	-	lncRNA	hypothetical protein Anapl_03341, partial [Anas platyrhynchos]	3.55271e-15	0.990417	TRINITY_DN183463_c0_g1	-	-	-	protein_coding	-
TRINITY_DN152783_c3_g1	-	-	-	lncRNA	hypothetical protein Anapl_03341, partial [Anas platyrhynchos]	3.55271e-15	0.990417	TRINITY_GG_99791_c1_g1	-	-	-	protein_coding	-
TRINITY_DN152783_c3_g1	-	-	-	lncRNA	hypothetical protein Anapl_03341, partial [Anas platyrhynchos]	3.55271e-15	0.990411	TRINITY_GG_95459_c19_g1	-	-	-	protein_coding	-
TRINITY_DN152783_c3_g1	-	-	-	lncRNA	hypothetical protein Anapl_03341, partial [Anas platyrhynchos]	3.55271e-15	0.990397	TRINITY_GG_112397_c51_g1	-	-	-	protein_coding	-
TRINITY_DN152783_c3_g1	-	-	-	lncRNA	hypothetical protein Anapl_03341, partial [Anas platyrhynchos]	3.55271e-15	0.990395	TRINITY_DN60963_c0_g1	-	-	-	protein_coding	-
TRINITY_DN152783_c3_g1	-	-	-	lncRNA	hypothetical protein Anapl_03341, partial [Anas platyrhynchos]	3.55271e-15	0.990391	TRINITY_GG_151594_c0_g1	-	-	-	protein_coding	-
TRINITY_DN152783_c3_g1	-	-	-	lncRNA	hypothetical protein Anapl_03341, partial [Anas platyrhynchos]	3.55271e-15	0.99039	TRINITY_DN170561_c0_g1	-	-	-	protein_coding	-
TRINITY_DN152783_c3_g1	-	-	-	lncRNA	hypothetical protein Anapl_03341, partial [Anas platyrhynchos]	3.55271e-15	0.990379	TRINITY_GG_152757_c35_g1	-	-	-	protein_coding	-
TRINITY_DN152783_c3_g1	-	-	-	lncRNA	hypothetical protein Anapl_03341, partial [Anas platyrhynchos]	3.55271e-15	0.990368	TRINITY_GG_175906_c0_g1	-	-	-	protein_coding	PREDICTED: UDP-GlcNAc:betaGal beta-1,3-N-acetylglucosaminyltransferase 3-like [Stegastes partitus]
TRINITY_DN152783_c3_g1	-	-	-	lncRNA	hypothetical protein Anapl_03341, partial [Anas platyrhynchos]	3.55271e-15	0.99036	TRINITY_GG_67343_c0_g1	-	-	-	protein_coding	-
TRINITY_DN152783_c3_g1	-	-	-	lncRNA	hypothetical protein Anapl_03341, partial [Anas platyrhynchos]	3.55271e-15	0.990355	TRINITY_GG_71311_c6_g1	-	-	-	protein_coding	-
TRINITY_DN152783_c3_g1	-	-	-	lncRNA	hypothetical protein Anapl_03341, partial [Anas platyrhynchos]	3.55271e-15	0.990354	TRINITY_DN169048_c1_g10	-	-	-	protein_coding	-
TRINITY_DN152783_c3_g1	-	-	-	lncRNA	hypothetical protein Anapl_03341, partial [Anas platyrhynchos]	3.77476e-15	0.990331	TRINITY_DN154100_c10_g1	-	-	-	protein_coding	-
TRINITY_DN152783_c3_g1	-	-	-	lncRNA	hypothetical protein Anapl_03341, partial [Anas platyrhynchos]	3.77476e-15	0.990327	TRINITY_GG_2668_c10_g1	-	-	-	protein_coding	-
TRINITY_DN152783_c3_g1	-	-	-	lncRNA	hypothetical protein Anapl_03341, partial [Anas platyrhynchos]	3.77476e-15	0.990321	TRINITY_DN88797_c0_g1	-	-	-	protein_coding	-
TRINITY_DN152783_c3_g1	-	-	-	lncRNA	hypothetical protein Anapl_03341, partial [Anas platyrhynchos]	3.77476e-15	0.99032	TRINITY_DN174473_c5_g3	-	-	-	protein_coding	PREDICTED: exportin-4 isoform X1 [Danio rerio]
TRINITY_DN152783_c3_g1	-	-	-	lncRNA	hypothetical protein Anapl_03341, partial [Anas platyrhynchos]	3.77476e-15	0.990318	TRINITY_GG_97114_c0_g1	-	-	-	protein_coding	-
TRINITY_DN152783_c3_g1	-	-	-	lncRNA	hypothetical protein Anapl_03341, partial [Anas platyrhynchos]	3.77476e-15	0.990317	TRINITY_GG_92402_c97_g1	-	-	-	protein_coding	-
TRINITY_DN152783_c3_g1	-	-	-	lncRNA	hypothetical protein Anapl_03341, partial [Anas platyrhynchos]	3.77476e-15	0.990305	TRINITY_GG_24722_c0_g1	-	-	-	protein_coding	-
TRINITY_DN152783_c3_g1	-	-	-	lncRNA	hypothetical protein Anapl_03341, partial [Anas platyrhynchos]	3.77476e-15	0.990302	TRINITY_GG_93238_c84_g1	-	-	-	protein_coding	-
TRINITY_DN152783_c3_g1	-	-	-	lncRNA	hypothetical protein Anapl_03341, partial [Anas platyrhynchos]	3.9968e-15	0.990293	TRINITY_GG_61779_c0_g1	-	-	-	protein_coding	-
TRINITY_DN152783_c3_g1	-	-	-	lncRNA	hypothetical protein Anapl_03341, partial [Anas platyrhynchos]	3.9968e-15	0.99029	TRINITY_GG_133398_c9_g1	-	-	-	protein_coding	-
TRINITY_DN152783_c3_g1	-	-	-	lncRNA	hypothetical protein Anapl_03341, partial [Anas platyrhynchos]	3.9968e-15	0.990288	TRINITY_GG_45616_c0_g1	-	-	-	protein_coding	-
TRINITY_DN152783_c3_g1	-	-	-	lncRNA	hypothetical protein Anapl_03341, partial [Anas platyrhynchos]	3.9968e-15	0.990279	TRINITY_GG_122756_c0_g1	-	-	-	protein_coding	pol-like protein [Danio rerio]
TRINITY_DN152783_c3_g1	-	-	-	lncRNA	hypothetical protein Anapl_03341, partial [Anas platyrhynchos]	3.9968e-15	0.990241	TRINITY_DN174913_c0_g1	-	-	-	protein_coding	-
TRINITY_DN152783_c3_g1	-	-	-	lncRNA	hypothetical protein Anapl_03341, partial [Anas platyrhynchos]	3.9968e-15	0.990239	TRINITY_GG_177212_c0_g1	-	-	-	protein_coding	-
TRINITY_DN152783_c3_g1	-	-	-	lncRNA	hypothetical protein Anapl_03341, partial [Anas platyrhynchos]	3.9968e-15	0.990216	TRINITY_GG_120667_c0_g1	-	-	-	protein_coding	neurexin Ia beta [Danio rerio]
TRINITY_DN152783_c3_g1	-	-	-	lncRNA	hypothetical protein Anapl_03341, partial [Anas platyrhynchos]	3.9968e-15	0.990214	TRINITY_GG_184842_c0_g1	-	-	-	protein_coding	PREDICTED: uncharacterized protein LOC105759503 [Taeniopygia guttata]
TRINITY_DN152783_c3_g1	-	-	-	lncRNA	hypothetical protein Anapl_03341, partial [Anas platyrhynchos]	4.21885e-15	0.990192	TRINITY_GG_132093_c35_g2	-	-	-	protein_coding	-
TRINITY_DN152783_c3_g1	-	-	-	lncRNA	hypothetical protein Anapl_03341, partial [Anas platyrhynchos]	4.21885e-15	0.990191	TRINITY_DN154240_c3_g4	-	-	-	protein_coding	PREDICTED: uncharacterized protein LOC560278, partial [Danio rerio]
TRINITY_DN152783_c3_g1	-	-	-	lncRNA	hypothetical protein Anapl_03341, partial [Anas platyrhynchos]	4.21885e-15	0.990184	TRINITY_GG_15047_c0_g1	-	-	-	protein_coding	-
TRINITY_DN152783_c3_g1	-	-	-	lncRNA	hypothetical protein Anapl_03341, partial [Anas platyrhynchos]	4.21885e-15	0.99018	TRINITY_GG_100134_c15_g1	-	-	-	protein_coding	-
TRINITY_DN152783_c3_g1	-	-	-	lncRNA	hypothetical protein Anapl_03341, partial [Anas platyrhynchos]	4.21885e-15	0.990177	TRINITY_GG_130592_c2_g1	-	-	-	protein_coding	-
TRINITY_DN152783_c3_g1	-	-	-	lncRNA	hypothetical protein Anapl_03341, partial [Anas platyrhynchos]	4.21885e-15	0.990177	TRINITY_DN139786_c0_g1	-	-	-	protein_coding	hypothetical protein EH28_00178 [Larimichthys crocea]
TRINITY_DN152783_c3_g1	-	-	-	lncRNA	hypothetical protein Anapl_03341, partial [Anas platyrhynchos]	4.44089e-15	0.990158	TRINITY_DN168815_c3_g1	-	-	-	protein_coding	-
TRINITY_DN152783_c3_g1	-	-	-	lncRNA	hypothetical protein Anapl_03341, partial [Anas platyrhynchos]	4.44089e-15	0.990131	TRINITY_GG_106317_c0_g1	-	-	-	protein_coding	-
TRINITY_DN152783_c3_g1	-	-	-	lncRNA	hypothetical protein Anapl_03341, partial [Anas platyrhynchos]	4.44089e-15	0.990124	TRINITY_DN172980_c1_g2	-	-	-	protein_coding	-
TRINITY_DN152783_c3_g1	-	-	-	lncRNA	hypothetical protein Anapl_03341, partial [Anas platyrhynchos]	4.44089e-15	0.990106	TRINITY_GG_153586_c2_g1	-	-	-	protein_coding	-
TRINITY_DN152783_c3_g1	-	-	-	lncRNA	hypothetical protein Anapl_03341, partial [Anas platyrhynchos]	4.44089e-15	0.990103	TRINITY_GG_53562_c0_g1	-	-	-	protein_coding	-
TRINITY_DN152783_c3_g1	-	-	-	lncRNA	hypothetical protein Anapl_03341, partial [Anas platyrhynchos]	4.44089e-15	0.990102	TRINITY_GG_101117_c6_g1	-	-	-	protein_coding	-
TRINITY_DN152783_c3_g1	-	-	-	lncRNA	hypothetical protein Anapl_03341, partial [Anas platyrhynchos]	4.44089e-15	0.9901	TRINITY_GG_130505_c0_g1	-	-	-	protein_coding	-
TRINITY_DN152783_c3_g1	-	-	-	lncRNA	hypothetical protein Anapl_03341, partial [Anas platyrhynchos]	4.44089e-15	0.990075	TRINITY_DN168662_c5_g1	-	-	-	protein_coding	-
TRINITY_DN152783_c3_g1	-	-	-	lncRNA	hypothetical protein Anapl_03341, partial [Anas platyrhynchos]	4.66294e-15	0.990068	TRINITY_GG_53627_c82_g1	-	-	-	protein_coding	-
TRINITY_DN152783_c3_g1	-	-	-	lncRNA	hypothetical protein Anapl_03341, partial [Anas platyrhynchos]	4.66294e-15	0.990054	TRINITY_GG_47514_c18_g1	-	-	-	protein_coding	-
TRINITY_DN152783_c3_g1	-	-	-	lncRNA	hypothetical protein Anapl_03341, partial [Anas platyrhynchos]	4.66294e-15	0.990049	TRINITY_GG_25915_c0_g1	-	-	-	protein_coding	-
TRINITY_DN152783_c3_g1	-	-	-	lncRNA	hypothetical protein Anapl_03341, partial [Anas platyrhynchos]	4.88498e-15	0.990026	TRINITY_DN159111_c0_g3	-	-	-	protein_coding	-
TRINITY_DN152783_c3_g1	-	-	-	lncRNA	hypothetical protein Anapl_03341, partial [Anas platyrhynchos]	4.88498e-15	0.990023	TRINITY_GG_114906_c123_g1	-	-	-	protein_coding	-
TRINITY_DN152783_c3_g1	-	-	-	lncRNA	hypothetical protein Anapl_03341, partial [Anas platyrhynchos]	4.88498e-15	0.99002	TRINITY_DN159549_c5_g1	-	-	-	protein_coding	-
TRINITY_DN152783_c3_g1	-	-	-	lncRNA	hypothetical protein Anapl_03341, partial [Anas platyrhynchos]	4.88498e-15	0.990018	TRINITY_GG_43245_c64_g1	-	-	-	protein_coding	PREDICTED: uncharacterized protein LOC103908814 [Danio rerio]
TRINITY_DN152783_c3_g1	-	-	-	lncRNA	hypothetical protein Anapl_03341, partial [Anas platyrhynchos]	4.88498e-15	0.990011	TRINITY_GG_89250_c1_g1	-	-	-	protein_coding	-
TRINITY_DN152783_c3_g1	-	-	-	lncRNA	hypothetical protein Anapl_03341, partial [Anas platyrhynchos]	4.88498e-15	0.990009	TRINITY_DN153668_c0_g5	-	-	-	protein_coding	pol-like protein [Danio rerio]
TRINITY_DN152783_c3_g1	-	-	-	lncRNA	hypothetical protein Anapl_03341, partial [Anas platyrhynchos]	4.88498e-15	0.990003	TRINITY_GG_17100_c6_g1	-	-	-	protein_coding	-
TRINITY_DN152783_c3_g1	-	-	-	lncRNA	hypothetical protein Anapl_03341, partial [Anas platyrhynchos]	4.88498e-15	0.989991	TRINITY_GG_112691_c0_g1	-	-	-	protein_coding	-
TRINITY_DN152783_c3_g1	-	-	-	lncRNA	hypothetical protein Anapl_03341, partial [Anas platyrhynchos]	4.88498e-15	0.989982	TRINITY_GG_147116_c31_g1	-	-	-	protein_coding	-
TRINITY_DN152783_c3_g1	-	-	-	lncRNA	hypothetical protein Anapl_03341, partial [Anas platyrhynchos]	4.88498e-15	0.989979	TRINITY_GG_34189_c24_g1	-	-	-	protein_coding	-
TRINITY_DN152783_c3_g1	-	-	-	lncRNA	hypothetical protein Anapl_03341, partial [Anas platyrhynchos]	4.88498e-15	0.989968	TRINITY_DN4895_c0_g1	-	-	-	protein_coding	-
TRINITY_DN152783_c3_g1	-	-	-	lncRNA	hypothetical protein Anapl_03341, partial [Anas platyrhynchos]	4.88498e-15	0.989966	TRINITY_GG_33674_c0_g1	-	-	-	protein_coding	-
TRINITY_DN152783_c3_g1	-	-	-	lncRNA	hypothetical protein Anapl_03341, partial [Anas platyrhynchos]	4.88498e-15	0.989961	TRINITY_GG_53179_c49_g1	-	-	-	protein_coding	-
TRINITY_DN152783_c3_g1	-	-	-	lncRNA	hypothetical protein Anapl_03341, partial [Anas platyrhynchos]	4.88498e-15	0.989961	TRINITY_GG_145445_c0_g1	-	-	-	protein_coding	-
TRINITY_DN152783_c3_g1	-	-	-	lncRNA	hypothetical protein Anapl_03341, partial [Anas platyrhynchos]	4.88498e-15	0.989959	TRINITY_GG_91479_c66_g1	-	-	-	protein_coding	-
TRINITY_DN152783_c3_g1	-	-	-	lncRNA	hypothetical protein Anapl_03341, partial [Anas platyrhynchos]	4.88498e-15	0.989959	TRINITY_DN46015_c0_g1	-	-	-	protein_coding	-
TRINITY_DN152783_c3_g1	-	-	-	lncRNA	hypothetical protein Anapl_03341, partial [Anas platyrhynchos]	4.88498e-15	0.989959	TRINITY_GG_89437_c31_g1	-	-	-	protein_coding	-
TRINITY_DN152783_c3_g1	-	-	-	lncRNA	hypothetical protein Anapl_03341, partial [Anas platyrhynchos]	5.10703e-15	0.989934	TRINITY_GG_168395_c15_g1	-	-	-	protein_coding	type five somatostatin receptor subtype B [Carassius auratus]
TRINITY_DN152783_c3_g1	-	-	-	lncRNA	hypothetical protein Anapl_03341, partial [Anas platyrhynchos]	5.10703e-15	0.989929	TRINITY_DN34739_c0_g1	-	-	-	protein_coding	-
TRINITY_DN152783_c3_g1	-	-	-	lncRNA	hypothetical protein Anapl_03341, partial [Anas platyrhynchos]	5.32907e-15	0.989918	TRINITY_GG_50511_c17_g1	-	-	-	protein_coding	-
TRINITY_DN152783_c3_g1	-	-	-	lncRNA	hypothetical protein Anapl_03341, partial [Anas platyrhynchos]	5.32907e-15	0.989917	TRINITY_DN161249_c8_g1	-	-	-	protein_coding	PREDICTED: uncharacterized protein LOC101158135 [Oryzias latipes]
TRINITY_DN152783_c3_g1	-	-	-	lncRNA	hypothetical protein Anapl_03341, partial [Anas platyrhynchos]	5.32907e-15	0.989907	TRINITY_GG_17984_c1_g1	-	-	-	protein_coding	PREDICTED: leucine-rich repeat and fibronectin type-III domain-containing protein 4 [Danio rerio]
TRINITY_DN152783_c3_g1	-	-	-	lncRNA	hypothetical protein Anapl_03341, partial [Anas platyrhynchos]	5.32907e-15	0.989874	TRINITY_DN139769_c0_g1	-	-	-	protein_coding	-
TRINITY_DN152783_c3_g1	-	-	-	lncRNA	hypothetical protein Anapl_03341, partial [Anas platyrhynchos]	5.32907e-15	0.989873	TRINITY_DN201708_c0_g1	-	-	-	protein_coding	-
TRINITY_DN152783_c3_g1	-	-	-	lncRNA	hypothetical protein Anapl_03341, partial [Anas platyrhynchos]	5.55112e-15	0.989846	TRINITY_GG_189854_c76_g1	-	-	-	protein_coding	-
TRINITY_DN152783_c3_g1	-	-	-	lncRNA	hypothetical protein Anapl_03341, partial [Anas platyrhynchos]	5.55112e-15	0.98984	TRINITY_DN168298_c1_g1	-	-	-	protein_coding	-
TRINITY_DN152783_c3_g1	-	-	-	lncRNA	hypothetical protein Anapl_03341, partial [Anas platyrhynchos]	5.55112e-15	0.989836	TRINITY_GG_71127_c2_g1	-	-	-	protein_coding	-
TRINITY_DN152783_c3_g1	-	-	-	lncRNA	hypothetical protein Anapl_03341, partial [Anas platyrhynchos]	5.55112e-15	0.989832	TRINITY_DN161966_c8_g2	-	-	-	protein_coding	-
TRINITY_DN152783_c3_g1	-	-	-	lncRNA	hypothetical protein Anapl_03341, partial [Anas platyrhynchos]	5.55112e-15	0.989825	TRINITY_GG_8338_c0_g1	-	-	-	protein_coding	-
TRINITY_DN152783_c3_g1	-	-	-	lncRNA	hypothetical protein Anapl_03341, partial [Anas platyrhynchos]	5.77316e-15	0.989803	TRINITY_GG_135567_c0_g1	-	-	-	protein_coding	-
TRINITY_DN152783_c3_g1	-	-	-	lncRNA	hypothetical protein Anapl_03341, partial [Anas platyrhynchos]	5.77316e-15	0.989798	TRINITY_GG_125418_c1_g1	-	-	-	protein_coding	PREDICTED: ephrin type-A receptor 5 isoform X1 [Danio rerio]
TRINITY_DN152783_c3_g1	-	-	-	lncRNA	hypothetical protein Anapl_03341, partial [Anas platyrhynchos]	5.77316e-15	0.989765	TRINITY_GG_50476_c0_g1	-	-	-	protein_coding	PREDICTED: uncharacterized protein LOC566957 isoform X1 [Danio rerio]
TRINITY_DN152783_c3_g1	-	-	-	lncRNA	hypothetical protein Anapl_03341, partial [Anas platyrhynchos]	5.77316e-15	0.989764	TRINITY_GG_30677_c0_g1	-	-	-	protein_coding	-
TRINITY_DN152783_c3_g1	-	-	-	lncRNA	hypothetical protein Anapl_03341, partial [Anas platyrhynchos]	5.77316e-15	0.989761	TRINITY_GG_155192_c0_g1	-	-	-	protein_coding	PREDICTED: CD109 antigen isoform X1 [Danio rerio]
TRINITY_DN152783_c3_g1	-	-	-	lncRNA	hypothetical protein Anapl_03341, partial [Anas platyrhynchos]	5.77316e-15	0.989755	TRINITY_GG_64698_c66_g1	-	-	-	protein_coding	-
TRINITY_DN152783_c3_g1	-	-	-	lncRNA	hypothetical protein Anapl_03341, partial [Anas platyrhynchos]	5.9952e-15	0.989741	TRINITY_GG_85211_c111_g1	-	-	-	protein_coding	-
TRINITY_DN152783_c3_g1	-	-	-	lncRNA	hypothetical protein Anapl_03341, partial [Anas platyrhynchos]	5.9952e-15	0.989736	TRINITY_DN38781_c0_g1	-	-	-	protein_coding	-
TRINITY_DN152783_c3_g1	-	-	-	lncRNA	hypothetical protein Anapl_03341, partial [Anas platyrhynchos]	6.21725e-15	0.989713	TRINITY_DN167071_c5_g2	-	-	-	protein_coding	-
TRINITY_DN152783_c3_g1	-	-	-	lncRNA	hypothetical protein Anapl_03341, partial [Anas platyrhynchos]	6.21725e-15	0.989684	TRINITY_DN152006_c4_g1	-	-	-	protein_coding	-
TRINITY_DN152783_c3_g1	-	-	-	lncRNA	hypothetical protein Anapl_03341, partial [Anas platyrhynchos]	6.21725e-15	0.989673	TRINITY_GG_27063_c2_g1	-	-	-	protein_coding	-
TRINITY_DN152783_c3_g1	-	-	-	lncRNA	hypothetical protein Anapl_03341, partial [Anas platyrhynchos]	6.21725e-15	0.98967	TRINITY_GG_169317_c71_g1	-	-	-	protein_coding	-
TRINITY_DN152783_c3_g1	-	-	-	lncRNA	hypothetical protein Anapl_03341, partial [Anas platyrhynchos]	6.43929e-15	0.989653	TRINITY_DN168052_c2_g2	-	-	-	protein_coding	-
TRINITY_DN152783_c3_g1	-	-	-	lncRNA	hypothetical protein Anapl_03341, partial [Anas platyrhynchos]	6.43929e-15	0.989653	TRINITY_GG_131674_c44_g1	-	-	-	protein_coding	-
TRINITY_DN152783_c3_g1	-	-	-	lncRNA	hypothetical protein Anapl_03341, partial [Anas platyrhynchos]	6.43929e-15	0.989652	TRINITY_DN158485_c6_g3	-	-	-	protein_coding	-
TRINITY_DN152783_c3_g1	-	-	-	lncRNA	hypothetical protein Anapl_03341, partial [Anas platyrhynchos]	6.43929e-15	0.989649	TRINITY_GG_182782_c0_g1	-	-	-	protein_coding	-
TRINITY_DN152783_c3_g1	-	-	-	lncRNA	hypothetical protein Anapl_03341, partial [Anas platyrhynchos]	6.43929e-15	0.989643	TRINITY_GG_76531_c0_g1	-	-	-	protein_coding	PREDICTED: ankyrin repeat and death domain-containing protein 1B [Danio rerio]
TRINITY_DN152783_c3_g1	-	-	-	lncRNA	hypothetical protein Anapl_03341, partial [Anas platyrhynchos]	6.43929e-15	0.98964	TRINITY_DN137425_c0_g1	-	-	-	protein_coding	-
TRINITY_DN152783_c3_g1	-	-	-	lncRNA	hypothetical protein Anapl_03341, partial [Anas platyrhynchos]	6.43929e-15	0.989637	TRINITY_GG_49903_c20_g1	-	-	-	protein_coding	-
TRINITY_DN152783_c3_g1	-	-	-	lncRNA	hypothetical protein Anapl_03341, partial [Anas platyrhynchos]	6.66134e-15	0.989626	TRINITY_DN38655_c0_g1	-	-	-	protein_coding	-
TRINITY_DN152783_c3_g1	-	-	-	lncRNA	hypothetical protein Anapl_03341, partial [Anas platyrhynchos]	6.66134e-15	0.989619	TRINITY_GG_119466_c5_g1	-	-	-	protein_coding	-
TRINITY_DN152783_c3_g1	-	-	-	lncRNA	hypothetical protein Anapl_03341, partial [Anas platyrhynchos]	6.66134e-15	0.989616	TRINITY_GG_61728_c141_g1	-	-	-	protein_coding	-
TRINITY_DN152783_c3_g1	-	-	-	lncRNA	hypothetical protein Anapl_03341, partial [Anas platyrhynchos]	6.66134e-15	0.989616	TRINITY_DN163104_c17_g1	-	-	-	protein_coding	-
TRINITY_DN152783_c3_g1	-	-	-	lncRNA	hypothetical protein Anapl_03341, partial [Anas platyrhynchos]	6.66134e-15	0.989601	TRINITY_GG_184899_c1_g1	-	-	-	protein_coding	-
TRINITY_DN152783_c3_g1	-	-	-	lncRNA	hypothetical protein Anapl_03341, partial [Anas platyrhynchos]	6.66134e-15	0.989601	TRINITY_GG_191056_c7_g1	-	-	-	protein_coding	unnamed protein product [Oncorhynchus mykiss]
TRINITY_DN152783_c3_g1	-	-	-	lncRNA	hypothetical protein Anapl_03341, partial [Anas platyrhynchos]	6.66134e-15	0.9896	TRINITY_GG_107544_c0_g1	-	-	-	protein_coding	-
TRINITY_DN152783_c3_g1	-	-	-	lncRNA	hypothetical protein Anapl_03341, partial [Anas platyrhynchos]	6.66134e-15	0.989591	TRINITY_GG_114224_c2_g1	-	-	-	protein_coding	-
TRINITY_DN152783_c3_g1	-	-	-	lncRNA	hypothetical protein Anapl_03341, partial [Anas platyrhynchos]	6.66134e-15	0.989588	TRINITY_GG_57636_c44_g1	-	-	-	protein_coding	-
TRINITY_DN152783_c3_g1	-	-	-	lncRNA	hypothetical protein Anapl_03341, partial [Anas platyrhynchos]	6.66134e-15	0.989582	TRINITY_GG_73676_c64_g1	-	-	-	protein_coding	-
TRINITY_DN152783_c3_g1	-	-	-	lncRNA	hypothetical protein Anapl_03341, partial [Anas platyrhynchos]	6.66134e-15	0.989576	TRINITY_DN161949_c3_g2	-	-	-	protein_coding	-
TRINITY_DN152783_c3_g1	-	-	-	lncRNA	hypothetical protein Anapl_03341, partial [Anas platyrhynchos]	6.88338e-15	0.989565	TRINITY_GG_33690_c0_g1	-	-	-	protein_coding	-
TRINITY_DN152783_c3_g1	-	-	-	lncRNA	hypothetical protein Anapl_03341, partial [Anas platyrhynchos]	6.88338e-15	0.989565	TRINITY_GG_120328_c0_g1	-	-	-	protein_coding	-
TRINITY_DN152783_c3_g1	-	-	-	lncRNA	hypothetical protein Anapl_03341, partial [Anas platyrhynchos]	6.88338e-15	0.989563	TRINITY_DN156661_c5_g6	-	-	-	protein_coding	-
TRINITY_DN152783_c3_g1	-	-	-	lncRNA	hypothetical protein Anapl_03341, partial [Anas platyrhynchos]	6.88338e-15	0.989563	TRINITY_GG_65293_c0_g1	-	-	-	protein_coding	-
TRINITY_DN152783_c3_g1	-	-	-	lncRNA	hypothetical protein Anapl_03341, partial [Anas platyrhynchos]	6.88338e-15	0.989558	TRINITY_GG_142091_c232_g1	-	-	-	protein_coding	-
TRINITY_DN152783_c3_g1	-	-	-	lncRNA	hypothetical protein Anapl_03341, partial [Anas platyrhynchos]	6.88338e-15	0.989555	TRINITY_DN156934_c2_g1	-	-	-	protein_coding	-
TRINITY_DN152783_c3_g1	-	-	-	lncRNA	hypothetical protein Anapl_03341, partial [Anas platyrhynchos]	6.88338e-15	0.989553	TRINITY_GG_98794_c0_g1	-	-	-	protein_coding	-
TRINITY_DN152783_c3_g1	-	-	-	lncRNA	hypothetical protein Anapl_03341, partial [Anas platyrhynchos]	7.10543e-15	0.989544	TRINITY_DN89503_c0_g1	-	-	-	protein_coding	-
TRINITY_DN152783_c3_g1	-	-	-	lncRNA	hypothetical protein Anapl_03341, partial [Anas platyrhynchos]	7.10543e-15	0.989541	TRINITY_GG_164605_c65_g1	-	-	-	protein_coding	ORF2-encoded protein [Danio rerio]
TRINITY_DN152783_c3_g1	-	-	-	lncRNA	hypothetical protein Anapl_03341, partial [Anas platyrhynchos]	7.10543e-15	0.989537	TRINITY_DN139906_c2_g1	-	-	-	protein_coding	-
TRINITY_DN152783_c3_g1	-	-	-	lncRNA	hypothetical protein Anapl_03341, partial [Anas platyrhynchos]	7.10543e-15	0.989533	TRINITY_GG_17683_c0_g1	-	-	-	protein_coding	-
TRINITY_DN152783_c3_g1	-	-	-	lncRNA	hypothetical protein Anapl_03341, partial [Anas platyrhynchos]	7.10543e-15	0.989529	TRINITY_GG_86254_c79_g2	-	-	-	protein_coding	-
TRINITY_DN152783_c3_g1	-	-	-	lncRNA	hypothetical protein Anapl_03341, partial [Anas platyrhynchos]	7.10543e-15	0.989525	TRINITY_DN168723_c0_g2	-	-	-	protein_coding	-
TRINITY_DN152783_c3_g1	-	-	-	lncRNA	hypothetical protein Anapl_03341, partial [Anas platyrhynchos]	7.10543e-15	0.989521	TRINITY_GG_38127_c24_g1	-	-	-	protein_coding	-
TRINITY_DN152783_c3_g1	-	-	-	lncRNA	hypothetical protein Anapl_03341, partial [Anas platyrhynchos]	7.10543e-15	0.989519	TRINITY_DN164741_c2_g4	-	-	-	protein_coding	-
TRINITY_DN152783_c3_g1	-	-	-	lncRNA	hypothetical protein Anapl_03341, partial [Anas platyrhynchos]	7.10543e-15	0.989519	TRINITY_GG_75749_c39_g1	-	-	-	protein_coding	-
TRINITY_DN152783_c3_g1	-	-	-	lncRNA	hypothetical protein Anapl_03341, partial [Anas platyrhynchos]	7.10543e-15	0.989516	TRINITY_DN165756_c3_g1	-	-	-	protein_coding	-
TRINITY_DN152783_c3_g1	-	-	-	lncRNA	hypothetical protein Anapl_03341, partial [Anas platyrhynchos]	7.10543e-15	0.98951	TRINITY_GG_102960_c0_g1	-	-	-	protein_coding	-
TRINITY_DN152783_c3_g1	-	-	-	lncRNA	hypothetical protein Anapl_03341, partial [Anas platyrhynchos]	7.10543e-15	0.989505	TRINITY_GG_153634_c1_g1	-	-	-	protein_coding	-
TRINITY_DN152783_c3_g1	-	-	-	lncRNA	hypothetical protein Anapl_03341, partial [Anas platyrhynchos]	7.10543e-15	0.9895	TRINITY_GG_68906_c4_g1	-	-	-	protein_coding	RNA-directed DNA polymerase from mobile element jockey [Larimichthys crocea]
TRINITY_DN152783_c3_g1	-	-	-	lncRNA	hypothetical protein Anapl_03341, partial [Anas platyrhynchos]	7.10543e-15	0.989491	TRINITY_GG_182283_c1_g1	-	-	-	protein_coding	PREDICTED: uncharacterized protein LOC105941233, partial [Maylandia zebra]
TRINITY_DN152783_c3_g1	-	-	-	lncRNA	hypothetical protein Anapl_03341, partial [Anas platyrhynchos]	7.32747e-15	0.989482	TRINITY_GG_182382_c30_g1	-	-	-	protein_coding	-
TRINITY_DN152783_c3_g1	-	-	-	lncRNA	hypothetical protein Anapl_03341, partial [Anas platyrhynchos]	7.32747e-15	0.989469	TRINITY_GG_111263_c1_g1	-	-	-	protein_coding	-
TRINITY_DN152783_c3_g1	-	-	-	lncRNA	hypothetical protein Anapl_03341, partial [Anas platyrhynchos]	7.54952e-15	0.989464	TRINITY_GG_15602_c1_g1	-	-	-	protein_coding	RNA-directed DNA polymerase from mobile element jockey [Larimichthys crocea]
TRINITY_DN152783_c3_g1	-	-	-	lncRNA	hypothetical protein Anapl_03341, partial [Anas platyrhynchos]	7.54952e-15	0.989441	TRINITY_GG_104246_c0_g1	-	-	-	protein_coding	-
TRINITY_DN152783_c3_g1	-	-	-	lncRNA	hypothetical protein Anapl_03341, partial [Anas platyrhynchos]	7.54952e-15	0.989437	TRINITY_GG_83482_c13_g1	-	-	-	protein_coding	PREDICTED: brain-specific angiogenesis inhibitor 1 isoform X1 [Danio rerio]
TRINITY_DN152783_c3_g1	-	-	-	lncRNA	hypothetical protein Anapl_03341, partial [Anas platyrhynchos]	7.54952e-15	0.989426	TRINITY_DN165117_c1_g1	-	-	-	protein_coding	unnamed protein product [Xenopus laevis]
TRINITY_DN152783_c3_g1	-	-	-	lncRNA	hypothetical protein Anapl_03341, partial [Anas platyrhynchos]	7.54952e-15	0.989424	TRINITY_GG_44478_c18_g1	-	-	-	protein_coding	-
TRINITY_DN152783_c3_g1	-	-	-	lncRNA	hypothetical protein Anapl_03341, partial [Anas platyrhynchos]	7.54952e-15	0.989408	TRINITY_GG_136835_c0_g1	-	-	-	protein_coding	-
TRINITY_DN152783_c3_g1	-	-	-	lncRNA	hypothetical protein Anapl_03341, partial [Anas platyrhynchos]	7.54952e-15	0.989407	TRINITY_GG_111246_c0_g1	-	-	-	protein_coding	-
TRINITY_DN152783_c3_g1	-	-	-	lncRNA	hypothetical protein Anapl_03341, partial [Anas platyrhynchos]	7.77156e-15	0.989398	TRINITY_DN155212_c0_g4	-	-	-	protein_coding	-
TRINITY_DN152783_c3_g1	-	-	-	lncRNA	hypothetical protein Anapl_03341, partial [Anas platyrhynchos]	7.77156e-15	0.989392	TRINITY_DN137554_c1_g1	-	-	-	protein_coding	PREDICTED: uncharacterized protein F54H12.2-like [Danio rerio]
TRINITY_DN152783_c3_g1	-	-	-	lncRNA	hypothetical protein Anapl_03341, partial [Anas platyrhynchos]	7.99361e-15	0.989381	TRINITY_GG_184905_c0_g1	-	-	-	protein_coding	-
TRINITY_DN152783_c3_g1	-	-	-	lncRNA	hypothetical protein Anapl_03341, partial [Anas platyrhynchos]	7.99361e-15	0.989357	TRINITY_GG_46892_c0_g1	-	-	-	protein_coding	PREDICTED: uncharacterized protein LOC106098757 [Oreochromis niloticus]
TRINITY_DN152783_c3_g1	-	-	-	lncRNA	hypothetical protein Anapl_03341, partial [Anas platyrhynchos]	7.99361e-15	0.989348	TRINITY_GG_17286_c0_g1	-	-	-	protein_coding	-
TRINITY_DN152783_c3_g1	-	-	-	lncRNA	hypothetical protein Anapl_03341, partial [Anas platyrhynchos]	7.99361e-15	0.989347	TRINITY_GG_141284_c77_g1	-	-	-	protein_coding	-
TRINITY_DN152783_c3_g1	-	-	-	lncRNA	hypothetical protein Anapl_03341, partial [Anas platyrhynchos]	7.99361e-15	0.989343	TRINITY_GG_151033_c22_g1	-	-	-	protein_coding	-
TRINITY_DN152783_c3_g1	-	-	-	lncRNA	hypothetical protein Anapl_03341, partial [Anas platyrhynchos]	7.99361e-15	0.989332	TRINITY_GG_191738_c0_g1	-	-	-	protein_coding	-
TRINITY_DN152783_c3_g1	-	-	-	lncRNA	hypothetical protein Anapl_03341, partial [Anas platyrhynchos]	8.21565e-15	0.98933	TRINITY_GG_1525_c54_g1	-	-	-	protein_coding	-
TRINITY_DN152783_c3_g1	-	-	-	lncRNA	hypothetical protein Anapl_03341, partial [Anas platyrhynchos]	8.21565e-15	0.989321	TRINITY_DN139817_c0_g1	-	-	-	protein_coding	-
TRINITY_DN152783_c3_g1	-	-	-	lncRNA	hypothetical protein Anapl_03341, partial [Anas platyrhynchos]	8.43769e-15	0.989313	TRINITY_GG_184844_c0_g1	-	-	-	protein_coding	PREDICTED: uncharacterized protein LOC105759503 [Taeniopygia guttata]
TRINITY_DN152783_c3_g1	-	-	-	lncRNA	hypothetical protein Anapl_03341, partial [Anas platyrhynchos]	8.43769e-15	0.989313	TRINITY_GG_172718_c33_g1	-	-	-	protein_coding	-
TRINITY_DN152783_c3_g1	-	-	-	lncRNA	hypothetical protein Anapl_03341, partial [Anas platyrhynchos]	8.43769e-15	0.989313	TRINITY_DN154143_c0_g2	-	-	-	protein_coding	PREDICTED: uncharacterized protein LOC104966217 isoform X1 [Notothenia coriiceps]
TRINITY_DN152783_c3_g1	-	-	-	lncRNA	hypothetical protein Anapl_03341, partial [Anas platyrhynchos]	8.43769e-15	0.989312	TRINITY_GG_7674_c0_g1	-	-	-	protein_coding	-
TRINITY_DN152783_c3_g1	-	-	-	lncRNA	hypothetical protein Anapl_03341, partial [Anas platyrhynchos]	8.43769e-15	0.98931	TRINITY_GG_121691_c0_g1	-	-	-	protein_coding	-
TRINITY_DN152783_c3_g1	-	-	-	lncRNA	hypothetical protein Anapl_03341, partial [Anas platyrhynchos]	8.43769e-15	0.989309	TRINITY_GG_94394_c31_g1	-	-	-	protein_coding	-
TRINITY_DN152783_c3_g1	-	-	-	lncRNA	hypothetical protein Anapl_03341, partial [Anas platyrhynchos]	8.43769e-15	0.989309	TRINITY_GG_154096_c4_g1	-	-	-	protein_coding	-
TRINITY_DN152783_c3_g1	-	-	-	lncRNA	hypothetical protein Anapl_03341, partial [Anas platyrhynchos]	8.43769e-15	0.989307	TRINITY_DN168878_c0_g1	-	-	-	protein_coding	-
TRINITY_DN152783_c3_g1	-	-	-	lncRNA	hypothetical protein Anapl_03341, partial [Anas platyrhynchos]	8.43769e-15	0.989306	TRINITY_GG_146738_c0_g1	-	-	-	protein_coding	-
TRINITY_DN152783_c3_g1	-	-	-	lncRNA	hypothetical protein Anapl_03341, partial [Anas platyrhynchos]	8.43769e-15	0.989304	TRINITY_GG_82140_c79_g1	-	-	-	protein_coding	-
TRINITY_DN152783_c3_g1	-	-	-	lncRNA	hypothetical protein Anapl_03341, partial [Anas platyrhynchos]	8.43769e-15	0.989304	TRINITY_GG_187617_c14_g1	-	-	-	protein_coding	PREDICTED: otoferlin-like [Clupea harengus]
TRINITY_DN152783_c3_g1	-	-	-	lncRNA	hypothetical protein Anapl_03341, partial [Anas platyrhynchos]	8.43769e-15	0.989301	TRINITY_GG_37897_c0_g1	-	-	-	protein_coding	PREDICTED: uncharacterized protein LOC105926893 [Fundulus heteroclitus]
TRINITY_DN152783_c3_g1	-	-	-	lncRNA	hypothetical protein Anapl_03341, partial [Anas platyrhynchos]	8.43769e-15	0.989301	TRINITY_GG_87006_c85_g1	-	-	-	protein_coding	-
TRINITY_DN152783_c3_g1	-	-	-	lncRNA	hypothetical protein Anapl_03341, partial [Anas platyrhynchos]	8.43769e-15	0.989301	TRINITY_GG_65676_c0_g1	-	-	-	protein_coding	-
TRINITY_DN152783_c3_g1	-	-	-	lncRNA	hypothetical protein Anapl_03341, partial [Anas platyrhynchos]	8.43769e-15	0.989299	TRINITY_GG_65528_c1_g1	-	-	-	protein_coding	-
TRINITY_DN152783_c3_g1	-	-	-	lncRNA	hypothetical protein Anapl_03341, partial [Anas platyrhynchos]	8.43769e-15	0.989299	TRINITY_GG_6067_c0_g1	-	-	-	protein_coding	-
TRINITY_DN152783_c3_g1	-	-	-	lncRNA	hypothetical protein Anapl_03341, partial [Anas platyrhynchos]	8.43769e-15	0.989298	TRINITY_GG_107837_c1_g1	-	-	-	protein_coding	-
TRINITY_DN152783_c3_g1	-	-	-	lncRNA	hypothetical protein Anapl_03341, partial [Anas platyrhynchos]	8.43769e-15	0.989294	TRINITY_GG_81511_c13_g1	-	-	-	protein_coding	-
TRINITY_DN152783_c3_g1	-	-	-	lncRNA	hypothetical protein Anapl_03341, partial [Anas platyrhynchos]	8.43769e-15	0.989294	TRINITY_GG_56830_c0_g1	-	-	-	protein_coding	-
TRINITY_DN152783_c3_g1	-	-	-	lncRNA	hypothetical protein Anapl_03341, partial [Anas platyrhynchos]	8.43769e-15	0.989293	TRINITY_DN155755_c8_g1	-	-	-	protein_coding	PREDICTED: uncharacterized protein LOC103046706 [Astyanax mexicanus]
TRINITY_DN152783_c3_g1	-	-	-	lncRNA	hypothetical protein Anapl_03341, partial [Anas platyrhynchos]	8.43769e-15	0.989292	TRINITY_DN139452_c0_g2	-	-	-	protein_coding	Transposon TX1 hypothetical protein [Larimichthys crocea]
TRINITY_DN152783_c3_g1	-	-	-	lncRNA	hypothetical protein Anapl_03341, partial [Anas platyrhynchos]	8.43769e-15	0.989286	TRINITY_GG_97608_c0_g1	-	-	-	protein_coding	-
TRINITY_DN152783_c3_g1	-	-	-	lncRNA	hypothetical protein Anapl_03341, partial [Anas platyrhynchos]	8.43769e-15	0.989286	TRINITY_DN162567_c0_g1	-	-	-	protein_coding	-
TRINITY_DN152783_c3_g1	-	-	-	lncRNA	hypothetical protein Anapl_03341, partial [Anas platyrhynchos]	8.43769e-15	0.989284	TRINITY_GG_91974_c0_g1	-	-	-	protein_coding	-
TRINITY_DN152783_c3_g1	-	-	-	lncRNA	hypothetical protein Anapl_03341, partial [Anas platyrhynchos]	8.43769e-15	0.989284	TRINITY_DN153878_c3_g2	-	-	-	protein_coding	-
TRINITY_DN152783_c3_g1	-	-	-	lncRNA	hypothetical protein Anapl_03341, partial [Anas platyrhynchos]	8.43769e-15	0.989283	TRINITY_GG_14323_c0_g1	-	-	-	protein_coding	-
TRINITY_DN152783_c3_g1	-	-	-	lncRNA	hypothetical protein Anapl_03341, partial [Anas platyrhynchos]	8.43769e-15	0.989283	TRINITY_GG_184884_c0_g1	-	-	-	protein_coding	-
TRINITY_DN152783_c3_g1	-	-	-	lncRNA	hypothetical protein Anapl_03341, partial [Anas platyrhynchos]	8.43769e-15	0.989275	TRINITY_DN91703_c0_g1	-	-	-	protein_coding	-
TRINITY_DN152783_c3_g1	-	-	-	lncRNA	hypothetical protein Anapl_03341, partial [Anas platyrhynchos]	8.43769e-15	0.989273	TRINITY_DN117728_c0_g1	-	-	-	protein_coding	-
TRINITY_DN152783_c3_g1	-	-	-	lncRNA	hypothetical protein Anapl_03341, partial [Anas platyrhynchos]	8.43769e-15	0.989273	TRINITY_GG_111472_c6_g1	-	-	-	protein_coding	ORF2-encoded protein [Danio rerio]
TRINITY_DN152783_c3_g1	-	-	-	lncRNA	hypothetical protein Anapl_03341, partial [Anas platyrhynchos]	8.43769e-15	0.989272	TRINITY_DN164123_c4_g1	-	-	-	protein_coding	-
TRINITY_DN152783_c3_g1	-	-	-	lncRNA	hypothetical protein Anapl_03341, partial [Anas platyrhynchos]	8.43769e-15	0.989271	TRINITY_DN223572_c0_g1	-	-	-	protein_coding	-
TRINITY_DN152783_c3_g1	-	-	-	lncRNA	hypothetical protein Anapl_03341, partial [Anas platyrhynchos]	8.43769e-15	0.989267	TRINITY_GG_21482_c5_g1	-	-	-	protein_coding	-
TRINITY_DN152783_c3_g1	-	-	-	lncRNA	hypothetical protein Anapl_03341, partial [Anas platyrhynchos]	8.43769e-15	0.989266	TRINITY_DN124237_c0_g1	-	-	-	protein_coding	-
TRINITY_DN152783_c3_g1	-	-	-	lncRNA	hypothetical protein Anapl_03341, partial [Anas platyrhynchos]	8.43769e-15	0.989263	TRINITY_GG_179808_c0_g1	-	-	-	protein_coding	unnamed protein product [Xenopus laevis]
TRINITY_DN152783_c3_g1	-	-	-	lncRNA	hypothetical protein Anapl_03341, partial [Anas platyrhynchos]	8.43769e-15	0.989262	TRINITY_GG_191458_c47_g1	-	-	-	protein_coding	-
TRINITY_DN152783_c3_g1	-	-	-	lncRNA	hypothetical protein Anapl_03341, partial [Anas platyrhynchos]	8.43769e-15	0.989261	TRINITY_GG_8442_c24_g1	-	-	-	protein_coding	reverse transcriptase/ribonuclease H/putative methyltransferase, partial [Tetraodon nigroviridis]
TRINITY_DN152783_c3_g1	-	-	-	lncRNA	hypothetical protein Anapl_03341, partial [Anas platyrhynchos]	8.65974e-15	0.989259	TRINITY_GG_140346_c0_g1	-	-	-	protein_coding	metabotropic glutamate receptor 6a [Danio rerio]
TRINITY_DN152783_c3_g1	-	-	-	lncRNA	hypothetical protein Anapl_03341, partial [Anas platyrhynchos]	8.65974e-15	0.989256	TRINITY_GG_146988_c0_g1	-	-	-	protein_coding	-
TRINITY_DN152783_c3_g1	-	-	-	lncRNA	hypothetical protein Anapl_03341, partial [Anas platyrhynchos]	8.65974e-15	0.989252	TRINITY_DN149867_c0_g3	-	-	-	protein_coding	PREDICTED: nidogen-1-like [Larimichthys crocea]
TRINITY_DN152783_c3_g1	-	-	-	lncRNA	hypothetical protein Anapl_03341, partial [Anas platyrhynchos]	8.65974e-15	0.98925	TRINITY_GG_133490_c23_g1	-	-	-	protein_coding	-
TRINITY_DN152783_c3_g1	-	-	-	lncRNA	hypothetical protein Anapl_03341, partial [Anas platyrhynchos]	8.65974e-15	0.989243	TRINITY_GG_92994_c2_g1	-	-	-	protein_coding	-
TRINITY_DN152783_c3_g1	-	-	-	lncRNA	hypothetical protein Anapl_03341, partial [Anas platyrhynchos]	8.88178e-15	0.989241	TRINITY_GG_77793_c0_g1	-	-	-	protein_coding	leucine rich repeat containing 4C precursor [Danio rerio]
TRINITY_DN152783_c3_g1	-	-	-	lncRNA	hypothetical protein Anapl_03341, partial [Anas platyrhynchos]	8.88178e-15	0.989241	TRINITY_GG_52998_c3_g1	-	-	-	protein_coding	-
TRINITY_DN152783_c3_g1	-	-	-	lncRNA	hypothetical protein Anapl_03341, partial [Anas platyrhynchos]	8.88178e-15	0.98924	TRINITY_GG_40170_c1_g1	-	-	-	protein_coding	-
TRINITY_DN152783_c3_g1	-	-	-	lncRNA	hypothetical protein Anapl_03341, partial [Anas platyrhynchos]	8.88178e-15	0.989238	TRINITY_DN166797_c1_g1	-	-	-	protein_coding	PREDICTED: GDNF family receptor alpha-2 [Danio rerio]
TRINITY_DN152783_c3_g1	-	-	-	lncRNA	hypothetical protein Anapl_03341, partial [Anas platyrhynchos]	8.88178e-15	0.989236	TRINITY_GG_163476_c0_g1	-	-	-	protein_coding	-
TRINITY_DN152783_c3_g1	-	-	-	lncRNA	hypothetical protein Anapl_03341, partial [Anas platyrhynchos]	8.88178e-15	0.98923	TRINITY_GG_143201_c92_g1	-	-	-	protein_coding	-
TRINITY_DN152783_c3_g1	-	-	-	lncRNA	hypothetical protein Anapl_03341, partial [Anas platyrhynchos]	8.88178e-15	0.98923	TRINITY_GG_123121_c112_g1	-	-	-	protein_coding	-
TRINITY_DN152783_c3_g1	-	-	-	lncRNA	hypothetical protein Anapl_03341, partial [Anas platyrhynchos]	8.88178e-15	0.98923	TRINITY_GG_9607_c0_g1	-	-	-	protein_coding	-
TRINITY_DN152783_c3_g1	-	-	-	lncRNA	hypothetical protein Anapl_03341, partial [Anas platyrhynchos]	8.88178e-15	0.989226	TRINITY_DN164115_c4_g3	-	-	-	protein_coding	-
TRINITY_DN152783_c3_g1	-	-	-	lncRNA	hypothetical protein Anapl_03341, partial [Anas platyrhynchos]	8.88178e-15	0.989226	TRINITY_GG_67892_c27_g1	-	-	-	protein_coding	-
TRINITY_DN152783_c3_g1	-	-	-	lncRNA	hypothetical protein Anapl_03341, partial [Anas platyrhynchos]	8.88178e-15	0.989225	TRINITY_DN164715_c3_g1	-	-	-	protein_coding	-
TRINITY_DN152783_c3_g1	-	-	-	lncRNA	hypothetical protein Anapl_03341, partial [Anas platyrhynchos]	8.88178e-15	0.989224	TRINITY_GG_152615_c2_g1	-	-	-	protein_coding	-
TRINITY_DN152783_c3_g1	-	-	-	lncRNA	hypothetical protein Anapl_03341, partial [Anas platyrhynchos]	8.88178e-15	0.989221	TRINITY_GG_148631_c15_g1	-	-	-	protein_coding	-
TRINITY_DN152783_c3_g1	-	-	-	lncRNA	hypothetical protein Anapl_03341, partial [Anas platyrhynchos]	8.88178e-15	0.989221	TRINITY_GG_66268_c47_g1	-	-	-	protein_coding	PREDICTED: uncharacterized protein LOC105031123 [Esox lucius]
TRINITY_DN152783_c3_g1	-	-	-	lncRNA	hypothetical protein Anapl_03341, partial [Anas platyrhynchos]	8.88178e-15	0.989221	TRINITY_GG_92855_c16_g1	-	-	-	protein_coding	-
TRINITY_DN152783_c3_g1	-	-	-	lncRNA	hypothetical protein Anapl_03341, partial [Anas platyrhynchos]	8.88178e-15	0.989219	TRINITY_GG_175316_c0_g1	-	-	-	protein_coding	-
TRINITY_DN152783_c3_g1	-	-	-	lncRNA	hypothetical protein Anapl_03341, partial [Anas platyrhynchos]	8.88178e-15	0.989217	TRINITY_DN138628_c0_g1	-	-	-	protein_coding	-
TRINITY_DN152783_c3_g1	-	-	-	lncRNA	hypothetical protein Anapl_03341, partial [Anas platyrhynchos]	8.88178e-15	0.989217	TRINITY_DN169209_c1_g2	-	-	-	protein_coding	-
TRINITY_DN152783_c3_g1	-	-	-	lncRNA	hypothetical protein Anapl_03341, partial [Anas platyrhynchos]	8.88178e-15	0.989215	TRINITY_DN164938_c5_g2	-	-	-	protein_coding	-
TRINITY_DN152783_c3_g1	-	-	-	lncRNA	hypothetical protein Anapl_03341, partial [Anas platyrhynchos]	8.88178e-15	0.989213	TRINITY_GG_187115_c0_g1	-	-	-	protein_coding	PREDICTED: chondroitin sulfate proteoglycan 4-like [Danio rerio]
TRINITY_DN152783_c3_g1	-	-	-	lncRNA	hypothetical protein Anapl_03341, partial [Anas platyrhynchos]	8.88178e-15	0.989213	TRINITY_GG_40661_c143_g1	-	-	-	protein_coding	-
TRINITY_DN152783_c3_g1	-	-	-	lncRNA	hypothetical protein Anapl_03341, partial [Anas platyrhynchos]	8.88178e-15	0.989212	TRINITY_GG_64948_c10_g1	-	-	-	protein_coding	-
TRINITY_DN152783_c3_g1	-	-	-	lncRNA	hypothetical protein Anapl_03341, partial [Anas platyrhynchos]	8.88178e-15	0.98921	TRINITY_DN160978_c0_g1	-	-	-	protein_coding	PREDICTED: protocadherin-8-like [Danio rerio]
TRINITY_DN152783_c3_g1	-	-	-	lncRNA	hypothetical protein Anapl_03341, partial [Anas platyrhynchos]	8.88178e-15	0.989206	TRINITY_GG_90658_c0_g1	-	-	-	protein_coding	-
TRINITY_DN152783_c3_g1	-	-	-	lncRNA	hypothetical protein Anapl_03341, partial [Anas platyrhynchos]	8.88178e-15	0.989203	TRINITY_GG_19708_c52_g1	-	-	-	protein_coding	-
TRINITY_DN152783_c3_g1	-	-	-	lncRNA	hypothetical protein Anapl_03341, partial [Anas platyrhynchos]	8.88178e-15	0.989195	TRINITY_GG_100146_c0_g1	-	-	-	protein_coding	PREDICTED: LOW QUALITY PROTEIN: uncharacterized protein LOC106023928 [Esox lucius]
TRINITY_DN152783_c3_g1	-	-	-	lncRNA	hypothetical protein Anapl_03341, partial [Anas platyrhynchos]	8.88178e-15	0.989194	TRINITY_GG_100791_c1_g1	-	-	-	protein_coding	PREDICTED: teneurin-2 isoform X2 [Danio rerio]
TRINITY_DN152783_c3_g1	-	-	-	lncRNA	hypothetical protein Anapl_03341, partial [Anas platyrhynchos]	8.88178e-15	0.989194	TRINITY_DN161680_c2_g1	-	-	-	protein_coding	-
TRINITY_DN152783_c3_g1	-	-	-	lncRNA	hypothetical protein Anapl_03341, partial [Anas platyrhynchos]	9.10383e-15	0.989191	TRINITY_DN171660_c1_g3	-	-	-	protein_coding	gag-like protein [Danio rerio]
TRINITY_DN152783_c3_g1	-	-	-	lncRNA	hypothetical protein Anapl_03341, partial [Anas platyrhynchos]	9.10383e-15	0.989191	TRINITY_GG_96982_c0_g1	-	-	-	protein_coding	gag-like protein [Danio rerio]
TRINITY_DN152783_c3_g1	-	-	-	lncRNA	hypothetical protein Anapl_03341, partial [Anas platyrhynchos]	9.10383e-15	0.989182	TRINITY_DN170730_c3_g1	-	-	-	protein_coding	-
TRINITY_DN152783_c3_g1	-	-	-	lncRNA	hypothetical protein Anapl_03341, partial [Anas platyrhynchos]	9.10383e-15	0.989177	TRINITY_DN159492_c0_g2	-	-	-	protein_coding	-
TRINITY_DN152783_c3_g1	-	-	-	lncRNA	hypothetical protein Anapl_03341, partial [Anas platyrhynchos]	9.32587e-15	0.989175	TRINITY_GG_26859_c0_g1	-	-	-	protein_coding	PREDICTED: uncharacterized protein LOC101169091 [Oryzias latipes]
TRINITY_DN152783_c3_g1	-	-	-	lncRNA	hypothetical protein Anapl_03341, partial [Anas platyrhynchos]	9.32587e-15	0.989173	TRINITY_DN144988_c0_g2	-	-	-	protein_coding	Transposon TX1 hypothetical protein [Larimichthys crocea]
TRINITY_DN152783_c3_g1	-	-	-	lncRNA	hypothetical protein Anapl_03341, partial [Anas platyrhynchos]	9.32587e-15	0.989171	TRINITY_GG_107315_c0_g1	-	-	-	protein_coding	PREDICTED: uncharacterized protein LOC105759503 [Taeniopygia guttata]
TRINITY_DN152783_c3_g1	-	-	-	lncRNA	hypothetical protein Anapl_03341, partial [Anas platyrhynchos]	9.32587e-15	0.989168	TRINITY_GG_132340_c0_g1	-	-	-	protein_coding	unnamed protein product [Xenopus laevis]
TRINITY_DN152783_c3_g1	-	-	-	lncRNA	hypothetical protein Anapl_03341, partial [Anas platyrhynchos]	9.32587e-15	0.989166	TRINITY_GG_43490_c4_g1	-	-	-	protein_coding	-
TRINITY_DN152783_c3_g1	-	-	-	lncRNA	hypothetical protein Anapl_03341, partial [Anas platyrhynchos]	9.32587e-15	0.989165	TRINITY_GG_142510_c49_g1	-	-	-	protein_coding	PREDICTED: unconventional myosin-XV [Danio rerio]
TRINITY_DN152783_c3_g1	-	-	-	lncRNA	hypothetical protein Anapl_03341, partial [Anas platyrhynchos]	9.32587e-15	0.989164	TRINITY_GG_150630_c11_g1	-	-	-	protein_coding	-
TRINITY_DN152783_c3_g1	-	-	-	lncRNA	hypothetical protein Anapl_03341, partial [Anas platyrhynchos]	9.32587e-15	0.989162	TRINITY_GG_138368_c6_g1	-	-	-	protein_coding	-
TRINITY_DN152783_c3_g1	-	-	-	lncRNA	hypothetical protein Anapl_03341, partial [Anas platyrhynchos]	9.32587e-15	0.989159	TRINITY_GG_43096_c2_g1	-	-	-	protein_coding	-
TRINITY_DN152783_c3_g1	-	-	-	lncRNA	hypothetical protein Anapl_03341, partial [Anas platyrhynchos]	9.32587e-15	0.989159	TRINITY_GG_107067_c1_g1	-	-	-	protein_coding	CD4 [Cyprinus carpio]
TRINITY_DN152783_c3_g1	-	-	-	lncRNA	hypothetical protein Anapl_03341, partial [Anas platyrhynchos]	9.32587e-15	0.989158	TRINITY_GG_125644_c27_g1	-	-	-	protein_coding	Fras1-like extracellular matrix protein 2a [Danio rerio]
TRINITY_DN152783_c3_g1	-	-	-	lncRNA	hypothetical protein Anapl_03341, partial [Anas platyrhynchos]	9.32587e-15	0.989157	TRINITY_GG_1161_c0_g1	-	-	-	protein_coding	-
TRINITY_DN152783_c3_g1	-	-	-	lncRNA	hypothetical protein Anapl_03341, partial [Anas platyrhynchos]	9.32587e-15	0.989154	TRINITY_DN60390_c0_g1	-	-	-	protein_coding	potassium voltage-gated channel subfamily C member 1 [Danio rerio]
TRINITY_DN152783_c3_g1	-	-	-	lncRNA	hypothetical protein Anapl_03341, partial [Anas platyrhynchos]	9.32587e-15	0.989154	TRINITY_GG_114170_c1_g1	-	-	-	protein_coding	-
TRINITY_DN152783_c3_g1	-	-	-	lncRNA	hypothetical protein Anapl_03341, partial [Anas platyrhynchos]	9.32587e-15	0.989153	TRINITY_DN168557_c2_g1	-	-	-	protein_coding	PREDICTED: cGMP-dependent 3&apos;,5&apos;-cyclic phosphodiesterase isoform X1 [Larimichthys crocea]
TRINITY_DN152783_c3_g1	-	-	-	lncRNA	hypothetical protein Anapl_03341, partial [Anas platyrhynchos]	9.32587e-15	0.98915	TRINITY_GG_153538_c0_g1	-	-	-	protein_coding	cell adhesion molecule 1b precursor [Danio rerio]
TRINITY_DN152783_c3_g1	-	-	-	lncRNA	hypothetical protein Anapl_03341, partial [Anas platyrhynchos]	9.32587e-15	0.98915	TRINITY_DN155507_c7_g1	-	-	-	protein_coding	-
TRINITY_DN152783_c3_g1	-	-	-	lncRNA	hypothetical protein Anapl_03341, partial [Anas platyrhynchos]	9.32587e-15	0.989145	TRINITY_GG_42698_c92_g1	-	-	-	protein_coding	-
TRINITY_DN152783_c3_g1	-	-	-	lncRNA	hypothetical protein Anapl_03341, partial [Anas platyrhynchos]	9.32587e-15	0.989129	TRINITY_DN170941_c0_g1	-	-	-	protein_coding	-
TRINITY_DN152783_c3_g1	-	-	-	lncRNA	hypothetical protein Anapl_03341, partial [Anas platyrhynchos]	9.54792e-15	0.989126	TRINITY_GG_132536_c0_g1	-	-	-	protein_coding	-
TRINITY_DN152783_c3_g1	-	-	-	lncRNA	hypothetical protein Anapl_03341, partial [Anas platyrhynchos]	9.54792e-15	0.989126	TRINITY_GG_72168_c94_g1	-	-	-	protein_coding	hypothetical protein EH28_00206 [Larimichthys crocea]
TRINITY_DN152783_c3_g1	-	-	-	lncRNA	hypothetical protein Anapl_03341, partial [Anas platyrhynchos]	9.54792e-15	0.989125	TRINITY_GG_36403_c12_g1	-	-	-	protein_coding	-
TRINITY_DN152783_c3_g1	-	-	-	lncRNA	hypothetical protein Anapl_03341, partial [Anas platyrhynchos]	9.54792e-15	0.989124	TRINITY_DN168343_c3_g1	-	-	-	protein_coding	-
TRINITY_DN152783_c3_g1	-	-	-	lncRNA	hypothetical protein Anapl_03341, partial [Anas platyrhynchos]	9.54792e-15	0.989124	TRINITY_DN174194_c10_g1	-	-	-	protein_coding	-
TRINITY_DN152783_c3_g1	-	-	-	lncRNA	hypothetical protein Anapl_03341, partial [Anas platyrhynchos]	9.54792e-15	0.989121	TRINITY_GG_66777_c1_g1	-	-	-	protein_coding	-
TRINITY_DN152783_c3_g1	-	-	-	lncRNA	hypothetical protein Anapl_03341, partial [Anas platyrhynchos]	9.54792e-15	0.989118	TRINITY_GG_40541_c1_g1	-	-	-	protein_coding	-
TRINITY_DN152783_c3_g1	-	-	-	lncRNA	hypothetical protein Anapl_03341, partial [Anas platyrhynchos]	9.54792e-15	0.989117	TRINITY_DN157992_c8_g1	-	-	-	protein_coding	PREDICTED: Down syndrome cell adhesion molecule-like protein 1 isoform X1 [Danio rerio]
TRINITY_DN152783_c3_g1	-	-	-	lncRNA	hypothetical protein Anapl_03341, partial [Anas platyrhynchos]	9.54792e-15	0.989114	TRINITY_GG_111241_c0_g1	-	-	-	protein_coding	-
TRINITY_DN152783_c3_g1	-	-	-	lncRNA	hypothetical protein Anapl_03341, partial [Anas platyrhynchos]	9.54792e-15	0.989113	TRINITY_GG_10286_c0_g1	-	-	-	protein_coding	PREDICTED: uncharacterized protein LOC105759503 [Taeniopygia guttata]
TRINITY_DN152783_c3_g1	-	-	-	lncRNA	hypothetical protein Anapl_03341, partial [Anas platyrhynchos]	9.54792e-15	0.989112	TRINITY_GG_185566_c34_g1	-	-	-	protein_coding	-
TRINITY_DN152783_c3_g1	-	-	-	lncRNA	hypothetical protein Anapl_03341, partial [Anas platyrhynchos]	9.76996e-15	0.989108	TRINITY_GG_15178_c99_g1	-	-	-	protein_coding	-
TRINITY_DN152783_c3_g1	-	-	-	lncRNA	hypothetical protein Anapl_03341, partial [Anas platyrhynchos]	9.76996e-15	0.989099	TRINITY_GG_44739_c76_g1	-	-	-	protein_coding	PREDICTED: serine/threonine-protein kinase BRSK2-like [Danio rerio]
TRINITY_DN152783_c3_g1	-	-	-	lncRNA	hypothetical protein Anapl_03341, partial [Anas platyrhynchos]	9.76996e-15	0.989098	TRINITY_GG_110098_c3_g1	-	-	-	protein_coding	-
TRINITY_DN152783_c3_g1	-	-	-	lncRNA	hypothetical protein Anapl_03341, partial [Anas platyrhynchos]	9.76996e-15	0.989093	TRINITY_GG_54235_c93_g1	-	-	-	protein_coding	-
TRINITY_DN152783_c3_g1	-	-	-	lncRNA	hypothetical protein Anapl_03341, partial [Anas platyrhynchos]	9.76996e-15	0.989088	TRINITY_GG_105210_c0_g1	-	-	-	protein_coding	-
TRINITY_DN152783_c3_g1	-	-	-	lncRNA	hypothetical protein Anapl_03341, partial [Anas platyrhynchos]	9.76996e-15	0.989082	TRINITY_GG_69710_c49_g1	-	-	-	protein_coding	-
TRINITY_DN152783_c3_g1	-	-	-	lncRNA	hypothetical protein Anapl_03341, partial [Anas platyrhynchos]	9.76996e-15	0.98908	TRINITY_GG_132776_c0_g1	-	-	-	protein_coding	-
TRINITY_DN152783_c3_g1	-	-	-	lncRNA	hypothetical protein Anapl_03341, partial [Anas platyrhynchos]	9.76996e-15	0.989072	TRINITY_DN129547_c0_g1	-	-	-	protein_coding	-
TRINITY_DN152783_c3_g1	-	-	-	lncRNA	hypothetical protein Anapl_03341, partial [Anas platyrhynchos]	9.76996e-15	0.98907	TRINITY_DN152454_c3_g2	-	-	-	protein_coding	-
TRINITY_DN152783_c3_g1	-	-	-	lncRNA	hypothetical protein Anapl_03341, partial [Anas platyrhynchos]	1.02141e-14	0.989045	TRINITY_GG_177927_c26_g1	-	-	-	protein_coding	-
TRINITY_DN152783_c3_g1	-	-	-	lncRNA	hypothetical protein Anapl_03341, partial [Anas platyrhynchos]	1.02141e-14	0.989045	TRINITY_DN204236_c0_g1	-	-	-	protein_coding	PREDICTED: small conductance calcium-activated potassium channel protein 2-like isoform X3 [Danio rerio]
TRINITY_DN152783_c3_g1	-	-	-	lncRNA	hypothetical protein Anapl_03341, partial [Anas platyrhynchos]	1.02141e-14	0.989041	TRINITY_GG_31121_c2_g1	-	-	-	protein_coding	-
TRINITY_DN152783_c3_g1	-	-	-	lncRNA	hypothetical protein Anapl_03341, partial [Anas platyrhynchos]	1.02141e-14	0.989037	TRINITY_GG_175462_c21_g1	-	-	-	protein_coding	-
TRINITY_DN152783_c3_g1	-	-	-	lncRNA	hypothetical protein Anapl_03341, partial [Anas platyrhynchos]	1.02141e-14	0.989037	TRINITY_GG_82503_c68_g1	-	-	-	protein_coding	-
TRINITY_DN152783_c3_g1	-	-	-	lncRNA	hypothetical protein Anapl_03341, partial [Anas platyrhynchos]	1.02141e-14	0.989037	TRINITY_GG_132851_c4_g1	-	-	-	protein_coding	-
TRINITY_DN152783_c3_g1	-	-	-	lncRNA	hypothetical protein Anapl_03341, partial [Anas platyrhynchos]	1.02141e-14	0.989033	TRINITY_GG_184535_c1_g1	-	-	-	protein_coding	-
TRINITY_DN152783_c3_g1	-	-	-	lncRNA	hypothetical protein Anapl_03341, partial [Anas platyrhynchos]	1.02141e-14	0.989033	TRINITY_GG_174336_c0_g1	-	-	-	protein_coding	-
TRINITY_DN152783_c3_g1	-	-	-	lncRNA	hypothetical protein Anapl_03341, partial [Anas platyrhynchos]	1.02141e-14	0.98901	TRINITY_GG_132794_c1_g1	-	-	-	protein_coding	-
TRINITY_DN152783_c3_g1	-	-	-	lncRNA	hypothetical protein Anapl_03341, partial [Anas platyrhynchos]	1.04361e-14	0.989003	TRINITY_DN203075_c0_g1	-	-	-	protein_coding	-
TRINITY_DN152783_c3_g1	-	-	-	lncRNA	hypothetical protein Anapl_03341, partial [Anas platyrhynchos]	1.04361e-14	0.989	TRINITY_DN102450_c0_g1	-	-	-	protein_coding	-
TRINITY_DN152783_c3_g1	-	-	-	lncRNA	hypothetical protein Anapl_03341, partial [Anas platyrhynchos]	1.04361e-14	0.988991	TRINITY_GG_104704_c0_g1	-	-	-	protein_coding	-
TRINITY_DN152783_c3_g1	-	-	-	lncRNA	hypothetical protein Anapl_03341, partial [Anas platyrhynchos]	1.06581e-14	0.988986	TRINITY_GG_184856_c0_g1	-	-	-	protein_coding	PREDICTED: uncharacterized protein LOC105759503 [Taeniopygia guttata]
TRINITY_DN152783_c3_g1	-	-	-	lncRNA	hypothetical protein Anapl_03341, partial [Anas platyrhynchos]	1.06581e-14	0.988977	TRINITY_DN162313_c6_g1	-	-	-	protein_coding	-
TRINITY_DN152783_c3_g1	-	-	-	lncRNA	hypothetical protein Anapl_03341, partial [Anas platyrhynchos]	1.06581e-14	0.98897	TRINITY_GG_171927_c89_g2	-	-	-	protein_coding	-
TRINITY_DN152783_c3_g1	-	-	-	lncRNA	hypothetical protein Anapl_03341, partial [Anas platyrhynchos]	1.06581e-14	0.988969	TRINITY_GG_145445_c61_g1	-	-	-	protein_coding	-
TRINITY_DN152783_c3_g1	-	-	-	lncRNA	hypothetical protein Anapl_03341, partial [Anas platyrhynchos]	1.06581e-14	0.988965	TRINITY_DN161729_c5_g1	-	-	-	protein_coding	-
TRINITY_DN152783_c3_g1	-	-	-	lncRNA	hypothetical protein Anapl_03341, partial [Anas platyrhynchos]	1.06581e-14	0.988962	TRINITY_GG_77565_c0_g1	-	-	-	protein_coding	-
TRINITY_DN152783_c3_g1	-	-	-	lncRNA	hypothetical protein Anapl_03341, partial [Anas platyrhynchos]	1.06581e-14	0.988961	TRINITY_GG_133737_c15_g1	-	-	-	protein_coding	PREDICTED: zinc finger BED domain-containing protein 1-like [Danio rerio]
TRINITY_DN152783_c3_g1	-	-	-	lncRNA	hypothetical protein Anapl_03341, partial [Anas platyrhynchos]	1.06581e-14	0.988953	TRINITY_GG_19223_c0_g1	-	-	-	protein_coding	-
TRINITY_DN152783_c3_g1	-	-	-	lncRNA	hypothetical protein Anapl_03341, partial [Anas platyrhynchos]	1.06581e-14	0.988951	TRINITY_DN159896_c0_g1	-	-	-	protein_coding	-
TRINITY_DN152783_c3_g1	-	-	-	lncRNA	hypothetical protein Anapl_03341, partial [Anas platyrhynchos]	1.06581e-14	0.988947	TRINITY_DN132591_c0_g2	-	-	-	protein_coding	-
TRINITY_DN152783_c3_g1	-	-	-	lncRNA	hypothetical protein Anapl_03341, partial [Anas platyrhynchos]	1.08802e-14	0.988943	TRINITY_GG_110952_c0_g1	-	-	-	protein_coding	-
TRINITY_DN152783_c3_g1	-	-	-	lncRNA	hypothetical protein Anapl_03341, partial [Anas platyrhynchos]	1.08802e-14	0.98894	TRINITY_GG_13934_c0_g1	-	-	-	protein_coding	-
TRINITY_DN152783_c3_g1	-	-	-	lncRNA	hypothetical protein Anapl_03341, partial [Anas platyrhynchos]	1.08802e-14	0.988939	TRINITY_DN172518_c1_g1	-	-	-	protein_coding	PREDICTED: zinc finger protein 524 [Danio rerio]
TRINITY_DN152783_c3_g1	-	-	-	lncRNA	hypothetical protein Anapl_03341, partial [Anas platyrhynchos]	1.11022e-14	0.988927	TRINITY_DN156567_c3_g1	-	-	-	protein_coding	-
TRINITY_DN152783_c3_g1	-	-	-	lncRNA	hypothetical protein Anapl_03341, partial [Anas platyrhynchos]	1.11022e-14	0.988926	TRINITY_GG_103426_c0_g1	-	-	-	protein_coding	lambda-recombinase-like protein, partial [Tetraodon nigroviridis]
TRINITY_DN152783_c3_g1	-	-	-	lncRNA	hypothetical protein Anapl_03341, partial [Anas platyrhynchos]	1.11022e-14	0.988926	TRINITY_GG_114412_c0_g1	-	-	-	protein_coding	-
TRINITY_DN152783_c3_g1	-	-	-	lncRNA	hypothetical protein Anapl_03341, partial [Anas platyrhynchos]	1.11022e-14	0.988922	TRINITY_GG_143703_c163_g1	-	-	-	protein_coding	-
TRINITY_DN152783_c3_g1	-	-	-	lncRNA	hypothetical protein Anapl_03341, partial [Anas platyrhynchos]	1.11022e-14	0.988909	TRINITY_GG_50174_c0_g1	-	-	-	protein_coding	-
TRINITY_DN152783_c3_g1	-	-	-	lncRNA	hypothetical protein Anapl_03341, partial [Anas platyrhynchos]	1.11022e-14	0.988907	TRINITY_GG_45088_c4_g1	-	-	-	protein_coding	-
TRINITY_DN152783_c3_g1	-	-	-	lncRNA	hypothetical protein Anapl_03341, partial [Anas platyrhynchos]	1.11022e-14	0.988907	TRINITY_DN153338_c0_g1	-	-	-	protein_coding	-
TRINITY_DN152783_c3_g1	-	-	-	lncRNA	hypothetical protein Anapl_03341, partial [Anas platyrhynchos]	1.11022e-14	0.988904	TRINITY_DN159240_c4_g1	-	-	-	protein_coding	-
TRINITY_DN152783_c3_g1	-	-	-	lncRNA	hypothetical protein Anapl_03341, partial [Anas platyrhynchos]	1.11022e-14	0.988896	TRINITY_GG_171395_c1_g1	-	-	-	protein_coding	-
TRINITY_DN152783_c3_g1	-	-	-	lncRNA	hypothetical protein Anapl_03341, partial [Anas platyrhynchos]	1.11022e-14	0.988893	TRINITY_DN210700_c0_g1	-	-	-	protein_coding	-
TRINITY_DN152783_c3_g1	-	-	-	lncRNA	hypothetical protein Anapl_03341, partial [Anas platyrhynchos]	1.11022e-14	0.98889	TRINITY_DN155166_c0_g1	-	-	-	protein_coding	-
TRINITY_DN152783_c3_g1	-	-	-	lncRNA	hypothetical protein Anapl_03341, partial [Anas platyrhynchos]	1.13243e-14	0.988883	TRINITY_GG_113191_c0_g1	-	-	-	protein_coding	unnamed protein product [Xenopus laevis]
TRINITY_DN152783_c3_g1	-	-	-	lncRNA	hypothetical protein Anapl_03341, partial [Anas platyrhynchos]	1.13243e-14	0.988882	TRINITY_GG_181922_c12_g1	-	-	-	protein_coding	-
TRINITY_DN152783_c3_g1	-	-	-	lncRNA	hypothetical protein Anapl_03341, partial [Anas platyrhynchos]	1.13243e-14	0.988878	TRINITY_GG_10294_c0_g1	-	-	-	protein_coding	-
TRINITY_DN152783_c3_g1	-	-	-	lncRNA	hypothetical protein Anapl_03341, partial [Anas platyrhynchos]	1.15463e-14	0.988877	TRINITY_GG_158241_c0_g1	-	-	-	protein_coding	-
TRINITY_DN152783_c3_g1	-	-	-	lncRNA	hypothetical protein Anapl_03341, partial [Anas platyrhynchos]	1.15463e-14	0.988876	TRINITY_GG_31590_c2_g1	-	-	-	protein_coding	-
TRINITY_DN152783_c3_g1	-	-	-	lncRNA	hypothetical protein Anapl_03341, partial [Anas platyrhynchos]	1.15463e-14	0.988876	TRINITY_DN154478_c2_g2	-	-	-	protein_coding	-
TRINITY_DN152783_c3_g1	-	-	-	lncRNA	hypothetical protein Anapl_03341, partial [Anas platyrhynchos]	1.15463e-14	0.988875	TRINITY_GG_44363_c78_g1	-	-	-	protein_coding	-
TRINITY_DN152783_c3_g1	-	-	-	lncRNA	hypothetical protein Anapl_03341, partial [Anas platyrhynchos]	1.15463e-14	0.988874	TRINITY_GG_32148_c5_g1	-	-	-	protein_coding	-
TRINITY_DN152783_c3_g1	-	-	-	lncRNA	hypothetical protein Anapl_03341, partial [Anas platyrhynchos]	1.15463e-14	0.988871	TRINITY_GG_101673_c1_g1	-	-	-	protein_coding	-
TRINITY_DN152783_c3_g1	-	-	-	lncRNA	hypothetical protein Anapl_03341, partial [Anas platyrhynchos]	1.15463e-14	0.988862	TRINITY_GG_137691_c0_g1	-	-	-	protein_coding	-
TRINITY_DN152783_c3_g1	-	-	-	lncRNA	hypothetical protein Anapl_03341, partial [Anas platyrhynchos]	1.15463e-14	0.988853	TRINITY_GG_82078_c1_g1	-	-	-	protein_coding	-
TRINITY_DN152783_c3_g1	-	-	-	lncRNA	hypothetical protein Anapl_03341, partial [Anas platyrhynchos]	1.15463e-14	0.988852	TRINITY_GG_146859_c0_g1	-	-	-	protein_coding	hypothetical protein EH28_00182 [Larimichthys crocea]
TRINITY_DN152783_c3_g1	-	-	-	lncRNA	hypothetical protein Anapl_03341, partial [Anas platyrhynchos]	1.15463e-14	0.988851	TRINITY_GG_48628_c0_g1	-	-	-	protein_coding	-
TRINITY_DN152783_c3_g1	-	-	-	lncRNA	hypothetical protein Anapl_03341, partial [Anas platyrhynchos]	1.15463e-14	0.988846	TRINITY_GG_80178_c2_g1	-	-	-	protein_coding	-
TRINITY_DN152783_c3_g1	-	-	-	lncRNA	hypothetical protein Anapl_03341, partial [Anas platyrhynchos]	1.15463e-14	0.988844	TRINITY_DN171172_c1_g1	-	-	-	protein_coding	-
TRINITY_DN152783_c3_g1	-	-	-	lncRNA	hypothetical protein Anapl_03341, partial [Anas platyrhynchos]	1.15463e-14	0.988844	TRINITY_GG_10428_c0_g1	-	-	-	protein_coding	-
TRINITY_DN152783_c3_g1	-	-	-	lncRNA	hypothetical protein Anapl_03341, partial [Anas platyrhynchos]	1.15463e-14	0.98884	TRINITY_DN175125_c0_g1	-	-	-	protein_coding	-
TRINITY_DN152783_c3_g1	-	-	-	lncRNA	hypothetical protein Anapl_03341, partial [Anas platyrhynchos]	1.17684e-14	0.988834	TRINITY_DN148273_c1_g1	-	-	-	protein_coding	-
TRINITY_DN152783_c3_g1	-	-	-	lncRNA	hypothetical protein Anapl_03341, partial [Anas platyrhynchos]	1.17684e-14	0.98883	TRINITY_DN154543_c0_g2	-	-	-	protein_coding	PREDICTED: low-density lipoprotein receptor-related protein 8-like isoform X1 [Poecilia reticulata]
TRINITY_DN152783_c3_g1	-	-	-	lncRNA	hypothetical protein Anapl_03341, partial [Anas platyrhynchos]	1.17684e-14	0.988824	TRINITY_GG_92402_c61_g1	-	-	-	protein_coding	-
TRINITY_DN152783_c3_g1	-	-	-	lncRNA	hypothetical protein Anapl_03341, partial [Anas platyrhynchos]	1.19904e-14	0.988822	TRINITY_GG_8096_c0_g1	-	-	-	protein_coding	-
TRINITY_DN152783_c3_g1	-	-	-	lncRNA	hypothetical protein Anapl_03341, partial [Anas platyrhynchos]	1.19904e-14	0.98882	TRINITY_GG_99329_c14_g1	-	-	-	protein_coding	-
TRINITY_DN152783_c3_g1	-	-	-	lncRNA	hypothetical protein Anapl_03341, partial [Anas platyrhynchos]	1.19904e-14	0.988814	TRINITY_GG_12109_c3_g1	-	-	-	protein_coding	-
TRINITY_DN152783_c3_g1	-	-	-	lncRNA	hypothetical protein Anapl_03341, partial [Anas platyrhynchos]	1.19904e-14	0.988813	TRINITY_GG_182056_c0_g1	-	-	-	protein_coding	-
TRINITY_DN152783_c3_g1	-	-	-	lncRNA	hypothetical protein Anapl_03341, partial [Anas platyrhynchos]	1.19904e-14	0.988811	TRINITY_GG_35410_c0_g1	-	-	-	protein_coding	-
TRINITY_DN152783_c3_g1	-	-	-	lncRNA	hypothetical protein Anapl_03341, partial [Anas platyrhynchos]	1.19904e-14	0.988802	TRINITY_GG_119298_c60_g2	-	-	-	protein_coding	-
TRINITY_DN152783_c3_g1	-	-	-	lncRNA	hypothetical protein Anapl_03341, partial [Anas platyrhynchos]	1.19904e-14	0.988796	TRINITY_GG_100134_c5_g1	-	-	-	protein_coding	-
TRINITY_DN152783_c3_g1	-	-	-	lncRNA	hypothetical protein Anapl_03341, partial [Anas platyrhynchos]	1.19904e-14	0.988789	TRINITY_DN156103_c0_g1	-	-	-	protein_coding	-
TRINITY_DN152783_c3_g1	-	-	-	lncRNA	hypothetical protein Anapl_03341, partial [Anas platyrhynchos]	1.19904e-14	0.988788	TRINITY_GG_150737_c16_g1	-	-	-	protein_coding	-
TRINITY_DN152783_c3_g1	-	-	-	lncRNA	hypothetical protein Anapl_03341, partial [Anas platyrhynchos]	1.19904e-14	0.988787	TRINITY_DN159236_c3_g4	-	-	-	protein_coding	-
TRINITY_DN152783_c3_g1	-	-	-	lncRNA	hypothetical protein Anapl_03341, partial [Anas platyrhynchos]	1.19904e-14	0.988787	TRINITY_GG_51179_c0_g1	-	-	-	protein_coding	-
TRINITY_DN152783_c3_g1	-	-	-	lncRNA	hypothetical protein Anapl_03341, partial [Anas platyrhynchos]	1.19904e-14	0.988786	TRINITY_DN163318_c1_g1	-	-	-	protein_coding	-
TRINITY_DN152783_c3_g1	-	-	-	lncRNA	hypothetical protein Anapl_03341, partial [Anas platyrhynchos]	1.22125e-14	0.988783	TRINITY_DN172560_c1_g1	-	-	-	protein_coding	-
TRINITY_DN152783_c3_g1	-	-	-	lncRNA	hypothetical protein Anapl_03341, partial [Anas platyrhynchos]	1.22125e-14	0.988778	TRINITY_GG_188122_c100_g1	-	-	-	protein_coding	-
TRINITY_DN152783_c3_g1	-	-	-	lncRNA	hypothetical protein Anapl_03341, partial [Anas platyrhynchos]	1.24345e-14	0.988769	TRINITY_GG_28437_c34_g1	-	-	-	protein_coding	-
TRINITY_DN152783_c3_g1	-	-	-	lncRNA	hypothetical protein Anapl_03341, partial [Anas platyrhynchos]	1.24345e-14	0.988766	TRINITY_DN168774_c9_g1	-	-	-	protein_coding	-
TRINITY_DN152783_c3_g1	-	-	-	lncRNA	hypothetical protein Anapl_03341, partial [Anas platyrhynchos]	1.24345e-14	0.988766	TRINITY_GG_123352_c2_g1	-	-	-	protein_coding	-
TRINITY_DN152783_c3_g1	-	-	-	lncRNA	hypothetical protein Anapl_03341, partial [Anas platyrhynchos]	1.24345e-14	0.98876	TRINITY_GG_74827_c85_g1	-	-	-	protein_coding	hatching enzyme [Misgurnus anguillicaudatus]
TRINITY_DN152783_c3_g1	-	-	-	lncRNA	hypothetical protein Anapl_03341, partial [Anas platyrhynchos]	1.24345e-14	0.988755	TRINITY_GG_132775_c0_g1	-	-	-	protein_coding	-
TRINITY_DN152783_c3_g1	-	-	-	lncRNA	hypothetical protein Anapl_03341, partial [Anas platyrhynchos]	1.24345e-14	0.988752	TRINITY_GG_162290_c0_g1	-	-	-	protein_coding	-
TRINITY_DN152783_c3_g1	-	-	-	lncRNA	hypothetical protein Anapl_03341, partial [Anas platyrhynchos]	1.24345e-14	0.988744	TRINITY_GG_47420_c0_g1	-	-	-	protein_coding	Shroom3v1 [Danio rerio]
TRINITY_DN152783_c3_g1	-	-	-	lncRNA	hypothetical protein Anapl_03341, partial [Anas platyrhynchos]	1.24345e-14	0.988739	TRINITY_GG_43532_c54_g1	-	-	-	protein_coding	PREDICTED: uncharacterized protein LOC105759503 [Taeniopygia guttata]
TRINITY_DN152783_c3_g1	-	-	-	lncRNA	hypothetical protein Anapl_03341, partial [Anas platyrhynchos]	1.24345e-14	0.988738	TRINITY_DN209026_c0_g1	-	-	-	protein_coding	-
TRINITY_DN152783_c3_g1	-	-	-	lncRNA	hypothetical protein Anapl_03341, partial [Anas platyrhynchos]	1.26565e-14	0.98873	TRINITY_GG_177224_c105_g1	-	-	-	protein_coding	-
TRINITY_DN152783_c3_g1	-	-	-	lncRNA	hypothetical protein Anapl_03341, partial [Anas platyrhynchos]	1.28786e-14	0.988713	TRINITY_GG_34920_c0_g1	-	-	-	protein_coding	-
TRINITY_DN152783_c3_g1	-	-	-	lncRNA	hypothetical protein Anapl_03341, partial [Anas platyrhynchos]	1.28786e-14	0.988711	TRINITY_GG_174354_c133_g1	-	-	-	protein_coding	-
TRINITY_DN152783_c3_g1	-	-	-	lncRNA	hypothetical protein Anapl_03341, partial [Anas platyrhynchos]	1.28786e-14	0.988711	TRINITY_GG_58269_c1_g1	-	-	-	protein_coding	-
TRINITY_DN152783_c3_g1	-	-	-	lncRNA	hypothetical protein Anapl_03341, partial [Anas platyrhynchos]	1.28786e-14	0.98871	TRINITY_DN159516_c1_g2	-	-	-	protein_coding	-
TRINITY_DN152783_c3_g1	-	-	-	lncRNA	hypothetical protein Anapl_03341, partial [Anas platyrhynchos]	1.28786e-14	0.988703	TRINITY_GG_66924_c3_g1	-	-	-	protein_coding	-
TRINITY_DN152783_c3_g1	-	-	-	lncRNA	hypothetical protein Anapl_03341, partial [Anas platyrhynchos]	1.28786e-14	0.988699	TRINITY_DN153299_c5_g1	-	-	-	protein_coding	PREDICTED: hepatocyte nuclear factor 1-beta-B-like [Astyanax mexicanus]
TRINITY_DN152783_c3_g1	-	-	-	lncRNA	hypothetical protein Anapl_03341, partial [Anas platyrhynchos]	1.28786e-14	0.988691	TRINITY_DN142042_c0_g1	-	-	-	protein_coding	-
TRINITY_DN152783_c3_g1	-	-	-	lncRNA	hypothetical protein Anapl_03341, partial [Anas platyrhynchos]	1.28786e-14	0.98869	TRINITY_GG_44486_c0_g1	-	-	-	protein_coding	PREDICTED: echinoderm microtubule-associated protein-like 6 [Clupea harengus]
TRINITY_DN152783_c3_g1	-	-	-	lncRNA	hypothetical protein Anapl_03341, partial [Anas platyrhynchos]	1.31006e-14	0.988676	TRINITY_GG_124007_c61_g1	-	-	-	protein_coding	-
TRINITY_DN152783_c3_g1	-	-	-	lncRNA	hypothetical protein Anapl_03341, partial [Anas platyrhynchos]	1.31006e-14	0.988676	TRINITY_GG_175663_c1_g1	-	-	-	protein_coding	-
TRINITY_DN152783_c3_g1	-	-	-	lncRNA	hypothetical protein Anapl_03341, partial [Anas platyrhynchos]	1.31006e-14	0.988676	TRINITY_GG_42888_c9_g1	-	-	-	protein_coding	PREDICTED: otoferlin isoform X2 [Gallus gallus]
TRINITY_DN152783_c3_g1	-	-	-	lncRNA	hypothetical protein Anapl_03341, partial [Anas platyrhynchos]	1.33227e-14	0.98867	TRINITY_DN104171_c0_g1	-	-	-	protein_coding	-
TRINITY_DN152783_c3_g1	-	-	-	lncRNA	hypothetical protein Anapl_03341, partial [Anas platyrhynchos]	1.33227e-14	0.988663	TRINITY_GG_189578_c45_g1	-	-	-	protein_coding	LOC565118 protein [Danio rerio]
TRINITY_DN152783_c3_g1	-	-	-	lncRNA	hypothetical protein Anapl_03341, partial [Anas platyrhynchos]	1.33227e-14	0.98866	TRINITY_GG_98107_c92_g1	-	-	-	protein_coding	PREDICTED: LOW QUALITY PROTEIN: uncharacterized protein LOC106096972, partial [Oreochromis niloticus]
TRINITY_DN152783_c3_g1	-	-	-	lncRNA	hypothetical protein Anapl_03341, partial [Anas platyrhynchos]	1.33227e-14	0.98865	TRINITY_GG_166068_c59_g1	-	-	-	protein_coding	PREDICTED: uncharacterized protein LOC103021430 [Astyanax mexicanus]
TRINITY_DN152783_c3_g1	-	-	-	lncRNA	hypothetical protein Anapl_03341, partial [Anas platyrhynchos]	1.33227e-14	0.988645	TRINITY_DN158676_c3_g4	-	-	-	protein_coding	PREDICTED: oxysterol-binding protein-related protein 5 isoform X1 [Esox lucius]
TRINITY_DN152783_c3_g1	-	-	-	lncRNA	hypothetical protein Anapl_03341, partial [Anas platyrhynchos]	1.33227e-14	0.988641	TRINITY_GG_88367_c3_g1	-	-	-	protein_coding	-
TRINITY_DN152783_c3_g1	-	-	-	lncRNA	hypothetical protein Anapl_03341, partial [Anas platyrhynchos]	1.35447e-14	0.988632	TRINITY_GG_19822_c0_g1	-	-	-	protein_coding	-
TRINITY_DN152783_c3_g1	-	-	-	lncRNA	hypothetical protein Anapl_03341, partial [Anas platyrhynchos]	1.35447e-14	0.988628	TRINITY_DN156008_c1_g2	-	-	-	protein_coding	-
TRINITY_DN152783_c3_g1	-	-	-	lncRNA	hypothetical protein Anapl_03341, partial [Anas platyrhynchos]	1.35447e-14	0.988626	TRINITY_GG_81098_c0_g1	-	-	-	protein_coding	-
TRINITY_DN152783_c3_g1	-	-	-	lncRNA	hypothetical protein Anapl_03341, partial [Anas platyrhynchos]	1.37668e-14	0.988622	TRINITY_DN153440_c2_g1	-	-	-	protein_coding	-
TRINITY_DN152783_c3_g1	-	-	-	lncRNA	hypothetical protein Anapl_03341, partial [Anas platyrhynchos]	1.37668e-14	0.988622	TRINITY_GG_73504_c77_g1	-	-	-	protein_coding	-
TRINITY_DN152783_c3_g1	-	-	-	lncRNA	hypothetical protein Anapl_03341, partial [Anas platyrhynchos]	1.37668e-14	0.988621	TRINITY_GG_56762_c0_g1	-	-	-	protein_coding	-
TRINITY_DN152783_c3_g1	-	-	-	lncRNA	hypothetical protein Anapl_03341, partial [Anas platyrhynchos]	1.37668e-14	0.988618	TRINITY_GG_4141_c0_g1	-	-	-	protein_coding	-
TRINITY_DN152783_c3_g1	-	-	-	lncRNA	hypothetical protein Anapl_03341, partial [Anas platyrhynchos]	1.37668e-14	0.988612	TRINITY_DN170267_c0_g5	-	-	-	protein_coding	-
TRINITY_DN152783_c3_g1	-	-	-	lncRNA	hypothetical protein Anapl_03341, partial [Anas platyrhynchos]	1.37668e-14	0.988611	TRINITY_DN156103_c2_g4	-	-	-	protein_coding	-
TRINITY_DN152783_c3_g1	-	-	-	lncRNA	hypothetical protein Anapl_03341, partial [Anas platyrhynchos]	1.37668e-14	0.988606	TRINITY_DN171276_c2_g3	-	-	-	protein_coding	PREDICTED: transient receptor potential cation channel, subfamily C, member 7a isoform X1 [Danio rerio]
TRINITY_DN152783_c3_g1	-	-	-	lncRNA	hypothetical protein Anapl_03341, partial [Anas platyrhynchos]	1.37668e-14	0.988606	TRINITY_DN164057_c0_g1	-	-	-	protein_coding	-
TRINITY_DN152783_c3_g1	-	-	-	lncRNA	hypothetical protein Anapl_03341, partial [Anas platyrhynchos]	1.37668e-14	0.988605	TRINITY_GG_153005_c0_g1	-	-	-	protein_coding	-
TRINITY_DN152783_c3_g1	-	-	-	lncRNA	hypothetical protein Anapl_03341, partial [Anas platyrhynchos]	1.37668e-14	0.988602	TRINITY_GG_186337_c0_g1	-	-	-	protein_coding	PREDICTED: solute carrier organic anion transporter family member 1C1-like [Danio rerio]
TRINITY_DN152783_c3_g1	-	-	-	lncRNA	hypothetical protein Anapl_03341, partial [Anas platyrhynchos]	1.37668e-14	0.9886	TRINITY_DN153131_c4_g5	-	-	-	protein_coding	-
TRINITY_DN152783_c3_g1	-	-	-	lncRNA	hypothetical protein Anapl_03341, partial [Anas platyrhynchos]	1.37668e-14	0.9886	TRINITY_GG_32737_c0_g1	-	-	-	protein_coding	-
TRINITY_DN152783_c3_g1	-	-	-	lncRNA	hypothetical protein Anapl_03341, partial [Anas platyrhynchos]	1.39888e-14	0.988588	TRINITY_DN160369_c3_g1	-	-	-	protein_coding	-
TRINITY_DN152783_c3_g1	-	-	-	lncRNA	hypothetical protein Anapl_03341, partial [Anas platyrhynchos]	1.39888e-14	0.988587	TRINITY_GG_105877_c0_g1	-	-	-	protein_coding	-
TRINITY_DN152783_c3_g1	-	-	-	lncRNA	hypothetical protein Anapl_03341, partial [Anas platyrhynchos]	1.39888e-14	0.988581	TRINITY_DN164325_c3_g5	-	-	-	protein_coding	-
TRINITY_DN152783_c3_g1	-	-	-	lncRNA	hypothetical protein Anapl_03341, partial [Anas platyrhynchos]	1.42109e-14	0.988573	TRINITY_GG_47699_c1_g1	-	-	-	protein_coding	-
TRINITY_DN152783_c3_g1	-	-	-	lncRNA	hypothetical protein Anapl_03341, partial [Anas platyrhynchos]	1.42109e-14	0.988569	TRINITY_DN149378_c0_g1	-	-	-	protein_coding	-
TRINITY_DN152783_c3_g1	-	-	-	lncRNA	hypothetical protein Anapl_03341, partial [Anas platyrhynchos]	1.42109e-14	0.988567	TRINITY_GG_137102_c112_g1	-	-	-	protein_coding	-
TRINITY_DN152783_c3_g1	-	-	-	lncRNA	hypothetical protein Anapl_03341, partial [Anas platyrhynchos]	1.42109e-14	0.988562	TRINITY_GG_99555_c17_g1	-	-	-	protein_coding	-
TRINITY_DN152783_c3_g1	-	-	-	lncRNA	hypothetical protein Anapl_03341, partial [Anas platyrhynchos]	1.42109e-14	0.988556	TRINITY_GG_70828_c48_g1	-	-	-	protein_coding	-
TRINITY_DN152783_c3_g1	-	-	-	lncRNA	hypothetical protein Anapl_03341, partial [Anas platyrhynchos]	1.42109e-14	0.988554	TRINITY_GG_179673_c1_g1	-	-	-	protein_coding	-
TRINITY_DN152783_c3_g1	-	-	-	lncRNA	hypothetical protein Anapl_03341, partial [Anas platyrhynchos]	1.42109e-14	0.988552	TRINITY_GG_144529_c59_g1	-	-	-	protein_coding	PREDICTED: uncharacterized protein LOC101886346 [Danio rerio]
TRINITY_DN152783_c3_g1	-	-	-	lncRNA	hypothetical protein Anapl_03341, partial [Anas platyrhynchos]	1.42109e-14	0.988551	TRINITY_DN141738_c0_g1	-	-	-	protein_coding	-
TRINITY_DN152783_c3_g1	-	-	-	lncRNA	hypothetical protein Anapl_03341, partial [Anas platyrhynchos]	1.42109e-14	0.988548	TRINITY_GG_172494_c1_g2	-	-	-	protein_coding	unnamed protein product [Oncorhynchus mykiss]
TRINITY_DN152783_c3_g1	-	-	-	lncRNA	hypothetical protein Anapl_03341, partial [Anas platyrhynchos]	1.44329e-14	0.988545	TRINITY_GG_166939_c6_g2	-	-	-	protein_coding	PREDICTED: arylsulfatase D-like [Astyanax mexicanus]
TRINITY_DN152783_c3_g1	-	-	-	lncRNA	hypothetical protein Anapl_03341, partial [Anas platyrhynchos]	1.44329e-14	0.988542	TRINITY_DN157939_c7_g4	-	-	-	protein_coding	PREDICTED: contactin-associated protein 1 [Danio rerio]
TRINITY_DN152783_c3_g1	-	-	-	lncRNA	hypothetical protein Anapl_03341, partial [Anas platyrhynchos]	1.46549e-14	0.988531	TRINITY_DN158839_c1_g1	-	-	-	protein_coding	-
TRINITY_DN152783_c3_g1	-	-	-	lncRNA	hypothetical protein Anapl_03341, partial [Anas platyrhynchos]	1.46549e-14	0.988508	TRINITY_DN161090_c2_g1	-	-	-	protein_coding	-
TRINITY_DN152783_c3_g1	-	-	-	lncRNA	hypothetical protein Anapl_03341, partial [Anas platyrhynchos]	1.46549e-14	0.988507	TRINITY_DN170247_c6_g1	-	-	-	protein_coding	-
TRINITY_DN152783_c3_g1	-	-	-	lncRNA	hypothetical protein Anapl_03341, partial [Anas platyrhynchos]	1.4877e-14	0.988497	TRINITY_GG_29893_c0_g1	-	-	-	protein_coding	PREDICTED: ADAMTS-like protein 2 [Clupea harengus]
TRINITY_DN152783_c3_g1	-	-	-	lncRNA	hypothetical protein Anapl_03341, partial [Anas platyrhynchos]	1.4877e-14	0.988495	TRINITY_DN131905_c0_g1	-	-	-	protein_coding	-
TRINITY_DN152783_c3_g1	-	-	-	lncRNA	hypothetical protein Anapl_03341, partial [Anas platyrhynchos]	1.4877e-14	0.988492	TRINITY_GG_140689_c98_g1	-	-	-	protein_coding	-
TRINITY_DN152783_c3_g1	-	-	-	lncRNA	hypothetical protein Anapl_03341, partial [Anas platyrhynchos]	1.4877e-14	0.988492	TRINITY_GG_146837_c0_g1	-	-	-	protein_coding	-
TRINITY_DN152783_c3_g1	-	-	-	lncRNA	hypothetical protein Anapl_03341, partial [Anas platyrhynchos]	1.5099e-14	0.988489	TRINITY_GG_115387_c0_g1	-	-	-	protein_coding	-
TRINITY_DN152783_c3_g1	-	-	-	lncRNA	hypothetical protein Anapl_03341, partial [Anas platyrhynchos]	1.5099e-14	0.988481	TRINITY_GG_143978_c1_g1	-	-	-	protein_coding	-
TRINITY_DN152783_c3_g1	-	-	-	lncRNA	hypothetical protein Anapl_03341, partial [Anas platyrhynchos]	1.5099e-14	0.98848	TRINITY_GG_13670_c0_g1	-	-	-	protein_coding	-
TRINITY_DN152783_c3_g1	-	-	-	lncRNA	hypothetical protein Anapl_03341, partial [Anas platyrhynchos]	1.5099e-14	0.988473	TRINITY_GG_153587_c64_g1	-	-	-	protein_coding	-
TRINITY_DN152783_c3_g1	-	-	-	lncRNA	hypothetical protein Anapl_03341, partial [Anas platyrhynchos]	1.5099e-14	0.988472	TRINITY_DN164328_c4_g1	-	-	-	protein_coding	-
TRINITY_DN152783_c3_g1	-	-	-	lncRNA	hypothetical protein Anapl_03341, partial [Anas platyrhynchos]	1.53211e-14	0.988455	TRINITY_DN171234_c0_g1	-	-	-	protein_coding	-
TRINITY_DN152783_c3_g1	-	-	-	lncRNA	hypothetical protein Anapl_03341, partial [Anas platyrhynchos]	1.55431e-14	0.988444	TRINITY_GG_181922_c6_g1	-	-	-	protein_coding	PREDICTED: RNA-directed DNA polymerase from mobile element jockey-like [Oryzias latipes]
TRINITY_DN152783_c3_g1	-	-	-	lncRNA	hypothetical protein Anapl_03341, partial [Anas platyrhynchos]	1.55431e-14	0.98843	TRINITY_DN146701_c0_g1	-	-	-	protein_coding	PREDICTED: UDP-glucose:glycoprotein glucosyltransferase 1 isoform X2 [Danio rerio]
TRINITY_DN152783_c3_g1	-	-	-	lncRNA	hypothetical protein Anapl_03341, partial [Anas platyrhynchos]	1.55431e-14	0.98843	TRINITY_GG_176268_c0_g1	-	-	-	protein_coding	-
TRINITY_DN152783_c3_g1	-	-	-	lncRNA	hypothetical protein Anapl_03341, partial [Anas platyrhynchos]	1.55431e-14	0.988429	TRINITY_GG_111256_c2_g1	-	-	-	protein_coding	-
TRINITY_DN152783_c3_g1	-	-	-	lncRNA	hypothetical protein Anapl_03341, partial [Anas platyrhynchos]	1.55431e-14	0.988428	TRINITY_GG_13867_c14_g1	-	-	-	protein_coding	-
TRINITY_DN152783_c3_g1	-	-	-	lncRNA	hypothetical protein Anapl_03341, partial [Anas platyrhynchos]	1.55431e-14	0.988426	TRINITY_GG_55256_c0_g1	-	-	-	protein_coding	-
TRINITY_DN152783_c3_g1	-	-	-	lncRNA	hypothetical protein Anapl_03341, partial [Anas platyrhynchos]	1.55431e-14	0.988425	TRINITY_GG_74878_c0_g1	-	-	-	protein_coding	PREDICTED: activated CDC42 kinase 1-like isoform X2 [Danio rerio]
TRINITY_DN152783_c3_g1	-	-	-	lncRNA	hypothetical protein Anapl_03341, partial [Anas platyrhynchos]	1.55431e-14	0.988418	TRINITY_GG_103541_c0_g1	-	-	-	protein_coding	-
TRINITY_DN152783_c3_g1	-	-	-	lncRNA	hypothetical protein Anapl_03341, partial [Anas platyrhynchos]	1.57652e-14	0.98841	TRINITY_GG_162544_c0_g1	-	-	-	protein_coding	-
TRINITY_DN152783_c3_g1	-	-	-	lncRNA	hypothetical protein Anapl_03341, partial [Anas platyrhynchos]	1.59872e-14	0.988406	TRINITY_DN158195_c0_g1	-	-	-	protein_coding	-
TRINITY_DN152783_c3_g1	-	-	-	lncRNA	hypothetical protein Anapl_03341, partial [Anas platyrhynchos]	1.59872e-14	0.988403	TRINITY_GG_43857_c6_g1	-	-	-	protein_coding	sodium-dependent multivitamin transporter [Danio rerio]
TRINITY_DN152783_c3_g1	-	-	-	lncRNA	hypothetical protein Anapl_03341, partial [Anas platyrhynchos]	1.59872e-14	0.988403	TRINITY_GG_175934_c1_g1	-	-	-	protein_coding	unnamed protein product, partial [Tetraodon nigroviridis]
TRINITY_DN152783_c3_g1	-	-	-	lncRNA	hypothetical protein Anapl_03341, partial [Anas platyrhynchos]	1.59872e-14	0.988398	TRINITY_DN55260_c0_g1	-	-	-	protein_coding	-
TRINITY_DN152783_c3_g1	-	-	-	lncRNA	hypothetical protein Anapl_03341, partial [Anas platyrhynchos]	1.59872e-14	0.988392	TRINITY_DN108814_c0_g1	-	-	-	protein_coding	-
TRINITY_DN152783_c3_g1	-	-	-	lncRNA	hypothetical protein Anapl_03341, partial [Anas platyrhynchos]	1.59872e-14	0.988389	TRINITY_DN166721_c3_g4	-	-	-	protein_coding	PREDICTED: zinc finger BED domain-containing protein 1-like [Notothenia coriiceps]
TRINITY_DN152783_c3_g1	-	-	-	lncRNA	hypothetical protein Anapl_03341, partial [Anas platyrhynchos]	1.59872e-14	0.988386	TRINITY_GG_189234_c0_g1	-	-	-	protein_coding	-
TRINITY_DN152783_c3_g1	-	-	-	lncRNA	hypothetical protein Anapl_03341, partial [Anas platyrhynchos]	1.59872e-14	0.988384	TRINITY_GG_144117_c1_g1	-	-	-	protein_coding	-
TRINITY_DN152783_c3_g1	-	-	-	lncRNA	hypothetical protein Anapl_03341, partial [Anas platyrhynchos]	1.59872e-14	0.988377	TRINITY_DN164275_c3_g3	-	-	-	protein_coding	-
TRINITY_DN152783_c3_g1	-	-	-	lncRNA	hypothetical protein Anapl_03341, partial [Anas platyrhynchos]	1.62093e-14	0.988375	TRINITY_GG_170840_c78_g1	-	-	-	protein_coding	-
TRINITY_DN152783_c3_g1	-	-	-	lncRNA	hypothetical protein Anapl_03341, partial [Anas platyrhynchos]	1.62093e-14	0.988374	TRINITY_GG_10309_c0_g1	-	-	-	protein_coding	PREDICTED: uncharacterized protein LOC105759503 [Taeniopygia guttata]
TRINITY_DN152783_c3_g1	-	-	-	lncRNA	hypothetical protein Anapl_03341, partial [Anas platyrhynchos]	1.62093e-14	0.988371	TRINITY_GG_10255_c0_g1	-	-	-	protein_coding	-
TRINITY_DN152783_c3_g1	-	-	-	lncRNA	hypothetical protein Anapl_03341, partial [Anas platyrhynchos]	1.64313e-14	0.988365	TRINITY_GG_95943_c0_g1	-	-	-	protein_coding	-
TRINITY_DN152783_c3_g1	-	-	-	lncRNA	hypothetical protein Anapl_03341, partial [Anas platyrhynchos]	1.64313e-14	0.988364	TRINITY_GG_21594_c57_g1	-	-	-	protein_coding	-
TRINITY_DN152783_c3_g1	-	-	-	lncRNA	hypothetical protein Anapl_03341, partial [Anas platyrhynchos]	1.64313e-14	0.988351	TRINITY_GG_172378_c94_g1	-	-	-	protein_coding	-
TRINITY_DN152783_c3_g1	-	-	-	lncRNA	hypothetical protein Anapl_03341, partial [Anas platyrhynchos]	1.66533e-14	0.988334	TRINITY_GG_59015_c0_g1	-	-	-	protein_coding	-
TRINITY_DN152783_c3_g1	-	-	-	lncRNA	hypothetical protein Anapl_03341, partial [Anas platyrhynchos]	1.66533e-14	0.988328	TRINITY_GG_105029_c88_g1	-	-	-	protein_coding	PREDICTED: double C2-like domain-containing protein beta isoform X2 [Danio rerio]
TRINITY_DN152783_c3_g1	-	-	-	lncRNA	hypothetical protein Anapl_03341, partial [Anas platyrhynchos]	1.68754e-14	0.988326	TRINITY_GG_81817_c0_g1	-	-	-	protein_coding	-
TRINITY_DN152783_c3_g1	-	-	-	lncRNA	hypothetical protein Anapl_03341, partial [Anas platyrhynchos]	1.68754e-14	0.988326	TRINITY_GG_87342_c0_g1	-	-	-	protein_coding	-
TRINITY_DN152783_c3_g1	-	-	-	lncRNA	hypothetical protein Anapl_03341, partial [Anas platyrhynchos]	1.68754e-14	0.988325	TRINITY_DN172207_c1_g7	-	-	-	protein_coding	-
TRINITY_DN152783_c3_g1	-	-	-	lncRNA	hypothetical protein Anapl_03341, partial [Anas platyrhynchos]	1.68754e-14	0.988317	TRINITY_GG_23716_c0_g1	-	-	-	protein_coding	-
TRINITY_DN152783_c3_g1	-	-	-	lncRNA	hypothetical protein Anapl_03341, partial [Anas platyrhynchos]	1.68754e-14	0.988302	TRINITY_GG_126071_c38_g1	-	-	-	protein_coding	-
TRINITY_DN152783_c3_g1	-	-	-	lncRNA	hypothetical protein Anapl_03341, partial [Anas platyrhynchos]	1.70974e-14	0.988294	TRINITY_GG_189219_c0_g1	-	-	-	protein_coding	-
TRINITY_DN152783_c3_g1	-	-	-	lncRNA	hypothetical protein Anapl_03341, partial [Anas platyrhynchos]	1.70974e-14	0.988293	TRINITY_DN22003_c0_g1	-	-	-	protein_coding	-
TRINITY_DN152783_c3_g1	-	-	-	lncRNA	hypothetical protein Anapl_03341, partial [Anas platyrhynchos]	1.70974e-14	0.988293	TRINITY_GG_86881_c0_g1	-	-	-	protein_coding	-
TRINITY_DN152783_c3_g1	-	-	-	lncRNA	hypothetical protein Anapl_03341, partial [Anas platyrhynchos]	1.70974e-14	0.988291	TRINITY_DN164540_c1_g1	-	-	-	protein_coding	uncharacterized protein LOC494057 [Danio rerio]
TRINITY_DN152783_c3_g1	-	-	-	lncRNA	hypothetical protein Anapl_03341, partial [Anas platyrhynchos]	1.73195e-14	0.988286	TRINITY_GG_59995_c35_g1	-	-	-	protein_coding	gag-protease [Takifugu rubripes]
TRINITY_DN152783_c3_g1	-	-	-	lncRNA	hypothetical protein Anapl_03341, partial [Anas platyrhynchos]	1.73195e-14	0.988283	TRINITY_DN155264_c3_g1	-	-	-	protein_coding	-
TRINITY_DN152783_c3_g1	-	-	-	lncRNA	hypothetical protein Anapl_03341, partial [Anas platyrhynchos]	1.73195e-14	0.988268	TRINITY_GG_64020_c0_g1	-	-	-	protein_coding	-
TRINITY_DN152783_c3_g1	-	-	-	lncRNA	hypothetical protein Anapl_03341, partial [Anas platyrhynchos]	1.73195e-14	0.988267	TRINITY_DN123006_c0_g1	-	-	-	protein_coding	-
TRINITY_DN152783_c3_g1	-	-	-	lncRNA	hypothetical protein Anapl_03341, partial [Anas platyrhynchos]	1.73195e-14	0.988262	TRINITY_GG_52257_c0_g1	-	-	-	protein_coding	-
TRINITY_DN152783_c3_g1	-	-	-	lncRNA	hypothetical protein Anapl_03341, partial [Anas platyrhynchos]	1.75415e-14	0.988254	TRINITY_DN77345_c0_g1	-	-	-	protein_coding	PREDICTED: uncharacterized protein LOC106097511 [Oreochromis niloticus]
TRINITY_DN152783_c3_g1	-	-	-	lncRNA	hypothetical protein Anapl_03341, partial [Anas platyrhynchos]	1.75415e-14	0.988251	TRINITY_DN157175_c7_g2	-	-	-	protein_coding	-
TRINITY_DN152783_c3_g1	-	-	-	lncRNA	hypothetical protein Anapl_03341, partial [Anas platyrhynchos]	1.77636e-14	0.98824	TRINITY_GG_162760_c0_g1	-	-	-	protein_coding	-
TRINITY_DN152783_c3_g1	-	-	-	lncRNA	hypothetical protein Anapl_03341, partial [Anas platyrhynchos]	1.77636e-14	0.988239	TRINITY_GG_134044_c139_g1	-	-	-	protein_coding	-
TRINITY_DN152783_c3_g1	-	-	-	lncRNA	hypothetical protein Anapl_03341, partial [Anas platyrhynchos]	1.77636e-14	0.988238	TRINITY_GG_114329_c4_g1	-	-	-	protein_coding	-
TRINITY_DN152783_c3_g1	-	-	-	lncRNA	hypothetical protein Anapl_03341, partial [Anas platyrhynchos]	1.77636e-14	0.988237	TRINITY_GG_191101_c109_g1	-	-	-	protein_coding	-
TRINITY_DN152783_c3_g1	-	-	-	lncRNA	hypothetical protein Anapl_03341, partial [Anas platyrhynchos]	1.77636e-14	0.98823	TRINITY_GG_104145_c136_g2	-	-	-	protein_coding	-
TRINITY_DN152783_c3_g1	-	-	-	lncRNA	hypothetical protein Anapl_03341, partial [Anas platyrhynchos]	1.77636e-14	0.988224	TRINITY_GG_17306_c0_g1	-	-	-	protein_coding	-
TRINITY_DN152783_c3_g1	-	-	-	lncRNA	hypothetical protein Anapl_03341, partial [Anas platyrhynchos]	1.79856e-14	0.988222	TRINITY_DN146228_c0_g1	-	-	-	protein_coding	-
TRINITY_DN152783_c3_g1	-	-	-	lncRNA	hypothetical protein Anapl_03341, partial [Anas platyrhynchos]	1.79856e-14	0.988221	TRINITY_DN168310_c1_g1	-	-	-	protein_coding	PREDICTED: hippocampus abundant transcript 1 protein-like isoform X2 [Struthio camelus australis]
TRINITY_DN152783_c3_g1	-	-	-	lncRNA	hypothetical protein Anapl_03341, partial [Anas platyrhynchos]	1.79856e-14	0.988218	TRINITY_GG_149482_c0_g1	-	-	-	protein_coding	-
TRINITY_DN152783_c3_g1	-	-	-	lncRNA	hypothetical protein Anapl_03341, partial [Anas platyrhynchos]	1.79856e-14	0.988217	TRINITY_GG_176322_c16_g1	-	-	-	protein_coding	PREDICTED: triple functional domain protein-like isoform X1 [Fundulus heteroclitus]
TRINITY_DN152783_c3_g1	-	-	-	lncRNA	hypothetical protein Anapl_03341, partial [Anas platyrhynchos]	1.79856e-14	0.988215	TRINITY_GG_82018_c49_g1	-	-	-	protein_coding	-
TRINITY_DN152783_c3_g1	-	-	-	lncRNA	hypothetical protein Anapl_03341, partial [Anas platyrhynchos]	1.82077e-14	0.988212	TRINITY_GG_39318_c89_g1	-	-	-	protein_coding	unnamed protein product, partial [Tetraodon nigroviridis]
TRINITY_DN152783_c3_g1	-	-	-	lncRNA	hypothetical protein Anapl_03341, partial [Anas platyrhynchos]	1.82077e-14	0.988209	TRINITY_GG_20794_c1_g1	-	-	-	protein_coding	Pol polyprotein [Dicentrarchus labrax]
TRINITY_DN152783_c3_g1	-	-	-	lncRNA	hypothetical protein Anapl_03341, partial [Anas platyrhynchos]	1.82077e-14	0.988207	TRINITY_DN160193_c1_g4	-	-	-	protein_coding	-
TRINITY_DN152783_c3_g1	-	-	-	lncRNA	hypothetical protein Anapl_03341, partial [Anas platyrhynchos]	1.82077e-14	0.988203	TRINITY_GG_106984_c0_g1	-	-	-	protein_coding	-
TRINITY_DN152783_c3_g1	-	-	-	lncRNA	hypothetical protein Anapl_03341, partial [Anas platyrhynchos]	1.82077e-14	0.988194	TRINITY_DN165155_c2_g1	-	-	-	protein_coding	PREDICTED: uncharacterized protein LOC103381760 [Cynoglossus semilaevis]
TRINITY_DN152783_c3_g1	-	-	-	lncRNA	hypothetical protein Anapl_03341, partial [Anas platyrhynchos]	1.82077e-14	0.988189	TRINITY_GG_33758_c6_g1	-	-	-	protein_coding	-
TRINITY_DN152783_c3_g1	-	-	-	lncRNA	hypothetical protein Anapl_03341, partial [Anas platyrhynchos]	1.84297e-14	0.988186	TRINITY_GG_81982_c45_g1	-	-	-	protein_coding	-
TRINITY_DN152783_c3_g1	-	-	-	lncRNA	hypothetical protein Anapl_03341, partial [Anas platyrhynchos]	1.86517e-14	0.988172	TRINITY_GG_113185_c103_g1	-	-	-	protein_coding	ReO_6 [Oryzias latipes]
TRINITY_DN152783_c3_g1	-	-	-	lncRNA	hypothetical protein Anapl_03341, partial [Anas platyrhynchos]	1.86517e-14	0.98817	TRINITY_DN133636_c0_g2	-	-	-	protein_coding	aquaporin 8a2 [Cyprinus carpio]
TRINITY_DN152783_c3_g1	-	-	-	lncRNA	hypothetical protein Anapl_03341, partial [Anas platyrhynchos]	1.86517e-14	0.988168	TRINITY_DN165102_c0_g2	-	-	-	protein_coding	-
TRINITY_DN152783_c3_g1	-	-	-	lncRNA	hypothetical protein Anapl_03341, partial [Anas platyrhynchos]	1.86517e-14	0.988165	TRINITY_GG_72450_c8_g1	-	-	-	protein_coding	-
TRINITY_DN152783_c3_g1	-	-	-	lncRNA	hypothetical protein Anapl_03341, partial [Anas platyrhynchos]	1.86517e-14	0.988161	TRINITY_DN165902_c1_g2	-	-	-	protein_coding	-
TRINITY_DN152783_c3_g1	-	-	-	lncRNA	hypothetical protein Anapl_03341, partial [Anas platyrhynchos]	1.86517e-14	0.988157	TRINITY_GG_36465_c0_g1	-	-	-	protein_coding	sizzled [Carassius auratus]
TRINITY_DN152783_c3_g1	-	-	-	lncRNA	hypothetical protein Anapl_03341, partial [Anas platyrhynchos]	1.86517e-14	0.988156	TRINITY_GG_18203_c2_g1	-	-	-	protein_coding	-
TRINITY_DN152783_c3_g1	-	-	-	lncRNA	hypothetical protein Anapl_03341, partial [Anas platyrhynchos]	1.86517e-14	0.988152	TRINITY_GG_108233_c32_g1	-	-	-	protein_coding	-
TRINITY_DN152783_c3_g1	-	-	-	lncRNA	hypothetical protein Anapl_03341, partial [Anas platyrhynchos]	1.88738e-14	0.988149	TRINITY_GG_60961_c0_g1	-	-	-	protein_coding	PREDICTED: short transient receptor potential channel 6 isoform X1 [Danio rerio]
TRINITY_DN152783_c3_g1	-	-	-	lncRNA	hypothetical protein Anapl_03341, partial [Anas platyrhynchos]	1.90958e-14	0.98814	TRINITY_GG_101836_c0_g1	-	-	-	protein_coding	-
TRINITY_DN152783_c3_g1	-	-	-	lncRNA	hypothetical protein Anapl_03341, partial [Anas platyrhynchos]	1.90958e-14	0.988138	TRINITY_DN138480_c0_g1	-	-	-	protein_coding	-
TRINITY_DN152783_c3_g1	-	-	-	lncRNA	hypothetical protein Anapl_03341, partial [Anas platyrhynchos]	1.90958e-14	0.988137	TRINITY_GG_191149_c18_g1	-	-	-	protein_coding	-
TRINITY_DN152783_c3_g1	-	-	-	lncRNA	hypothetical protein Anapl_03341, partial [Anas platyrhynchos]	1.90958e-14	0.988136	TRINITY_GG_135115_c9_g1	-	-	-	protein_coding	-
TRINITY_DN152783_c3_g1	-	-	-	lncRNA	hypothetical protein Anapl_03341, partial [Anas platyrhynchos]	1.90958e-14	0.988133	TRINITY_GG_53844_c128_g1	-	-	-	protein_coding	-
TRINITY_DN152783_c3_g1	-	-	-	lncRNA	hypothetical protein Anapl_03341, partial [Anas platyrhynchos]	1.90958e-14	0.988133	TRINITY_GG_74874_c0_g1	-	-	-	protein_coding	-
TRINITY_DN152783_c3_g1	-	-	-	lncRNA	hypothetical protein Anapl_03341, partial [Anas platyrhynchos]	1.90958e-14	0.988129	TRINITY_GG_59759_c2_g1	-	-	-	protein_coding	-
TRINITY_DN152783_c3_g1	-	-	-	lncRNA	hypothetical protein Anapl_03341, partial [Anas platyrhynchos]	1.90958e-14	0.98812	TRINITY_GG_118396_c0_g1	-	-	-	protein_coding	-
TRINITY_DN152783_c3_g1	-	-	-	lncRNA	hypothetical protein Anapl_03341, partial [Anas platyrhynchos]	1.90958e-14	0.988119	TRINITY_GG_140661_c129_g1	-	-	-	protein_coding	-
TRINITY_DN152783_c3_g1	-	-	-	lncRNA	hypothetical protein Anapl_03341, partial [Anas platyrhynchos]	1.93179e-14	0.988108	TRINITY_GG_70986_c0_g1	-	-	-	protein_coding	-
TRINITY_DN152783_c3_g1	-	-	-	lncRNA	hypothetical protein Anapl_03341, partial [Anas platyrhynchos]	1.95399e-14	0.988102	TRINITY_GG_124247_c1_g1	-	-	-	protein_coding	-
TRINITY_DN152783_c3_g1	-	-	-	lncRNA	hypothetical protein Anapl_03341, partial [Anas platyrhynchos]	1.95399e-14	0.988101	TRINITY_GG_120269_c1_g1	-	-	-	protein_coding	RNA-directed DNA polymerase from mobile element jockey [Larimichthys crocea]
TRINITY_DN152783_c3_g1	-	-	-	lncRNA	hypothetical protein Anapl_03341, partial [Anas platyrhynchos]	1.95399e-14	0.988101	TRINITY_DN168152_c1_g1	-	-	-	protein_coding	-
TRINITY_DN152783_c3_g1	-	-	-	lncRNA	hypothetical protein Anapl_03341, partial [Anas platyrhynchos]	1.95399e-14	0.988096	TRINITY_GG_8336_c8_g1	-	-	-	protein_coding	-
TRINITY_DN152783_c3_g1	-	-	-	lncRNA	hypothetical protein Anapl_03341, partial [Anas platyrhynchos]	1.95399e-14	0.988092	TRINITY_GG_29930_c6_g1	-	-	-	protein_coding	-
TRINITY_DN152783_c3_g1	-	-	-	lncRNA	hypothetical protein Anapl_03341, partial [Anas platyrhynchos]	1.95399e-14	0.98809	TRINITY_GG_28064_c0_g1	-	-	-	protein_coding	-
TRINITY_DN152783_c3_g1	-	-	-	lncRNA	hypothetical protein Anapl_03341, partial [Anas platyrhynchos]	1.95399e-14	0.98809	TRINITY_GG_47998_c0_g1	-	-	-	protein_coding	-
TRINITY_DN152783_c3_g1	-	-	-	lncRNA	hypothetical protein Anapl_03341, partial [Anas platyrhynchos]	1.9762e-14	0.988078	TRINITY_GG_153741_c76_g1	-	-	-	protein_coding	-
TRINITY_DN152783_c3_g1	-	-	-	lncRNA	hypothetical protein Anapl_03341, partial [Anas platyrhynchos]	1.9762e-14	0.988076	TRINITY_GG_61486_c325_g1	-	-	-	protein_coding	-
TRINITY_DN152783_c3_g1	-	-	-	lncRNA	hypothetical protein Anapl_03341, partial [Anas platyrhynchos]	1.9984e-14	0.988063	TRINITY_GG_82631_c0_g1	-	-	-	protein_coding	PREDICTED: uncharacterized protein LOC101885719 [Danio rerio]
TRINITY_DN152783_c3_g1	-	-	-	lncRNA	hypothetical protein Anapl_03341, partial [Anas platyrhynchos]	1.9984e-14	0.988062	TRINITY_GG_42414_c7_g1	-	-	-	protein_coding	-
TRINITY_DN152783_c3_g1	-	-	-	lncRNA	hypothetical protein Anapl_03341, partial [Anas platyrhynchos]	1.9984e-14	0.988061	TRINITY_DN172439_c4_g1	-	-	-	protein_coding	-
TRINITY_DN152783_c3_g1	-	-	-	lncRNA	hypothetical protein Anapl_03341, partial [Anas platyrhynchos]	2.02061e-14	0.988049	TRINITY_GG_180009_c38_g1	-	-	-	protein_coding	-
TRINITY_DN152783_c3_g1	-	-	-	lncRNA	hypothetical protein Anapl_03341, partial [Anas platyrhynchos]	2.02061e-14	0.988046	TRINITY_DN171294_c4_g4	-	-	-	protein_coding	-
TRINITY_DN152783_c3_g1	-	-	-	lncRNA	hypothetical protein Anapl_03341, partial [Anas platyrhynchos]	2.02061e-14	0.988043	TRINITY_DN161415_c6_g2	-	-	-	protein_coding	PREDICTED: rho guanine nucleotide exchange factor 4 isoform X6 [Danio rerio]
TRINITY_DN152783_c3_g1	-	-	-	lncRNA	hypothetical protein Anapl_03341, partial [Anas platyrhynchos]	2.02061e-14	0.988042	TRINITY_GG_169755_c0_g1	-	-	-	protein_coding	-
TRINITY_DN152783_c3_g1	-	-	-	lncRNA	hypothetical protein Anapl_03341, partial [Anas platyrhynchos]	2.04281e-14	0.988039	TRINITY_GG_171953_c45_g1	-	-	-	protein_coding	-
TRINITY_DN152783_c3_g1	-	-	-	lncRNA	hypothetical protein Anapl_03341, partial [Anas platyrhynchos]	2.04281e-14	0.988034	TRINITY_GG_136600_c24_g1	-	-	-	protein_coding	-
TRINITY_DN152783_c3_g1	-	-	-	lncRNA	hypothetical protein Anapl_03341, partial [Anas platyrhynchos]	2.04281e-14	0.988028	TRINITY_DN165702_c5_g1	-	-	-	protein_coding	-
TRINITY_DN152783_c3_g1	-	-	-	lncRNA	hypothetical protein Anapl_03341, partial [Anas platyrhynchos]	2.04281e-14	0.988026	TRINITY_GG_115456_c0_g1	-	-	-	protein_coding	-
TRINITY_DN152783_c3_g1	-	-	-	lncRNA	hypothetical protein Anapl_03341, partial [Anas platyrhynchos]	2.04281e-14	0.988025	TRINITY_GG_129502_c17_g1	-	-	-	protein_coding	Acetyl-CoA acetyltransferase, mitochondrial precursor [Salmo salar]
TRINITY_DN152783_c3_g1	-	-	-	lncRNA	hypothetical protein Anapl_03341, partial [Anas platyrhynchos]	2.04281e-14	0.988024	TRINITY_GG_191075_c0_g2	-	-	-	protein_coding	-
TRINITY_DN152783_c3_g1	-	-	-	lncRNA	hypothetical protein Anapl_03341, partial [Anas platyrhynchos]	2.06501e-14	0.988011	TRINITY_GG_62686_c65_g1	-	-	-	protein_coding	-
TRINITY_DN152783_c3_g1	-	-	-	lncRNA	hypothetical protein Anapl_03341, partial [Anas platyrhynchos]	2.08722e-14	0.988006	TRINITY_GG_110661_c2_g1	-	-	-	protein_coding	PREDICTED: high affinity cAMP-specific and IBMX-insensitive 3&apos;,5&apos;-cyclic phosphodiesterase 8B isoform X2 [Danio rerio]
TRINITY_DN152783_c3_g1	-	-	-	lncRNA	hypothetical protein Anapl_03341, partial [Anas platyrhynchos]	2.08722e-14	0.988004	TRINITY_GG_119482_c1_g1	-	-	-	protein_coding	-
TRINITY_DN152783_c3_g1	-	-	-	lncRNA	hypothetical protein Anapl_03341, partial [Anas platyrhynchos]	2.08722e-14	0.988004	TRINITY_GG_106833_c71_g1	-	-	-	protein_coding	-
TRINITY_DN152783_c3_g1	-	-	-	lncRNA	hypothetical protein Anapl_03341, partial [Anas platyrhynchos]	2.08722e-14	0.987998	TRINITY_GG_84643_c0_g1	-	-	-	protein_coding	PREDICTED: uncharacterized protein LOC104948991, partial [Notothenia coriiceps]
TRINITY_DN152783_c3_g1	-	-	-	lncRNA	hypothetical protein Anapl_03341, partial [Anas platyrhynchos]	2.08722e-14	0.987994	TRINITY_GG_1148_c1_g1	-	-	-	protein_coding	-
TRINITY_DN152783_c3_g1	-	-	-	lncRNA	hypothetical protein Anapl_03341, partial [Anas platyrhynchos]	2.08722e-14	0.987987	TRINITY_DN164183_c1_g2	-	-	-	protein_coding	PREDICTED: uncharacterized protein LOC105946303 [Xenopus (Silurana) tropicalis]
TRINITY_DN152783_c3_g1	-	-	-	lncRNA	hypothetical protein Anapl_03341, partial [Anas platyrhynchos]	2.08722e-14	0.987985	TRINITY_GG_38337_c0_g1	-	-	-	protein_coding	-
TRINITY_DN152783_c3_g1	-	-	-	lncRNA	hypothetical protein Anapl_03341, partial [Anas platyrhynchos]	2.13163e-14	0.987975	TRINITY_GG_81720_c10_g1	-	-	-	protein_coding	-
TRINITY_DN152783_c3_g1	-	-	-	lncRNA	hypothetical protein Anapl_03341, partial [Anas platyrhynchos]	2.13163e-14	0.987972	TRINITY_GG_51021_c32_g1	-	-	-	protein_coding	-
TRINITY_DN152783_c3_g1	-	-	-	lncRNA	hypothetical protein Anapl_03341, partial [Anas platyrhynchos]	2.13163e-14	0.98797	TRINITY_DN173541_c5_g1	-	-	-	protein_coding	-
TRINITY_DN152783_c3_g1	-	-	-	lncRNA	hypothetical protein Anapl_03341, partial [Anas platyrhynchos]	2.13163e-14	0.987969	TRINITY_GG_10303_c0_g1	-	-	-	protein_coding	PREDICTED: uncharacterized protein LOC105759503 [Taeniopygia guttata]
TRINITY_DN152783_c3_g1	-	-	-	lncRNA	hypothetical protein Anapl_03341, partial [Anas platyrhynchos]	2.13163e-14	0.987961	TRINITY_GG_189881_c0_g1	-	-	-	protein_coding	acid-sensing ion channel 1-like [Scleropages formosus]
TRINITY_DN152783_c3_g1	-	-	-	lncRNA	hypothetical protein Anapl_03341, partial [Anas platyrhynchos]	2.13163e-14	0.987956	TRINITY_DN166337_c4_g1	-	-	-	protein_coding	PREDICTED: LETM1 and EF-hand domain-containing protein 1, mitochondrial isoform X1 [Fundulus heteroclitus]
TRINITY_DN152783_c3_g1	-	-	-	lncRNA	hypothetical protein Anapl_03341, partial [Anas platyrhynchos]	2.17604e-14	0.987941	TRINITY_DN156064_c4_g1	-	-	-	protein_coding	-
TRINITY_DN152783_c3_g1	-	-	-	lncRNA	hypothetical protein Anapl_03341, partial [Anas platyrhynchos]	2.17604e-14	0.987941	TRINITY_GG_83891_c0_g1	-	-	-	protein_coding	-
TRINITY_DN152783_c3_g1	-	-	-	lncRNA	hypothetical protein Anapl_03341, partial [Anas platyrhynchos]	2.17604e-14	0.987939	TRINITY_DN186382_c0_g1	-	-	-	protein_coding	-
TRINITY_DN152783_c3_g1	-	-	-	lncRNA	hypothetical protein Anapl_03341, partial [Anas platyrhynchos]	2.17604e-14	0.98793	TRINITY_GG_45543_c0_g1	-	-	-	protein_coding	PREDICTED: metabotropic glutamate receptor 4 isoform X1 [Danio rerio]
TRINITY_DN152783_c3_g1	-	-	-	lncRNA	hypothetical protein Anapl_03341, partial [Anas platyrhynchos]	2.19824e-14	0.987921	TRINITY_GG_132737_c17_g1	-	-	-	protein_coding	-
TRINITY_DN152783_c3_g1	-	-	-	lncRNA	hypothetical protein Anapl_03341, partial [Anas platyrhynchos]	2.22045e-14	0.987912	TRINITY_DN165304_c5_g2	-	-	-	protein_coding	-
TRINITY_DN152783_c3_g1	-	-	-	lncRNA	hypothetical protein Anapl_03341, partial [Anas platyrhynchos]	2.22045e-14	0.987902	TRINITY_GG_3028_c0_g1	-	-	-	protein_coding	-
TRINITY_DN152783_c3_g1	-	-	-	lncRNA	hypothetical protein Anapl_03341, partial [Anas platyrhynchos]	2.22045e-14	0.987898	TRINITY_GG_77028_c42_g1	-	-	-	protein_coding	-
TRINITY_DN152783_c3_g1	-	-	-	lncRNA	hypothetical protein Anapl_03341, partial [Anas platyrhynchos]	2.22045e-14	0.987894	TRINITY_DN172617_c7_g1	-	-	-	protein_coding	-
TRINITY_DN152783_c3_g1	-	-	-	lncRNA	hypothetical protein Anapl_03341, partial [Anas platyrhynchos]	2.22045e-14	0.987893	TRINITY_GG_153998_c1_g1	-	-	-	protein_coding	-
TRINITY_DN152783_c3_g1	-	-	-	lncRNA	hypothetical protein Anapl_03341, partial [Anas platyrhynchos]	2.26485e-14	0.987881	TRINITY_GG_117404_c126_g1	-	-	-	protein_coding	-
TRINITY_DN152783_c3_g1	-	-	-	lncRNA	hypothetical protein Anapl_03341, partial [Anas platyrhynchos]	2.26485e-14	0.987878	TRINITY_DN16956_c0_g1	-	-	-	protein_coding	-
TRINITY_DN152783_c3_g1	-	-	-	lncRNA	hypothetical protein Anapl_03341, partial [Anas platyrhynchos]	2.26485e-14	0.987878	TRINITY_GG_85594_c0_g1	-	-	-	protein_coding	-
TRINITY_DN152783_c3_g1	-	-	-	lncRNA	hypothetical protein Anapl_03341, partial [Anas platyrhynchos]	2.26485e-14	0.987878	TRINITY_GG_25810_c15_g1	-	-	-	protein_coding	-
TRINITY_DN152783_c3_g1	-	-	-	lncRNA	hypothetical protein Anapl_03341, partial [Anas platyrhynchos]	2.26485e-14	0.987868	TRINITY_DN168707_c4_g1	-	-	-	protein_coding	-
TRINITY_DN152783_c3_g1	-	-	-	lncRNA	hypothetical protein Anapl_03341, partial [Anas platyrhynchos]	2.28706e-14	0.98786	TRINITY_DN127261_c0_g1	-	-	-	protein_coding	-
TRINITY_DN152783_c3_g1	-	-	-	lncRNA	hypothetical protein Anapl_03341, partial [Anas platyrhynchos]	2.28706e-14	0.987858	TRINITY_GG_180047_c0_g1	-	-	-	protein_coding	unnamed protein product [Xenopus laevis]
TRINITY_DN152783_c3_g1	-	-	-	lncRNA	hypothetical protein Anapl_03341, partial [Anas platyrhynchos]	2.28706e-14	0.987855	TRINITY_GG_131158_c1_g1	-	-	-	protein_coding	-
TRINITY_DN152783_c3_g1	-	-	-	lncRNA	hypothetical protein Anapl_03341, partial [Anas platyrhynchos]	2.30926e-14	0.98785	TRINITY_DN169168_c0_g1	-	-	-	protein_coding	transposase [Rana pipiens]
TRINITY_DN152783_c3_g1	-	-	-	lncRNA	hypothetical protein Anapl_03341, partial [Anas platyrhynchos]	2.30926e-14	0.987846	TRINITY_GG_71313_c0_g1	-	-	-	protein_coding	-
TRINITY_DN152783_c3_g1	-	-	-	lncRNA	hypothetical protein Anapl_03341, partial [Anas platyrhynchos]	2.30926e-14	0.987833	TRINITY_DN160363_c4_g2	-	-	-	protein_coding	-
TRINITY_DN152783_c3_g1	-	-	-	lncRNA	hypothetical protein Anapl_03341, partial [Anas platyrhynchos]	2.33147e-14	0.987829	TRINITY_GG_140862_c0_g1	-	-	-	protein_coding	-
TRINITY_DN152783_c3_g1	-	-	-	lncRNA	hypothetical protein Anapl_03341, partial [Anas platyrhynchos]	2.33147e-14	0.987828	TRINITY_GG_33450_c0_g1	-	-	-	protein_coding	-
TRINITY_DN152783_c3_g1	-	-	-	lncRNA	hypothetical protein Anapl_03341, partial [Anas platyrhynchos]	2.33147e-14	0.987827	TRINITY_DN164582_c4_g1	-	-	-	protein_coding	-
TRINITY_DN152783_c3_g1	-	-	-	lncRNA	hypothetical protein Anapl_03341, partial [Anas platyrhynchos]	2.33147e-14	0.987826	TRINITY_GG_85173_c0_g1	-	-	-	protein_coding	-
TRINITY_DN152783_c3_g1	-	-	-	lncRNA	hypothetical protein Anapl_03341, partial [Anas platyrhynchos]	2.35367e-14	0.987818	TRINITY_GG_126570_c15_g1	-	-	-	protein_coding	Unknown (protein for IMAGE:7216799) [Danio rerio]
TRINITY_DN152783_c3_g1	-	-	-	lncRNA	hypothetical protein Anapl_03341, partial [Anas platyrhynchos]	2.35367e-14	0.987813	TRINITY_GG_783_c1_g1	-	-	-	protein_coding	PREDICTED: cyclin-dependent kinase 14 isoform X1 [Oryzias latipes]
TRINITY_DN152783_c3_g1	-	-	-	lncRNA	hypothetical protein Anapl_03341, partial [Anas platyrhynchos]	2.35367e-14	0.987808	TRINITY_DN158729_c5_g2	-	-	-	protein_coding	-
TRINITY_DN152783_c3_g1	-	-	-	lncRNA	hypothetical protein Anapl_03341, partial [Anas platyrhynchos]	2.35367e-14	0.987807	TRINITY_DN173144_c3_g1	-	-	-	protein_coding	-
TRINITY_DN152783_c3_g1	-	-	-	lncRNA	hypothetical protein Anapl_03341, partial [Anas platyrhynchos]	2.37588e-14	0.9878	TRINITY_GG_17312_c0_g1	-	-	-	protein_coding	-
TRINITY_DN152783_c3_g1	-	-	-	lncRNA	hypothetical protein Anapl_03341, partial [Anas platyrhynchos]	2.39808e-14	0.987795	TRINITY_GG_123921_c0_g1	-	-	-	protein_coding	-
TRINITY_DN152783_c3_g1	-	-	-	lncRNA	hypothetical protein Anapl_03341, partial [Anas platyrhynchos]	2.39808e-14	0.987792	TRINITY_DN7822_c0_g1	-	-	-	protein_coding	-
TRINITY_DN152783_c3_g1	-	-	-	lncRNA	hypothetical protein Anapl_03341, partial [Anas platyrhynchos]	2.39808e-14	0.987784	TRINITY_GG_82938_c3_g1	-	-	-	protein_coding	-
TRINITY_DN152783_c3_g1	-	-	-	lncRNA	hypothetical protein Anapl_03341, partial [Anas platyrhynchos]	2.39808e-14	0.987782	TRINITY_GG_100027_c4_g1	-	-	-	protein_coding	-
TRINITY_DN152783_c3_g1	-	-	-	lncRNA	hypothetical protein Anapl_03341, partial [Anas platyrhynchos]	2.39808e-14	0.98778	TRINITY_GG_41790_c27_g1	-	-	-	protein_coding	-
TRINITY_DN152783_c3_g1	-	-	-	lncRNA	hypothetical protein Anapl_03341, partial [Anas platyrhynchos]	2.42029e-14	0.987771	TRINITY_GG_188836_c122_g1	-	-	-	protein_coding	-
TRINITY_DN152783_c3_g1	-	-	-	lncRNA	hypothetical protein Anapl_03341, partial [Anas platyrhynchos]	2.44249e-14	0.987763	TRINITY_DN166577_c6_g3	-	-	-	protein_coding	-
TRINITY_DN152783_c3_g1	-	-	-	lncRNA	hypothetical protein Anapl_03341, partial [Anas platyrhynchos]	2.44249e-14	0.987754	TRINITY_DN171729_c2_g2	-	-	-	protein_coding	LOC553438 protein, partial [Danio rerio]
TRINITY_DN152783_c3_g1	-	-	-	lncRNA	hypothetical protein Anapl_03341, partial [Anas platyrhynchos]	2.44249e-14	0.987753	TRINITY_GG_8320_c0_g1	-	-	-	protein_coding	-
TRINITY_DN152783_c3_g1	-	-	-	lncRNA	hypothetical protein Anapl_03341, partial [Anas platyrhynchos]	2.4869e-14	0.987736	TRINITY_GG_135548_c59_g1	-	-	-	protein_coding	-
TRINITY_DN152783_c3_g1	-	-	-	lncRNA	hypothetical protein Anapl_03341, partial [Anas platyrhynchos]	2.4869e-14	0.987729	TRINITY_DN161490_c0_g1	-	-	-	protein_coding	-
TRINITY_DN152783_c3_g1	-	-	-	lncRNA	hypothetical protein Anapl_03341, partial [Anas platyrhynchos]	2.4869e-14	0.987722	TRINITY_DN102563_c0_g1	-	-	-	protein_coding	-
TRINITY_DN152783_c3_g1	-	-	-	lncRNA	hypothetical protein Anapl_03341, partial [Anas platyrhynchos]	2.5091e-14	0.987714	TRINITY_GG_2890_c18_g1	-	-	-	protein_coding	PREDICTED: catenin delta-2 [Python bivittatus]
TRINITY_DN152783_c3_g1	-	-	-	lncRNA	hypothetical protein Anapl_03341, partial [Anas platyrhynchos]	2.5091e-14	0.987713	TRINITY_GG_103755_c10_g1	-	-	-	protein_coding	-
TRINITY_DN152783_c3_g1	-	-	-	lncRNA	hypothetical protein Anapl_03341, partial [Anas platyrhynchos]	2.57572e-14	0.98768	TRINITY_GG_119561_c2_g1	-	-	-	protein_coding	-
TRINITY_DN152783_c3_g1	-	-	-	lncRNA	hypothetical protein Anapl_03341, partial [Anas platyrhynchos]	2.57572e-14	0.98768	TRINITY_DN149991_c0_g1	-	-	-	protein_coding	-
TRINITY_DN152783_c3_g1	-	-	-	lncRNA	hypothetical protein Anapl_03341, partial [Anas platyrhynchos]	2.57572e-14	0.987673	TRINITY_GG_118867_c6_g1	-	-	-	protein_coding	-
TRINITY_DN152783_c3_g1	-	-	-	lncRNA	hypothetical protein Anapl_03341, partial [Anas platyrhynchos]	2.57572e-14	0.987672	TRINITY_GG_143293_c0_g1	-	-	-	protein_coding	-
TRINITY_DN152783_c3_g1	-	-	-	lncRNA	hypothetical protein Anapl_03341, partial [Anas platyrhynchos]	2.59792e-14	0.987665	TRINITY_GG_16558_c89_g1	-	-	-	protein_coding	-
TRINITY_DN152783_c3_g1	-	-	-	lncRNA	hypothetical protein Anapl_03341, partial [Anas platyrhynchos]	2.62013e-14	0.98765	TRINITY_GG_22977_c4_g1	-	-	-	protein_coding	-
TRINITY_DN152783_c3_g1	-	-	-	lncRNA	hypothetical protein Anapl_03341, partial [Anas platyrhynchos]	2.62013e-14	0.987649	TRINITY_GG_74907_c2_g1	-	-	-	protein_coding	E3 ubiquitin-protein ligase TRIM71 [Danio rerio]
TRINITY_DN152783_c3_g1	-	-	-	lncRNA	hypothetical protein Anapl_03341, partial [Anas platyrhynchos]	2.62013e-14	0.987645	TRINITY_GG_155383_c27_g1	-	-	-	protein_coding	-
TRINITY_DN152783_c3_g1	-	-	-	lncRNA	hypothetical protein Anapl_03341, partial [Anas platyrhynchos]	2.62013e-14	0.98764	TRINITY_DN162427_c3_g1	-	-	-	protein_coding	-
TRINITY_DN152783_c3_g1	-	-	-	lncRNA	hypothetical protein Anapl_03341, partial [Anas platyrhynchos]	2.64233e-14	0.987638	TRINITY_GG_176738_c0_g1	-	-	-	protein_coding	-
TRINITY_DN152783_c3_g1	-	-	-	lncRNA	hypothetical protein Anapl_03341, partial [Anas platyrhynchos]	2.64233e-14	0.987637	TRINITY_GG_175484_c0_g1	-	-	-	protein_coding	-
TRINITY_DN152783_c3_g1	-	-	-	lncRNA	hypothetical protein Anapl_03341, partial [Anas platyrhynchos]	2.66454e-14	0.987626	TRINITY_GG_59926_c12_g1	-	-	-	protein_coding	-
TRINITY_DN152783_c3_g1	-	-	-	lncRNA	hypothetical protein Anapl_03341, partial [Anas platyrhynchos]	2.66454e-14	0.987625	TRINITY_GG_12819_c1_g1	-	-	-	protein_coding	-
TRINITY_DN152783_c3_g1	-	-	-	lncRNA	hypothetical protein Anapl_03341, partial [Anas platyrhynchos]	2.68674e-14	0.987609	TRINITY_GG_72583_c0_g1	-	-	-	protein_coding	-
TRINITY_DN152783_c3_g1	-	-	-	lncRNA	hypothetical protein Anapl_03341, partial [Anas platyrhynchos]	2.70894e-14	0.987597	TRINITY_GG_80512_c38_g1	-	-	-	protein_coding	-
TRINITY_DN152783_c3_g1	-	-	-	lncRNA	hypothetical protein Anapl_03341, partial [Anas platyrhynchos]	2.70894e-14	0.987594	TRINITY_GG_126418_c4_g1	-	-	-	protein_coding	-
TRINITY_DN152783_c3_g1	-	-	-	lncRNA	hypothetical protein Anapl_03341, partial [Anas platyrhynchos]	2.70894e-14	0.987593	TRINITY_DN127520_c0_g1	-	-	-	protein_coding	-
TRINITY_DN152783_c3_g1	-	-	-	lncRNA	hypothetical protein Anapl_03341, partial [Anas platyrhynchos]	2.73115e-14	0.987585	TRINITY_GG_10247_c0_g1	-	-	-	protein_coding	PREDICTED: uncharacterized protein LOC105759503 [Taeniopygia guttata]
TRINITY_DN152783_c3_g1	-	-	-	lncRNA	hypothetical protein Anapl_03341, partial [Anas platyrhynchos]	2.73115e-14	0.987584	TRINITY_GG_7344_c40_g1	-	-	-	protein_coding	-
TRINITY_DN152783_c3_g1	-	-	-	lncRNA	hypothetical protein Anapl_03341, partial [Anas platyrhynchos]	2.73115e-14	0.987583	TRINITY_GG_105212_c0_g1	-	-	-	protein_coding	-
TRINITY_DN152783_c3_g1	-	-	-	lncRNA	hypothetical protein Anapl_03341, partial [Anas platyrhynchos]	2.75335e-14	0.987573	TRINITY_DN155498_c3_g3	-	-	-	protein_coding	-
TRINITY_DN152783_c3_g1	-	-	-	lncRNA	hypothetical protein Anapl_03341, partial [Anas platyrhynchos]	2.75335e-14	0.987572	TRINITY_GG_99192_c8_g1	-	-	-	protein_coding	-
TRINITY_DN152783_c3_g1	-	-	-	lncRNA	hypothetical protein Anapl_03341, partial [Anas platyrhynchos]	2.75335e-14	0.987568	TRINITY_DN171832_c0_g1	-	-	-	protein_coding	-
TRINITY_DN152783_c3_g1	-	-	-	lncRNA	hypothetical protein Anapl_03341, partial [Anas platyrhynchos]	2.77556e-14	0.987562	TRINITY_DN152688_c6_g1	-	-	-	protein_coding	-
TRINITY_DN152783_c3_g1	-	-	-	lncRNA	hypothetical protein Anapl_03341, partial [Anas platyrhynchos]	2.79776e-14	0.987555	TRINITY_GG_117387_c18_g1	-	-	-	protein_coding	-
TRINITY_DN152783_c3_g1	-	-	-	lncRNA	hypothetical protein Anapl_03341, partial [Anas platyrhynchos]	2.79776e-14	0.987549	TRINITY_GG_55490_c0_g1	-	-	-	protein_coding	-
TRINITY_DN152783_c3_g1	-	-	-	lncRNA	hypothetical protein Anapl_03341, partial [Anas platyrhynchos]	2.79776e-14	0.987539	TRINITY_DN18847_c0_g1	-	-	-	protein_coding	-
TRINITY_DN152783_c3_g1	-	-	-	lncRNA	hypothetical protein Anapl_03341, partial [Anas platyrhynchos]	2.81997e-14	0.987537	TRINITY_GG_185960_c1_g1	-	-	-	protein_coding	-
TRINITY_DN152783_c3_g1	-	-	-	lncRNA	hypothetical protein Anapl_03341, partial [Anas platyrhynchos]	2.81997e-14	0.987533	TRINITY_GG_169647_c0_g1	-	-	-	protein_coding	-
TRINITY_DN152783_c3_g1	-	-	-	lncRNA	hypothetical protein Anapl_03341, partial [Anas platyrhynchos]	2.84217e-14	0.987527	TRINITY_GG_50225_c12_g1	-	-	-	protein_coding	-
TRINITY_DN152783_c3_g1	-	-	-	lncRNA	hypothetical protein Anapl_03341, partial [Anas platyrhynchos]	2.88658e-14	0.987496	TRINITY_GG_82940_c107_g1	-	-	-	protein_coding	-
TRINITY_DN152783_c3_g1	-	-	-	lncRNA	hypothetical protein Anapl_03341, partial [Anas platyrhynchos]	2.88658e-14	0.987494	TRINITY_GG_37474_c4_g1	-	-	-	protein_coding	PREDICTED: probable palmitoyltransferase ZDHHC1 isoform X2 [Danio rerio]
TRINITY_DN152783_c3_g1	-	-	-	lncRNA	hypothetical protein Anapl_03341, partial [Anas platyrhynchos]	2.88658e-14	0.987491	TRINITY_GG_156127_c0_g1	-	-	-	protein_coding	-
TRINITY_DN152783_c3_g1	-	-	-	lncRNA	hypothetical protein Anapl_03341, partial [Anas platyrhynchos]	2.90878e-14	0.987487	TRINITY_DN155605_c0_g1	-	-	-	protein_coding	-
TRINITY_DN152783_c3_g1	-	-	-	lncRNA	hypothetical protein Anapl_03341, partial [Anas platyrhynchos]	2.93099e-14	0.987467	TRINITY_GG_142182_c0_g1	-	-	-	protein_coding	PREDICTED: myosin-9-like, partial [Stegastes partitus]
TRINITY_DN152783_c3_g1	-	-	-	lncRNA	hypothetical protein Anapl_03341, partial [Anas platyrhynchos]	2.93099e-14	0.987466	TRINITY_DN154850_c2_g1	-	-	-	protein_coding	-
TRINITY_DN152783_c3_g1	-	-	-	lncRNA	hypothetical protein Anapl_03341, partial [Anas platyrhynchos]	2.95319e-14	0.987463	TRINITY_GG_65951_c0_g1	-	-	-	protein_coding	PREDICTED: uncharacterized protein LOC105940645 [Maylandia zebra]
TRINITY_DN152783_c3_g1	-	-	-	lncRNA	hypothetical protein Anapl_03341, partial [Anas platyrhynchos]	2.95319e-14	0.987461	TRINITY_DN161918_c2_g1	-	-	-	protein_coding	-
TRINITY_DN152783_c3_g1	-	-	-	lncRNA	hypothetical protein Anapl_03341, partial [Anas platyrhynchos]	2.9754e-14	0.987453	TRINITY_DN162033_c4_g5	-	-	-	protein_coding	-
TRINITY_DN152783_c3_g1	-	-	-	lncRNA	hypothetical protein Anapl_03341, partial [Anas platyrhynchos]	2.9754e-14	0.987453	TRINITY_DN168586_c5_g2	-	-	-	protein_coding	-
TRINITY_DN152783_c3_g1	-	-	-	lncRNA	hypothetical protein Anapl_03341, partial [Anas platyrhynchos]	2.9754e-14	0.987447	TRINITY_DN105065_c0_g1	-	-	-	protein_coding	-
TRINITY_DN152783_c3_g1	-	-	-	lncRNA	hypothetical protein Anapl_03341, partial [Anas platyrhynchos]	2.9754e-14	0.987447	TRINITY_GG_182966_c10_g1	-	-	-	protein_coding	PREDICTED: uncharacterized protein LOC100329486 [Danio rerio]
TRINITY_DN152783_c3_g1	-	-	-	lncRNA	hypothetical protein Anapl_03341, partial [Anas platyrhynchos]	3.01981e-14	0.987434	TRINITY_GG_117823_c5_g1	-	-	-	protein_coding	-
TRINITY_DN152783_c3_g1	-	-	-	lncRNA	hypothetical protein Anapl_03341, partial [Anas platyrhynchos]	3.01981e-14	0.987427	TRINITY_DN59755_c0_g1	-	-	-	protein_coding	-
TRINITY_DN152783_c3_g1	-	-	-	lncRNA	hypothetical protein Anapl_03341, partial [Anas platyrhynchos]	3.01981e-14	0.987425	TRINITY_DN160127_c4_g4	-	-	-	protein_coding	-
TRINITY_DN152783_c3_g1	-	-	-	lncRNA	hypothetical protein Anapl_03341, partial [Anas platyrhynchos]	3.04201e-14	0.987413	TRINITY_DN167583_c2_g2	-	-	-	protein_coding	PREDICTED: nuclear factor 1 A-type isoform X1 [Astyanax mexicanus]
TRINITY_DN152783_c3_g1	-	-	-	lncRNA	hypothetical protein Anapl_03341, partial [Anas platyrhynchos]	3.04201e-14	0.987412	TRINITY_DN156512_c5_g1	-	-	-	protein_coding	-
TRINITY_DN152783_c3_g1	-	-	-	lncRNA	hypothetical protein Anapl_03341, partial [Anas platyrhynchos]	3.06422e-14	0.987408	TRINITY_DN162648_c0_g4	-	-	-	protein_coding	-
TRINITY_DN152783_c3_g1	-	-	-	lncRNA	hypothetical protein Anapl_03341, partial [Anas platyrhynchos]	3.06422e-14	0.987403	TRINITY_DN148507_c0_g1	-	-	-	protein_coding	-
TRINITY_DN152783_c3_g1	-	-	-	lncRNA	hypothetical protein Anapl_03341, partial [Anas platyrhynchos]	3.06422e-14	0.987399	TRINITY_GG_69243_c0_g1	-	-	-	protein_coding	-
TRINITY_DN152783_c3_g1	-	-	-	lncRNA	hypothetical protein Anapl_03341, partial [Anas platyrhynchos]	3.10862e-14	0.987379	TRINITY_GG_73225_c0_g1	-	-	-	protein_coding	-
TRINITY_DN152783_c3_g1	-	-	-	lncRNA	hypothetical protein Anapl_03341, partial [Anas platyrhynchos]	3.15303e-14	0.987365	TRINITY_DN155816_c5_g1	-	-	-	protein_coding	-
TRINITY_DN152783_c3_g1	-	-	-	lncRNA	hypothetical protein Anapl_03341, partial [Anas platyrhynchos]	3.15303e-14	0.987363	TRINITY_GG_72742_c0_g1	-	-	-	protein_coding	-
TRINITY_DN152783_c3_g1	-	-	-	lncRNA	hypothetical protein Anapl_03341, partial [Anas platyrhynchos]	3.15303e-14	0.987357	TRINITY_GG_100342_c0_g1	-	-	-	protein_coding	PREDICTED: connector enhancer of kinase suppressor of ras 2 isoform X1 [Danio rerio]
TRINITY_DN152783_c3_g1	-	-	-	lncRNA	hypothetical protein Anapl_03341, partial [Anas platyrhynchos]	3.15303e-14	0.987356	TRINITY_GG_155370_c0_g1	-	-	-	protein_coding	PREDICTED: chemokine XC receptor 1-like [Danio rerio]
TRINITY_DN152783_c3_g1	-	-	-	lncRNA	hypothetical protein Anapl_03341, partial [Anas platyrhynchos]	3.15303e-14	0.987356	TRINITY_GG_16656_c15_g1	-	-	-	protein_coding	-
TRINITY_DN152783_c3_g1	-	-	-	lncRNA	hypothetical protein Anapl_03341, partial [Anas platyrhynchos]	3.15303e-14	0.987352	TRINITY_GG_152545_c84_g1	-	-	-	protein_coding	-
TRINITY_DN152783_c3_g1	-	-	-	lncRNA	hypothetical protein Anapl_03341, partial [Anas platyrhynchos]	3.17524e-14	0.987348	TRINITY_DN192635_c0_g1	-	-	-	protein_coding	-
TRINITY_DN152783_c3_g1	-	-	-	lncRNA	hypothetical protein Anapl_03341, partial [Anas platyrhynchos]	3.19744e-14	0.98734	TRINITY_GG_43213_c0_g1	-	-	-	protein_coding	-
TRINITY_DN152783_c3_g1	-	-	-	lncRNA	hypothetical protein Anapl_03341, partial [Anas platyrhynchos]	3.19744e-14	0.987336	TRINITY_GG_6181_c1_g1	-	-	-	protein_coding	-
TRINITY_DN152783_c3_g1	-	-	-	lncRNA	hypothetical protein Anapl_03341, partial [Anas platyrhynchos]	3.19744e-14	0.987329	TRINITY_GG_105214_c1_g1	-	-	-	protein_coding	-
TRINITY_DN152783_c3_g1	-	-	-	lncRNA	hypothetical protein Anapl_03341, partial [Anas platyrhynchos]	3.19744e-14	0.987328	TRINITY_GG_72108_c5_g1	-	-	-	protein_coding	-
TRINITY_DN152783_c3_g1	-	-	-	lncRNA	hypothetical protein Anapl_03341, partial [Anas platyrhynchos]	3.21965e-14	0.987327	TRINITY_GG_90459_c0_g1	-	-	-	protein_coding	disks large-associated protein 1 [Danio rerio]
TRINITY_DN152783_c3_g1	-	-	-	lncRNA	hypothetical protein Anapl_03341, partial [Anas platyrhynchos]	3.24185e-14	0.987318	TRINITY_GG_136769_c64_g1	-	-	-	protein_coding	-
TRINITY_DN152783_c3_g1	-	-	-	lncRNA	hypothetical protein Anapl_03341, partial [Anas platyrhynchos]	3.26406e-14	0.987305	TRINITY_GG_37947_c0_g1	-	-	-	protein_coding	-
TRINITY_DN152783_c3_g1	-	-	-	lncRNA	hypothetical protein Anapl_03341, partial [Anas platyrhynchos]	3.26406e-14	0.987303	TRINITY_GG_127905_c101_g1	-	-	-	protein_coding	-
TRINITY_DN152783_c3_g1	-	-	-	lncRNA	hypothetical protein Anapl_03341, partial [Anas platyrhynchos]	3.26406e-14	0.9873	TRINITY_DN160220_c1_g2	-	-	-	protein_coding	-
TRINITY_DN152783_c3_g1	-	-	-	lncRNA	hypothetical protein Anapl_03341, partial [Anas platyrhynchos]	3.28626e-14	0.987298	TRINITY_DN174606_c1_g1	-	-	-	protein_coding	-
TRINITY_DN152783_c3_g1	-	-	-	lncRNA	hypothetical protein Anapl_03341, partial [Anas platyrhynchos]	3.28626e-14	0.987297	TRINITY_DN171979_c2_g1	-	-	-	protein_coding	-
TRINITY_DN152783_c3_g1	-	-	-	lncRNA	hypothetical protein Anapl_03341, partial [Anas platyrhynchos]	3.28626e-14	0.987296	TRINITY_GG_118936_c0_g1	-	-	-	protein_coding	-
TRINITY_DN152783_c3_g1	-	-	-	lncRNA	hypothetical protein Anapl_03341, partial [Anas platyrhynchos]	3.28626e-14	0.987287	TRINITY_GG_167668_c86_g1	-	-	-	protein_coding	-
TRINITY_DN152783_c3_g1	-	-	-	lncRNA	hypothetical protein Anapl_03341, partial [Anas platyrhynchos]	3.28626e-14	0.987286	TRINITY_DN153193_c0_g1	-	-	-	protein_coding	-
TRINITY_DN152783_c3_g1	-	-	-	lncRNA	hypothetical protein Anapl_03341, partial [Anas platyrhynchos]	3.30846e-14	0.987281	TRINITY_GG_100660_c7_g1	-	-	-	protein_coding	-
TRINITY_DN152783_c3_g1	-	-	-	lncRNA	hypothetical protein Anapl_03341, partial [Anas platyrhynchos]	3.33067e-14	0.987272	TRINITY_DN134286_c0_g2	-	-	-	protein_coding	-
TRINITY_DN152783_c3_g1	-	-	-	lncRNA	hypothetical protein Anapl_03341, partial [Anas platyrhynchos]	3.33067e-14	0.987271	TRINITY_DN168928_c0_g1	-	-	-	protein_coding	PREDICTED: RNA-directed DNA polymerase from mobile element jockey-like [Pundamilia nyererei]
TRINITY_DN152783_c3_g1	-	-	-	lncRNA	hypothetical protein Anapl_03341, partial [Anas platyrhynchos]	3.33067e-14	0.987271	TRINITY_DN208063_c0_g1	-	-	-	protein_coding	-
TRINITY_DN152783_c3_g1	-	-	-	lncRNA	hypothetical protein Anapl_03341, partial [Anas platyrhynchos]	3.33067e-14	0.987268	TRINITY_GG_169029_c0_g1	-	-	-	protein_coding	-
TRINITY_DN152783_c3_g1	-	-	-	lncRNA	hypothetical protein Anapl_03341, partial [Anas platyrhynchos]	3.33067e-14	0.987267	TRINITY_GG_96273_c1_g1	-	-	-	protein_coding	-
TRINITY_DN152783_c3_g1	-	-	-	lncRNA	hypothetical protein Anapl_03341, partial [Anas platyrhynchos]	3.33067e-14	0.987265	TRINITY_GG_45507_c13_g1	-	-	-	protein_coding	-
TRINITY_DN152783_c3_g1	-	-	-	lncRNA	hypothetical protein Anapl_03341, partial [Anas platyrhynchos]	3.35287e-14	0.987258	TRINITY_GG_111492_c0_g1	-	-	-	protein_coding	-
TRINITY_DN152783_c3_g1	-	-	-	lncRNA	hypothetical protein Anapl_03341, partial [Anas platyrhynchos]	3.37508e-14	0.987243	TRINITY_GG_84712_c1_g1	-	-	-	protein_coding	-
TRINITY_DN152783_c3_g1	-	-	-	lncRNA	hypothetical protein Anapl_03341, partial [Anas platyrhynchos]	3.39728e-14	0.987241	TRINITY_GG_44507_c1_g2	-	-	-	protein_coding	-
TRINITY_DN152783_c3_g1	-	-	-	lncRNA	hypothetical protein Anapl_03341, partial [Anas platyrhynchos]	3.41949e-14	0.987236	TRINITY_DN203177_c0_g1	-	-	-	protein_coding	-
TRINITY_DN152783_c3_g1	-	-	-	lncRNA	hypothetical protein Anapl_03341, partial [Anas platyrhynchos]	3.41949e-14	0.987236	TRINITY_DN208953_c0_g1	-	-	-	protein_coding	PREDICTED: uncharacterized protein LOC103908834 [Danio rerio]
TRINITY_DN152783_c3_g1	-	-	-	lncRNA	hypothetical protein Anapl_03341, partial [Anas platyrhynchos]	3.41949e-14	0.987228	TRINITY_DN173159_c1_g3	-	-	-	protein_coding	-
TRINITY_DN152783_c3_g1	-	-	-	lncRNA	hypothetical protein Anapl_03341, partial [Anas platyrhynchos]	3.44169e-14	0.98722	TRINITY_GG_85634_c6_g1	-	-	-	protein_coding	-
TRINITY_DN152783_c3_g1	-	-	-	lncRNA	hypothetical protein Anapl_03341, partial [Anas platyrhynchos]	3.44169e-14	0.987219	TRINITY_GG_130764_c0_g1	-	-	-	protein_coding	-
TRINITY_DN152783_c3_g1	-	-	-	lncRNA	hypothetical protein Anapl_03341, partial [Anas platyrhynchos]	3.4639e-14	0.987209	TRINITY_DN161234_c3_g2	-	-	-	protein_coding	-
TRINITY_DN152783_c3_g1	-	-	-	lncRNA	hypothetical protein Anapl_03341, partial [Anas platyrhynchos]	3.4639e-14	0.987209	TRINITY_GG_51054_c0_g1	-	-	-	protein_coding	-
TRINITY_DN152783_c3_g1	-	-	-	lncRNA	hypothetical protein Anapl_03341, partial [Anas platyrhynchos]	3.4639e-14	0.987206	TRINITY_DN173344_c2_g1	-	-	-	protein_coding	-
TRINITY_DN152783_c3_g1	-	-	-	lncRNA	hypothetical protein Anapl_03341, partial [Anas platyrhynchos]	3.4861e-14	0.987198	TRINITY_GG_98445_c1_g1	-	-	-	protein_coding	-
TRINITY_DN152783_c3_g1	-	-	-	lncRNA	hypothetical protein Anapl_03341, partial [Anas platyrhynchos]	3.4861e-14	0.987196	TRINITY_DN166825_c0_g1	-	-	-	protein_coding	-
TRINITY_DN152783_c3_g1	-	-	-	lncRNA	hypothetical protein Anapl_03341, partial [Anas platyrhynchos]	3.5083e-14	0.987195	TRINITY_GG_85066_c3_g1	-	-	-	protein_coding	-
TRINITY_DN152783_c3_g1	-	-	-	lncRNA	hypothetical protein Anapl_03341, partial [Anas platyrhynchos]	3.5083e-14	0.987191	TRINITY_DN164347_c5_g2	-	-	-	protein_coding	-
TRINITY_DN152783_c3_g1	-	-	-	lncRNA	hypothetical protein Anapl_03341, partial [Anas platyrhynchos]	3.53051e-14	0.987177	TRINITY_GG_155854_c0_g1	-	-	-	protein_coding	-
TRINITY_DN152783_c3_g1	-	-	-	lncRNA	hypothetical protein Anapl_03341, partial [Anas platyrhynchos]	3.53051e-14	0.987176	TRINITY_GG_95383_c112_g1	-	-	-	protein_coding	-
TRINITY_DN152783_c3_g1	-	-	-	lncRNA	hypothetical protein Anapl_03341, partial [Anas platyrhynchos]	3.55271e-14	0.987172	TRINITY_GG_105854_c4_g1	-	-	-	protein_coding	PREDICTED: uncharacterized protein LOC106098163 [Oreochromis niloticus]
TRINITY_DN152783_c3_g1	-	-	-	lncRNA	hypothetical protein Anapl_03341, partial [Anas platyrhynchos]	3.55271e-14	0.987171	TRINITY_DN149061_c0_g3	-	-	-	protein_coding	-
TRINITY_DN152783_c3_g1	-	-	-	lncRNA	hypothetical protein Anapl_03341, partial [Anas platyrhynchos]	3.55271e-14	0.987163	TRINITY_GG_46949_c0_g1	-	-	-	protein_coding	-
TRINITY_DN152783_c3_g1	-	-	-	lncRNA	hypothetical protein Anapl_03341, partial [Anas platyrhynchos]	3.55271e-14	0.987162	TRINITY_DN159869_c4_g2	-	-	-	protein_coding	-
TRINITY_DN152783_c3_g1	-	-	-	lncRNA	hypothetical protein Anapl_03341, partial [Anas platyrhynchos]	3.57492e-14	0.987156	TRINITY_DN131443_c0_g1	-	-	-	protein_coding	-
TRINITY_DN152783_c3_g1	-	-	-	lncRNA	hypothetical protein Anapl_03341, partial [Anas platyrhynchos]	3.59712e-14	0.987151	TRINITY_GG_141298_c81_g1	-	-	-	protein_coding	unnamed protein product [Oncorhynchus mykiss]
TRINITY_DN152783_c3_g1	-	-	-	lncRNA	hypothetical protein Anapl_03341, partial [Anas platyrhynchos]	3.59712e-14	0.987151	TRINITY_GG_103559_c1_g1	-	-	-	protein_coding	-
TRINITY_DN152783_c3_g1	-	-	-	lncRNA	hypothetical protein Anapl_03341, partial [Anas platyrhynchos]	3.64153e-14	0.987134	TRINITY_DN135235_c0_g1	-	-	-	protein_coding	-
TRINITY_DN152783_c3_g1	-	-	-	lncRNA	hypothetical protein Anapl_03341, partial [Anas platyrhynchos]	3.64153e-14	0.987127	TRINITY_DN126920_c0_g1	-	-	-	protein_coding	-
TRINITY_DN152783_c3_g1	-	-	-	lncRNA	hypothetical protein Anapl_03341, partial [Anas platyrhynchos]	3.66374e-14	0.987116	TRINITY_GG_4057_c25_g1	-	-	-	protein_coding	-
TRINITY_DN152783_c3_g1	-	-	-	lncRNA	hypothetical protein Anapl_03341, partial [Anas platyrhynchos]	3.68594e-14	0.987104	TRINITY_GG_89966_c0_g1	-	-	-	protein_coding	PREDICTED: SH3 and multiple ankyrin repeat domains protein 1 isoform X1 [Danio rerio]
TRINITY_DN152783_c3_g1	-	-	-	lncRNA	hypothetical protein Anapl_03341, partial [Anas platyrhynchos]	3.68594e-14	0.987104	TRINITY_GG_97491_c0_g1	-	-	-	protein_coding	-
TRINITY_DN152783_c3_g1	-	-	-	lncRNA	hypothetical protein Anapl_03341, partial [Anas platyrhynchos]	3.68594e-14	0.987103	TRINITY_DN132819_c0_g1	-	-	-	protein_coding	-
TRINITY_DN152783_c3_g1	-	-	-	lncRNA	hypothetical protein Anapl_03341, partial [Anas platyrhynchos]	3.68594e-14	0.987103	TRINITY_DN56845_c0_g1	-	-	-	protein_coding	-
TRINITY_DN152783_c3_g1	-	-	-	lncRNA	hypothetical protein Anapl_03341, partial [Anas platyrhynchos]	3.68594e-14	0.987101	TRINITY_GG_153162_c17_g1	-	-	-	protein_coding	hypothetical protein EH28_06569 [Larimichthys crocea]
TRINITY_DN152783_c3_g1	-	-	-	lncRNA	hypothetical protein Anapl_03341, partial [Anas platyrhynchos]	3.73035e-14	0.987084	TRINITY_DN122819_c0_g1	-	-	-	protein_coding	-
TRINITY_DN152783_c3_g1	-	-	-	lncRNA	hypothetical protein Anapl_03341, partial [Anas platyrhynchos]	3.77476e-14	0.987074	TRINITY_GG_26217_c11_g1	-	-	-	protein_coding	-
TRINITY_DN152783_c3_g1	-	-	-	lncRNA	hypothetical protein Anapl_03341, partial [Anas platyrhynchos]	3.77476e-14	0.987073	TRINITY_DN173023_c0_g5	-	-	-	protein_coding	-
TRINITY_DN152783_c3_g1	-	-	-	lncRNA	hypothetical protein Anapl_03341, partial [Anas platyrhynchos]	3.77476e-14	0.987071	TRINITY_GG_100606_c0_g1	-	-	-	protein_coding	-
TRINITY_DN152783_c3_g1	-	-	-	lncRNA	hypothetical protein Anapl_03341, partial [Anas platyrhynchos]	3.77476e-14	0.987063	TRINITY_GG_22000_c17_g1	-	-	-	protein_coding	-
TRINITY_DN152783_c3_g1	-	-	-	lncRNA	hypothetical protein Anapl_03341, partial [Anas platyrhynchos]	3.81917e-14	0.987055	TRINITY_DN166145_c0_g3	-	-	-	protein_coding	tensin-3 [Scleropages formosus]
TRINITY_DN152783_c3_g1	-	-	-	lncRNA	hypothetical protein Anapl_03341, partial [Anas platyrhynchos]	3.81917e-14	0.987047	TRINITY_GG_181491_c148_g2	-	-	-	protein_coding	-
TRINITY_DN152783_c3_g1	-	-	-	lncRNA	hypothetical protein Anapl_03341, partial [Anas platyrhynchos]	3.84137e-14	0.98704	TRINITY_GG_177936_c29_g1	-	-	-	protein_coding	-
TRINITY_DN152783_c3_g1	-	-	-	lncRNA	hypothetical protein Anapl_03341, partial [Anas platyrhynchos]	3.86358e-14	0.987035	TRINITY_GG_177225_c40_g1	-	-	-	protein_coding	-
TRINITY_DN152783_c3_g1	-	-	-	lncRNA	hypothetical protein Anapl_03341, partial [Anas platyrhynchos]	3.86358e-14	0.987034	TRINITY_GG_60859_c1_g1	-	-	-	protein_coding	-
TRINITY_DN152783_c3_g1	-	-	-	lncRNA	hypothetical protein Anapl_03341, partial [Anas platyrhynchos]	3.86358e-14	0.987029	TRINITY_DN85690_c0_g1	-	-	-	protein_coding	-
TRINITY_DN152783_c3_g1	-	-	-	lncRNA	hypothetical protein Anapl_03341, partial [Anas platyrhynchos]	3.90799e-14	0.987016	TRINITY_GG_10846_c1_g1	-	-	-	protein_coding	-
TRINITY_DN152783_c3_g1	-	-	-	lncRNA	hypothetical protein Anapl_03341, partial [Anas platyrhynchos]	3.90799e-14	0.987012	TRINITY_GG_70_c5_g1	-	-	-	protein_coding	PREDICTED: band 4.1-like protein 1 isoform X1 [Danio rerio]
TRINITY_DN152783_c3_g1	-	-	-	lncRNA	hypothetical protein Anapl_03341, partial [Anas platyrhynchos]	3.90799e-14	0.987009	TRINITY_GG_16952_c0_g2	-	-	-	protein_coding	-
TRINITY_DN152783_c3_g1	-	-	-	lncRNA	hypothetical protein Anapl_03341, partial [Anas platyrhynchos]	3.90799e-14	0.987006	TRINITY_GG_185910_c103_g1	-	-	-	protein_coding	-
TRINITY_DN152783_c3_g1	-	-	-	lncRNA	hypothetical protein Anapl_03341, partial [Anas platyrhynchos]	3.95239e-14	0.986999	TRINITY_GG_88069_c48_g1	-	-	-	protein_coding	-
TRINITY_DN152783_c3_g1	-	-	-	lncRNA	hypothetical protein Anapl_03341, partial [Anas platyrhynchos]	3.95239e-14	0.986994	TRINITY_DN158836_c0_g1	-	-	-	protein_coding	-
TRINITY_DN152783_c3_g1	-	-	-	lncRNA	hypothetical protein Anapl_03341, partial [Anas platyrhynchos]	3.95239e-14	0.986992	TRINITY_GG_3747_c0_g1	-	-	-	protein_coding	PREDICTED: contactin-3-like isoform X1 [Danio rerio]
TRINITY_DN152783_c3_g1	-	-	-	lncRNA	hypothetical protein Anapl_03341, partial [Anas platyrhynchos]	3.95239e-14	0.98699	TRINITY_GG_10314_c0_g1	-	-	-	protein_coding	-
TRINITY_DN152783_c3_g1	-	-	-	lncRNA	hypothetical protein Anapl_03341, partial [Anas platyrhynchos]	3.9968e-14	0.986977	TRINITY_GG_111230_c1_g1	-	-	-	protein_coding	-
TRINITY_DN152783_c3_g1	-	-	-	lncRNA	hypothetical protein Anapl_03341, partial [Anas platyrhynchos]	3.9968e-14	0.98697	TRINITY_GG_104409_c8_g1	-	-	-	protein_coding	-
TRINITY_DN152783_c3_g1	-	-	-	lncRNA	hypothetical protein Anapl_03341, partial [Anas platyrhynchos]	4.01901e-14	0.986965	TRINITY_DN17138_c0_g1	-	-	-	protein_coding	-
TRINITY_DN152783_c3_g1	-	-	-	lncRNA	hypothetical protein Anapl_03341, partial [Anas platyrhynchos]	4.04121e-14	0.986964	TRINITY_GG_56046_c0_g1	-	-	-	protein_coding	-
TRINITY_DN152783_c3_g1	-	-	-	lncRNA	hypothetical protein Anapl_03341, partial [Anas platyrhynchos]	4.08562e-14	0.986946	TRINITY_GG_109260_c33_g1	-	-	-	protein_coding	-
TRINITY_DN152783_c3_g1	-	-	-	lncRNA	hypothetical protein Anapl_03341, partial [Anas platyrhynchos]	4.08562e-14	0.986939	TRINITY_GG_58368_c2_g1	-	-	-	protein_coding	-
TRINITY_DN152783_c3_g1	-	-	-	lncRNA	hypothetical protein Anapl_03341, partial [Anas platyrhynchos]	4.08562e-14	0.986937	TRINITY_GG_175668_c0_g1	-	-	-	protein_coding	complement C3 [Ctenopharyngodon idella]
TRINITY_DN152783_c3_g1	-	-	-	lncRNA	hypothetical protein Anapl_03341, partial [Anas platyrhynchos]	4.08562e-14	0.986936	TRINITY_GG_47116_c0_g1	-	-	-	protein_coding	-
TRINITY_DN152783_c3_g1	-	-	-	lncRNA	hypothetical protein Anapl_03341, partial [Anas platyrhynchos]	4.08562e-14	0.986934	TRINITY_GG_144384_c8_g1	-	-	-	protein_coding	-
TRINITY_DN152783_c3_g1	-	-	-	lncRNA	hypothetical protein Anapl_03341, partial [Anas platyrhynchos]	4.13003e-14	0.986928	TRINITY_GG_103612_c3_g1	-	-	-	protein_coding	-
TRINITY_DN152783_c3_g1	-	-	-	lncRNA	hypothetical protein Anapl_03341, partial [Anas platyrhynchos]	4.13003e-14	0.986926	TRINITY_GG_148627_c1_g1	-	-	-	protein_coding	-
TRINITY_DN152783_c3_g1	-	-	-	lncRNA	hypothetical protein Anapl_03341, partial [Anas platyrhynchos]	4.13003e-14	0.986916	TRINITY_DN154462_c11_g1	-	-	-	protein_coding	novel protein, partial [Danio rerio]
TRINITY_DN152783_c3_g1	-	-	-	lncRNA	hypothetical protein Anapl_03341, partial [Anas platyrhynchos]	4.15223e-14	0.986914	TRINITY_GG_160138_c1_g1	-	-	-	protein_coding	-
TRINITY_DN152783_c3_g1	-	-	-	lncRNA	hypothetical protein Anapl_03341, partial [Anas platyrhynchos]	4.17444e-14	0.986908	TRINITY_GG_132557_c0_g1	-	-	-	protein_coding	-
TRINITY_DN152783_c3_g1	-	-	-	lncRNA	hypothetical protein Anapl_03341, partial [Anas platyrhynchos]	4.17444e-14	0.986902	TRINITY_DN102399_c0_g1	-	-	-	protein_coding	-
TRINITY_DN152783_c3_g1	-	-	-	lncRNA	hypothetical protein Anapl_03341, partial [Anas platyrhynchos]	4.17444e-14	0.986899	TRINITY_DN161334_c2_g1	-	-	-	protein_coding	PREDICTED: homeobox protein vex1-like, partial [Astyanax mexicanus]
TRINITY_DN152783_c3_g1	-	-	-	lncRNA	hypothetical protein Anapl_03341, partial [Anas platyrhynchos]	4.19664e-14	0.986894	TRINITY_GG_99174_c10_g1	-	-	-	protein_coding	-
TRINITY_DN152783_c3_g1	-	-	-	lncRNA	hypothetical protein Anapl_03341, partial [Anas platyrhynchos]	4.21885e-14	0.986888	TRINITY_GG_10655_c0_g1	-	-	-	protein_coding	-
TRINITY_DN152783_c3_g1	-	-	-	lncRNA	hypothetical protein Anapl_03341, partial [Anas platyrhynchos]	4.24105e-14	0.986877	TRINITY_DN156614_c2_g2	-	-	-	protein_coding	homeobox protein Nkx-2.2a [Danio rerio]
TRINITY_DN152783_c3_g1	-	-	-	lncRNA	hypothetical protein Anapl_03341, partial [Anas platyrhynchos]	4.30767e-14	0.986859	TRINITY_GG_103440_c0_g1	-	-	-	protein_coding	-
TRINITY_DN152783_c3_g1	-	-	-	lncRNA	hypothetical protein Anapl_03341, partial [Anas platyrhynchos]	4.30767e-14	0.986859	TRINITY_GG_117554_c34_g1	-	-	-	protein_coding	-
TRINITY_DN152783_c3_g1	-	-	-	lncRNA	hypothetical protein Anapl_03341, partial [Anas platyrhynchos]	4.32987e-14	0.986845	TRINITY_DN152909_c0_g3	-	-	-	protein_coding	-
TRINITY_DN152783_c3_g1	-	-	-	lncRNA	hypothetical protein Anapl_03341, partial [Anas platyrhynchos]	4.32987e-14	0.986845	TRINITY_GG_82405_c16_g2	-	-	-	protein_coding	PREDICTED: cAMP-specific 3&apos;,5&apos;-cyclic phosphodiesterase 4B isoform X3 [Danio rerio]
TRINITY_DN152783_c3_g1	-	-	-	lncRNA	hypothetical protein Anapl_03341, partial [Anas platyrhynchos]	4.32987e-14	0.986843	TRINITY_GG_69709_c79_g1	-	-	-	protein_coding	-
TRINITY_DN152783_c3_g1	-	-	-	lncRNA	hypothetical protein Anapl_03341, partial [Anas platyrhynchos]	4.35207e-14	0.986839	TRINITY_DN169348_c1_g3	-	-	-	protein_coding	-
TRINITY_DN152783_c3_g1	-	-	-	lncRNA	hypothetical protein Anapl_03341, partial [Anas platyrhynchos]	4.35207e-14	0.986837	TRINITY_GG_60205_c1_g1	-	-	-	protein_coding	-
TRINITY_DN152783_c3_g1	-	-	-	lncRNA	hypothetical protein Anapl_03341, partial [Anas platyrhynchos]	4.35207e-14	0.986836	TRINITY_DN170063_c1_g3	-	-	-	protein_coding	-
TRINITY_DN152783_c3_g1	-	-	-	lncRNA	hypothetical protein Anapl_03341, partial [Anas platyrhynchos]	4.35207e-14	0.986833	TRINITY_DN138078_c0_g1	-	-	-	protein_coding	-
TRINITY_DN152783_c3_g1	-	-	-	lncRNA	hypothetical protein Anapl_03341, partial [Anas platyrhynchos]	4.35207e-14	0.986832	TRINITY_GG_51484_c0_g1	-	-	-	protein_coding	PREDICTED: protein piccolo isoform X4 [Danio rerio]
TRINITY_DN152783_c3_g1	-	-	-	lncRNA	hypothetical protein Anapl_03341, partial [Anas platyrhynchos]	4.39648e-14	0.986824	TRINITY_GG_101072_c4_g1	-	-	-	protein_coding	-
TRINITY_DN152783_c3_g1	-	-	-	lncRNA	hypothetical protein Anapl_03341, partial [Anas platyrhynchos]	4.39648e-14	0.986824	TRINITY_DN111527_c1_g1	-	-	-	protein_coding	-
TRINITY_DN152783_c3_g1	-	-	-	lncRNA	hypothetical protein Anapl_03341, partial [Anas platyrhynchos]	4.39648e-14	0.986816	TRINITY_GG_10307_c0_g1	-	-	-	protein_coding	PREDICTED: uncharacterized protein LOC105759503 [Taeniopygia guttata]
TRINITY_DN152783_c3_g1	-	-	-	lncRNA	hypothetical protein Anapl_03341, partial [Anas platyrhynchos]	4.44089e-14	0.986802	TRINITY_GG_182251_c0_g1	-	-	-	protein_coding	-
TRINITY_DN152783_c3_g1	-	-	-	lncRNA	hypothetical protein Anapl_03341, partial [Anas platyrhynchos]	4.44089e-14	0.986796	TRINITY_GG_188356_c0_g1	-	-	-	protein_coding	-
TRINITY_DN152783_c3_g1	-	-	-	lncRNA	hypothetical protein Anapl_03341, partial [Anas platyrhynchos]	4.4853e-14	0.98679	TRINITY_DN169122_c5_g1	-	-	-	protein_coding	unnamed protein product [Oncorhynchus mykiss]
TRINITY_DN152783_c3_g1	-	-	-	lncRNA	hypothetical protein Anapl_03341, partial [Anas platyrhynchos]	4.4853e-14	0.986784	TRINITY_GG_50701_c0_g1	-	-	-	protein_coding	-
TRINITY_DN152783_c3_g1	-	-	-	lncRNA	hypothetical protein Anapl_03341, partial [Anas platyrhynchos]	4.4853e-14	0.986781	TRINITY_GG_135350_c57_g1	-	-	-	protein_coding	-
TRINITY_DN152783_c3_g1	-	-	-	lncRNA	hypothetical protein Anapl_03341, partial [Anas platyrhynchos]	4.52971e-14	0.986768	TRINITY_GG_92909_c0_g1	-	-	-	protein_coding	C-C motif chemokine 24 [Larimichthys crocea]
TRINITY_DN152783_c3_g1	-	-	-	lncRNA	hypothetical protein Anapl_03341, partial [Anas platyrhynchos]	4.57412e-14	0.986749	TRINITY_DN160385_c10_g1	-	-	-	protein_coding	rab11 family-interacting protein 4A [Danio rerio]
TRINITY_DN152783_c3_g1	-	-	-	lncRNA	hypothetical protein Anapl_03341, partial [Anas platyrhynchos]	4.59632e-14	0.986744	TRINITY_GG_71040_c31_g1	-	-	-	protein_coding	-
TRINITY_DN152783_c3_g1	-	-	-	lncRNA	hypothetical protein Anapl_03341, partial [Anas platyrhynchos]	4.59632e-14	0.986744	TRINITY_DN148972_c2_g1	-	-	-	protein_coding	-
TRINITY_DN152783_c3_g1	-	-	-	lncRNA	hypothetical protein Anapl_03341, partial [Anas platyrhynchos]	4.61853e-14	0.986737	TRINITY_GG_53617_c31_g1	-	-	-	protein_coding	-
TRINITY_DN152783_c3_g1	-	-	-	lncRNA	hypothetical protein Anapl_03341, partial [Anas platyrhynchos]	4.61853e-14	0.986735	TRINITY_DN150854_c0_g5	-	-	-	protein_coding	-
TRINITY_DN152783_c3_g1	-	-	-	lncRNA	hypothetical protein Anapl_03341, partial [Anas platyrhynchos]	4.61853e-14	0.986735	TRINITY_DN98994_c0_g3	-	-	-	protein_coding	-
TRINITY_DN152783_c3_g1	-	-	-	lncRNA	hypothetical protein Anapl_03341, partial [Anas platyrhynchos]	4.61853e-14	0.986733	TRINITY_GG_60804_c0_g1	-	-	-	protein_coding	dickkopf-related protein 3 precursor [Danio rerio]
TRINITY_DN152783_c3_g1	-	-	-	lncRNA	hypothetical protein Anapl_03341, partial [Anas platyrhynchos]	4.61853e-14	0.986732	TRINITY_DN175165_c0_g1	-	-	-	protein_coding	-
TRINITY_DN152783_c3_g1	-	-	-	lncRNA	hypothetical protein Anapl_03341, partial [Anas platyrhynchos]	4.66294e-14	0.986722	TRINITY_GG_156838_c0_g1	-	-	-	protein_coding	uncharacterized protein LOC557030 precursor [Danio rerio]
TRINITY_DN152783_c3_g1	-	-	-	lncRNA	hypothetical protein Anapl_03341, partial [Anas platyrhynchos]	4.66294e-14	0.98672	TRINITY_GG_78402_c2_g1	-	-	-	protein_coding	PREDICTED: serine/threonine-protein kinase ATR isoform X1 [Danio rerio]
TRINITY_DN152783_c3_g1	-	-	-	lncRNA	hypothetical protein Anapl_03341, partial [Anas platyrhynchos]	4.68514e-14	0.986715	TRINITY_GG_85504_c0_g1	-	-	-	protein_coding	-
TRINITY_DN152783_c3_g1	-	-	-	lncRNA	hypothetical protein Anapl_03341, partial [Anas platyrhynchos]	4.68514e-14	0.986712	TRINITY_GG_10318_c1_g1	-	-	-	protein_coding	-
TRINITY_DN152783_c3_g1	-	-	-	lncRNA	hypothetical protein Anapl_03341, partial [Anas platyrhynchos]	4.70735e-14	0.986711	TRINITY_GG_91794_c0_g1	-	-	-	protein_coding	-
TRINITY_DN152783_c3_g1	-	-	-	lncRNA	hypothetical protein Anapl_03341, partial [Anas platyrhynchos]	4.70735e-14	0.986709	TRINITY_GG_142443_c3_g3	-	-	-	protein_coding	-
TRINITY_DN152783_c3_g1	-	-	-	lncRNA	hypothetical protein Anapl_03341, partial [Anas platyrhynchos]	4.70735e-14	0.986709	TRINITY_DN168565_c5_g1	-	-	-	protein_coding	-
TRINITY_DN152783_c3_g1	-	-	-	lncRNA	hypothetical protein Anapl_03341, partial [Anas platyrhynchos]	4.70735e-14	0.986708	TRINITY_GG_52567_c35_g1	-	-	-	protein_coding	-
TRINITY_DN152783_c3_g1	-	-	-	lncRNA	hypothetical protein Anapl_03341, partial [Anas platyrhynchos]	4.70735e-14	0.986707	TRINITY_DN108623_c0_g1	-	-	-	protein_coding	-
TRINITY_DN152783_c3_g1	-	-	-	lncRNA	hypothetical protein Anapl_03341, partial [Anas platyrhynchos]	4.70735e-14	0.986706	TRINITY_DN139238_c0_g1	-	-	-	protein_coding	-
TRINITY_DN152783_c3_g1	-	-	-	lncRNA	hypothetical protein Anapl_03341, partial [Anas platyrhynchos]	4.70735e-14	0.986705	TRINITY_GG_56861_c49_g1	-	-	-	protein_coding	-
TRINITY_DN152783_c3_g1	-	-	-	lncRNA	hypothetical protein Anapl_03341, partial [Anas platyrhynchos]	4.70735e-14	0.986704	TRINITY_DN155949_c3_g5	-	-	-	protein_coding	-
TRINITY_DN152783_c3_g1	-	-	-	lncRNA	hypothetical protein Anapl_03341, partial [Anas platyrhynchos]	4.75175e-14	0.986695	TRINITY_DN151883_c2_g1	-	-	-	protein_coding	-
TRINITY_DN152783_c3_g1	-	-	-	lncRNA	hypothetical protein Anapl_03341, partial [Anas platyrhynchos]	4.75175e-14	0.986695	TRINITY_GG_131121_c0_g1	-	-	-	protein_coding	-
TRINITY_DN152783_c3_g1	-	-	-	lncRNA	hypothetical protein Anapl_03341, partial [Anas platyrhynchos]	4.75175e-14	0.986687	TRINITY_GG_139273_c0_g1	-	-	-	protein_coding	-
TRINITY_DN152783_c3_g1	-	-	-	lncRNA	hypothetical protein Anapl_03341, partial [Anas platyrhynchos]	4.77396e-14	0.986682	TRINITY_GG_33237_c75_g1	-	-	-	protein_coding	-
TRINITY_DN152783_c3_g1	-	-	-	lncRNA	hypothetical protein Anapl_03341, partial [Anas platyrhynchos]	4.77396e-14	0.986682	TRINITY_DN45029_c0_g1	-	-	-	protein_coding	-
TRINITY_DN152783_c3_g1	-	-	-	lncRNA	hypothetical protein Anapl_03341, partial [Anas platyrhynchos]	4.79616e-14	0.986679	TRINITY_GG_106248_c8_g1	-	-	-	protein_coding	-
TRINITY_DN152783_c3_g1	-	-	-	lncRNA	hypothetical protein Anapl_03341, partial [Anas platyrhynchos]	4.79616e-14	0.986678	TRINITY_GG_102864_c6_g1	-	-	-	protein_coding	-
[truncated: 366,057+ more rows]

## Sheet: Trans_GO_enrichment_analysis
ID	Description	GeneRatio	Term_type	BgRatio	pvalue	p.adjust	qvalue	geneID	Count
GO:0034765	regulation of ion transmembrane transport	169/21778	biological_process	440/79652	2.82638e-07	0.000343971	0.000338571	TRINITY_DN105630_c0_g1/TRINITY_DN115261_c0_g1/TRINITY_DN115633_c0_g1/TRINITY_DN122614_c0_g1/TRINITY_DN123980_c0_g1/TRINITY_DN128516_c0_g1/TRINITY_DN132355_c0_g1/TRINITY_DN132355_c0_g2/TRINITY_DN133128_c0_g1/TRINITY_DN139570_c0_g1/TRINITY_DN143914_c0_g1/TRINITY_DN143914_c0_g2/TRINITY_DN144218_c0_g1/TRINITY_DN145196_c0_g1/TRINITY_DN146015_c0_g1/TRINITY_DN146015_c0_g3/TRINITY_DN146201_c0_g1/TRINITY_…	169
GO:0045211	postsynaptic membrane	159/20040	cellular_component	437/74137	1.12412e-05	0.000812739	0.000792801	TRINITY_DN106703_c0_g1/TRINITY_DN108441_c0_g1/TRINITY_DN113445_c0_g1/TRINITY_DN116111_c0_g2/TRINITY_DN117803_c0_g1/TRINITY_DN122672_c0_g1/TRINITY_DN125623_c1_g1/TRINITY_DN129103_c0_g1/TRINITY_DN129848_c0_g2/TRINITY_DN132431_c0_g1/TRINITY_DN133790_c0_g1/TRINITY_DN138119_c0_g2/TRINITY_DN138229_c0_g1/TRINITY_DN138385_c0_g1/TRINITY_DN140032_c0_g1/TRINITY_DN142608_c0_g1/TRINITY_DN144540_c2_g1/TRINITY_…	159
GO:0030018	Z disc	158/20040	cellular_component	420/74137	1.35493e-06	0.000195923	0.000191117	TRINITY_DN121545_c0_g2/TRINITY_DN135209_c0_g1/TRINITY_DN137138_c0_g1/TRINITY_DN140291_c0_g1/TRINITY_DN140300_c0_g1/TRINITY_DN141575_c0_g1/TRINITY_DN142154_c0_g1/TRINITY_DN142835_c0_g1/TRINITY_DN145069_c0_g2/TRINITY_DN149355_c1_g1/TRINITY_DN149393_c0_g3/TRINITY_DN149986_c1_g1/TRINITY_DN150993_c0_g1/TRINITY_DN151367_c0_g1/TRINITY_DN152126_c4_g1/TRINITY_DN153037_c0_g2/TRINITY_DN155875_c0_g1/TRINITY_…	158
GO:0071805	potassium ion transmembrane transport	158/21778	biological_process	428/79652	9.44575e-06	0.00383183	0.00377167	TRINITY_DN122614_c0_g1/TRINITY_DN128837_c0_g1/TRINITY_DN132319_c0_g2/TRINITY_DN133128_c0_g1/TRINITY_DN135001_c1_g1/TRINITY_DN139570_c0_g1/TRINITY_DN142272_c0_g3/TRINITY_DN144344_c0_g1/TRINITY_DN144355_c0_g2/TRINITY_DN144438_c0_g2/TRINITY_DN145196_c0_g1/TRINITY_DN146810_c0_g1/TRINITY_DN147968_c0_g2/TRINITY_DN149601_c0_g4/TRINITY_DN150624_c0_g1/TRINITY_DN150745_c1_g1/TRINITY_DN151295_c0_g1/TRINITY_…	158
GO:0043005	neuron projection	145/20040	cellular_component	458/74137	0.0154989	0.32958	0.321495	TRINITY_DN101637_c0_g1/TRINITY_DN131340_c0_g2/TRINITY_DN139513_c0_g1/TRINITY_DN144407_c0_g3/TRINITY_DN144755_c0_g1/TRINITY_DN144755_c0_g2/TRINITY_DN145567_c0_g1/TRINITY_DN146703_c0_g1/TRINITY_DN146908_c0_g2/TRINITY_DN147598_c0_g1/TRINITY_DN148617_c0_g1/TRINITY_DN148786_c1_g1/TRINITY_DN148786_c1_g2/TRINITY_DN149257_c0_g1/TRINITY_DN149433_c0_g1/TRINITY_DN149451_c0_g1/TRINITY_DN152044_c12_g1/TRINITY…	145
GO:0004190	aspartic-type endopeptidase activity	145/21928	molecular_function	351/80190	1.09945e-08	4.85132e-06	4.80865e-06	TRINITY_DN148246_c0_g1/TRINITY_DN148246_c0_g2/TRINITY_DN151612_c4_g1/TRINITY_DN152623_c5_g2/TRINITY_DN153704_c1_g1/TRINITY_DN154168_c7_g1/TRINITY_DN154992_c1_g5/TRINITY_DN155181_c2_g7/TRINITY_DN156200_c7_g2/TRINITY_DN157244_c2_g1/TRINITY_DN161219_c2_g4/TRINITY_DN161219_c2_g5/TRINITY_DN161815_c0_g1/TRINITY_DN163076_c2_g1/TRINITY_DN164878_c2_g1/TRINITY_DN165541_c0_g1/TRINITY_DN166969_c1_g1/TRINITY_…	145
GO:0007268	chemical synaptic transmission	141/21778	biological_process	426/79652	0.00499478	0.207226	0.203973	TRINITY_DN105087_c0_g1/TRINITY_DN125249_c0_g1/TRINITY_DN129319_c0_g2/TRINITY_DN129364_c0_g1/TRINITY_DN131142_c0_g1/TRINITY_DN131340_c0_g2/TRINITY_DN134145_c0_g1/TRINITY_DN134643_c0_g1/TRINITY_DN138119_c0_g2/TRINITY_DN139151_c0_g2/TRINITY_DN140403_c0_g1/TRINITY_DN143138_c0_g1/TRINITY_DN144226_c0_g1/TRINITY_DN144387_c0_g2/TRINITY_DN144755_c0_g1/TRINITY_DN144755_c0_g2/TRINITY_DN147695_c0_g1/TRINITY_…	141
GO:0020037	heme binding	140/21928	molecular_function	479/80190	0.190105	1	0.991203	TRINITY_DN108573_c0_g1/TRINITY_DN121072_c0_g2/TRINITY_DN121602_c0_g1/TRINITY_DN122066_c0_g1/TRINITY_DN123690_c0_g2/TRINITY_DN124411_c0_g1/TRINITY_DN133794_c0_g1/TRINITY_DN136551_c0_g1/TRINITY_DN138687_c0_g2/TRINITY_DN138969_c0_g1/TRINITY_DN141735_c0_g1/TRINITY_DN142316_c0_g1/TRINITY_DN142560_c0_g1/TRINITY_DN142934_c0_g1/TRINITY_DN147130_c0_g1/TRINITY_DN150035_c0_g1/TRINITY_DN150707_c0_g1/TRINITY_…	140
GO:0007519	skeletal muscle tissue development	140/21778	biological_process	426/79652	0.00673511	0.256145	0.252124	TRINITY_DN139381_c0_g1/TRINITY_DN140933_c0_g1/TRINITY_DN141528_c0_g1/TRINITY_DN142050_c0_g1/TRINITY_DN145069_c0_g2/TRINITY_DN145665_c1_g1/TRINITY_DN146100_c0_g1/TRINITY_DN146484_c0_g1/TRINITY_DN146730_c0_g1/TRINITY_DN150515_c0_g1/TRINITY_DN151367_c0_g1/TRINITY_DN152126_c4_g1/TRINITY_DN152288_c0_g1/TRINITY_DN152528_c0_g4/TRINITY_DN154896_c0_g2/TRINITY_DN155875_c0_g1/TRINITY_DN158151_c2_g2/TRINITY_…	140
GO:0006954	inflammatory response	138/21778	biological_process	495/79652	0.410742	1	0.984301	TRINITY_DN139358_c0_g1/TRINITY_DN142969_c0_g1/TRINITY_DN145826_c0_g1/TRINITY_DN146058_c0_g2/TRINITY_DN147641_c0_g1/TRINITY_DN147641_c0_g3/TRINITY_DN148786_c1_g1/TRINITY_DN148786_c1_g2/TRINITY_DN149016_c0_g1/TRINITY_DN149016_c0_g3/TRINITY_DN149082_c0_g2/TRINITY_DN150035_c0_g1/TRINITY_DN151979_c8_g4/TRINITY_DN153947_c0_g1/TRINITY_DN154025_c10_g2/TRINITY_DN154683_c0_g4/TRINITY_DN155299_c7_g1/TRINITY…	138
GO:0007267	cell-cell signaling	132/21778	biological_process	367/79652	0.000181595	0.0265202	0.0261038	TRINITY_DN104761_c0_g1/TRINITY_DN105253_c0_g1/TRINITY_DN123155_c0_g1/TRINITY_DN132189_c0_g1/TRINITY_DN132229_c0_g2/TRINITY_DN134086_c0_g1/TRINITY_DN134086_c0_g2/TRINITY_DN135879_c0_g1/TRINITY_DN139432_c1_g1/TRINITY_DN139661_c0_g1/TRINITY_DN145476_c0_g1/TRINITY_DN147333_c0_g1/TRINITY_DN148510_c0_g1/TRINITY_DN150554_c1_g1/TRINITY_DN150781_c4_g1/TRINITY_DN150810_c0_g2/TRINITY_DN151300_c1_g4/TRINITY_…	132
GO:0030246	carbohydrate binding	130/21928	molecular_function	440/80190	0.162295	1	0.991203	TRINITY_DN132641_c0_g1/TRINITY_DN137475_c0_g1/TRINITY_DN138246_c0_g1/TRINITY_DN146477_c0_g1/TRINITY_DN147229_c0_g1/TRINITY_DN148468_c0_g1/TRINITY_DN148468_c0_g2/TRINITY_DN150469_c2_g1/TRINITY_DN150613_c11_g2/TRINITY_DN151141_c1_g1/TRINITY_DN151639_c0_g1/TRINITY_DN152937_c6_g2/TRINITY_DN152959_c6_g1/TRINITY_DN153485_c0_g1/TRINITY_DN153485_c0_g2/TRINITY_DN153511_c5_g2/TRINITY_DN153772_c1_g3/TRINITY…	130
GO:0012505	endomembrane system	127/20040	cellular_component	461/74137	0.418355	1	0.975468	TRINITY_DN132375_c0_g1/TRINITY_DN134086_c0_g1/TRINITY_DN134086_c0_g2/TRINITY_DN139939_c0_g1/TRINITY_DN141354_c0_g1/TRINITY_DN142171_c0_g1/TRINITY_DN143196_c0_g1/TRINITY_DN143753_c0_g2/TRINITY_DN143770_c0_g1/TRINITY_DN145285_c0_g1/TRINITY_DN146313_c0_g2/TRINITY_DN146504_c0_g1/TRINITY_DN146595_c0_g1/TRINITY_DN146738_c0_g1/TRINITY_DN148100_c0_g1/TRINITY_DN149218_c0_g1/TRINITY_DN149218_c1_g1/TRINITY_…	127
GO:0007626	locomotory behavior	126/21778	biological_process	381/79652	0.00778455	0.284214	0.279752	TRINITY_DN134145_c0_g1/TRINITY_DN140399_c0_g1/TRINITY_DN144226_c0_g1/TRINITY_DN145039_c0_g1/TRINITY_DN145039_c1_g1/TRINITY_DN146484_c0_g1/TRINITY_DN147123_c0_g1/TRINITY_DN147377_c0_g1/TRINITY_DN148617_c0_g1/TRINITY_DN149453_c0_g1/TRINITY_DN149965_c0_g1/TRINITY_DN150043_c0_g1/TRINITY_DN150043_c1_g1/TRINITY_DN151367_c0_g1/TRINITY_DN152126_c4_g1/TRINITY_DN152507_c4_g2/TRINITY_DN155927_c0_g1/TRINITY_…	126
GO:0005743	mitochondrial inner membrane	125/20040	cellular_component	487/74137	0.766502	1	0.975468	TRINITY_DN117502_c0_g1/TRINITY_DN122066_c0_g1/TRINITY_DN131182_c1_g1/TRINITY_DN133965_c0_g1/TRINITY_DN137370_c0_g1/TRINITY_DN138505_c0_g1/TRINITY_DN144236_c0_g1/TRINITY_DN146063_c0_g1/TRINITY_DN147076_c0_g1/TRINITY_DN148748_c0_g1/TRINITY_DN150503_c0_g1/TRINITY_DN151365_c1_g1/TRINITY_DN151430_c0_g1/TRINITY_DN151522_c1_g1/TRINITY_DN151555_c7_g1/TRINITY_DN151719_c6_g1/TRINITY_DN151759_c5_g4/TRINITY_…	125
GO:0044260	cellular macromolecule metabolic process	125/21778	biological_process	403/79652	0.0557246	0.792805	0.780359	TRINITY_DN117782_c0_g1/TRINITY_DN122023_c0_g1/TRINITY_DN133854_c0_g1/TRINITY_DN141543_c0_g1/TRINITY_DN144628_c0_g3/TRINITY_DN146012_c0_g4/TRINITY_DN147674_c1_g1/TRINITY_DN148919_c0_g1/TRINITY_DN153260_c9_g1/TRINITY_DN153935_c8_g1/TRINITY_DN154896_c0_g2/TRINITY_DN155526_c3_g1/TRINITY_DN158068_c2_g2/TRINITY_DN159841_c3_g1/TRINITY_DN160119_c3_g2/TRINITY_DN161022_c6_g3/TRINITY_DN161758_c1_g6/TRINITY_…	125
GO:0051287	NAD binding	124/21928	molecular_function	342/80190	0.000192058	0.0178412	0.0176842	TRINITY_DN114146_c0_g1/TRINITY_DN116547_c0_g1/TRINITY_DN122728_c0_g1/TRINITY_DN131990_c0_g1/TRINITY_DN136577_c0_g1/TRINITY_DN137370_c0_g1/TRINITY_DN145979_c0_g1/TRINITY_DN146115_c0_g1/TRINITY_DN149970_c0_g1/TRINITY_DN150199_c0_g1/TRINITY_DN151933_c1_g1/TRINITY_DN152177_c1_g3/TRINITY_DN153512_c0_g1/TRINITY_DN154511_c5_g1/TRINITY_DN154557_c0_g2/TRINITY_DN155368_c0_g1/TRINITY_DN156255_c9_g1/TRINITY_…	124
GO:0004872	receptor activity	124/21928	molecular_function	460/80190	0.591926	1	0.991203	TRINITY_DN105552_c0_g1/TRINITY_DN131851_c0_g1/TRINITY_DN141979_c0_g1/TRINITY_DN142701_c1_g1/TRINITY_DN142908_c0_g1/TRINITY_DN144870_c0_g1/TRINITY_DN148773_c0_g1/TRINITY_DN150059_c1_g2/TRINITY_DN150155_c0_g1/TRINITY_DN150167_c0_g1/TRINITY_DN150568_c1_g1/TRINITY_DN151274_c0_g2/TRINITY_DN151992_c0_g2/TRINITY_DN152090_c2_g1/TRINITY_DN152931_c2_g1/TRINITY_DN153223_c0_g1/TRINITY_DN156127_c1_g1/TRINITY_…	124
GO:0060047	heart contraction	124/21778	biological_process	358/79652	0.00143716	0.111155	0.10941	TRINITY_DN134496_c0_g1/TRINITY_DN141919_c0_g1/TRINITY_DN145069_c0_g2/TRINITY_DN150572_c0_g1/TRINITY_DN150868_c0_g2/TRINITY_DN151367_c0_g1/TRINITY_DN152126_c4_g1/TRINITY_DN153888_c0_g4/TRINITY_DN154896_c0_g2/TRINITY_DN154928_c3_g4/TRINITY_DN156044_c1_g1/TRINITY_DN156044_c4_g2/TRINITY_DN156978_c4_g2/TRINITY_DN157817_c8_g5/TRINITY_DN158151_c2_g2/TRINITY_DN158151_c3_g1/TRINITY_DN158261_c8_g2/TRINITY_…	124
GO:0006470	protein dephosphorylation	123/21778	biological_process	486/79652	0.855572	1	0.984301	TRINITY_DN129359_c0_g1/TRINITY_DN132428_c0_g1/TRINITY_DN132568_c0_g1/TRINITY_DN140860_c0_g1/TRINITY_DN143303_c0_g1/TRINITY_DN145199_c0_g1/TRINITY_DN146240_c0_g1/TRINITY_DN146336_c0_g2/TRINITY_DN146776_c0_g1/TRINITY_DN146776_c0_g3/TRINITY_DN147823_c0_g2/TRINITY_DN148345_c0_g1/TRINITY_DN148790_c0_g1/TRINITY_DN150138_c0_g5/TRINITY_DN150780_c0_g1/TRINITY_DN150989_c0_g1/TRINITY_DN154687_c1_g1/TRINITY_…	123
GO:0019898	extrinsic component of membrane	121/20040	cellular_component	457/74137	0.622889	1	0.975468	TRINITY_DN119250_c0_g1/TRINITY_DN139939_c0_g1/TRINITY_DN141354_c0_g1/TRINITY_DN142171_c0_g1/TRINITY_DN142842_c0_g1/TRINITY_DN142920_c0_g1/TRINITY_DN143691_c0_g1/TRINITY_DN143753_c0_g2/TRINITY_DN143770_c0_g1/TRINITY_DN144010_c0_g1/TRINITY_DN145160_c0_g1/TRINITY_DN145415_c0_g1/TRINITY_DN146313_c0_g2/TRINITY_DN146595_c0_g1/TRINITY_DN146820_c0_g1/TRINITY_DN152950_c0_g2/TRINITY_DN154663_c0_g2/TRINITY_…	121
GO:0008083	growth factor activity	120/21928	molecular_function	428/80190	0.391535	1	0.991203	TRINITY_DN100774_c0_g2/TRINITY_DN132270_c0_g1/TRINITY_DN132308_c0_g1/TRINITY_DN135963_c0_g1/TRINITY_DN137232_c0_g2/TRINITY_DN138976_c0_g1/TRINITY_DN144921_c0_g1/TRINITY_DN145283_c0_g2/TRINITY_DN145742_c0_g1/TRINITY_DN147499_c0_g1/TRINITY_DN149702_c0_g1/TRINITY_DN149735_c0_g1/TRINITY_DN154931_c0_g1/TRINITY_DN154965_c0_g1/TRINITY_DN155466_c3_g1/TRINITY_DN157137_c1_g2/TRINITY_DN157753_c1_g4/TRINITY_…	120
GO:0007411	axon guidance	120/21778	biological_process	438/79652	0.507748	1	0.984301	TRINITY_DN132847_c0_g1/TRINITY_DN134431_c0_g1/TRINITY_DN139464_c0_g1/TRINITY_DN141079_c0_g1/TRINITY_DN142375_c0_g1/TRINITY_DN143138_c0_g1/TRINITY_DN143269_c0_g1/TRINITY_DN145220_c1_g1/TRINITY_DN145918_c0_g1/TRINITY_DN146156_c0_g3/TRINITY_DN146257_c0_g1/TRINITY_DN147140_c0_g1/TRINITY_DN147211_c0_g1/TRINITY_DN147926_c0_g1/TRINITY_DN148226_c0_g1/TRINITY_DN148786_c1_g1/TRINITY_DN148786_c1_g2/TRINITY_…	120
GO:0031012	extracellular matrix	118/20040	cellular_component	348/74137	0.00272948	0.107538	0.104899	TRINITY_DN105018_c0_g1/TRINITY_DN10991_c0_g1/TRINITY_DN112535_c0_g1/TRINITY_DN134732_c0_g2/TRINITY_DN135587_c0_g1/TRINITY_DN135587_c0_g2/TRINITY_DN139690_c0_g1/TRINITY_DN145220_c1_g1/TRINITY_DN147926_c0_g1/TRINITY_DN148046_c0_g1/TRINITY_DN148881_c0_g1/TRINITY_DN149018_c0_g2/TRINITY_DN152068_c5_g3/TRINITY_DN153178_c3_g1/TRINITY_DN153350_c9_g4/TRINITY_DN156120_c2_g3/TRINITY_DN158670_c7_g1/TRINITY_D…	118
GO:0000226	microtubule cytoskeleton organization	118/21778	biological_process	355/79652	0.0081993	0.292213	0.287626	TRINITY_DN107389_c0_g1/TRINITY_DN126442_c0_g1/TRINITY_DN127121_c0_g1/TRINITY_DN127666_c0_g2/TRINITY_DN143046_c0_g1/TRINITY_DN143265_c0_g1/TRINITY_DN146205_c0_g1/TRINITY_DN147140_c0_g1/TRINITY_DN147544_c0_g1/TRINITY_DN147643_c0_g1/TRINITY_DN149400_c0_g3/TRINITY_DN151933_c1_g1/TRINITY_DN153969_c3_g1/TRINITY_DN154501_c0_g3/TRINITY_DN154553_c4_g1/TRINITY_DN154764_c2_g1/TRINITY_DN155293_c0_g1/TRINITY_…	118
GO:0030036	actin cytoskeleton organization	118/21778	biological_process	459/79652	0.798868	1	0.984301	TRINITY_DN12157_c0_g1/TRINITY_DN130687_c0_g1/TRINITY_DN131190_c0_g1/TRINITY_DN135626_c0_g1/TRINITY_DN138277_c1_g2/TRINITY_DN139230_c0_g1/TRINITY_DN141093_c0_g1/TRINITY_DN143820_c0_g1/TRINITY_DN144387_c0_g2/TRINITY_DN145401_c0_g2/TRINITY_DN146027_c0_g1/TRINITY_DN146100_c0_g1/TRINITY_DN146602_c0_g1/TRINITY_DN149607_c1_g1/TRINITY_DN150791_c12_g1/TRINITY_DN151345_c2_g1/TRINITY_DN152112_c0_g1/TRINITY_…	118
GO:0007229	integrin-mediated signaling pathway	117/21778	biological_process	486/79652	0.95419	1	0.984301	TRINITY_DN101667_c0_g1/TRINITY_DN144818_c1_g1/TRINITY_DN145139_c0_g1/TRINITY_DN146171_c0_g1/TRINITY_DN150049_c0_g2/TRINITY_DN156377_c4_g1/TRINITY_DN156978_c5_g1/TRINITY_DN157499_c1_g1/TRINITY_DN158438_c1_g2/TRINITY_DN159001_c2_g1/TRINITY_DN159654_c0_g1/TRINITY_DN159855_c9_g1/TRINITY_DN160180_c3_g1/TRINITY_DN160403_c4_g1/TRINITY_DN160558_c3_g2/TRINITY_DN161103_c1_g4/TRINITY_DN161879_c3_g2/TRINITY_…	117
GO:0006898	receptor-mediated endocytosis	113/21778	biological_process	363/79652	0.0603028	0.806467	0.793806	TRINITY_DN132116_c0_g1/TRINITY_DN140037_c0_g2/TRINITY_DN144861_c1_g1/TRINITY_DN148196_c0_g1/TRINITY_DN148773_c0_g1/TRINITY_DN149920_c0_g1/TRINITY_DN151132_c0_g1/TRINITY_DN151574_c5_g1/TRINITY_DN151822_c5_g1/TRINITY_DN152090_c2_g1/TRINITY_DN152316_c3_g6/TRINITY_DN152316_c3_g9/TRINITY_DN153223_c0_g1/TRINITY_DN156217_c10_g1/TRINITY_DN156621_c5_g2/TRINITY_DN156879_c3_g3/TRINITY_DN157532_c5_g1/TRINITY…	113
GO:0004702	signal transducer, downstream of receptor, with serine/threonine kinase activity	112/21928	molecular_function	465/80190	0.950278	1	0.991203	TRINITY_DN138556_c0_g2/TRINITY_DN146528_c0_g1/TRINITY_DN148535_c0_g1/TRINITY_DN152653_c7_g1/TRINITY_DN152657_c4_g1/TRINITY_DN152833_c0_g1/TRINITY_DN153433_c6_g2/TRINITY_DN154597_c3_g2/TRINITY_DN155059_c9_g2/TRINITY_DN155605_c3_g1/TRINITY_DN156193_c1_g1/TRINITY_DN157490_c2_g1/TRINITY_DN157689_c1_g6/TRINITY_DN157691_c9_g1/TRINITY_DN158469_c0_g1/TRINITY_DN159259_c1_g4/TRINITY_DN160351_c0_g1/TRINITY_…	112
GO:0044212	transcription regulatory region DNA binding	110/21928	molecular_function	427/80190	0.784539	1	0.991203	TRINITY_DN140276_c0_g2/TRINITY_DN140309_c0_g1/TRINITY_DN140829_c0_g1/TRINITY_DN142049_c0_g1/TRINITY_DN143788_c0_g1/TRINITY_DN144780_c0_g1/TRINITY_DN146698_c0_g2/TRINITY_DN147248_c0_g1/TRINITY_DN149448_c0_g1/TRINITY_DN150162_c0_g1/TRINITY_DN152223_c2_g1/TRINITY_DN153037_c0_g2/TRINITY_DN154616_c3_g4/TRINITY_DN155391_c0_g2/TRINITY_DN158949_c0_g1/TRINITY_DN159707_c1_g3/TRINITY_DN160286_c0_g2/TRINITY_…	110
GO:1902476	chloride transmembrane transport	110/21778	biological_process	343/79652	0.0296048	0.574115	0.565102	TRINITY_DN109134_c0_g1/TRINITY_DN124570_c0_g1/TRINITY_DN125249_c0_g1/TRINITY_DN128837_c0_g1/TRINITY_DN131753_c0_g1/TRINITY_DN137238_c0_g1/TRINITY_DN137863_c0_g1/TRINITY_DN140403_c0_g1/TRINITY_DN141076_c0_g1/TRINITY_DN147238_c0_g1/TRINITY_DN148126_c0_g5/TRINITY_DN149419_c0_g1/TRINITY_DN150042_c0_g1/TRINITY_DN150324_c0_g1/TRINITY_DN151431_c1_g3/TRINITY_DN152338_c4_g3/TRINITY_DN152462_c0_g1/TRINITY_…	110
GO:0008284	positive regulation of cell proliferation	109/21778	biological_process	452/79652	0.946253	1	0.984301	TRINITY_DN129319_c0_g2/TRINITY_DN137559_c0_g1/TRINITY_DN138976_c0_g1/TRINITY_DN140342_c0_g1/TRINITY_DN142085_c0_g1/TRINITY_DN143537_c0_g1/TRINITY_DN149702_c0_g1/TRINITY_DN153128_c5_g1/TRINITY_DN156069_c4_g1/TRINITY_DN156925_c2_g1/TRINITY_DN157499_c1_g1/TRINITY_DN158305_c5_g1/TRINITY_DN158504_c3_g1/TRINITY_DN159164_c3_g2/TRINITY_DN159738_c2_g1/TRINITY_DN159817_c2_g2/TRINITY_DN161678_c2_g2/TRINITY_…	109
GO:0006811	ion transport	108/21778	biological_process	277/79652	1.67484e-05	0.0050957	0.0050157	TRINITY_DN101100_c0_g1/TRINITY_DN105167_c0_g1/TRINITY_DN129848_c0_g2/TRINITY_DN135482_c0_g2/TRINITY_DN144576_c0_g2/TRINITY_DN144836_c0_g1/TRINITY_DN147695_c0_g1/TRINITY_DN149637_c0_g2/TRINITY_DN150745_c0_g2/TRINITY_DN150950_c1_g1/TRINITY_DN152154_c0_g1/TRINITY_DN152156_c3_g1/TRINITY_DN152185_c0_g1/TRINITY_DN152242_c4_g1/TRINITY_DN152505_c0_g3/TRINITY_DN152691_c4_g1/TRINITY_DN153003_c5_g5/TRINITY_…	108
GO:0007601	visual perception	108/21778	biological_process	294/79652	0.000270712	0.0347108	0.0341659	TRINITY_DN111789_c0_g1/TRINITY_DN123131_c0_g1/TRINITY_DN130515_c0_g1/TRINITY_DN131340_c0_g2/TRINITY_DN131848_c0_g1/TRINITY_DN134271_c0_g1/TRINITY_DN135445_c0_g1/TRINITY_DN139733_c0_g1/TRINITY_DN140668_c0_g1/TRINITY_DN143901_c0_g1/TRINITY_DN144617_c0_g1/TRINITY_DN145213_c0_g1/TRINITY_DN145559_c0_g2/TRINITY_DN145937_c0_g1/TRINITY_DN149039_c0_g1/TRINITY_DN150646_c0_g1/TRINITY_DN151129_c0_g1/TRINITY_…	108
GO:0051260	protein homooligomerization	108/21778	biological_process	333/79652	0.0226784	0.513204	0.505148	TRINITY_DN112009_c0_g1/TRINITY_DN122614_c0_g1/TRINITY_DN133128_c0_g1/TRINITY_DN139570_c0_g1/TRINITY_DN145196_c0_g1/TRINITY_DN146257_c0_g1/TRINITY_DN146810_c0_g1/TRINITY_DN147968_c0_g2/TRINITY_DN148964_c0_g1/TRINITY_DN149619_c0_g1/TRINITY_DN150884_c0_g2/TRINITY_DN151937_c5_g1/TRINITY_DN152154_c0_g1/TRINITY_DN152574_c4_g1/TRINITY_DN153316_c2_g2/TRINITY_DN153368_c1_g1/TRINITY_DN154000_c0_g1/TRINITY_…	108
GO:0001756	somitogenesis	108/21778	biological_process	468/79652	0.984546	1	0.984301	TRINITY_DN125965_c0_g1/TRINITY_DN148510_c0_g1/TRINITY_DN151440_c9_g3/TRINITY_DN152931_c2_g1/TRINITY_DN153608_c4_g4/TRINITY_DN154276_c0_g1/TRINITY_DN154331_c0_g2/TRINITY_DN154899_c2_g3/TRINITY_DN154899_c2_g5/TRINITY_DN156509_c0_g1/TRINITY_DN156509_c0_g2/TRINITY_DN156754_c8_g1/TRINITY_DN156984_c0_g2/TRINITY_DN157862_c8_g1/TRINITY_DN158360_c0_g1/TRINITY_DN159760_c3_g2/TRINITY_DN160002_c0_g1/TRINITY_…	108
GO:0005765	lysosomal membrane	107/20040	cellular_component	460/74137	0.971357	1	0.975468	TRINITY_DN122522_c0_g2/TRINITY_DN132620_c0_g1/TRINITY_DN134475_c0_g4/TRINITY_DN138886_c0_g1/TRINITY_DN140403_c0_g1/TRINITY_DN143210_c0_g2/TRINITY_DN144218_c0_g1/TRINITY_DN144709_c0_g1/TRINITY_DN145278_c0_g2/TRINITY_DN145786_c0_g1/TRINITY_DN147642_c0_g1/TRINITY_DN148912_c0_g1/TRINITY_DN150499_c1_g1/TRINITY_DN150717_c3_g5/TRINITY_DN152177_c1_g3/TRINITY_DN152177_c1_g4/TRINITY_DN154118_c1_g5/TRINITY_…	107
GO:0090630	activation of GTPase activity	105/21778	biological_process	337/79652	0.0664324	0.851034	0.837674	TRINITY_DN132332_c0_g1/TRINITY_DN135472_c1_g1/TRINITY_DN137987_c0_g1/TRINITY_DN139000_c0_g1/TRINITY_DN139202_c0_g1/TRINITY_DN142043_c0_g1/TRINITY_DN143420_c0_g1/TRINITY_DN144004_c0_g1/TRINITY_DN144124_c0_g1/TRINITY_DN145285_c0_g1/TRINITY_DN145832_c0_g1/TRINITY_DN146504_c0_g1/TRINITY_DN146738_c0_g1/TRINITY_DN149218_c0_g1/TRINITY_DN149218_c1_g1/TRINITY_DN149218_c1_g4/TRINITY_DN150589_c0_g1/TRINITY_…	105
GO:0002040	sprouting angiogenesis	105/21778	biological_process	475/79652	0.996215	1	0.984301	TRINITY_DN141650_c0_g1/TRINITY_DN143897_c0_g1/TRINITY_DN144861_c1_g1/TRINITY_DN145918_c0_g1/TRINITY_DN145918_c0_g2/TRINITY_DN147211_c0_g1/TRINITY_DN147803_c0_g1/TRINITY_DN147803_c0_g3/TRINITY_DN148877_c1_g1/TRINITY_DN148877_c2_g1/TRINITY_DN148877_c2_g3/TRINITY_DN150039_c1_g2/TRINITY_DN150039_c2_g1/TRINITY_DN150809_c6_g1/TRINITY_DN150809_c6_g2/TRINITY_DN151088_c1_g4/TRINITY_DN151485_c0_g1/TRINITY_…	105
GO:0005581	collagen trimer	103/20040	cellular_component	377/74137	0.469032	1	0.975468	TRINITY_DN128482_c0_g1/TRINITY_DN132641_c0_g1/TRINITY_DN133107_c0_g2/TRINITY_DN134886_c0_g1/TRINITY_DN135378_c0_g1/TRINITY_DN135441_c0_g1/TRINITY_DN140836_c0_g1/TRINITY_DN142339_c0_g1/TRINITY_DN144992_c0_g2/TRINITY_DN145439_c0_g1/TRINITY_DN149906_c0_g1/TRINITY_DN151141_c1_g1/TRINITY_DN153414_c0_g1/TRINITY_DN155003_c3_g1/TRINITY_DN156607_c2_g1/TRINITY_DN165534_c4_g1/TRINITY_DN165623_c3_g1/TRINITY_…	103
GO:0005215	transporter activity	103/21928	molecular_function	383/80190	0.598058	1	0.991203	TRINITY_DN118601_c0_g1/TRINITY_DN137863_c0_g1/TRINITY_DN138902_c0_g2/TRINITY_DN144014_c0_g1/TRINITY_DN144027_c0_g1/TRINITY_DN144240_c0_g2/TRINITY_DN145068_c0_g1/TRINITY_DN145937_c0_g1/TRINITY_DN146143_c0_g2/TRINITY_DN146375_c0_g1/TRINITY_DN149892_c0_g2/TRINITY_DN149898_c9_g1/TRINITY_DN150490_c2_g1/TRINITY_DN150787_c0_g1/TRINITY_DN150919_c0_g2/TRINITY_DN150950_c1_g1/TRINITY_DN152261_c4_g2/TRINITY_…	103
GO:0044464	cell part	102/20040	cellular_component	347/74137	0.175034	1	0.975468	TRINITY_DN114749_c0_g1/TRINITY_DN143314_c0_g1/TRINITY_DN143540_c0_g1/TRINITY_DN143807_c0_g1/TRINITY_DN147877_c0_g1/TRINITY_DN148053_c0_g2/TRINITY_DN148249_c0_g1/TRINITY_DN149095_c0_g1/TRINITY_DN149456_c0_g1/TRINITY_DN149637_c0_g2/TRINITY_DN150589_c0_g1/TRINITY_DN150873_c1_g2/TRINITY_DN152208_c0_g2/TRINITY_DN154000_c0_g1/TRINITY_DN154435_c0_g2/TRINITY_DN155358_c12_g1/TRINITY_DN156693_c6_g1/TRINITY…	102
GO:0045214	sarcomere organization	102/21778	biological_process	335/79652	0.112592	1	0.984301	TRINITY_DN138457_c0_g1/TRINITY_DN145069_c0_g2/TRINITY_DN151076_c6_g1/TRINITY_DN153733_c0_g1/TRINITY_DN154959_c0_g1/TRINITY_DN156143_c1_g2/TRINITY_DN156143_c1_g3/TRINITY_DN156277_c0_g1/TRINITY_DN157499_c1_g1/TRINITY_DN158357_c0_g1/TRINITY_DN158357_c0_g2/TRINITY_DN159053_c2_g1/TRINITY_DN159600_c1_g2/TRINITY_DN162536_c3_g2/TRINITY_DN162684_c2_g1/TRINITY_DN164838_c2_g1/TRINITY_DN164871_c0_g1/TRINITY_…	102
GO:0009953	dorsal/ventral pattern formation	102/21778	biological_process	447/79652	0.987412	1	0.984301	TRINITY_DN134090_c0_g1/TRINITY_DN141528_c0_g1/TRINITY_DN142434_c0_g1/TRINITY_DN142554_c0_g1/TRINITY_DN143596_c0_g2/TRINITY_DN144994_c0_g1/TRINITY_DN145665_c1_g1/TRINITY_DN145742_c0_g1/TRINITY_DN147189_c0_g1/TRINITY_DN150423_c0_g1/TRINITY_DN151233_c0_g2/TRINITY_DN151830_c10_g1/TRINITY_DN153782_c2_g3/TRINITY_DN153882_c2_g1/TRINITY_DN153882_c2_g2/TRINITY_DN154809_c2_g1/TRINITY_DN155091_c0_g1/TRINITY…	102
GO:0045202	synapse	101/20040	cellular_component	256/74137	1.04038e-05	0.000812739	0.000792801	TRINITY_DN117244_c0_g1/TRINITY_DN122593_c0_g1/TRINITY_DN135482_c0_g2/TRINITY_DN135593_c0_g1/TRINITY_DN141705_c0_g1/TRINITY_DN143111_c0_g1/TRINITY_DN150059_c1_g2/TRINITY_DN152044_c12_g1/TRINITY_DN152098_c0_g1/TRINITY_DN152156_c3_g1/TRINITY_DN152889_c0_g1/TRINITY_DN153930_c3_g2/TRINITY_DN154345_c4_g6/TRINITY_DN154606_c7_g3/TRINITY_DN155182_c1_g3/TRINITY_DN155294_c0_g1/TRINITY_DN155358_c12_g1/TRINIT…	101
GO:0008134	transcription factor binding	101/21928	molecular_function	426/80190	0.960869	1	0.991203	TRINITY_DN135321_c0_g1/TRINITY_DN140276_c0_g2/TRINITY_DN145396_c0_g1/TRINITY_DN145836_c0_g1/TRINITY_DN147190_c0_g1/TRINITY_DN152098_c0_g1/TRINITY_DN154496_c5_g1/TRINITY_DN156614_c2_g2/TRINITY_DN157465_c2_g4/TRINITY_DN157988_c0_g2/TRINITY_DN159065_c1_g1/TRINITY_DN160068_c3_g2/TRINITY_DN160309_c3_g1/TRINITY_DN160376_c4_g1/TRINITY_DN160766_c0_g2/TRINITY_DN161852_c0_g2/TRINITY_DN164045_c0_g2/TRINITY_…	101
GO:0000978	RNA polymerase II proximal promoter sequence-specific DNA binding	101/21928	molecular_function	433/80190	0.975003	1	0.991203	TRINITY_DN126529_c0_g1/TRINITY_DN132398_c0_g1/TRINITY_DN150377_c0_g1/TRINITY_DN152600_c0_g1/TRINITY_DN152609_c0_g1/TRINITY_DN154937_c0_g1/TRINITY_DN155769_c3_g2/TRINITY_DN157234_c1_g1/TRINITY_DN157874_c0_g1/TRINITY_DN157874_c0_g2/TRINITY_DN158965_c0_g2/TRINITY_DN159738_c2_g1/TRINITY_DN161576_c0_g1/TRINITY_DN162106_c8_g1/TRINITY_DN162654_c7_g1/TRINITY_DN162799_c2_g2/TRINITY_DN164135_c3_g1/TRINITY_…	101
GO:0019901	protein kinase binding	101/21928	molecular_function	499/80190	0.999904	1	0.991203	TRINITY_DN133118_c0_g1/TRINITY_DN135705_c0_g1/TRINITY_DN138119_c0_g2/TRINITY_DN140403_c0_g1/TRINITY_DN140643_c0_g1/TRINITY_DN143397_c0_g2/TRINITY_DN145819_c0_g1/TRINITY_DN146760_c0_g1/TRINITY_DN146945_c0_g2/TRINITY_DN147287_c0_g2/TRINITY_DN149326_c0_g2/TRINITY_DN149390_c0_g1/TRINITY_DN151284_c0_g2/TRINITY_DN152098_c0_g1/TRINITY_DN152283_c0_g1/TRINITY_DN153037_c0_g2/TRINITY_DN154385_c2_g1/TRINITY_…	101
GO:0015629	actin cytoskeleton	99/20040	cellular_component	340/74137	0.208871	1	0.975468	TRINITY_DN140871_c0_g1/TRINITY_DN141297_c0_g1/TRINITY_DN146730_c0_g1/TRINITY_DN147642_c0_g1/TRINITY_DN149355_c1_g1/TRINITY_DN149447_c0_g1/TRINITY_DN149801_c0_g1/TRINITY_DN149986_c1_g1/TRINITY_DN150718_c0_g1/TRINITY_DN151431_c1_g3/TRINITY_DN152971_c8_g2/TRINITY_DN153082_c5_g1/TRINITY_DN154959_c0_g1/TRINITY_DN155875_c0_g1/TRINITY_DN157608_c1_g1/TRINITY_DN157982_c3_g7/TRINITY_DN158351_c1_g1/TRINITY_…	99
GO:0050660	flavin adenine dinucleotide binding	99/21928	molecular_function	307/80190	0.0325049	0.642718	0.637064	TRINITY_DN108573_c0_g1/TRINITY_DN116547_c0_g1/TRINITY_DN133711_c0_g1/TRINITY_DN134271_c0_g1/TRINITY_DN136746_c0_g1/TRINITY_DN137030_c0_g1/TRINITY_DN138969_c0_g1/TRINITY_DN141919_c0_g1/TRINITY_DN144358_c0_g1/TRINITY_DN147412_c0_g1/TRINITY_DN147515_c0_g1/TRINITY_DN148084_c0_g3/TRINITY_DN150707_c0_g1/TRINITY_DN150809_c4_g1/TRINITY_DN150971_c0_g1/TRINITY_DN153111_c0_g1/TRINITY_DN153284_c0_g1/TRINITY_…	99
GO:0000977	RNA polymerase II regulatory region sequence-specific DNA binding	99/21928	molecular_function	396/80190	0.866105	1	0.991203	TRINITY_DN115176_c0_g1/TRINITY_DN124060_c0_g1/TRINITY_DN143068_c0_g1/TRINITY_DN145826_c0_g1/TRINITY_DN148704_c0_g1/TRINITY_DN153276_c5_g1/TRINITY_DN153299_c5_g1/TRINITY_DN155287_c1_g1/TRINITY_DN155557_c1_g1/TRINITY_DN156069_c4_g1/TRINITY_DN158944_c0_g1/TRINITY_DN160743_c0_g1/TRINITY_DN161195_c1_g2/TRINITY_DN161289_c1_g1/TRINITY_DN161678_c2_g2/TRINITY_DN161678_c2_g4/TRINITY_DN164096_c1_g4/TRINITY_…	99
GO:0007409	axonogenesis	99/21778	biological_process	334/79652	0.187994	1	0.984301	TRINITY_DN106110_c0_g1/TRINITY_DN115424_c0_g2/TRINITY_DN123351_c0_g1/TRINITY_DN129736_c0_g1/TRINITY_DN136865_c0_g1/TRINITY_DN137465_c0_g1/TRINITY_DN139325_c0_g1/TRINITY_DN140183_c0_g1/TRINITY_DN140260_c0_g1/TRINITY_DN143163_c0_g1/TRINITY_DN144568_c0_g1/TRINITY_DN147570_c0_g2/TRINITY_DN147796_c0_g1/TRINITY_DN148602_c1_g1/TRINITY_DN149901_c0_g1/TRINITY_DN149920_c0_g1/TRINITY_DN150827_c1_g1/TRINITY_…	99
GO:0005923	bicellular tight junction	97/20040	cellular_component	379/74137	0.753319	1	0.975468	TRINITY_DN134859_c0_g1/TRINITY_DN141381_c0_g1/TRINITY_DN141381_c0_g2/TRINITY_DN144608_c0_g1/TRINITY_DN151077_c0_g1/TRINITY_DN151077_c0_g2/TRINITY_DN153037_c0_g2/TRINITY_DN155178_c1_g3/TRINITY_DN155628_c0_g1/TRINITY_DN155628_c1_g6/TRINITY_DN156554_c2_g1/TRINITY_DN158480_c0_g1/TRINITY_DN159232_c0_g1/TRINITY_DN161108_c1_g3/TRINITY_DN162668_c1_g1/TRINITY_DN162668_c2_g2/TRINITY_DN162854_c1_g1/TRINITY_…	97
GO:0007218	neuropeptide signaling pathway	97/21778	biological_process	221/79652	9.32398e-08	0.000336072	0.000330796	TRINITY_DN102536_c0_g2/TRINITY_DN133790_c0_g1/TRINITY_DN135061_c0_g1/TRINITY_DN139482_c0_g1/TRINITY_DN140564_c0_g1/TRINITY_DN144662_c0_g1/TRINITY_DN144755_c0_g1/TRINITY_DN144755_c0_g2/TRINITY_DN147155_c0_g1/TRINITY_DN148126_c0_g5/TRINITY_DN149257_c0_g1/TRINITY_DN150267_c0_g1/TRINITY_DN150554_c1_g1/TRINITY_DN152567_c6_g1/TRINITY_DN152809_c3_g2/TRINITY_DN154117_c0_g1/TRINITY_DN154316_c10_g5/TRINITY…	97
GO:0007010	cytoskeleton organization	97/21778	biological_process	413/79652	0.967002	1	0.984301	TRINITY_DN132257_c0_g1/TRINITY_DN138238_c0_g2/TRINITY_DN138946_c0_g1/TRINITY_DN141889_c0_g1/TRINITY_DN141920_c0_g1/TRINITY_DN145735_c0_g1/TRINITY_DN145735_c0_g2/TRINITY_DN149736_c0_g2/TRINITY_DN150835_c0_g1/TRINITY_DN150846_c0_g2/TRINITY_DN151400_c2_g1/TRINITY_DN151829_c0_g1/TRINITY_DN153732_c0_g2/TRINITY_DN154023_c6_g3/TRINITY_DN154399_c0_g1/TRINITY_DN156374_c1_g1/TRINITY_DN159316_c0_g1/TRINITY_…	97
GO:1901363	heterocyclic compound binding	96/21928	molecular_function	408/80190	0.964801	1	0.991203	TRINITY_DN127438_c0_g1/TRINITY_DN134515_c0_g2/TRINITY_DN145300_c0_g1/TRINITY_DN148914_c0_g1/TRINITY_DN149358_c0_g1/TRINITY_DN156311_c9_g5/TRINITY_DN156548_c0_g1/TRINITY_DN158145_c4_g1/TRINITY_DN158242_c3_g1/TRINITY_DN158539_c0_g1/TRINITY_DN159080_c2_g1/TRINITY_DN160583_c8_g1/TRINITY_DN161713_c1_g1/TRINITY_DN162699_c1_g1/TRINITY_DN164620_c0_g1/TRINITY_DN166483_c0_g3/TRINITY_DN166561_c0_g1/TRINITY_…	96
GO:0097159	organic cyclic compound binding	96/21928	molecular_function	412/80190	0.972927	1	0.991203	TRINITY_DN127438_c0_g1/TRINITY_DN134515_c0_g2/TRINITY_DN145300_c0_g1/TRINITY_DN148914_c0_g1/TRINITY_DN149358_c0_g1/TRINITY_DN156311_c9_g5/TRINITY_DN156548_c0_g1/TRINITY_DN158145_c4_g1/TRINITY_DN158242_c3_g1/TRINITY_DN158539_c0_g1/TRINITY_DN159080_c2_g1/TRINITY_DN160583_c8_g1/TRINITY_DN161713_c1_g1/TRINITY_DN162699_c1_g1/TRINITY_DN164620_c0_g1/TRINITY_DN166483_c0_g3/TRINITY_DN166561_c0_g1/TRINITY_…	96
GO:0005249	voltage-gated potassium channel activity	95/21928	molecular_function	237/80190	1.45469e-05	0.0028528	0.0028277	TRINITY_DN132319_c0_g2/TRINITY_DN139570_c0_g1/TRINITY_DN144197_c0_g1/TRINITY_DN144355_c0_g2/TRINITY_DN144438_c0_g2/TRINITY_DN150624_c0_g1/TRINITY_DN150745_c1_g1/TRINITY_DN151318_c0_g1/TRINITY_DN153003_c5_g1/TRINITY_DN153003_c5_g5/TRINITY_DN153546_c1_g1/TRINITY_DN153608_c4_g4/TRINITY_DN154899_c2_g3/TRINITY_DN154899_c2_g5/TRINITY_DN155331_c6_g1/TRINITY_DN155331_c8_g2/TRINITY_DN156984_c0_g2/TRINITY_…	95
GO:0042626	ATPase activity, coupled to transmembrane movement of substances	95/21928	molecular_function	316/80190	0.153223	1	0.991203	TRINITY_DN119894_c0_g1/TRINITY_DN121032_c0_g1/TRINITY_DN126629_c0_g1/TRINITY_DN132620_c0_g1/TRINITY_DN138619_c0_g1/TRINITY_DN140257_c0_g1/TRINITY_DN140277_c0_g1/TRINITY_DN144236_c0_g1/TRINITY_DN145213_c0_g1/TRINITY_DN151129_c0_g1/TRINITY_DN155555_c1_g1/TRINITY_DN156901_c3_g3/TRINITY_DN158471_c1_g1/TRINITY_DN160517_c0_g2/TRINITY_DN161362_c0_g1/TRINITY_DN163604_c0_g1/TRINITY_DN164106_c6_g1/TRINITY_…	95
GO:0033017	sarcoplasmic reticulum membrane	94/20040	cellular_component	157/74137	6.17264e-18	4.46282e-15	4.35334e-15	TRINITY_DN140291_c0_g1/TRINITY_DN140300_c0_g1/TRINITY_DN141575_c0_g1/TRINITY_DN142154_c0_g1/TRINITY_DN142835_c0_g1/TRINITY_DN146753_c0_g1/TRINITY_DN147470_c1_g1/TRINITY_DN149393_c0_g3/TRINITY_DN149931_c0_g3/TRINITY_DN149931_c0_g4/TRINITY_DN150512_c1_g1/TRINITY_DN150993_c0_g1/TRINITY_DN152904_c0_g1/TRINITY_DN152904_c0_g2/TRINITY_DN152904_c1_g1/TRINITY_DN152959_c5_g1/TRINITY_DN157976_c7_g3/TRINITY_…	94
GO:0005871	kinesin complex	94/20040	cellular_component	377/74137	0.835742	1	0.975468	TRINITY_DN120923_c0_g1/TRINITY_DN126279_c0_g1/TRINITY_DN136758_c0_g1/TRINITY_DN139464_c0_g1/TRINITY_DN142333_c0_g1/TRINITY_DN143620_c0_g1/TRINITY_DN147883_c1_g1/TRINITY_DN150105_c0_g1/TRINITY_DN150310_c1_g2/TRINITY_DN151383_c7_g2/TRINITY_DN151435_c1_g1/TRINITY_DN154732_c0_g2/TRINITY_DN157607_c10_g1/TRINITY_DN157868_c0_g3/TRINITY_DN158445_c0_g2/TRINITY_DN158981_c1_g2/TRINITY_DN159430_c0_g1/TRINITY…	94
GO:0046777	protein autophosphorylation	94/21778	biological_process	335/79652	0.404082	1	0.984301	TRINITY_DN115083_c0_g1/TRINITY_DN135271_c0_g1/TRINITY_DN141599_c0_g1/TRINITY_DN144188_c0_g2/TRINITY_DN144407_c0_g3/TRINITY_DN146908_c0_g2/TRINITY_DN147305_c0_g1/TRINITY_DN147643_c0_g1/TRINITY_DN148561_c0_g1/TRINITY_DN149615_c0_g1/TRINITY_DN149801_c0_g1/TRINITY_DN151835_c0_g1/TRINITY_DN154553_c4_g1/TRINITY_DN156193_c1_g1/TRINITY_DN156656_c8_g1/TRINITY_DN157998_c1_g1/TRINITY_DN159953_c0_g3/TRINITY_…	94
GO:0005768	endosome	93/20040	cellular_component	421/74137	0.991489	1	0.975468	TRINITY_DN137404_c0_g1/TRINITY_DN137559_c0_g1/TRINITY_DN139320_c0_g1/TRINITY_DN140921_c0_g1/TRINITY_DN144481_c0_g1/TRINITY_DN144481_c0_g2/TRINITY_DN145128_c0_g1/TRINITY_DN145786_c0_g1/TRINITY_DN147021_c0_g1/TRINITY_DN152090_c2_g1/TRINITY_DN152177_c1_g3/TRINITY_DN152177_c1_g4/TRINITY_DN154922_c0_g2/TRINITY_DN155728_c3_g1/TRINITY_DN157078_c1_g2/TRINITY_DN158829_c5_g1/TRINITY_DN159001_c2_g1/TRINITY_…	93
GO:0005125	cytokine activity	93/21928	molecular_function	266/80190	0.00383845	0.161306	0.159887	TRINITY_DN127529_c0_g2/TRINITY_DN132270_c0_g1/TRINITY_DN134190_c0_g1/TRINITY_DN135963_c0_g1/TRINITY_DN137232_c0_g2/TRINITY_DN138976_c0_g1/TRINITY_DN139358_c0_g1/TRINITY_DN145742_c0_g1/TRINITY_DN147499_c0_g1/TRINITY_DN148292_c0_g1/TRINITY_DN148832_c0_g1/TRINITY_DN149735_c0_g1/TRINITY_DN153764_c0_g2/TRINITY_DN154931_c0_g1/TRINITY_DN154965_c0_g1/TRINITY_DN156925_c2_g1/TRINITY_DN158198_c1_g2/TRINITY_…	93
GO:0004386	helicase activity	93/21928	molecular_function	306/80190	0.128934	1	0.991203	TRINITY_DN125981_c0_g1/TRINITY_DN133642_c0_g1/TRINITY_DN135491_c0_g1/TRINITY_DN137799_c0_g1/TRINITY_DN138176_c0_g1/TRINITY_DN140506_c0_g1/TRINITY_DN140590_c0_g1/TRINITY_DN141927_c0_g1/TRINITY_DN144574_c0_g1/TRINITY_DN145897_c0_g1/TRINITY_DN146842_c0_g1/TRINITY_DN146986_c0_g4/TRINITY_DN153376_c1_g1/TRINITY_DN153776_c5_g3/TRINITY_DN155074_c5_g1/TRINITY_DN155355_c8_g2/TRINITY_DN159243_c0_g1/TRINITY_…	93
GO:0005200	structural constituent of cytoskeleton	93/21928	molecular_function	359/80190	0.747862	1	0.991203	TRINITY_DN135947_c0_g1/TRINITY_DN138457_c0_g1/TRINITY_DN142920_c0_g1/TRINITY_DN147030_c0_g1/TRINITY_DN150649_c0_g1/TRINITY_DN150938_c0_g1/TRINITY_DN151242_c2_g1/TRINITY_DN152950_c0_g2/TRINITY_DN153049_c2_g1/TRINITY_DN153379_c6_g2/TRINITY_DN153733_c0_g1/TRINITY_DN156080_c0_g3/TRINITY_DN156099_c2_g3/TRINITY_DN156374_c1_g1/TRINITY_DN156380_c0_g2/TRINITY_DN156380_c0_g3/TRINITY_DN156608_c3_g2/TRINITY_…	93
GO:0006874	cellular calcium ion homeostasis	93/21778	biological_process	266/79652	0.00382257	0.178135	0.175338	TRINITY_DN103802_c0_g1/TRINITY_DN139281_c0_g1/TRINITY_DN142154_c0_g1/TRINITY_DN144504_c0_g2/TRINITY_DN146753_c0_g1/TRINITY_DN147470_c1_g1/TRINITY_DN147772_c0_g1/TRINITY_DN148391_c0_g2/TRINITY_DN149931_c0_g3/TRINITY_DN149931_c0_g4/TRINITY_DN150482_c1_g3/TRINITY_DN150512_c1_g1/TRINITY_DN150781_c4_g1/TRINITY_DN152705_c1_g1/TRINITY_DN152904_c0_g1/TRINITY_DN152904_c0_g2/TRINITY_DN152904_c1_g1/TRINITY_…	93
GO:0008360	regulation of cell shape	93/21778	biological_process	407/79652	0.983217	1	0.984301	TRINITY_DN140193_c0_g1/TRINITY_DN142626_c0_g1/TRINITY_DN144455_c0_g1/TRINITY_DN145517_c0_g1/TRINITY_DN146085_c0_g2/TRINITY_DN148902_c0_g1/TRINITY_DN152044_c12_g1/TRINITY_DN152239_c0_g1/TRINITY_DN152657_c4_g1/TRINITY_DN153088_c11_g3/TRINITY_DN155452_c0_g1/TRINITY_DN155605_c3_g1/TRINITY_DN159001_c2_g1/TRINITY_DN161673_c2_g1/TRINITY_DN161699_c3_g2/TRINITY_DN162042_c0_g2/TRINITY_DN164243_c1_g2/TRINIT…	93
GO:0003707	steroid hormone receptor activity	92/21928	molecular_function	362/80190	0.811431	1	0.991203	TRINITY_DN126206_c0_g1/TRINITY_DN126529_c0_g1/TRINITY_DN132044_c0_g1/TRINITY_DN135321_c0_g1/TRINITY_DN136141_c0_g1/TRINITY_DN141790_c0_g1/TRINITY_DN141964_c0_g1/TRINITY_DN144619_c0_g1/TRINITY_DN144760_c0_g1/TRINITY_DN149847_c0_g1/TRINITY_DN150731_c0_g1/TRINITY_DN152471_c2_g1/TRINITY_DN153046_c1_g3/TRINITY_DN156023_c0_g1/TRINITY_DN157343_c0_g1/TRINITY_DN158042_c4_g4/TRINITY_DN158424_c3_g1/TRINITY_…	92
GO:0051216	cartilage development	92/21778	biological_process	395/79652	0.970645	1	0.984301	TRINITY_DN106551_c0_g1/TRINITY_DN110599_c0_g1/TRINITY_DN140836_c0_g1/TRINITY_DN141066_c0_g1/TRINITY_DN141912_c0_g1/TRINITY_DN147190_c0_g1/TRINITY_DN147708_c0_g1/TRINITY_DN152705_c1_g1/TRINITY_DN154791_c6_g1/TRINITY_DN156069_c4_g1/TRINITY_DN156418_c2_g3/TRINITY_DN161036_c0_g1/TRINITY_DN163203_c3_g1/TRINITY_DN164432_c3_g1/TRINITY_DN165408_c0_g1/TRINITY_DN165586_c3_g1/TRINITY_DN165832_c2_g1/TRINITY_…	92
GO:0050794	regulation of cellular process	92/21778	biological_process	419/79652	0.995127	1	0.984301	TRINITY_DN127529_c0_g2/TRINITY_DN133854_c0_g1/TRINITY_DN138438_c0_g1/TRINITY_DN143171_c0_g1/TRINITY_DN153318_c0_g1/TRINITY_DN153725_c1_g1/TRINITY_DN154205_c0_g3/TRINITY_DN154519_c2_g5/TRINITY_DN155537_c1_g2/TRINITY_DN155579_c2_g2/TRINITY_DN156925_c2_g1/TRINITY_DN156933_c7_g1/TRINITY_DN157521_c0_g1/TRINITY_DN157586_c6_g1/TRINITY_DN157803_c0_g1/TRINITY_DN158216_c5_g1/TRINITY_DN159076_c1_g2/TRINITY_…	92
GO:0043401	steroid hormone mediated signaling pathway	91/21778	biological_process	363/79652	0.849293	1	0.984301	TRINITY_DN126206_c0_g1/TRINITY_DN126634_c0_g1/TRINITY_DN132044_c0_g1/TRINITY_DN135321_c0_g1/TRINITY_DN136141_c0_g1/TRINITY_DN141790_c0_g1/TRINITY_DN141964_c0_g1/TRINITY_DN144619_c0_g1/TRINITY_DN144760_c0_g1/TRINITY_DN149847_c0_g1/TRINITY_DN152471_c2_g1/TRINITY_DN153046_c1_g3/TRINITY_DN154965_c0_g1/TRINITY_DN156023_c0_g1/TRINITY_DN157343_c0_g1/TRINITY_DN158042_c4_g4/TRINITY_DN158424_c3_g1/TRINITY_…	91
GO:0006351	transcription, DNA-templated	91/21778	biological_process	427/79652	0.998275	1	0.984301	TRINITY_DN125981_c0_g1/TRINITY_DN137786_c0_g1/TRINITY_DN141968_c0_g1/TRINITY_DN142177_c0_g2/TRINITY_DN142383_c0_g1/TRINITY_DN144152_c0_g1/TRINITY_DN144963_c0_g1/TRINITY_DN146156_c0_g3/TRINITY_DN146968_c0_g1/TRINITY_DN148989_c0_g1/TRINITY_DN150799_c0_g1/TRINITY_DN152785_c2_g1/TRINITY_DN153260_c9_g1/TRINITY_DN154627_c0_g2/TRINITY_DN154739_c0_g4/TRINITY_DN156586_c0_g1/TRINITY_DN156996_c2_g1/TRINITY_…	91
GO:0005802	trans-Golgi network	90/20040	cellular_component	394/74137	0.974999	1	0.975468	TRINITY_DN132116_c0_g1/TRINITY_DN137404_c0_g1/TRINITY_DN137559_c0_g1/TRINITY_DN143969_c0_g1/TRINITY_DN144222_c0_g1/TRINITY_DN144481_c0_g1/TRINITY_DN144481_c0_g2/TRINITY_DN145128_c0_g1/TRINITY_DN145229_c1_g1/TRINITY_DN145741_c0_g1/TRINITY_DN146375_c0_g1/TRINITY_DN149898_c9_g1/TRINITY_DN154663_c0_g2/TRINITY_DN158829_c5_g1/TRINITY_DN159479_c4_g1/TRINITY_DN160258_c0_g2/TRINITY_DN161760_c4_g1/TRINITY_…	90
GO:0070738	tubulin-glycine ligase activity	90/21928	molecular_function	365/80190	0.888382	1	0.991203	TRINITY_DN145278_c0_g2/TRINITY_DN146590_c0_g1/TRINITY_DN147803_c0_g1/TRINITY_DN147803_c0_g3/TRINITY_DN148067_c0_g1/TRINITY_DN148728_c0_g1/TRINITY_DN148877_c1_g1/TRINITY_DN148877_c2_g1/TRINITY_DN148877_c2_g3/TRINITY_DN149024_c0_g1/TRINITY_DN149364_c0_g2/TRINITY_DN149718_c0_g2/TRINITY_DN150039_c2_g1/TRINITY_DN150809_c6_g1/TRINITY_DN150809_c6_g2/TRINITY_DN151088_c1_g4/TRINITY_DN151848_c0_g3/TRINITY_…	90
GO:0070740	tubulin-glutamic acid ligase activity	90/21928	molecular_function	365/80190	0.888382	1	0.991203	TRINITY_DN145278_c0_g2/TRINITY_DN146590_c0_g1/TRINITY_DN147803_c0_g1/TRINITY_DN147803_c0_g3/TRINITY_DN148067_c0_g1/TRINITY_DN148728_c0_g1/TRINITY_DN148877_c1_g1/TRINITY_DN148877_c2_g1/TRINITY_DN148877_c2_g3/TRINITY_DN149024_c0_g1/TRINITY_DN149364_c0_g2/TRINITY_DN149718_c0_g2/TRINITY_DN150039_c2_g1/TRINITY_DN150809_c6_g1/TRINITY_DN150809_c6_g2/TRINITY_DN151088_c1_g4/TRINITY_DN151848_c0_g3/TRINITY_…	90
GO:0030334	regulation of cell migration	90/21778	biological_process	355/79652	0.816169	1	0.984301	TRINITY_DN131507_c0_g2/TRINITY_DN144455_c0_g1/TRINITY_DN146085_c0_g2/TRINITY_DN147846_c0_g1/TRINITY_DN148596_c0_g1/TRINITY_DN152068_c5_g1/TRINITY_DN152068_c5_g3/TRINITY_DN152607_c0_g1/TRINITY_DN152829_c0_g1/TRINITY_DN153202_c0_g1/TRINITY_DN154318_c8_g1/TRINITY_DN154544_c5_g2/TRINITY_DN154742_c1_g1/TRINITY_DN154742_c1_g3/TRINITY_DN154742_c1_g5/TRINITY_DN156334_c0_g1/TRINITY_DN158382_c1_g3/TRINITY_…	90
GO:0016324	apical plasma membrane	89/20040	cellular_component	279/74137	0.040283	0.598509	0.583826	TRINITY_DN124570_c0_g1/TRINITY_DN128739_c0_g2/TRINITY_DN129337_c0_g1/TRINITY_DN131753_c0_g1/TRINITY_DN137863_c0_g1/TRINITY_DN138681_c0_g1/TRINITY_DN143444_c0_g1/TRINITY_DN144288_c0_g1/TRINITY_DN144608_c0_g1/TRINITY_DN152090_c2_g1/TRINITY_DN152462_c0_g1/TRINITY_DN153128_c5_g1/TRINITY_DN154646_c0_g3/TRINITY_DN155178_c1_g3/TRINITY_DN157803_c0_g1/TRINITY_DN158633_c2_g1/TRINITY_DN160060_c4_g6/TRINITY_…	89
GO:0042393	histone binding	89/21928	molecular_function	410/80190	0.996306	1	0.991203	TRINITY_DN133551_c0_g1/TRINITY_DN142232_c0_g1/TRINITY_DN144594_c0_g1/TRINITY_DN145542_c0_g1/TRINITY_DN149326_c0_g2/TRINITY_DN153217_c0_g1/TRINITY_DN153217_c0_g2/TRINITY_DN160018_c7_g2/TRINITY_DN161943_c0_g1/TRINITY_DN162088_c0_g1/TRINITY_DN165669_c1_g5/TRINITY_DN166876_c0_g2/TRINITY_DN167233_c0_g2/TRINITY_DN169182_c5_g2/TRINITY_DN170401_c6_g1/TRINITY_DN172153_c0_g3/TRINITY_DN172351_c1_g2/TRINITY_…	89
GO:0043087	regulation of GTPase activity	89/21778	biological_process	334/79652	0.632602	1	0.984301	TRINITY_DN134431_c0_g1/TRINITY_DN140193_c0_g1/TRINITY_DN140623_c1_g1/TRINITY_DN142626_c0_g1/TRINITY_DN143364_c0_g1/TRINITY_DN143397_c0_g2/TRINITY_DN144455_c0_g1/TRINITY_DN145517_c0_g1/TRINITY_DN146085_c0_g2/TRINITY_DN146432_c0_g1/TRINITY_DN146663_c0_g2/TRINITY_DN151642_c0_g2/TRINITY_DN151718_c0_g1/TRINITY_DN152283_c0_g1/TRINITY_DN152829_c0_g1/TRINITY_DN154276_c0_g1/TRINITY_DN154742_c1_g1/TRINITY_…	89
GO:0007417	central nervous system development	89/21778	biological_process	351/79652	0.814503	1	0.984301	TRINITY_DN115574_c0_g2/TRINITY_DN133790_c0_g1/TRINITY_DN138021_c0_g1/TRINITY_DN139775_c0_g1/TRINITY_DN141515_c0_g2/TRINITY_DN141968_c0_g1/TRINITY_DN144152_c0_g1/TRINITY_DN146765_c0_g1/TRINITY_DN149920_c0_g1/TRINITY_DN151771_c6_g1/TRINITY_DN152729_c8_g5/TRINITY_DN153217_c0_g1/TRINITY_DN153368_c1_g1/TRINITY_DN156075_c1_g1/TRINITY_DN157794_c4_g1/TRINITY_DN157992_c8_g1/TRINITY_DN158993_c0_g1/TRINITY_…	89
GO:0010628	positive regulation of gene expression	89/21778	biological_process	380/79652	0.963824	1	0.984301	TRINITY_DN125965_c0_g1/TRINITY_DN151921_c0_g1/TRINITY_DN153888_c0_g4/TRINITY_DN154017_c5_g1/TRINITY_DN154904_c1_g1/TRINITY_DN155682_c10_g2/TRINITY_DN156044_c1_g1/TRINITY_DN156044_c4_g2/TRINITY_DN156121_c1_g1/TRINITY_DN156352_c8_g1/TRINITY_DN156754_c8_g1/TRINITY_DN157803_c0_g1/TRINITY_DN159231_c2_g4/TRINITY_DN159411_c2_g1/TRINITY_DN159594_c0_g1/TRINITY_DN160428_c4_g1/TRINITY_DN160820_c1_g2/TRINITY…	89
GO:0008233	peptidase activity	88/21928	molecular_function	307/80190	0.32167	1	0.991203	TRINITY_DN106551_c0_g1/TRINITY_DN141912_c0_g1/TRINITY_DN147148_c0_g2/TRINITY_DN147333_c0_g1/TRINITY_DN147708_c0_g1/TRINITY_DN148280_c0_g1/TRINITY_DN149411_c0_g1/TRINITY_DN149831_c0_g1/TRINITY_DN150734_c0_g1/TRINITY_DN151827_c0_g1/TRINITY_DN151903_c2_g1/TRINITY_DN153237_c4_g1/TRINITY_DN153827_c2_g2/TRINITY_DN154068_c1_g2/TRINITY_DN154801_c4_g1/TRINITY_DN158748_c3_g1/TRINITY_DN161217_c4_g2/TRINITY_…	88
GO:0008766	UDP-N-acetylmuramoylalanyl-D-glutamyl-2,6-diaminopimelate-D-alanyl-D-alanine ligase activity	88/21928	molecular_function	359/80190	0.898305	1	0.991203	TRINITY_DN145278_c0_g2/TRINITY_DN146590_c0_g1/TRINITY_DN147803_c0_g1/TRINITY_DN147803_c0_g3/TRINITY_DN148067_c0_g1/TRINITY_DN148728_c0_g1/TRINITY_DN148877_c1_g1/TRINITY_DN148877_c2_g1/TRINITY_DN148877_c2_g3/TRINITY_DN149024_c0_g1/TRINITY_DN149364_c0_g2/TRINITY_DN149718_c0_g2/TRINITY_DN150039_c2_g1/TRINITY_DN150809_c6_g1/TRINITY_DN150809_c6_g2/TRINITY_DN151088_c1_g4/TRINITY_DN151848_c0_g3/TRINITY_…	88
GO:0043773	coenzyme F420-0 gamma-glutamyl ligase activity	88/21928	molecular_function	359/80190	0.898305	1	0.991203	TRINITY_DN145278_c0_g2/TRINITY_DN146590_c0_g1/TRINITY_DN147803_c0_g1/TRINITY_DN147803_c0_g3/TRINITY_DN148067_c0_g1/TRINITY_DN148728_c0_g1/TRINITY_DN148877_c1_g1/TRINITY_DN148877_c2_g1/TRINITY_DN148877_c2_g3/TRINITY_DN149024_c0_g1/TRINITY_DN149364_c0_g2/TRINITY_DN149718_c0_g2/TRINITY_DN150039_c2_g1/TRINITY_DN150809_c6_g1/TRINITY_DN150809_c6_g2/TRINITY_DN151088_c1_g4/TRINITY_DN151848_c0_g3/TRINITY_…	88
GO:0043774	coenzyme F420-2 alpha-glutamyl ligase activity	88/21928	molecular_function	359/80190	0.898305	1	0.991203	TRINITY_DN145278_c0_g2/TRINITY_DN146590_c0_g1/TRINITY_DN147803_c0_g1/TRINITY_DN147803_c0_g3/TRINITY_DN148067_c0_g1/TRINITY_DN148728_c0_g1/TRINITY_DN148877_c1_g1/TRINITY_DN148877_c2_g1/TRINITY_DN148877_c2_g3/TRINITY_DN149024_c0_g1/TRINITY_DN149364_c0_g2/TRINITY_DN149718_c0_g2/TRINITY_DN150039_c2_g1/TRINITY_DN150809_c6_g1/TRINITY_DN150809_c6_g2/TRINITY_DN151088_c1_g4/TRINITY_DN151848_c0_g3/TRINITY_…	88
GO:0070736	protein-glycine ligase activity, initiating	88/21928	molecular_function	359/80190	0.898305	1	0.991203	TRINITY_DN145278_c0_g2/TRINITY_DN146590_c0_g1/TRINITY_DN147803_c0_g1/TRINITY_DN147803_c0_g3/TRINITY_DN148067_c0_g1/TRINITY_DN148728_c0_g1/TRINITY_DN148877_c1_g1/TRINITY_DN148877_c2_g1/TRINITY_DN148877_c2_g3/TRINITY_DN149024_c0_g1/TRINITY_DN149364_c0_g2/TRINITY_DN149718_c0_g2/TRINITY_DN150039_c2_g1/TRINITY_DN150809_c6_g1/TRINITY_DN150809_c6_g2/TRINITY_DN151088_c1_g4/TRINITY_DN151848_c0_g3/TRINITY_…	88
GO:0070737	protein-glycine ligase activity, elongating	88/21928	molecular_function	359/80190	0.898305	1	0.991203	TRINITY_DN145278_c0_g2/TRINITY_DN146590_c0_g1/TRINITY_DN147803_c0_g1/TRINITY_DN147803_c0_g3/TRINITY_DN148067_c0_g1/TRINITY_DN148728_c0_g1/TRINITY_DN148877_c1_g1/TRINITY_DN148877_c2_g1/TRINITY_DN148877_c2_g3/TRINITY_DN149024_c0_g1/TRINITY_DN149364_c0_g2/TRINITY_DN149718_c0_g2/TRINITY_DN150039_c2_g1/TRINITY_DN150809_c6_g1/TRINITY_DN150809_c6_g2/TRINITY_DN151088_c1_g4/TRINITY_DN151848_c0_g3/TRINITY_…	88
GO:0018169	ribosomal S6-glutamic acid ligase activity	88/21928	molecular_function	361/80190	0.909011	1	0.991203	TRINITY_DN145278_c0_g2/TRINITY_DN146590_c0_g1/TRINITY_DN147803_c0_g1/TRINITY_DN147803_c0_g3/TRINITY_DN148067_c0_g1/TRINITY_DN148728_c0_g1/TRINITY_DN148877_c1_g1/TRINITY_DN148877_c2_g1/TRINITY_DN148877_c2_g3/TRINITY_DN149024_c0_g1/TRINITY_DN149364_c0_g2/TRINITY_DN149718_c0_g2/TRINITY_DN150039_c2_g1/TRINITY_DN150809_c6_g1/TRINITY_DN150809_c6_g2/TRINITY_DN151088_c1_g4/TRINITY_DN151848_c0_g3/TRINITY_…	88
GO:0023014	signal transduction by protein phosphorylation	88/21778	biological_process	339/79652	0.734961	1	0.984301	TRINITY_DN143546_c1_g1/TRINITY_DN152653_c7_g1/TRINITY_DN152833_c0_g1/TRINITY_DN154597_c3_g2/TRINITY_DN154899_c2_g3/TRINITY_DN154899_c2_g5/TRINITY_DN156984_c0_g2/TRINITY_DN158469_c0_g1/TRINITY_DN159179_c6_g3/TRINITY_DN160351_c0_g1/TRINITY_DN160672_c1_g1/TRINITY_DN160672_c2_g1/TRINITY_DN160672_c3_g1/TRINITY_DN160820_c1_g2/TRINITY_DN160828_c1_g2/TRINITY_DN160912_c4_g6/TRINITY_DN161539_c2_g1/TRINITY_…	88
GO:0016579	protein deubiquitination	88/21778	biological_process	389/79652	0.985557	1	0.984301	TRINITY_DN136036_c0_g1/TRINITY_DN137810_c0_g1/TRINITY_DN140100_c0_g1/TRINITY_DN140726_c0_g1/TRINITY_DN141398_c0_g1/TRINITY_DN142230_c0_g1/TRINITY_DN146955_c0_g1/TRINITY_DN147730_c0_g1/TRINITY_DN149008_c0_g1/TRINITY_DN152862_c7_g1/TRINITY_DN154212_c0_g3/TRINITY_DN158232_c4_g2/TRINITY_DN159205_c0_g3/TRINITY_DN160281_c10_g1/TRINITY_DN162000_c4_g1/TRINITY_DN162256_c3_g1/TRINITY_DN162820_c4_g1/TRINITY…	88
GO:0042074	cell migration involved in gastrulation	88/21778	biological_process	405/79652	0.995992	1	0.984301	TRINITY_DN125965_c0_g1/TRINITY_DN140551_c1_g1/TRINITY_DN140584_c0_g1/TRINITY_DN141716_c0_g1/TRINITY_DN143077_c0_g1/TRINITY_DN143596_c0_g2/TRINITY_DN144638_c0_g1/TRINITY_DN144638_c1_g1/TRINITY_DN144818_c1_g1/TRINITY_DN144994_c0_g1/TRINITY_DN145139_c0_g1/TRINITY_DN154676_c6_g2/TRINITY_DN155196_c7_g1/TRINITY_DN155299_c7_g1/TRINITY_DN156030_c6_g2/TRINITY_DN157087_c1_g1/TRINITY_DN157499_c1_g1/TRINITY_…	88
GO:0042383	sarcolemma	87/20040	cellular_component	211/74137	5.57834e-06	0.000504143	0.000491775	TRINITY_DN140291_c0_g1/TRINITY_DN140300_c0_g1/TRINITY_DN141575_c0_g1/TRINITY_DN142154_c0_g1/TRINITY_DN142835_c0_g1/TRINITY_DN149393_c0_g3/TRINITY_DN150993_c0_g1/TRINITY_DN157499_c1_g1/TRINITY_DN159599_c1_g2/TRINITY_DN160522_c0_g2/TRINITY_DN161041_c3_g1/TRINITY_DN161041_c3_g2/TRINITY_DN162747_c2_g1/TRINITY_DN162747_c3_g2/TRINITY_DN162747_c3_g3/TRINITY_DN164838_c2_g1/TRINITY_DN165216_c5_g1/TRINITY_…	87
GO:0009952	anterior/posterior pattern specification	87/21778	biological_process	296/79652	0.232028	1	0.984301	TRINITY_DN135963_c0_g1/TRINITY_DN137685_c0_g1/TRINITY_DN139381_c0_g1/TRINITY_DN141528_c0_g1/TRINITY_DN142085_c0_g1/TRINITY_DN145665_c1_g1/TRINITY_DN146665_c1_g1/TRINITY_DN146665_c1_g2/TRINITY_DN147305_c0_g1/TRINITY_DN149920_c0_g1/TRINITY_DN150515_c0_g1/TRINITY_DN150670_c2_g1/TRINITY_DN151835_c0_g1/TRINITY_DN154791_c6_g1/TRINITY_DN156642_c1_g1/TRINITY_DN158239_c2_g1/TRINITY_DN159374_c11_g1/TRINITY…	87
GO:0007368	determination of left/right symmetry	87/21778	biological_process	376/79652	0.972295	1	0.984301	TRINITY_DN137458_c0_g1/TRINITY_DN141528_c0_g1/TRINITY_DN141833_c0_g1/TRINITY_DN145665_c1_g1/TRINITY_DN147189_c0_g1/TRINITY_DN148934_c0_g1/TRINITY_DN156681_c6_g4/TRINITY_DN157499_c1_g1/TRINITY_DN157998_c2_g1/TRINITY_DN158151_c2_g1/TRINITY_DN159228_c0_g1/TRINITY_DN160869_c1_g3/TRINITY_DN160869_c1_g5/TRINITY_DN160940_c8_g2/TRINITY_DN160972_c3_g1/TRINITY_DN161576_c0_g1/TRINITY_DN162663_c3_g3/TRINITY_…	87
GO:0005891	voltage-gated calcium channel complex	86/20040	cellular_component	205/74137	2.76791e-06	0.000285886	0.000278872	TRINITY_DN115261_c0_g1/TRINITY_DN115633_c0_g1/TRINITY_DN126334_c0_g1/TRINITY_DN132355_c0_g1/TRINITY_DN132355_c0_g2/TRINITY_DN146015_c0_g1/TRINITY_DN146015_c0_g3/TRINITY_DN146201_c0_g1/TRINITY_DN146967_c0_g1/TRINITY_DN149530_c0_g1/TRINITY_DN153582_c5_g1/TRINITY_DN153826_c3_g1/TRINITY_DN153844_c0_g1/TRINITY_DN155389_c7_g1/TRINITY_DN156159_c2_g1/TRINITY_DN157685_c0_g1/TRINITY_DN158869_c2_g2/TRINITY_…	86
GO:0010951	negative regulation of endopeptidase activity	86/21778	biological_process	295/79652	0.261231	1	0.984301	TRINITY_DN100550_c0_g1/TRINITY_DN109200_c0_g1/TRINITY_DN137559_c0_g1/TRINITY_DN143434_c0_g1/TRINITY_DN149387_c0_g1/TRINITY_DN150297_c0_g2/TRINITY_DN150804_c1_g1/TRINITY_DN151191_c11_g1/TRINITY_DN154125_c0_g1/TRINITY_DN155243_c3_g3/TRINITY_DN156607_c2_g1/TRINITY_DN157532_c4_g5/TRINITY_DN161166_c0_g1/TRINITY_DN162579_c1_g2/TRINITY_DN163250_c6_g2/TRINITY_DN164709_c0_g2/TRINITY_DN166627_c3_g1/TRINITY…	86
GO:0090304	nucleic acid metabolic process	85/21778	biological_process	229/79652	0.000784504	0.0734416	0.0722887	TRINITY_DN122023_c0_g1/TRINITY_DN144628_c0_g3/TRINITY_DN146012_c0_g4/TRINITY_DN148919_c0_g1/TRINITY_DN149537_c0_g1/TRINITY_DN151971_c4_g2/TRINITY_DN155526_c3_g1/TRINITY_DN156278_c0_g1/TRINITY_DN156548_c0_g1/TRINITY_DN158068_c2_g2/TRINITY_DN160119_c3_g2/TRINITY_DN161758_c1_g6/TRINITY_DN162985_c1_g4/TRINITY_DN163076_c2_g1/TRINITY_DN163584_c0_g1/TRINITY_DN164740_c1_g2/TRINITY_DN165412_c3_g1/TRINITY_…	85
GO:0006629	lipid metabolic process	85/21778	biological_process	311/79652	0.523224	1	0.984301	TRINITY_DN134002_c0_g1/TRINITY_DN137129_c0_g2/TRINITY_DN141650_c0_g1/TRINITY_DN144044_c0_g1/TRINITY_DN146674_c0_g1/TRINITY_DN150059_c1_g2/TRINITY_DN152399_c6_g2/TRINITY_DN157735_c4_g1/TRINITY_DN158248_c0_g1/TRINITY_DN158297_c1_g1/TRINITY_DN159319_c0_g2/TRINITY_DN160137_c1_g1/TRINITY_DN160351_c2_g1/TRINITY_DN161106_c5_g3/TRINITY_DN162994_c4_g2/TRINITY_DN163897_c0_g1/TRINITY_DN164392_c3_g1/TRINITY_…	85
GO:0060027	convergent extension involved in gastrulation	85/21778	biological_process	373/79652	0.980604	1	0.984301	TRINITY_DN141602_c0_g1/TRINITY_DN141716_c0_g1/TRINITY_DN149461_c0_g2/TRINITY_DN151595_c9_g1/TRINITY_DN152657_c4_g1/TRINITY_DN152688_c8_g1/TRINITY_DN155605_c3_g1/TRINITY_DN158582_c2_g1/TRINITY_DN159083_c0_g1/TRINITY_DN160795_c6_g1/TRINITY_DN161128_c0_g1/TRINITY_DN161513_c0_g2/TRINITY_DN161513_c0_g5/TRINITY_DN161783_c8_g2/TRINITY_DN161831_c0_g1/TRINITY_DN162903_c1_g1/TRINITY_DN163156_c0_g1/TRINITY_…	85
GO:0005044	scavenger receptor activity	84/21928	molecular_function	292/80190	0.312814	1	0.991203	TRINITY_DN140037_c0_g2/TRINITY_DN144861_c1_g1/TRINITY_DN146344_c0_g3/TRINITY_DN149920_c0_g1/TRINITY_DN151132_c0_g1/TRINITY_DN156217_c10_g1/TRINITY_DN156621_c5_g2/TRINITY_DN156879_c3_g3/TRINITY_DN157532_c5_g1/TRINITY_DN160091_c3_g1/TRINITY_DN162999_c5_g3/TRINITY_DN164377_c3_g2/TRINITY_DN165587_c2_g1/TRINITY_DN167180_c0_g1/TRINITY_DN167202_c3_g4/TRINITY_DN168112_c2_g1/TRINITY_DN170763_c0_g1/TRINITY…	84
GO:0065007	biological regulation	84/21778	biological_process	331/79652	0.805855	1	0.984301	TRINITY_DN139034_c0_g1/TRINITY_DN140795_c0_g1/TRINITY_DN148249_c0_g1/TRINITY_DN150589_c0_g1/TRINITY_DN151064_c0_g1/TRINITY_DN151642_c0_g2/TRINITY_DN152931_c2_g1/TRINITY_DN154528_c5_g1/TRINITY_DN156374_c1_g1/TRINITY_DN157693_c4_g1/TRINITY_DN161410_c0_g1/TRINITY_DN162320_c1_g1/TRINITY_DN163278_c0_g1/TRINITY_DN163739_c0_g1/TRINITY_DN164308_c0_g1/TRINITY_DN164344_c0_g3/TRINITY_DN165055_c3_g1/TRINITY_…	84
GO:0043161	proteasome-mediated ubiquitin-dependent protein catabolic process	84/21778	biological_process	471/79652	1	1	0.984301	TRINITY_DN144672_c0_g1/TRINITY_DN146590_c0_g1/TRINITY_DN151228_c0_g2/TRINITY_DN154155_c0_g1/TRINITY_DN155122_c0_g2/TRINITY_DN155184_c4_g2/TRINITY_DN155596_c3_g3/TRINITY_DN156425_c0_g4/TRINITY_DN157271_c10_g1/TRINITY_DN157813_c5_g3/TRINITY_DN159065_c1_g1/TRINITY_DN159654_c0_g1/TRINITY_DN160010_c1_g2/TRINITY_DN162178_c2_g2/TRINITY_DN162346_c0_g1/TRINITY_DN162665_c4_g1/TRINITY_DN163205_c12_g1/TRINIT…	84
GO:0000151	ubiquitin ligase complex	83/20040	cellular_component	302/74137	0.451378	1	0.975468	TRINITY_DN140930_c1_g1/TRINITY_DN141459_c0_g1/TRINITY_DN149024_c0_g1/TRINITY_DN149570_c0_g1/TRINITY_DN149718_c0_g2/TRINITY_DN151228_c0_g2/TRINITY_DN151848_c0_g3/TRINITY_DN152414_c0_g1/TRINITY_DN152569_c0_g1/TRINITY_DN153351_c1_g2/TRINITY_DN153587_c3_g1/TRINITY_DN156280_c2_g1/TRINITY_DN158624_c14_g2/TRINITY_DN160018_c7_g2/TRINITY_DN162135_c1_g2/TRINITY_DN162381_c8_g1/TRINITY_DN162665_c4_g1/TRINITY…	83
GO:0007605	sensory perception of sound	83/21778	biological_process	230/79652	0.00228284	0.13443	0.132319	TRINITY_DN139281_c0_g1/TRINITY_DN139661_c0_g1/TRINITY_DN144495_c0_g1/TRINITY_DN144504_c0_g2/TRINITY_DN146771_c0_g1/TRINITY_DN146845_c0_g1/TRINITY_DN151431_c1_g3/TRINITY_DN152064_c0_g1/TRINITY_DN153137_c5_g2/TRINITY_DN153862_c5_g1/TRINITY_DN155178_c1_g3/TRINITY_DN157263_c4_g3/TRINITY_DN157263_c4_g4/TRINITY_DN158570_c1_g3/TRINITY_DN159808_c0_g1/TRINITY_DN160158_c6_g1/TRINITY_DN161320_c0_g1/TRINITY_…	83
GO:0007154	cell communication	83/21778	biological_process	234/79652	0.00390325	0.178135	0.175338	TRINITY_DN129091_c0_g1/TRINITY_DN129137_c0_g1/TRINITY_DN134192_c0_g1/TRINITY_DN138960_c0_g1/TRINITY_DN149924_c0_g1/TRINITY_DN150461_c0_g1/TRINITY_DN150461_c1_g1/TRINITY_DN151051_c0_g1/TRINITY_DN151051_c0_g3/TRINITY_DN154111_c0_g1/TRINITY_DN156457_c0_g1/TRINITY_DN157803_c0_g1/TRINITY_DN157839_c9_g2/TRINITY_DN159076_c1_g2/TRINITY_DN162994_c3_g1/TRINITY_DN166238_c5_g1/TRINITY_DN167694_c0_g1/TRINITY_…	83
GO:0001666	response to hypoxia	83/21778	biological_process	349/79652	0.94171	1	0.984301	TRINITY_DN118748_c0_g1/TRINITY_DN132308_c0_g1/TRINITY_DN138687_c0_g2/TRINITY_DN140032_c0_g1/TRINITY_DN144387_c0_g2/TRINITY_DN146100_c0_g1/TRINITY_DN147211_c0_g1/TRINITY_DN147426_c0_g2/TRINITY_DN148950_c0_g1/TRINITY_DN148971_c0_g2/TRINITY_DN150583_c0_g2/TRINITY_DN152507_c4_g2/TRINITY_DN154222_c0_g2/TRINITY_DN157993_c3_g3/TRINITY_DN157998_c1_g1/TRINITY_DN158261_c8_g2/TRINITY_DN158603_c1_g1/TRINITY_…	83
GO:0006260	DNA replication	82/21778	biological_process	308/79652	0.632606	1	0.984301	TRINITY_DN119888_c0_g1/TRINITY_DN131774_c0_g1/TRINITY_DN138130_c0_g1/TRINITY_DN142868_c0_g1/TRINITY_DN143865_c0_g1/TRINITY_DN146441_c0_g1/TRINITY_DN146842_c0_g1/TRINITY_DN148684_c0_g1/TRINITY_DN150512_c1_g1/TRINITY_DN150666_c0_g1/TRINITY_DN151459_c0_g2/TRINITY_DN155355_c8_g1/TRINITY_DN155355_c8_g2/TRINITY_DN155621_c3_g1/TRINITY_DN158452_c2_g5/TRINITY_DN161510_c0_g1/TRINITY_DN163254_c0_g3/TRINITY_…	82
GO:0008285	negative regulation of cell proliferation	82/21778	biological_process	398/79652	0.999221	1	0.984301	TRINITY_DN135951_c0_g1/TRINITY_DN145749_c0_g1/TRINITY_DN146945_c0_g2/TRINITY_DN147484_c0_g1/TRINITY_DN149461_c0_g2/TRINITY_DN150670_c2_g1/TRINITY_DN152098_c0_g1/TRINITY_DN153016_c0_g1/TRINITY_DN153037_c0_g2/TRINITY_DN153888_c0_g4/TRINITY_DN154896_c0_g2/TRINITY_DN155727_c0_g3/TRINITY_DN155748_c3_g5/TRINITY_DN156069_c4_g1/TRINITY_DN156706_c2_g1/TRINITY_DN158949_c0_g1/TRINITY_DN160286_c0_g2/TRINITY_…	82
GO:0030335	positive regulation of cell migration	82/21778	biological_process	399/79652	0.999294	1	0.984301	TRINITY_DN141156_c0_g1/TRINITY_DN143201_c1_g2/TRINITY_DN145396_c0_g1/TRINITY_DN149664_c0_g7/TRINITY_DN150551_c6_g1/TRINITY_DN152302_c0_g1/TRINITY_DN152628_c1_g1/TRINITY_DN161852_c0_g2/TRINITY_DN162008_c0_g1/TRINITY_DN162476_c4_g1/TRINITY_DN162604_c4_g1/TRINITY_DN163126_c1_g1/TRINITY_DN165344_c1_g1/TRINITY_DN165836_c0_g1/TRINITY_DN166175_c8_g1/TRINITY_DN166285_c0_g1/TRINITY_DN166906_c4_g1/TRINITY_…	82
GO:0005764	lysosome	81/20040	cellular_component	354/74137	0.967523	1	0.975468	TRINITY_DN117626_c0_g1/TRINITY_DN128191_c0_g1/TRINITY_DN134090_c0_g1/TRINITY_DN144044_c0_g1/TRINITY_DN144861_c1_g1/TRINITY_DN149624_c0_g1/TRINITY_DN152672_c0_g1/TRINITY_DN152980_c6_g1/TRINITY_DN153891_c9_g1/TRINITY_DN154393_c3_g1/TRINITY_DN158220_c2_g1/TRINITY_DN160797_c0_g1/TRINITY_DN160797_c0_g2/TRINITY_DN162064_c2_g2/TRINITY_DN162448_c3_g5/TRINITY_DN162990_c8_g1/TRINITY_DN163231_c0_g4/TRINITY_…	81
GO:0003713	transcription coactivator activity	81/21928	molecular_function	430/80190	0.999985	1	0.991203	TRINITY_DN138974_c1_g1/TRINITY_DN142984_c0_g2/TRINITY_DN144329_c0_g1/TRINITY_DN145947_c0_g1/TRINITY_DN145947_c0_g2/TRINITY_DN151671_c0_g1/TRINITY_DN151671_c0_g2/TRINITY_DN152966_c8_g1/TRINITY_DN153037_c0_g2/TRINITY_DN154496_c5_g1/TRINITY_DN156425_c0_g4/TRINITY_DN156614_c2_g2/TRINITY_DN158617_c0_g1/TRINITY_DN161568_c1_g1/TRINITY_DN162799_c2_g2/TRINITY_DN162869_c1_g2/TRINITY_DN165547_c1_g1/TRINITY_…	81
GO:0030182	neuron differentiation	81/21778	biological_process	250/79652	0.0438789	0.712512	0.701327	TRINITY_DN125965_c0_g1/TRINITY_DN126557_c0_g1/TRINITY_DN140536_c0_g1/TRINITY_DN143807_c0_g1/TRINITY_DN147643_c0_g1/TRINITY_DN148354_c0_g1/TRINITY_DN150238_c0_g2/TRINITY_DN151830_c10_g1/TRINITY_DN153217_c0_g1/TRINITY_DN153969_c3_g1/TRINITY_DN154553_c4_g1/TRINITY_DN156477_c0_g3/TRINITY_DN156777_c0_g1/TRINITY_DN158404_c0_g1/TRINITY_DN158546_c0_g1/TRINITY_DN158993_c0_g1/TRINITY_DN159648_c0_g1/TRINITY…	81
GO:0016323	basolateral plasma membrane	80/20040	cellular_component	267/74137	0.155905	1	0.975468	TRINITY_DN137863_c0_g1/TRINITY_DN138119_c0_g2/TRINITY_DN141848_c0_g1/TRINITY_DN147484_c0_g1/TRINITY_DN149574_c1_g1/TRINITY_DN150739_c0_g1/TRINITY_DN151387_c0_g1/TRINITY_DN152462_c0_g1/TRINITY_DN153037_c0_g2/TRINITY_DN154385_c2_g1/TRINITY_DN155178_c1_g3/TRINITY_DN155942_c0_g2/TRINITY_DN157456_c0_g1/TRINITY_DN159053_c2_g1/TRINITY_DN160119_c3_g2/TRINITY_DN161400_c0_g3/TRINITY_DN162196_c0_g1/TRINITY_…	80
GO:0005759	mitochondrial matrix	80/20040	cellular_component	339/74137	0.933169	1	0.975468	TRINITY_DN136117_c0_g1/TRINITY_DN137809_c0_g1/TRINITY_DN138334_c0_g1/TRINITY_DN140046_c0_g2/TRINITY_DN143887_c0_g1/TRINITY_DN148748_c0_g1/TRINITY_DN151153_c0_g1/TRINITY_DN152098_c0_g1/TRINITY_DN152175_c4_g1/TRINITY_DN153469_c7_g2/TRINITY_DN156185_c0_g1/TRINITY_DN156256_c3_g2/TRINITY_DN157155_c2_g1/TRINITY_DN157682_c0_g1/TRINITY_DN157728_c1_g8/TRINITY_DN160955_c6_g4/TRINITY_DN163034_c4_g1/TRINITY_…	80
GO:0003743	translation initiation factor activity	80/21928	molecular_function	384/80190	0.998661	1	0.991203	TRINITY_DN131424_c0_g1/TRINITY_DN140276_c0_g2/TRINITY_DN142235_c0_g1/TRINITY_DN142235_c0_g2/TRINITY_DN144356_c0_g1/TRINITY_DN146942_c0_g1/TRINITY_DN147999_c0_g1/TRINITY_DN148199_c0_g1/TRINITY_DN149160_c0_g1/TRINITY_DN149205_c0_g2/TRINITY_DN149228_c0_g1/TRINITY_DN152538_c0_g1/TRINITY_DN153441_c6_g3/TRINITY_DN154219_c0_g1/TRINITY_DN156745_c0_g2/TRINITY_DN157203_c0_g1/TRINITY_DN161935_c1_g1/TRINITY_…	80
GO:0048741	skeletal muscle fiber development	80/21778	biological_process	247/79652	0.0452797	0.71257	0.701383	TRINITY_DN146771_c0_g1/TRINITY_DN150220_c0_g2/TRINITY_DN151076_c6_g1/TRINITY_DN151166_c0_g1/TRINITY_DN152614_c6_g5/TRINITY_DN152761_c0_g1/TRINITY_DN153155_c4_g1/TRINITY_DN153485_c0_g1/TRINITY_DN153485_c0_g2/TRINITY_DN154791_c6_g1/TRINITY_DN155227_c8_g2/TRINITY_DN155227_c8_g4/TRINITY_DN156044_c1_g1/TRINITY_DN156044_c4_g2/TRINITY_DN156143_c1_g2/TRINITY_DN156143_c1_g3/TRINITY_DN158107_c0_g1/TRINITY_…	80
GO:0016311	dephosphorylation	80/21778	biological_process	309/79652	0.736205	1	0.984301	TRINITY_DN101379_c0_g1/TRINITY_DN122926_c0_g1/TRINITY_DN136032_c0_g1/TRINITY_DN138156_c0_g1/TRINITY_DN139323_c0_g2/TRINITY_DN140860_c0_g1/TRINITY_DN146336_c0_g2/TRINITY_DN150236_c0_g1/TRINITY_DN150989_c0_g1/TRINITY_DN153131_c4_g9/TRINITY_DN155115_c2_g3/TRINITY_DN156235_c0_g2/TRINITY_DN157412_c8_g1/TRINITY_DN158488_c0_g1/TRINITY_DN158866_c0_g1/TRINITY_DN160353_c4_g1/TRINITY_DN161589_c2_g1/TRINITY_…	80
GO:0004714	transmembrane receptor protein tyrosine kinase activity	79/21928	molecular_function	288/80190	0.509437	1	0.991203	TRINITY_DN105589_c0_g1/TRINITY_DN125574_c0_g1/TRINITY_DN134960_c0_g1/TRINITY_DN142125_c0_g1/TRINITY_DN142403_c0_g1/TRINITY_DN143546_c1_g1/TRINITY_DN143758_c0_g1/TRINITY_DN144166_c0_g1/TRINITY_DN145922_c0_g1/TRINITY_DN147305_c0_g1/TRINITY_DN149615_c0_g1/TRINITY_DN149760_c0_g1/TRINITY_DN150710_c0_g1/TRINITY_DN151835_c0_g1/TRINITY_DN151906_c5_g5/TRINITY_DN153779_c0_g3/TRINITY_DN155631_c1_g1/TRINITY_…	79
GO:0031290	retinal ganglion cell axon guidance	79/21778	biological_process	301/79652	0.686001	1	0.984301	TRINITY_DN126235_c0_g1/TRINITY_DN137864_c0_g1/TRINITY_DN138530_c0_g1/TRINITY_DN138530_c1_g1/TRINITY_DN139381_c0_g1/TRINITY_DN141079_c0_g1/TRINITY_DN141528_c0_g1/TRINITY_DN141882_c0_g1/TRINITY_DN142050_c0_g1/TRINITY_DN143877_c0_g1/TRINITY_DN143884_c0_g1/TRINITY_DN144493_c1_g1/TRINITY_DN145646_c0_g1/TRINITY_DN145665_c1_g1/TRINITY_DN145749_c0_g1/TRINITY_DN150515_c0_g1/TRINITY_DN152068_c5_g1/TRINITY_…	79
GO:0098655	cation transmembrane transport	78/21778	biological_process	224/79652	0.00837625	0.292213	0.287626	TRINITY_DN108441_c0_g1/TRINITY_DN117803_c0_g1/TRINITY_DN122344_c0_g1/TRINITY_DN126239_c0_g1/TRINITY_DN134872_c0_g1/TRINITY_DN135445_c0_g1/TRINITY_DN140032_c0_g1/TRINITY_DN144617_c0_g1/TRINITY_DN148033_c0_g1/TRINITY_DN150659_c0_g1/TRINITY_DN151943_c0_g1/TRINITY_DN152150_c6_g2/TRINITY_DN152507_c4_g2/TRINITY_DN152713_c4_g3/TRINITY_DN155347_c0_g1/TRINITY_DN155347_c0_g2/TRINITY_DN155609_c9_g1/TRINITY_…	78
GO:0005938	cell cortex	77/20040	cellular_component	337/74137	0.965403	1	0.975468	TRINITY_DN136599_c0_g1/TRINITY_DN137173_c0_g1/TRINITY_DN140871_c0_g1/TRINITY_DN141297_c0_g1/TRINITY_DN141599_c0_g1/TRINITY_DN142211_c0_g1/TRINITY_DN143156_c0_g1/TRINITY_DN143286_c0_g1/TRINITY_DN144479_c0_g1/TRINITY_DN144761_c0_g1/TRINITY_DN144761_c1_g2/TRINITY_DN146945_c0_g2/TRINITY_DN147960_c0_g1/TRINITY_DN148561_c0_g1/TRINITY_DN150718_c0_g1/TRINITY_DN150873_c1_g2/TRINITY_DN153037_c0_g2/TRINITY_…	77
GO:0030170	pyridoxal phosphate binding	77/21928	molecular_function	243/80190	0.0752012	0.961169	0.952714	TRINITY_DN113168_c0_g2/TRINITY_DN121963_c0_g1/TRINITY_DN134957_c0_g1/TRINITY_DN138679_c0_g1/TRINITY_DN142531_c0_g1/TRINITY_DN143138_c0_g1/TRINITY_DN144331_c0_g1/TRINITY_DN147966_c0_g1/TRINITY_DN150254_c0_g1/TRINITY_DN150694_c0_g1/TRINITY_DN152245_c0_g1/TRINITY_DN152507_c6_g3/TRINITY_DN153813_c4_g2/TRINITY_DN154450_c2_g1/TRINITY_DN156256_c3_g2/TRINITY_DN156999_c0_g1/TRINITY_DN157582_c9_g2/TRINITY_…	77
GO:0004004	ATP-dependent RNA helicase activity	77/21928	molecular_function	342/80190	0.982256	1	0.991203	TRINITY_DN114898_c0_g1/TRINITY_DN125410_c0_g1/TRINITY_DN125410_c0_g2/TRINITY_DN136180_c0_g1/TRINITY_DN137065_c0_g1/TRINITY_DN140170_c0_g1/TRINITY_DN143437_c0_g2/TRINITY_DN147401_c0_g1/TRINITY_DN149542_c0_g1/TRINITY_DN151655_c0_g2/TRINITY_DN151825_c0_g1/TRINITY_DN153425_c0_g1/TRINITY_DN158901_c6_g4/TRINITY_DN161194_c1_g1/TRINITY_DN162067_c0_g2/TRINITY_DN162968_c0_g1/TRINITY_DN163092_c7_g1/TRINITY_…	77
GO:0086010	membrane depolarization during action potential	77/21778	biological_process	215/79652	0.00399636	0.179883	0.177059	TRINITY_DN115261_c0_g1/TRINITY_DN115633_c0_g1/TRINITY_DN123980_c0_g1/TRINITY_DN132355_c0_g1/TRINITY_DN132355_c0_g2/TRINITY_DN143914_c0_g1/TRINITY_DN144218_c0_g1/TRINITY_DN146015_c0_g1/TRINITY_DN146015_c0_g3/TRINITY_DN146201_c0_g1/TRINITY_DN146967_c0_g1/TRINITY_DN153582_c5_g1/TRINITY_DN154542_c1_g1/TRINITY_DN155296_c0_g1/TRINITY_DN158869_c2_g2/TRINITY_DN158920_c0_g1/TRINITY_DN160026_c0_g1/TRINITY_…	77
GO:0018107	peptidyl-threonine phosphorylation	77/21778	biological_process	252/79652	0.141324	1	0.984301	TRINITY_DN123794_c0_g1/TRINITY_DN132560_c0_g2/TRINITY_DN144407_c0_g3/TRINITY_DN146908_c0_g2/TRINITY_DN147643_c0_g1/TRINITY_DN148685_c0_g1/TRINITY_DN151247_c0_g1/TRINITY_DN152299_c0_g1/TRINITY_DN152626_c0_g1/TRINITY_DN153157_c1_g1/TRINITY_DN153581_c2_g1/TRINITY_DN153969_c3_g1/TRINITY_DN154017_c5_g1/TRINITY_DN154553_c4_g1/TRINITY_DN156656_c8_g1/TRINITY_DN156784_c0_g2/TRINITY_DN157998_c1_g1/TRINITY_…	77
GO:0000786	nucleosome	76/20040	cellular_component	253/74137	0.156625	1	0.975468	TRINITY_DN143998_c0_g1/TRINITY_DN145069_c0_g2/TRINITY_DN146175_c1_g1/TRINITY_DN146643_c0_g2/TRINITY_DN151106_c0_g2/TRINITY_DN151281_c0_g3/TRINITY_DN153930_c3_g2/TRINITY_DN157271_c10_g1/TRINITY_DN158357_c0_g1/TRINITY_DN158357_c0_g2/TRINITY_DN159600_c1_g2/TRINITY_DN160407_c2_g2/TRINITY_DN162044_c0_g2/TRINITY_DN163667_c0_g1/TRINITY_DN165669_c1_g2/TRINITY_DN165669_c1_g5/TRINITY_DN165669_c1_g7/TRINITY…	76
GO:0031463	Cul3-RING ubiquitin ligase complex	76/20040	cellular_component	257/74137	0.197259	1	0.975468	TRINITY_DN142872_c0_g1/TRINITY_DN145666_c0_g2/TRINITY_DN145855_c0_g1/TRINITY_DN150005_c0_g1/TRINITY_DN155495_c1_g1/TRINITY_DN157813_c5_g3/TRINITY_DN159065_c1_g1/TRINITY_DN159654_c0_g1/TRINITY_DN162346_c0_g1/TRINITY_DN162694_c2_g2/TRINITY_DN164083_c2_g1/TRINITY_DN164236_c0_g1/TRINITY_DN164831_c0_g1/TRINITY_DN165480_c2_g1/TRINITY_DN165480_c2_g3/TRINITY_DN165802_c0_g3/TRINITY_DN167601_c0_g1/TRINITY_…	76
GO:0051209	release of sequestered calcium ion into cytosol	76/21778	biological_process	173/79652	2.0528e-06	0.00116279	0.00114454	TRINITY_DN129319_c0_g2/TRINITY_DN134145_c0_g1/TRINITY_DN140291_c0_g1/TRINITY_DN140300_c0_g1/TRINITY_DN141575_c0_g1/TRINITY_DN142835_c0_g1/TRINITY_DN144226_c0_g1/TRINITY_DN148072_c1_g1/TRINITY_DN149393_c0_g3/TRINITY_DN150489_c0_g1/TRINITY_DN150993_c0_g1/TRINITY_DN153003_c5_g5/TRINITY_DN155951_c3_g1/TRINITY_DN159516_c1_g3/TRINITY_DN159599_c1_g2/TRINITY_DN161041_c3_g1/TRINITY_DN161403_c1_g2/TRINITY_…	76
GO:0006457	protein folding	76/21778	biological_process	396/79652	0.999937	1	0.984301	TRINITY_DN118748_c0_g1/TRINITY_DN119485_c0_g1/TRINITY_DN129805_c0_g1/TRINITY_DN135665_c0_g1/TRINITY_DN138819_c0_g1/TRINITY_DN148959_c0_g1/TRINITY_DN150228_c0_g1/TRINITY_DN151534_c0_g1/TRINITY_DN152098_c0_g1/TRINITY_DN152636_c2_g1/TRINITY_DN153462_c0_g2/TRINITY_DN154222_c0_g2/TRINITY_DN156346_c2_g1/TRINITY_DN158537_c0_g4/TRINITY_DN159083_c0_g1/TRINITY_DN159922_c0_g1/TRINITY_DN160330_c2_g5/TRINITY_…	76
GO:0008237	metallopeptidase activity	75/21928	molecular_function	216/80190	0.0103314	0.319909	0.317095	TRINITY_DN132422_c0_g1/TRINITY_DN139690_c0_g1/TRINITY_DN147062_c0_g1/TRINITY_DN148580_c0_g2/TRINITY_DN151421_c0_g1/TRINITY_DN154866_c0_g1/TRINITY_DN158849_c2_g2/TRINITY_DN159323_c3_g1/TRINITY_DN160180_c3_g1/TRINITY_DN160410_c5_g1/TRINITY_DN161366_c0_g1/TRINITY_DN163421_c0_g2/TRINITY_DN163576_c1_g1/TRINITY_DN163977_c0_g1/TRINITY_DN164849_c4_g2/TRINITY_DN165192_c6_g1/TRINITY_DN166119_c1_g2/TRINITY_…	75
GO:0043167	ion binding	75/21928	molecular_function	314/80190	0.926861	1	0.991203	TRINITY_DN141927_c0_g1/TRINITY_DN146490_c0_g1/TRINITY_DN146577_c0_g1/TRINITY_DN146631_c0_g1/TRINITY_DN147961_c0_g3/TRINITY_DN148249_c0_g1/TRINITY_DN148656_c0_g3/TRINITY_DN150039_c1_g2/TRINITY_DN150809_c6_g1/TRINITY_DN152214_c3_g1/TRINITY_DN152563_c4_g5/TRINITY_DN152761_c0_g1/TRINITY_DN154929_c2_g1/TRINITY_DN157791_c0_g1/TRINITY_DN158197_c6_g1/TRINITY_DN160188_c0_g1/TRINITY_DN160804_c0_g1/TRINITY_…	75
GO:0007157	heterophilic cell-cell adhesion via plasma membrane cell adhesion molecules	75/21778	biological_process	194/79652	0.000399015	0.0485601	0.0477978	TRINITY_DN105552_c0_g1/TRINITY_DN131851_c0_g1/TRINITY_DN141882_c0_g1/TRINITY_DN143111_c0_g1/TRINITY_DN144870_c0_g1/TRINITY_DN145567_c0_g1/TRINITY_DN146703_c0_g1/TRINITY_DN147598_c0_g1/TRINITY_DN149433_c0_g1/TRINITY_DN155155_c4_g2/TRINITY_DN155155_c6_g1/TRINITY_DN157696_c0_g1/TRINITY_DN159643_c1_g2/TRINITY_DN160255_c0_g2/TRINITY_DN160255_c0_g3/TRINITY_DN160709_c1_g1/TRINITY_DN161684_c1_g1/TRINITY_…	75
GO:0048793	pronephros development	75/21778	biological_process	314/79652	0.926666	1	0.984301	TRINITY_DN140530_c0_g1/TRINITY_DN144407_c0_g3/TRINITY_DN145487_c0_g1/TRINITY_DN146908_c0_g2/TRINITY_DN148977_c1_g2/TRINITY_DN153234_c3_g1/TRINITY_DN153733_c0_g1/TRINITY_DN154732_c0_g2/TRINITY_DN155686_c3_g1/TRINITY_DN155746_c3_g1/TRINITY_DN155746_c3_g2/TRINITY_DN155748_c3_g5/TRINITY_DN157998_c1_g1/TRINITY_DN158570_c1_g3/TRINITY_DN159328_c2_g2/TRINITY_DN159760_c3_g2/TRINITY_DN159935_c2_g1/TRINITY_…	75
GO:0004888	transmembrane signaling receptor activity	74/21928	molecular_function	219/80190	0.0209698	0.514052	0.50953	TRINITY_DN123727_c0_g1/TRINITY_DN141532_c0_g1/TRINITY_DN144260_c0_g1/TRINITY_DN144932_c0_g1/TRINITY_DN151127_c0_g1/TRINITY_DN151887_c5_g1/TRINITY_DN152156_c3_g1/TRINITY_DN154345_c4_g6/TRINITY_DN156495_c0_g1/TRINITY_DN156843_c3_g1/TRINITY_DN157305_c6_g2/TRINITY_DN157305_c6_g3/TRINITY_DN158830_c1_g2/TRINITY_DN158883_c1_g3/TRINITY_DN158883_c1_g8/TRINITY_DN159497_c7_g1/TRINITY_DN160405_c2_g1/TRINITY_…	74
GO:0048013	ephrin receptor signaling pathway	74/21778	biological_process	249/79652	0.218848	1	0.984301	TRINITY_DN134431_c0_g1/TRINITY_DN146156_c0_g3/TRINITY_DN154276_c0_g1/TRINITY_DN155428_c6_g1/TRINITY_DN158295_c0_g1/TRINITY_DN158295_c1_g3/TRINITY_DN158775_c0_g1/TRINITY_DN159099_c0_g2/TRINITY_DN160002_c0_g1/TRINITY_DN160872_c4_g1/TRINITY_DN160885_c0_g1/TRINITY_DN160885_c0_g2/TRINITY_DN162903_c1_g1/TRINITY_DN164322_c0_g2/TRINITY_DN166906_c4_g1/TRINITY_DN167105_c0_g1/TRINITY_DN167217_c1_g1/TRINITY_…	74
GO:0006366	transcription from RNA polymerase II promoter	74/21778	biological_process	273/79652	0.557768	1	0.984301	TRINITY_DN134515_c0_g2/TRINITY_DN136896_c0_g1/TRINITY_DN140309_c0_g1/TRINITY_DN144780_c0_g1/TRINITY_DN145355_c0_g1/TRINITY_DN146698_c0_g2/TRINITY_DN146968_c0_g1/TRINITY_DN147248_c0_g1/TRINITY_DN148030_c0_g1/TRINITY_DN148259_c0_g1/TRINITY_DN154798_c8_g2/TRINITY_DN155412_c0_g2/TRINITY_DN157874_c0_g1/TRINITY_DN160580_c0_g1/TRINITY_DN163056_c0_g1/TRINITY_DN165756_c6_g2/TRINITY_DN166071_c5_g9/TRINITY_…	74
GO:0005623	cell	73/20040	cellular_component	225/74137	0.0413907	0.598509	0.583826	TRINITY_DN121570_c0_g1/TRINITY_DN135610_c0_g1/TRINITY_DN141919_c0_g1/TRINITY_DN143171_c1_g1/TRINITY_DN148084_c0_g3/TRINITY_DN150043_c0_g1/TRINITY_DN150043_c1_g1/TRINITY_DN150240_c0_g1/TRINITY_DN150484_c0_g1/TRINITY_DN153485_c0_g1/TRINITY_DN153485_c0_g2/TRINITY_DN153788_c0_g5/TRINITY_DN155509_c2_g2/TRINITY_DN155937_c4_g1/TRINITY_DN157732_c0_g1/TRINITY_DN158106_c2_g1/TRINITY_DN159764_c1_g1/TRINITY_…	73
GO:0005234	extracellularly glutamate-gated ion channel activity	73/21928	molecular_function	175/80190	2.86792e-05	0.0044597	0.00442047	TRINITY_DN106703_c0_g1/TRINITY_DN113445_c0_g1/TRINITY_DN116111_c0_g2/TRINITY_DN122672_c0_g1/TRINITY_DN129103_c0_g1/TRINITY_DN138229_c0_g1/TRINITY_DN138385_c0_g1/TRINITY_DN142608_c0_g1/TRINITY_DN144576_c0_g2/TRINITY_DN144688_c0_g1/TRINITY_DN144836_c0_g1/TRINITY_DN150058_c0_g3/TRINITY_DN150058_c0_g4/TRINITY_DN152156_c3_g1/TRINITY_DN152691_c4_g1/TRINITY_DN153619_c0_g2/TRINITY_DN155221_c6_g1/TRINITY_…	73
GO:0017154	semaphorin receptor activity	73/21928	molecular_function	243/80190	0.190818	1	0.991203	TRINITY_DN140193_c0_g1/TRINITY_DN142626_c0_g1/TRINITY_DN143758_c0_g1/TRINITY_DN144455_c0_g1/TRINITY_DN145517_c0_g1/TRINITY_DN145918_c0_g1/TRINITY_DN145918_c0_g2/TRINITY_DN146085_c0_g2/TRINITY_DN146257_c0_g1/TRINITY_DN147211_c0_g1/TRINITY_DN150710_c0_g1/TRINITY_DN152829_c0_g1/TRINITY_DN153202_c0_g1/TRINITY_DN154742_c1_g1/TRINITY_DN154742_c1_g3/TRINITY_DN154742_c1_g5/TRINITY_DN156334_c0_g1/TRINITY_…	73
GO:0005201	extracellular matrix structural constituent	73/21928	molecular_function	260/80190	0.418589	1	0.991203	TRINITY_DN128482_c0_g1/TRINITY_DN138021_c0_g1/TRINITY_DN149906_c0_g1/TRINITY_DN152064_c0_g1/TRINITY_DN153414_c0_g1/TRINITY_DN154734_c5_g3/TRINITY_DN157729_c1_g1/TRINITY_DN160158_c6_g1/TRINITY_DN166165_c0_g1/TRINITY_DN166539_c5_g1/TRINITY_DN168263_c1_g1/TRINITY_DN169563_c1_g3/TRINITY_DN169886_c2_g2/TRINITY_DN170750_c0_g1/TRINITY_DN173390_c0_g1/TRINITY_DN173436_c2_g1/TRINITY_DN173985_c5_g1/TRINITY_…	73
GO:0008289	lipid binding	73/21928	molecular_function	318/80190	0.96762	1	0.991203	TRINITY_DN140553_c0_g1/TRINITY_DN141599_c0_g1/TRINITY_DN146431_c0_g2/TRINITY_DN147948_c0_g1/TRINITY_DN148561_c0_g1/TRINITY_DN149416_c0_g2/TRINITY_DN150490_c2_g1/TRINITY_DN150516_c0_g1/TRINITY_DN150767_c0_g1/TRINITY_DN150787_c0_g1/TRINITY_DN150919_c0_g2/TRINITY_DN151735_c0_g1/TRINITY_DN151735_c4_g1/TRINITY_DN152491_c0_g2/TRINITY_DN153670_c0_g2/TRINITY_DN154178_c0_g1/TRINITY_DN154414_c3_g2/TRINITY_…	73
GO:0004715	non-membrane spanning protein tyrosine kinase activity	73/21928	molecular_function	323/80190	0.977788	1	0.991203	TRINITY_DN141599_c0_g1/TRINITY_DN146512_c0_g1/TRINITY_DN148100_c0_g1/TRINITY_DN148561_c0_g1/TRINITY_DN154399_c0_g1/TRINITY_DN156075_c1_g1/TRINITY_DN156484_c3_g1/TRINITY_DN159001_c2_g1/TRINITY_DN159773_c0_g2/TRINITY_DN160056_c0_g1/TRINITY_DN160417_c3_g2/TRINITY_DN160503_c3_g2/TRINITY_DN160974_c0_g2/TRINITY_DN161128_c0_g1/TRINITY_DN161295_c1_g4/TRINITY_DN163038_c5_g1/TRINITY_DN164149_c2_g1/TRINITY_…	73
GO:0000902	cell morphogenesis	73/21778	biological_process	273/79652	0.610994	1	0.984301	TRINITY_DN136599_c0_g1/TRINITY_DN137173_c0_g1/TRINITY_DN142211_c0_g1/TRINITY_DN143286_c0_g1/TRINITY_DN145069_c0_g2/TRINITY_DN145567_c0_g1/TRINITY_DN146703_c0_g1/TRINITY_DN147598_c0_g1/TRINITY_DN147960_c0_g1/TRINITY_DN149433_c0_g1/TRINITY_DN150873_c1_g2/TRINITY_DN153082_c5_g1/TRINITY_DN155155_c6_g1/TRINITY_DN156251_c0_g2/TRINITY_DN158357_c0_g1/TRINITY_DN158357_c0_g2/TRINITY_DN159600_c1_g2/TRINITY_…	73
GO:0030425	dendrite	72/20040	cellular_component	276/74137	0.660222	1	0.975468	TRINITY_DN129319_c0_g2/TRINITY_DN134145_c0_g1/TRINITY_DN144226_c0_g1/TRINITY_DN146100_c0_g1/TRINITY_DN150675_c0_g1/TRINITY_DN150717_c3_g5/TRINITY_DN150745_c1_g1/TRINITY_DN151077_c0_g2/TRINITY_DN153501_c2_g1/TRINITY_DN157008_c1_g2/TRINITY_DN157548_c0_g1/TRINITY_DN159229_c0_g1/TRINITY_DN159574_c1_g2/TRINITY_DN163297_c0_g1/TRINITY_DN163306_c5_g1/TRINITY_DN164092_c2_g1/TRINITY_DN164737_c0_g3/TRINITY_…	72
GO:0048038	quinone binding	72/21928	molecular_function	180/80190	0.000157986	0.0160831	0.0159416	TRINITY_DN131990_c0_g1/TRINITY_DN154511_c5_g1/TRINITY_DN154557_c0_g2/TRINITY_DN156518_c1_g1/TRINITY_DN157612_c4_g3/TRINITY_DN174855_c8_g2/TRINITY_GG_101117_c1_g1/TRINITY_GG_101907_c152_g1/TRINITY_GG_101907_c55_g1/TRINITY_GG_103596_c8_g1/TRINITY_GG_10776_c5_g1/TRINITY_GG_112118_c64_g1/TRINITY_GG_113973_c19_g1/TRINITY_GG_117139_c90_g1/TRINITY_GG_125311_c83_g1/TRINITY_GG_131090_c0_g1/TRINITY_GG_1323…	72
GO:0031338	regulation of vesicle fusion	72/21778	biological_process	236/79652	0.153903	1	0.984301	TRINITY_DN145285_c0_g1/TRINITY_DN145832_c0_g1/TRINITY_DN146504_c0_g1/TRINITY_DN146738_c0_g1/TRINITY_DN149218_c0_g1/TRINITY_DN149218_c1_g1/TRINITY_DN149218_c1_g4/TRINITY_DN150589_c0_g1/TRINITY_DN152166_c8_g1/TRINITY_DN152507_c7_g3/TRINITY_DN153754_c8_g2/TRINITY_DN154784_c5_g2/TRINITY_DN163027_c1_g1/TRINITY_DN163364_c0_g1/TRINITY_DN163431_c0_g1/TRINITY_DN164657_c3_g1/TRINITY_DN166296_c0_g1/TRINITY_…	72
GO:0006869	lipid transport	72/21778	biological_process	266/79652	0.563208	1	0.984301	TRINITY_DN145076_c1_g1/TRINITY_DN145076_c1_g2/TRINITY_DN145201_c0_g1/TRINITY_DN145619_c0_g1/TRINITY_DN150516_c0_g1/TRINITY_DN151129_c0_g1/TRINITY_DN156901_c3_g3/TRINITY_DN157489_c1_g1/TRINITY_DN158083_c7_g2/TRINITY_DN160517_c0_g2/TRINITY_DN162790_c0_g4/TRINITY_DN163614_c1_g1/TRINITY_DN163631_c1_g1/TRINITY_DN164706_c0_g2/TRINITY_DN164706_c0_g3/TRINITY_DN165300_c4_g1/TRINITY_DN165878_c0_g1/TRINITY_…	72
GO:0006486	protein glycosylation	72/21778	biological_process	303/79652	0.930193	1	0.984301	TRINITY_DN141011_c0_g1/TRINITY_DN145035_c0_g2/TRINITY_DN145036_c0_g1/TRINITY_DN145723_c0_g3/TRINITY_DN146318_c0_g1/TRINITY_DN147229_c0_g1/TRINITY_DN149312_c0_g1/TRINITY_DN151625_c0_g1/TRINITY_DN153511_c5_g2/TRINITY_DN157626_c0_g1/TRINITY_DN157747_c2_g1/TRINITY_DN158914_c0_g1/TRINITY_DN160572_c1_g1/TRINITY_DN161028_c0_g1/TRINITY_DN163063_c0_g2/TRINITY_DN164700_c1_g1/TRINITY_DN165054_c2_g1/TRINITY_…	72
GO:0007049	cell cycle	72/21778	biological_process	371/79652	0.999849	1	0.984301	TRINITY_DN141599_c0_g1/TRINITY_DN144374_c0_g1/TRINITY_DN146353_c0_g1/TRINITY_DN146842_c0_g1/TRINITY_DN147481_c0_g1/TRINITY_DN148561_c0_g1/TRINITY_DN153139_c4_g1/TRINITY_DN154975_c0_g1/TRINITY_DN155289_c5_g3/TRINITY_DN156193_c1_g1/TRINITY_DN156996_c2_g1/TRINITY_DN158150_c0_g3/TRINITY_DN158369_c8_g1/TRINITY_DN164105_c0_g2/TRINITY_DN165241_c0_g1/TRINITY_DN165241_c0_g2/TRINITY_DN165454_c1_g1/TRINITY_…	72
GO:0009055	electron transfer activity	71/21928	molecular_function	204/80190	0.0115983	0.330995	0.328084	TRINITY_DN116547_c0_g1/TRINITY_DN121570_c0_g1/TRINITY_DN133711_c0_g1/TRINITY_DN134271_c0_g1/TRINITY_DN136746_c0_g1/TRINITY_DN140013_c0_g1/TRINITY_DN142560_c0_g1/TRINITY_DN147412_c0_g1/TRINITY_DN147515_c0_g1/TRINITY_DN150917_c0_g2/TRINITY_DN151740_c0_g2/TRINITY_DN152764_c8_g1/TRINITY_DN152862_c2_g2/TRINITY_DN152903_c3_g1/TRINITY_DN154036_c3_g4/TRINITY_DN157835_c7_g1/TRINITY_DN158586_c10_g1/TRINITY…	71
GO:0018024	histone-lysine N-methyltransferase activity	71/21928	molecular_function	248/80190	0.34752	1	0.991203	TRINITY_DN138122_c0_g1/TRINITY_DN138873_c0_g1/TRINITY_DN139359_c0_g1/TRINITY_DN139645_c0_g1/TRINITY_DN140777_c0_g1/TRINITY_DN140777_c0_g2/TRINITY_DN140814_c1_g1/TRINITY_DN140822_c0_g1/TRINITY_DN141020_c0_g1/TRINITY_DN141192_c0_g1/TRINITY_DN142919_c0_g1/TRINITY_DN143305_c0_g2/TRINITY_DN143818_c0_g1/TRINITY_DN143928_c0_g1/TRINITY_DN143928_c0_g2/TRINITY_DN143928_c0_g3/TRINITY_DN144578_c0_g1/TRINITY_…	71
GO:0001077	transcriptional activator activity, RNA polymerase II proximal promoter sequence-specific DNA binding	71/21928	molecular_function	274/80190	0.723804	1	0.991203	TRINITY_DN137418_c0_g1/TRINITY_DN150377_c0_g1/TRINITY_DN152600_c0_g1/TRINITY_DN152705_c1_g1/TRINITY_DN155287_c1_g1/TRINITY_DN155769_c3_g2/TRINITY_DN156069_c4_g1/TRINITY_DN157234_c1_g1/TRINITY_DN157874_c0_g1/TRINITY_DN157874_c0_g2/TRINITY_DN158424_c3_g1/TRINITY_DN161058_c4_g1/TRINITY_DN162106_c8_g1/TRINITY_DN162147_c0_g1/TRINITY_DN163203_c3_g1/TRINITY_DN164135_c3_g1/TRINITY_DN164581_c2_g1/TRINITY_…	71
GO:0003714	transcription corepressor activity	71/21928	molecular_function	316/80190	0.979546	1	0.991203	TRINITY_DN132398_c0_g1/TRINITY_DN135321_c0_g1/TRINITY_DN140898_c0_g1/TRINITY_DN143405_c0_g1/TRINITY_DN145095_c0_g2/TRINITY_DN146634_c0_g1/TRINITY_DN146665_c1_g1/TRINITY_DN146665_c1_g2/TRINITY_DN152533_c1_g1/TRINITY_DN152609_c0_g1/TRINITY_DN153782_c2_g3/TRINITY_DN155478_c3_g1/TRINITY_DN155682_c10_g2/TRINITY_DN158239_c2_g1/TRINITY_DN159027_c9_g2/TRINITY_DN159297_c3_g2/TRINITY_DN160555_c8_g3/TRINITY…	71
GO:0042391	regulation of membrane potential	71/21778	biological_process	169/79652	2.75344e-05	0.00715018	0.00703793	TRINITY_DN109134_c0_g1/TRINITY_DN132319_c0_g2/TRINITY_DN144197_c0_g1/TRINITY_DN144355_c0_g2/TRINITY_DN149419_c0_g1/TRINITY_DN150042_c0_g1/TRINITY_DN151318_c0_g1/TRINITY_DN151665_c7_g3/TRINITY_DN153003_c5_g1/TRINITY_DN153003_c5_g5/TRINITY_DN153608_c4_g4/TRINITY_DN154899_c2_g3/TRINITY_DN154899_c2_g5/TRINITY_DN155331_c6_g1/TRINITY_DN155331_c8_g2/TRINITY_DN155347_c0_g1/TRINITY_DN155347_c0_g2/TRINITY_…	71
GO:0001822	kidney development	71/21778	biological_process	255/79652	0.452209	1	0.984301	TRINITY_DN115633_c0_g1/TRINITY_DN135710_c1_g1/TRINITY_DN139006_c0_g1/TRINITY_DN140046_c0_g2/TRINITY_DN142793_c0_g1/TRINITY_DN143826_c0_g1/TRINITY_DN146967_c0_g1/TRINITY_DN147947_c0_g1/TRINITY_DN150035_c0_g1/TRINITY_DN152937_c6_g2/TRINITY_DN156683_c0_g1/TRINITY_DN156683_c0_g3/TRINITY_DN157706_c1_g3/TRINITY_DN162351_c3_g2/TRINITY_DN163121_c3_g2/TRINITY_DN163252_c1_g3/TRINITY_DN163325_c10_g1/TRINITY…	71
GO:0048565	digestive tract development	71/21778	biological_process	275/79652	0.73542	1	0.984301	TRINITY_DN139775_c0_g1/TRINITY_DN141066_c0_g1/TRINITY_DN143068_c0_g1/TRINITY_DN144495_c0_g1/TRINITY_DN145758_c0_g2/TRINITY_DN145968_c1_g1/TRINITY_DN146519_c1_g1/TRINITY_DN147812_c0_g1/TRINITY_DN148634_c0_g1/TRINITY_DN148704_c0_g1/TRINITY_DN156004_c1_g2/TRINITY_DN156614_c2_g2/TRINITY_DN157993_c3_g3/TRINITY_DN159817_c2_g2/TRINITY_DN161629_c2_g2/TRINITY_DN161678_c2_g2/TRINITY_DN162008_c0_g1/TRINITY_…	71
GO:0055113	epiboly involved in gastrulation with mouth forming second	71/21778	biological_process	279/79652	0.780545	1	0.984301	TRINITY_DN139936_c0_g1/TRINITY_DN140551_c1_g1/TRINITY_DN144387_c0_g2/TRINITY_DN144638_c0_g1/TRINITY_DN144638_c1_g1/TRINITY_DN146590_c0_g1/TRINITY_DN151127_c0_g1/TRINITY_DN151595_c9_g1/TRINITY_DN151940_c4_g2/TRINITY_DN152688_c8_g1/TRINITY_DN153368_c1_g1/TRINITY_DN153882_c2_g1/TRINITY_DN153882_c2_g2/TRINITY_DN155095_c9_g1/TRINITY_DN155628_c0_g1/TRINITY_DN157794_c4_g1/TRINITY_DN159090_c7_g1/TRINITY_…	71
GO:0043234	protein complex	70/20040	cellular_component	292/74137	0.89457	1	0.975468	TRINITY_DN151285_c0_g2/TRINITY_DN152785_c2_g1/TRINITY_DN153351_c1_g2/TRINITY_DN154246_c5_g1/TRINITY_DN154975_c0_g1/TRINITY_DN154979_c7_g2/TRINITY_DN155582_c4_g1/TRINITY_DN157234_c1_g1/TRINITY_DN159053_c2_g1/TRINITY_DN159297_c3_g2/TRINITY_DN162665_c4_g1/TRINITY_DN164581_c2_g1/TRINITY_DN165669_c1_g5/TRINITY_DN166093_c1_g1/TRINITY_DN170372_c0_g7/TRINITY_DN170543_c2_g1/TRINITY_DN170945_c4_g1/TRINITY_…	70
GO:0005179	hormone activity	70/21928	molecular_function	197/80190	0.0071884	0.25375	0.251518	TRINITY_DN104342_c0_g1/TRINITY_DN132938_c0_g1/TRINITY_DN136071_c0_g2/TRINITY_DN145916_c2_g1/TRINITY_DN146663_c0_g2/TRINITY_DN148391_c0_g2/TRINITY_DN150781_c4_g1/TRINITY_DN151718_c0_g1/TRINITY_DN154869_c3_g1/TRINITY_DN155466_c3_g1/TRINITY_DN156548_c0_g1/TRINITY_DN158392_c4_g1/TRINITY_DN159519_c1_g1/TRINITY_DN159849_c1_g3/TRINITY_DN161703_c0_g1/TRINITY_DN162072_c0_g1/TRINITY_DN162072_c1_g2/TRINITY_…	70
GO:0050839	cell adhesion molecule binding	70/21928	molecular_function	204/80190	0.0170132	0.451988	0.448012	TRINITY_DN105552_c0_g1/TRINITY_DN131851_c0_g1/TRINITY_DN141882_c0_g1/TRINITY_DN144870_c0_g1/TRINITY_DN145567_c0_g1/TRINITY_DN146703_c0_g1/TRINITY_DN147598_c0_g1/TRINITY_DN149433_c0_g1/TRINITY_DN150647_c7_g2/TRINITY_DN155155_c4_g2/TRINITY_DN155155_c6_g1/TRINITY_DN157696_c0_g1/TRINITY_DN159643_c1_g2/TRINITY_DN160255_c0_g2/TRINITY_DN160255_c0_g3/TRINITY_DN160709_c1_g1/TRINITY_DN163131_c0_g3/TRINITY_…	70
GO:0004867	serine-type endopeptidase inhibitor activity	70/21928	molecular_function	244/80190	0.341429	1	0.991203	TRINITY_DN100550_c0_g1/TRINITY_DN132422_c0_g1/TRINITY_DN148402_c0_g1/TRINITY_DN149387_c0_g1/TRINITY_DN151191_c11_g1/TRINITY_DN154125_c0_g1/TRINITY_DN155243_c3_g3/TRINITY_DN156301_c0_g1/TRINITY_DN156607_c2_g1/TRINITY_DN158179_c2_g1/TRINITY_DN161166_c0_g1/TRINITY_DN163250_c6_g2/TRINITY_DN165982_c1_g3/TRINITY_DN167320_c0_g1/TRINITY_DN167895_c0_g1/TRINITY_DN168005_c0_g2/TRINITY_DN169121_c2_g1/TRINITY…	70
GO:0019905	syntaxin binding	70/21928	molecular_function	253/80190	0.477923	1	0.991203	TRINITY_DN119641_c0_g1/TRINITY_DN138329_c0_g1/TRINITY_DN143027_c1_g1/TRINITY_DN149095_c0_g1/TRINITY_DN151846_c1_g1/TRINITY_DN152032_c0_g1/TRINITY_DN152032_c0_g2/TRINITY_DN153879_c0_g1/TRINITY_DN154435_c0_g2/TRINITY_DN154922_c0_g2/TRINITY_DN156481_c8_g2/TRINITY_DN156734_c0_g1/TRINITY_DN157550_c2_g3/TRINITY_DN158984_c0_g1/TRINITY_DN159872_c1_g1/TRINITY_DN161680_c2_g6/TRINITY_DN161754_c0_g1/TRINITY_…	70
GO:0035725	sodium ion transmembrane transport	70/21778	biological_process	201/79652	0.011901	0.334236	0.328989	TRINITY_DN109134_c0_g1/TRINITY_DN122084_c0_g1/TRINITY_DN122965_c0_g1/TRINITY_DN123980_c0_g1/TRINITY_DN132319_c0_g2/TRINITY_DN143990_c0_g2/TRINITY_DN145787_c0_g1/TRINITY_DN146777_c0_g1/TRINITY_DN146777_c1_g1/TRINITY_DN149637_c0_g2/TRINITY_DN150155_c0_g1/TRINITY_DN150745_c1_g1/TRINITY_DN153199_c4_g3/TRINITY_DN156457_c0_g1/TRINITY_DN156501_c1_g1/TRINITY_DN160026_c0_g1/TRINITY_DN161435_c2_g1/TRINITY_…	70
GO:0001764	neuron migration	70/21778	biological_process	262/79652	0.612837	1	0.984301	TRINITY_DN115083_c0_g1/TRINITY_DN141079_c0_g1/TRINITY_DN143758_c0_g1/TRINITY_DN147884_c0_g1/TRINITY_DN149702_c0_g1/TRINITY_DN149965_c0_g1/TRINITY_DN150710_c0_g1/TRINITY_DN152068_c5_g1/TRINITY_DN152068_c5_g3/TRINITY_DN152729_c8_g5/TRINITY_DN153037_c0_g2/TRINITY_DN154318_c8_g1/TRINITY_DN154472_c2_g8/TRINITY_DN157803_c0_g1/TRINITY_DN158433_c5_g1/TRINITY_DN159001_c2_g1/TRINITY_DN159525_c0_g1/TRINITY_…	70
GO:0016055	Wnt signaling pathway	70/21778	biological_process	289/79652	0.897003	1	0.984301	TRINITY_DN132903_c0_g1/TRINITY_DN140046_c0_g2/TRINITY_DN143897_c0_g1/TRINITY_DN147714_c0_g1/TRINITY_DN148733_c0_g1/TRINITY_DN148902_c0_g1/TRINITY_DN150238_c0_g2/TRINITY_DN153037_c0_g2/TRINITY_DN153088_c11_g3/TRINITY_DN154599_c14_g1/TRINITY_DN156619_c1_g1/TRINITY_DN156619_c4_g1/TRINITY_DN156752_c0_g1/TRINITY_DN159228_c0_g1/TRINITY_DN159491_c1_g5/TRINITY_DN159491_c1_g6/TRINITY_DN159654_c0_g1/TRINIT…	70
GO:0030097	hemopoiesis	70/21778	biological_process	328/79652	0.99479	1	0.984301	TRINITY_DN135271_c0_g1/TRINITY_DN140276_c0_g2/TRINITY_DN142434_c0_g1/TRINITY_DN145184_c0_g2/TRINITY_DN150737_c0_g2/TRINITY_DN157817_c8_g5/TRINITY_DN158891_c0_g2/TRINITY_DN159480_c0_g1/TRINITY_DN162085_c0_g1/TRINITY_DN162982_c0_g3/TRINITY_DN164080_c5_g3/TRINITY_DN164468_c2_g2/TRINITY_DN165639_c0_g1/TRINITY_DN165793_c9_g1/TRINITY_DN166551_c2_g1/TRINITY_DN168237_c0_g1/TRINITY_DN168979_c0_g1/TRINITY_…	70
GO:0015630	microtubule cytoskeleton	69/20040	cellular_component	244/74137	0.353183	1	0.975468	TRINITY_DN125540_c0_g3/TRINITY_DN126442_c0_g1/TRINITY_DN127666_c0_g2/TRINITY_DN137948_c0_g1/TRINITY_DN143046_c0_g1/TRINITY_DN146205_c0_g1/TRINITY_DN147481_c0_g1/TRINITY_DN147544_c0_g1/TRINITY_DN147643_c0_g1/TRINITY_DN147947_c0_g1/TRINITY_DN151933_c1_g1/TRINITY_DN153969_c3_g1/TRINITY_DN154501_c0_g3/TRINITY_DN154553_c4_g1/TRINITY_DN154764_c2_g1/TRINITY_DN155293_c0_g1/TRINITY_DN158422_c1_g4/TRINITY_…	69
GO:0008305	integrin complex	69/20040	cellular_component	269/74137	0.716476	1	0.975468	TRINITY_DN101667_c0_g1/TRINITY_DN144818_c1_g1/TRINITY_DN145139_c0_g1/TRINITY_DN150049_c0_g2/TRINITY_DN156978_c5_g1/TRINITY_DN157499_c1_g1/TRINITY_DN158438_c1_g2/TRINITY_DN159855_c9_g1/TRINITY_DN160403_c4_g1/TRINITY_DN160558_c3_g2/TRINITY_DN161103_c1_g4/TRINITY_DN161879_c3_g2/TRINITY_DN162499_c0_g2/TRINITY_DN163252_c0_g1/TRINITY_DN163252_c1_g3/TRINITY_DN166322_c2_g1/TRINITY_DN170873_c0_g2/TRINITY_…	69
GO:0036459	thiol-dependent ubiquitinyl hydrolase activity	69/21928	molecular_function	286/80190	0.902742	1	0.991203	TRINITY_DN136036_c0_g1/TRINITY_DN137810_c0_g1/TRINITY_DN140100_c0_g1/TRINITY_DN140726_c0_g1/TRINITY_DN141398_c0_g1/TRINITY_DN142230_c0_g1/TRINITY_DN146955_c0_g1/TRINITY_DN149008_c0_g1/TRINITY_DN152862_c7_g1/TRINITY_DN154212_c0_g3/TRINITY_DN158232_c4_g2/TRINITY_DN159205_c0_g3/TRINITY_DN160281_c10_g1/TRINITY_DN162000_c4_g1/TRINITY_DN162820_c4_g1/TRINITY_DN166117_c0_g1/TRINITY_DN169317_c0_g1/TRINITY…	69
GO:0042742	defense response to bacterium	69/21778	biological_process	227/79652	0.168367	1	0.984301	TRINITY_DN131753_c0_g1/TRINITY_DN150737_c0_g2/TRINITY_DN151016_c0_g1/TRINITY_DN151281_c0_g2/TRINITY_DN156643_c4_g2/TRINITY_DN157050_c3_g2/TRINITY_DN158953_c1_g1/TRINITY_DN159063_c0_g2/TRINITY_DN159180_c4_g1/TRINITY_DN159221_c0_g4/TRINITY_DN159599_c0_g1/TRINITY_DN160797_c0_g1/TRINITY_DN160797_c0_g2/TRINITY_DN160952_c0_g2/TRINITY_DN162579_c1_g2/TRINITY_DN163131_c0_g2/TRINITY_DN164920_c0_g1/TRINITY_…	69
GO:0016485	protein processing	69/21778	biological_process	260/79652	0.637357	1	0.984301	TRINITY_DN133412_c0_g1/TRINITY_DN135973_c1_g1/TRINITY_DN136952_c0_g2/TRINITY_DN139831_c0_g1/TRINITY_DN144709_c0_g1/TRINITY_DN145741_c0_g1/TRINITY_DN147879_c0_g1/TRINITY_DN148590_c0_g1/TRINITY_DN150575_c0_g1/TRINITY_DN150908_c0_g1/TRINITY_DN152972_c3_g1/TRINITY_DN154991_c4_g1/TRINITY_DN161848_c1_g1/TRINITY_DN162016_c1_g3/TRINITY_DN162767_c0_g1/TRINITY_DN163233_c1_g1/TRINITY_DN163858_c0_g3/TRINITY_…	69
GO:0043065	positive regulation of apoptotic process	69/21778	biological_process	344/79652	0.99929	1	0.984301	TRINITY_DN131633_c0_g1/TRINITY_DN141599_c0_g1/TRINITY_DN142466_c0_g1/TRINITY_DN144790_c0_g1/TRINITY_DN145749_c0_g1/TRINITY_DN147484_c0_g1/TRINITY_DN148561_c0_g1/TRINITY_DN149290_c0_g2/TRINITY_DN149927_c0_g6/TRINITY_DN152098_c0_g1/TRINITY_DN153888_c0_g4/TRINITY_DN154965_c0_g1/TRINITY_DN156243_c10_g2/TRINITY_DN157465_c2_g4/TRINITY_DN157499_c1_g1/TRINITY_DN157521_c0_g1/TRINITY_DN158582_c2_g1/TRINITY…	69
GO:0030027	lamellipodium	68/20040	cellular_component	313/74137	0.986899	1	0.975468	TRINITY_DN138394_c0_g1/TRINITY_DN141238_c0_g1/TRINITY_DN143622_c0_g1/TRINITY_DN149664_c0_g7/TRINITY_DN152044_c12_g1/TRINITY_DN152933_c0_g3/TRINITY_DN153037_c0_g2/TRINITY_DN153139_c4_g1/TRINITY_DN154970_c4_g4/TRINITY_DN154975_c0_g1/TRINITY_DN155289_c5_g3/TRINITY_DN156044_c1_g1/TRINITY_DN156044_c4_g2/TRINITY_DN156685_c0_g1/TRINITY_DN159231_c2_g4/TRINITY_DN159668_c2_g3/TRINITY_DN162042_c0_g2/TRINITY…	68
GO:0016607	nuclear speck	68/20040	cellular_component	333/74137	0.997869	1	0.975468	TRINITY_DN145055_c1_g1/TRINITY_DN151877_c5_g1/TRINITY_DN152966_c8_g1/TRINITY_DN153483_c2_g1/TRINITY_DN155537_c1_g2/TRINITY_DN156068_c0_g1/TRINITY_DN156546_c0_g1/TRINITY_DN159265_c0_g2/TRINITY_DN160068_c4_g1/TRINITY_DN160832_c0_g1/TRINITY_DN160832_c0_g3/TRINITY_DN163854_c0_g2/TRINITY_DN165909_c3_g2/TRINITY_DN166882_c0_g4/TRINITY_DN169637_c1_g2/TRINITY_DN170116_c0_g5/TRINITY_DN170280_c3_g1/TRINITY_…	68
GO:0005543	phospholipid binding	68/21928	molecular_function	240/80190	0.38917	1	0.991203	TRINITY_DN139939_c0_g1/TRINITY_DN141354_c0_g1/TRINITY_DN142171_c0_g1/TRINITY_DN143263_c0_g1/TRINITY_DN143753_c0_g2/TRINITY_DN143770_c0_g1/TRINITY_DN146313_c0_g2/TRINITY_DN146345_c0_g1/TRINITY_DN146595_c0_g1/TRINITY_DN147030_c0_g1/TRINITY_DN153049_c2_g1/TRINITY_DN153617_c0_g1/TRINITY_DN154689_c2_g1/TRINITY_DN154689_c2_g4/TRINITY_DN155554_c0_g1/TRINITY_DN156608_c3_g2/TRINITY_DN156637_c0_g2/TRINITY_…	68
GO:0008016	regulation of heart contraction	68/21778	biological_process	209/79652	0.0555996	0.792805	0.780359	TRINITY_DN115633_c0_g1/TRINITY_DN141599_c0_g1/TRINITY_DN146357_c0_g1/TRINITY_DN146967_c0_g1/TRINITY_DN148561_c0_g1/TRINITY_DN149523_c0_g1/TRINITY_DN150429_c0_g1/TRINITY_DN151365_c1_g1/TRINITY_DN152904_c1_g1/TRINITY_DN153733_c0_g1/TRINITY_DN158581_c6_g6/TRINITY_DN159229_c0_g1/TRINITY_DN162282_c0_g1/TRINITY_DN162610_c0_g2/TRINITY_DN163559_c4_g1/TRINITY_DN164329_c1_g3/TRINITY_DN164370_c4_g1/TRINITY_…	68
GO:0060070	canonical Wnt signaling pathway	68/21778	biological_process	309/79652	0.986536	1	0.984301	TRINITY_DN126557_c0_g1/TRINITY_DN143596_c0_g2/TRINITY_DN143788_c0_g1/TRINITY_DN147880_c0_g1/TRINITY_DN150238_c0_g2/TRINITY_DN153299_c11_g7/TRINITY_DN154791_c6_g1/TRINITY_DN156754_c8_g1/TRINITY_DN159738_c2_g1/TRINITY_DN163038_c2_g1/TRINITY_DN163156_c0_g1/TRINITY_DN165458_c0_g1/TRINITY_DN170178_c0_g1/TRINITY_DN170522_c2_g1/TRINITY_DN170913_c1_g1/TRINITY_DN170913_c1_g2/TRINITY_DN170990_c1_g2/TRINITY…	68
[truncated: 5,961 more rows]

## Sheet: Trans_target_KEGG_analysis
##Databases: KEGG PATHWAY
##Statistical test method: hypergeometric test / Fisher's exact test
##FDR correction method: Benjamini and Hochberg
#Term	Database	ID	Input number	Background number	P-Value	Corrected P-Value	Input	Hyperlink
[truncated: 360 more rows]
